# Supplementary material for: RosettaAMRLD: A Reaction-Driven Approach for Structure-Based Drug Design from Combinatorial Libraries with Monte Carlo Metropolis Algorithms
Source: J Chem Inf Model. 2025 Jun 11;65(12):5945–59. doi: 10.1021/acs.jcim.5c00497 (PMC12199295; doi:10.1021/acs.jcim.5c00497)
Supplement: Supplementary file 2 [file ci5c00497_si_002.zip]

Archive with 37 entries (31 files):
- RosettaAMRLD_protocol_capture/
- RosettaAMRLD_protocol_capture/drug_design.xml
- RosettaAMRLD_protocol_capture/drug_design_options.txt
- RosettaAMRLD_protocol_capture/inputs/
- RosettaAMRLD_protocol_capture/inputs/CDK2.pdb
- RosettaAMRLD_protocol_capture/inputs/CDK2_rand39.pdb
- RosettaAMRLD_protocol_capture/inputs/CDK2_rand39_LIG1.pdb
- RosettaAMRLD_protocol_capture/inputs/rand39.sdf
- RosettaAMRLD_protocol_capture/inputs/rand39_LIG1.pdb
- RosettaAMRLD_protocol_capture/inputs/rand39_LIG1.png
- RosettaAMRLD_protocol_capture/inputs/rand39_LIG1.sdf
- RosettaAMRLD_protocol_capture/production/
- RosettaAMRLD_protocol_capture/production/Cascaded_README
- RosettaAMRLD_protocol_capture/production/rand39/
- RosettaAMRLD_protocol_capture/production/rand39/CDK2_rand39_0001.log
- RosettaAMRLD_protocol_capture/production/rand39/CDK2_rand39_0001.pdb
- RosettaAMRLD_protocol_capture/production/rand39/CDK2_rand39_0001.png
- RosettaAMRLD_protocol_capture/production/rand39/design_scores.sc
- RosettaAMRLD_protocol_capture/production/rand39/score.sc
- RosettaAMRLD_protocol_capture/production/rand39.png
- RosettaAMRLD_protocol_capture/production/rand39_LIG1/
- RosettaAMRLD_protocol_capture/production/rand39_LIG1/CDK2_rand39_LIG1_0001.log
- RosettaAMRLD_protocol_capture/production/rand39_LIG1/CDK2_rand39_LIG1_0001.pdb
- RosettaAMRLD_protocol_capture/production/rand39_LIG1/CDK2_rand39_LIG1_0001.png
- RosettaAMRLD_protocol_capture/production/rand39_LIG1/design_scores.sc
- RosettaAMRLD_protocol_capture/production/rand39_LIG1/score.sc
- RosettaAMRLD_protocol_capture/production/rand39_LIG1.png
- RosettaAMRLD_protocol_capture/reactions.txt
- RosettaAMRLD_protocol_capture/reagents.txt
- RosettaAMRLD_protocol_capture/RosettaAMRLD_Protocol_Capture.pdf
- RosettaAMRLD_protocol_capture/run.slurm
- RosettaAMRLD_protocol_capture/scripts/
- RosettaAMRLD_protocol_capture/scripts/cascaded_prepare.sh
- RosettaAMRLD_protocol_capture/scripts/draw_top_design.py
- RosettaAMRLD_protocol_capture/scripts/extract_scores.bash
- RosettaAMRLD_protocol_capture/scripts/plot_scores_over_time.py
- RosettaAMRLD_protocol_capture/scripts/post_design.sh
