# Supplementary material for: RosettaAMRLD: A Reaction-Driven Approach for Structure-Based Drug Design from Combinatorial Libraries with Monte Carlo Metropolis Algorithms
Source: J Chem Inf Model. 2025 Jun 11;65(12):5945–59. doi: 10.1021/acs.jcim.5c00497 (PMC12199295; doi:10.1021/acs.jcim.5c00497)
Supplement: Supplementary file 2 [file ci5c00497_si_002.zip › RosettaAMRLD_protocol_capture/drug_design_options.txt]

# -ex1 and -ex2 expand then sampling of rotamers in the first 2 chi angles of protein sidechains to improve the quality of packing
-ex1 
-ex2

#overwrite allows Rosetta to write over previous structures and scores

-overwrite

#Ligand docking is not yet benchmarked with the updated scoring function
#This flag restores certain parameters to previously published values

-mistakes
	-restore_pre_talaris_2013_behavior true 

-score:analytic_etable_evaluation true
