# Supplementary material for: RosettaAMRLD: A Reaction-Driven Approach for Structure-Based Drug Design from Combinatorial Libraries with Monte Carlo Metropolis Algorithms
Source: J Chem Inf Model. 2025 Jun 11;65(12):5945–59. doi: 10.1021/acs.jcim.5c00497 (PMC12199295; doi:10.1021/acs.jcim.5c00497)
Supplement: Supplementary file 2 [file ci5c00497_si_002.zip › RosettaAMRLD_protocol_capture/inputs/CDK2.pdb]

HEADER                                            08-DEC-23   XXXX              
EXPDTA    THEORETICAL MODEL                                                     
REMARK 220                                                                      
REMARK 220 EXPERIMENTAL DETAILS                                                 
REMARK 220  EXPERIMENT TYPE                : THEORETICAL MODELLING              
REMARK 220  DATE OF DATA COLLECTION        : 08-DEC-23                          
REMARK 220                                                                      
REMARK 220 REMARK: MODEL GENERATED BY ROSETTA                                   
REMARK 220  VERSION 2021.16+release.8ee4f02                                     
ATOM      1  N   MET A   1      14.471  -4.063  39.562  1.00  0.00           N  
ATOM      2  CA  MET A   1      13.020  -4.285  39.647  1.00  0.00           C  
ATOM      3  C   MET A   1      12.508  -4.486  41.080  1.00  0.00           C  
ATOM      4  O   MET A   1      11.378  -4.939  41.284  1.00  0.00           O  
ATOM      5  CB  MET A   1      12.638  -5.490  38.789  1.00  0.00           C  
ATOM      6  CG  MET A   1      13.026  -5.367  37.323  1.00  0.00           C  
ATOM      7  SD  MET A   1      12.307  -3.914  36.532  1.00  0.00           S  
ATOM      8  CE  MET A   1      10.593  -4.416  36.397  1.00  0.00           C  
ATOM      9 1H   MET A   1      14.734  -3.940  38.605  1.00  0.00           H  
ATOM     10 2H   MET A   1      14.714  -3.243  40.081  1.00  0.00           H  
ATOM     11 3H   MET A   1      14.953  -4.852  39.942  1.00  0.00           H  
ATOM     12  HA  MET A   1      12.511  -3.405  39.256  1.00  0.00           H  
ATOM     13 1HB  MET A   1      13.114  -6.385  39.187  1.00  0.00           H  
ATOM     14 2HB  MET A   1      11.559  -5.644  38.838  1.00  0.00           H  
ATOM     15 1HG  MET A   1      14.110  -5.305  37.238  1.00  0.00           H  
ATOM     16 2HG  MET A   1      12.693  -6.253  36.783  1.00  0.00           H  
ATOM     17 1HE  MET A   1      10.017  -3.619  35.926  1.00  0.00           H  
ATOM     18 2HE  MET A   1      10.526  -5.321  35.792  1.00  0.00           H  
ATOM     19 3HE  MET A   1      10.193  -4.614  37.392  1.00  0.00           H  
ATOM     20  N   GLU A   2      13.347  -4.180  42.068  1.00  0.00           N  
ATOM     21  CA  GLU A   2      12.960  -4.313  43.467  1.00  0.00           C  
ATOM     22  C   GLU A   2      11.822  -3.362  43.831  1.00  0.00           C  
ATOM     23  O   GLU A   2      11.187  -3.519  44.880  1.00  0.00           O  
ATOM     24  CB  GLU A   2      14.163  -4.054  44.376  1.00  0.00           C  
ATOM     25  CG  GLU A   2      14.753  -2.656  44.253  1.00  0.00           C  
ATOM     26  CD  GLU A   2      15.685  -2.514  43.082  1.00  0.00           C  
ATOM     27  OE1 GLU A   2      15.562  -3.278  42.154  1.00  0.00           O  
ATOM     28  OE2 GLU A   2      16.521  -1.642  43.115  1.00  0.00           O  
ATOM     29  H   GLU A   2      14.273  -3.847  41.843  1.00  0.00           H  
ATOM     30  HA  GLU A   2      12.581  -5.324  43.627  1.00  0.00           H  
ATOM     31 1HB  GLU A   2      13.873  -4.204  45.416  1.00  0.00           H  
ATOM     32 2HB  GLU A   2      14.952  -4.771  44.148  1.00  0.00           H  
ATOM     33 1HG  GLU A   2      13.940  -1.938  44.145  1.00  0.00           H  
ATOM     34 2HG  GLU A   2      15.291  -2.418  45.170  1.00  0.00           H  
ATOM     35  N   ASN A   3      11.561  -2.393  42.948  1.00  0.00           N  
ATOM     36  CA  ASN A   3      10.494  -1.416  43.139  1.00  0.00           C  
ATOM     37  C   ASN A   3       9.142  -1.878  42.585  1.00  0.00           C  
ATOM     38  O   ASN A   3       8.185  -1.107  42.639  1.00  0.00           O  
ATOM     39  CB  ASN A   3      10.891  -0.091  42.513  1.00  0.00           C  
ATOM     40  CG  ASN A   3      11.991   0.599  43.271  1.00  0.00           C  
ATOM     41  OD1 ASN A   3      12.049   0.532  44.504  1.00  0.00           O  
ATOM     42  ND2 ASN A   3      12.865   1.262  42.558  1.00  0.00           N  
ATOM     43  H   ASN A   3      12.131  -2.342  42.116  1.00  0.00           H  
ATOM     44  HA  ASN A   3      10.348  -1.268  44.210  1.00  0.00           H  
ATOM     45 1HB  ASN A   3      11.222  -0.258  41.487  1.00  0.00           H  
ATOM     46 2HB  ASN A   3      10.024   0.568  42.475  1.00  0.00           H  
ATOM     47 1HD2 ASN A   3      13.619   1.741  43.008  1.00  0.00           H  
ATOM     48 2HD2 ASN A   3      12.779   1.290  41.562  1.00  0.00           H  
ATOM     49  N   PHE A   4       9.079  -3.124  42.091  1.00  0.00           N  
ATOM     50  CA  PHE A   4       7.834  -3.754  41.555  1.00  0.00           C  
ATOM     51  C   PHE A   4       7.432  -5.060  42.228  1.00  0.00           C  
ATOM     52  O   PHE A   4       8.256  -5.952  42.443  1.00  0.00           O  
ATOM     53  CB  PHE A   4       7.988  -4.019  40.056  1.00  0.00           C  
ATOM     54  CG  PHE A   4       8.154  -2.772  39.234  1.00  0.00           C  
ATOM     55  CD1 PHE A   4       9.417  -2.273  38.952  1.00  0.00           C  
ATOM     56  CD2 PHE A   4       7.048  -2.096  38.741  1.00  0.00           C  
ATOM     57  CE1 PHE A   4       9.571  -1.126  38.196  1.00  0.00           C  
ATOM     58  CE2 PHE A   4       7.199  -0.950  37.985  1.00  0.00           C  
ATOM     59  CZ  PHE A   4       8.462  -0.465  37.712  1.00  0.00           C  
ATOM     60  H   PHE A   4       9.938  -3.655  42.091  1.00  0.00           H  
ATOM     61  HA  PHE A   4       7.001  -3.071  41.723  1.00  0.00           H  
ATOM     62 1HB  PHE A   4       8.855  -4.656  39.886  1.00  0.00           H  
ATOM     63 2HB  PHE A   4       7.113  -4.554  39.689  1.00  0.00           H  
ATOM     64  HD1 PHE A   4      10.294  -2.796  39.334  1.00  0.00           H  
ATOM     65  HD2 PHE A   4       6.050  -2.480  38.957  1.00  0.00           H  
ATOM     66  HE1 PHE A   4      10.569  -0.744  37.983  1.00  0.00           H  
ATOM     67  HE2 PHE A   4       6.321  -0.429  37.603  1.00  0.00           H  
ATOM     68  HZ  PHE A   4       8.582   0.439  37.118  1.00  0.00           H  
ATOM     69  N   GLN A   5       6.158  -5.176  42.569  1.00  0.00           N  
ATOM     70  CA  GLN A   5       5.656  -6.394  43.184  1.00  0.00           C  
ATOM     71  C   GLN A   5       4.747  -7.117  42.192  1.00  0.00           C  
ATOM     72  O   GLN A   5       3.704  -6.587  41.809  1.00  0.00           O  
ATOM     73  CB  GLN A   5       4.899  -6.082  44.478  1.00  0.00           C  
ATOM     74  CG  GLN A   5       4.176  -7.275  45.079  1.00  0.00           C  
ATOM     75  CD  GLN A   5       5.132  -8.350  45.559  1.00  0.00           C  
ATOM     76  OE1 GLN A   5       5.970  -8.110  46.433  1.00  0.00           O  
ATOM     77  NE2 GLN A   5       5.012  -9.545  44.991  1.00  0.00           N  
ATOM     78  H   GLN A   5       5.521  -4.410  42.401  1.00  0.00           H  
ATOM     79  HA  GLN A   5       6.505  -7.024  43.448  1.00  0.00           H  
ATOM     80 1HB  GLN A   5       5.597  -5.701  45.224  1.00  0.00           H  
ATOM     81 2HB  GLN A   5       4.162  -5.302  44.290  1.00  0.00           H  
ATOM     82 1HG  GLN A   5       3.585  -6.938  45.930  1.00  0.00           H  
ATOM     83 2HG  GLN A   5       3.524  -7.711  44.321  1.00  0.00           H  
ATOM     84 1HE2 GLN A   5       5.616 -10.294  45.267  1.00  0.00           H  
ATOM     85 2HE2 GLN A   5       4.319  -9.696  44.286  1.00  0.00           H  
ATOM     86  N   LYS A   6       5.130  -8.325  41.785  1.00  0.00           N  
ATOM     87  CA  LYS A   6       4.317  -9.125  40.860  1.00  0.00           C  
ATOM     88  C   LYS A   6       2.997  -9.482  41.515  1.00  0.00           C  
ATOM     89  O   LYS A   6       2.947  -9.841  42.694  1.00  0.00           O  
ATOM     90  CB  LYS A   6       5.055 -10.394  40.431  1.00  0.00           C  
ATOM     91  CG  LYS A   6       6.290 -10.144  39.576  1.00  0.00           C  
ATOM     92  CD  LYS A   6       6.964 -11.451  39.184  1.00  0.00           C  
ATOM     93  CE  LYS A   6       8.161 -11.207  38.276  1.00  0.00           C  
ATOM     94  NZ  LYS A   6       9.275 -10.531  38.994  1.00  0.00           N  
ATOM     95  H   LYS A   6       6.004  -8.702  42.123  1.00  0.00           H  
ATOM     96  HA  LYS A   6       4.089  -8.515  39.985  1.00  0.00           H  
ATOM     97 1HB  LYS A   6       5.367 -10.950  41.315  1.00  0.00           H  
ATOM     98 2HB  LYS A   6       4.379 -11.034  39.864  1.00  0.00           H  
ATOM     99 1HG  LYS A   6       6.004  -9.608  38.670  1.00  0.00           H  
ATOM    100 2HG  LYS A   6       6.999  -9.531  40.131  1.00  0.00           H  
ATOM    101 1HD  LYS A   6       7.300 -11.970  40.083  1.00  0.00           H  
ATOM    102 2HD  LYS A   6       6.249 -12.087  38.664  1.00  0.00           H  
ATOM    103 1HE  LYS A   6       8.520 -12.158  37.886  1.00  0.00           H  
ATOM    104 2HE  LYS A   6       7.858 -10.585  37.434  1.00  0.00           H  
ATOM    105 1HZ  LYS A   6      10.048 -10.387  38.358  1.00  0.00           H  
ATOM    106 2HZ  LYS A   6       8.958  -9.638  39.345  1.00  0.00           H  
ATOM    107 3HZ  LYS A   6       9.578 -11.107  39.766  1.00  0.00           H  
ATOM    108  N   VAL A   7       1.920  -9.347  40.755  1.00  0.00           N  
ATOM    109  CA  VAL A   7       0.581  -9.680  41.221  1.00  0.00           C  
ATOM    110  C   VAL A   7       0.226 -11.030  40.608  1.00  0.00           C  
ATOM    111  O   VAL A   7      -0.141 -11.982  41.339  1.00  0.00           O  
ATOM    112  CB  VAL A   7      -0.445  -8.611  40.802  1.00  0.00           C  
ATOM    113  CG1 VAL A   7      -1.849  -9.032  41.209  1.00  0.00           C  
ATOM    114  CG2 VAL A   7      -0.081  -7.272  41.427  1.00  0.00           C  
ATOM    115  H   VAL A   7       2.040  -8.997  39.815  1.00  0.00           H  
ATOM    116  HA  VAL A   7       0.599  -9.740  42.310  1.00  0.00           H  
ATOM    117  HB  VAL A   7      -0.438  -8.520  39.716  1.00  0.00           H  
ATOM    118 1HG1 VAL A   7      -2.561  -8.264  40.905  1.00  0.00           H  
ATOM    119 2HG1 VAL A   7      -2.102  -9.974  40.722  1.00  0.00           H  
ATOM    120 3HG1 VAL A   7      -1.892  -9.158  42.290  1.00  0.00           H  
ATOM    121 1HG2 VAL A   7      -0.810  -6.520  41.126  1.00  0.00           H  
ATOM    122 2HG2 VAL A   7      -0.082  -7.365  42.513  1.00  0.00           H  
ATOM    123 3HG2 VAL A   7       0.911  -6.971  41.089  1.00  0.00           H  
ATOM    124  N   GLU A   8       0.352 -11.117  39.280  1.00  0.00           N  
ATOM    125  CA  GLU A   8       0.037 -12.327  38.517  1.00  0.00           C  
ATOM    126  C   GLU A   8       0.660 -12.339  37.115  1.00  0.00           C  
ATOM    127  O   GLU A   8       0.939 -11.292  36.532  1.00  0.00           O  
ATOM    128  CB  GLU A   8      -1.481 -12.483  38.399  1.00  0.00           C  
ATOM    129  CG  GLU A   8      -2.179 -11.327  37.697  1.00  0.00           C  
ATOM    130  CD  GLU A   8      -3.675 -11.475  37.673  1.00  0.00           C  
ATOM    131  OE1 GLU A   8      -4.169 -12.418  38.242  1.00  0.00           O  
ATOM    132  OE2 GLU A   8      -4.325 -10.642  37.085  1.00  0.00           O  
ATOM    133  H   GLU A   8       0.684 -10.299  38.789  1.00  0.00           H  
ATOM    134  HA  GLU A   8       0.480 -13.183  39.026  1.00  0.00           H  
ATOM    135 1HB  GLU A   8      -1.712 -13.396  37.851  1.00  0.00           H  
ATOM    136 2HB  GLU A   8      -1.915 -12.580  39.394  1.00  0.00           H  
ATOM    137 1HG  GLU A   8      -1.925 -10.398  38.207  1.00  0.00           H  
ATOM    138 2HG  GLU A   8      -1.809 -11.260  36.674  1.00  0.00           H  
ATOM    139  N   LYS A   9       0.838 -13.530  36.570  1.00  0.00           N  
ATOM    140  CA  LYS A   9       1.281 -13.736  35.215  1.00  0.00           C  
ATOM    141  C   LYS A   9       0.077 -13.403  34.334  1.00  0.00           C  
ATOM    142  O   LYS A   9      -1.030 -13.923  34.573  1.00  0.00           O  
ATOM    143  CB  LYS A   9       1.771 -15.167  34.991  1.00  0.00           C  
ATOM    144  CG  LYS A   9       2.268 -15.448  33.579  1.00  0.00           C  
ATOM    145  CD  LYS A   9       2.809 -16.864  33.454  1.00  0.00           C  
ATOM    146  CE  LYS A   9       3.090 -17.225  32.003  1.00  0.00           C  
ATOM    147  NZ  LYS A   9       3.533 -18.638  31.856  1.00  0.00           N  
ATOM    148  H   LYS A   9       0.648 -14.332  37.153  1.00  0.00           H  
ATOM    149  HA  LYS A   9       2.139 -13.089  35.029  1.00  0.00           H  
ATOM    150 1HB  LYS A   9       2.586 -15.385  35.682  1.00  0.00           H  
ATOM    151 2HB  LYS A   9       0.964 -15.867  35.207  1.00  0.00           H  
ATOM    152 1HG  LYS A   9       1.448 -15.318  32.872  1.00  0.00           H  
ATOM    153 2HG  LYS A   9       3.058 -14.742  33.324  1.00  0.00           H  
ATOM    154 1HD  LYS A   9       3.733 -16.952  34.028  1.00  0.00           H  
ATOM    155 2HD  LYS A   9       2.082 -17.568  33.859  1.00  0.00           H  
ATOM    156 1HE  LYS A   9       2.189 -17.076  31.410  1.00  0.00           H  
ATOM    157 2HE  LYS A   9       3.869 -16.571  31.610  1.00  0.00           H  
ATOM    158 1HZ  LYS A   9       3.710 -18.836  30.882  1.00  0.00           H  
ATOM    159 2HZ  LYS A   9       4.381 -18.782  32.388  1.00  0.00           H  
ATOM    160 3HZ  LYS A   9       2.812 -19.255  32.200  1.00  0.00           H  
ATOM    161  N   ILE A  10       0.285 -12.532  33.349  1.00  0.00           N  
ATOM    162  CA  ILE A  10      -0.749 -12.134  32.382  1.00  0.00           C  
ATOM    163  C   ILE A  10      -0.696 -13.062  31.196  1.00  0.00           C  
ATOM    164  O   ILE A  10      -1.724 -13.574  30.738  1.00  0.00           O  
ATOM    165  CB  ILE A  10      -0.564 -10.680  31.909  1.00  0.00           C  
ATOM    166  CG1 ILE A  10      -0.793  -9.708  33.070  1.00  0.00           C  
ATOM    167  CG2 ILE A  10      -1.509 -10.371  30.758  1.00  0.00           C  
ATOM    168  CD1 ILE A  10      -0.416  -8.279  32.753  1.00  0.00           C  
ATOM    169  H   ILE A  10       1.208 -12.130  33.276  1.00  0.00           H  
ATOM    170  HA  ILE A  10      -1.713 -12.129  32.888  1.00  0.00           H  
ATOM    171  HB  ILE A  10       0.462 -10.534  31.574  1.00  0.00           H  
ATOM    172 1HG1 ILE A  10      -1.843  -9.728  33.360  1.00  0.00           H  
ATOM    173 2HG1 ILE A  10      -0.210 -10.030  33.934  1.00  0.00           H  
ATOM    174 1HG2 ILE A  10      -1.366  -9.339  30.437  1.00  0.00           H  
ATOM    175 2HG2 ILE A  10      -1.300 -11.042  29.926  1.00  0.00           H  
ATOM    176 3HG2 ILE A  10      -2.539 -10.509  31.086  1.00  0.00           H  
ATOM    177 1HD1 ILE A  10      -0.606  -7.651  33.624  1.00  0.00           H  
ATOM    178 2HD1 ILE A  10       0.642  -8.230  32.494  1.00  0.00           H  
ATOM    179 3HD1 ILE A  10      -1.012  -7.924  31.914  1.00  0.00           H  
ATOM    180  N   GLY A  11       0.511 -13.280  30.692  1.00  0.00           N  
ATOM    181  CA  GLY A  11       0.666 -14.129  29.525  1.00  0.00           C  
ATOM    182  C   GLY A  11       2.099 -14.255  29.094  1.00  0.00           C  
ATOM    183  O   GLY A  11       3.028 -13.908  29.817  1.00  0.00           O  
ATOM    184  H   GLY A  11       1.331 -12.862  31.109  1.00  0.00           H  
ATOM    185 1HA  GLY A  11       0.272 -15.122  29.743  1.00  0.00           H  
ATOM    186 2HA  GLY A  11       0.080 -13.725  28.701  1.00  0.00           H  
ATOM    187  N   GLU A  12       2.250 -14.856  27.927  1.00  0.00           N  
ATOM    188  CA  GLU A  12       3.542 -15.167  27.343  1.00  0.00           C  
ATOM    189  C   GLU A  12       3.525 -14.450  26.028  1.00  0.00           C  
ATOM    190  O   GLU A  12       2.677 -14.724  25.172  1.00  0.00           O  
ATOM    191  CB  GLU A  12       3.757 -16.671  27.156  1.00  0.00           C  
ATOM    192  CG  GLU A  12       3.717 -17.476  28.447  1.00  0.00           C  
ATOM    193  CD  GLU A  12       3.871 -18.954  28.219  1.00  0.00           C  
ATOM    194  OE1 GLU A  12       3.950 -19.356  27.083  1.00  0.00           O  
ATOM    195  OE2 GLU A  12       3.910 -19.683  29.182  1.00  0.00           O  
ATOM    196  H   GLU A  12       1.410 -15.106  27.425  1.00  0.00           H  
ATOM    197  HA  GLU A  12       4.321 -14.808  28.015  1.00  0.00           H  
ATOM    198 1HB  GLU A  12       2.992 -17.068  26.490  1.00  0.00           H  
ATOM    199 2HB  GLU A  12       4.724 -16.844  26.684  1.00  0.00           H  
ATOM    200 1HG  GLU A  12       4.520 -17.136  29.100  1.00  0.00           H  
ATOM    201 2HG  GLU A  12       2.771 -17.288  28.951  1.00  0.00           H  
ATOM    202  N   GLY A  13       4.424 -13.482  25.885  1.00  0.00           N  
ATOM    203  CA  GLY A  13       4.475 -12.698  24.661  1.00  0.00           C  
ATOM    204  C   GLY A  13       5.468 -13.248  23.667  1.00  0.00           C  
ATOM    205  O   GLY A  13       5.918 -14.395  23.768  1.00  0.00           O  
ATOM    206  H   GLY A  13       5.081 -13.281  26.625  1.00  0.00           H  
ATOM    207 1HA  GLY A  13       3.486 -12.675  24.202  1.00  0.00           H  
ATOM    208 2HA  GLY A  13       4.742 -11.669  24.899  1.00  0.00           H  
ATOM    209  N   THR A  14       5.833 -12.426  22.701  1.00  0.00           N  
ATOM    210  CA  THR A  14       6.810 -12.840  21.701  1.00  0.00           C  
ATOM    211  C   THR A  14       8.222 -13.051  22.313  1.00  0.00           C  
ATOM    212  O   THR A  14       8.921 -14.052  22.030  1.00  0.00           O  
ATOM    213  CB  THR A  14       6.883 -11.806  20.562  1.00  0.00           C  
ATOM    214  OG1 THR A  14       5.598 -11.688  19.938  1.00  0.00           O  
ATOM    215  CG2 THR A  14       7.910 -12.229  19.522  1.00  0.00           C  
ATOM    216  H   THR A  14       5.436 -11.499  22.647  1.00  0.00           H  
ATOM    217  HA  THR A  14       6.472 -13.776  21.254  1.00  0.00           H  
ATOM    218  HB  THR A  14       7.165 -10.836  20.969  1.00  0.00           H  
ATOM    219  HG1 THR A  14       5.648 -11.049  19.223  1.00  0.00           H  
ATOM    220 1HG2 THR A  14       7.948 -11.487  18.726  1.00  0.00           H  
ATOM    221 2HG2 THR A  14       8.890 -12.309  19.991  1.00  0.00           H  
ATOM    222 3HG2 THR A  14       7.628 -13.195  19.105  1.00  0.00           H  
ATOM    223  N   TYR A  15       8.607 -12.125  23.195  1.00  0.00           N  
ATOM    224  CA  TYR A  15       9.984 -12.023  23.671  1.00  0.00           C  
ATOM    225  C   TYR A  15      10.169 -12.503  25.084  1.00  0.00           C  
ATOM    226  O   TYR A  15      11.296 -12.717  25.503  1.00  0.00           O  
ATOM    227  CB  TYR A  15      10.474 -10.577  23.560  1.00  0.00           C  
ATOM    228  CG  TYR A  15      10.330  -9.989  22.174  1.00  0.00           C  
ATOM    229  CD1 TYR A  15       9.424  -8.963  21.947  1.00  0.00           C  
ATOM    230  CD2 TYR A  15      11.103 -10.475  21.131  1.00  0.00           C  
ATOM    231  CE1 TYR A  15       9.292  -8.425  20.681  1.00  0.00           C  
ATOM    232  CE2 TYR A  15      10.971  -9.937  19.865  1.00  0.00           C  
ATOM    233  CZ  TYR A  15      10.070  -8.917  19.639  1.00  0.00           C  
ATOM    234  OH  TYR A  15       9.939  -8.381  18.378  1.00  0.00           O  
ATOM    235  H   TYR A  15       7.916 -11.475  23.542  1.00  0.00           H  
ATOM    236  HA  TYR A  15      10.619 -12.634  23.029  1.00  0.00           H  
ATOM    237 1HB  TYR A  15       9.916  -9.949  24.257  1.00  0.00           H  
ATOM    238 2HB  TYR A  15      11.525 -10.527  23.843  1.00  0.00           H  
ATOM    239  HD1 TYR A  15       8.816  -8.581  22.768  1.00  0.00           H  
ATOM    240  HD2 TYR A  15      11.814 -11.281  21.309  1.00  0.00           H  
ATOM    241  HE1 TYR A  15       8.580  -7.619  20.503  1.00  0.00           H  
ATOM    242  HE2 TYR A  15      11.578 -10.320  19.044  1.00  0.00           H  
ATOM    243  HH  TYR A  15      10.512  -8.854  17.770  1.00  0.00           H  
ATOM    244  N   GLY A  16       9.085 -12.571  25.842  1.00  0.00           N  
ATOM    245  CA  GLY A  16       9.200 -12.968  27.243  1.00  0.00           C  
ATOM    246  C   GLY A  16       7.890 -12.888  27.973  1.00  0.00           C  
ATOM    247  O   GLY A  16       6.846 -12.616  27.372  1.00  0.00           O  
ATOM    248  H   GLY A  16       8.174 -12.351  25.466  1.00  0.00           H  
ATOM    249 1HA  GLY A  16       9.577 -13.989  27.301  1.00  0.00           H  
ATOM    250 2HA  GLY A  16       9.926 -12.329  27.744  1.00  0.00           H  
ATOM    251  N   VAL A  17       7.947 -13.111  29.278  1.00  0.00           N  
ATOM    252  CA  VAL A  17       6.734 -13.156  30.077  1.00  0.00           C  
ATOM    253  C   VAL A  17       6.195 -11.749  30.406  1.00  0.00           C  
ATOM    254  O   VAL A  17       6.971 -10.805  30.617  1.00  0.00           O  
ATOM    255  CB  VAL A  17       7.006 -13.919  31.386  1.00  0.00           C  
ATOM    256  CG1 VAL A  17       5.768 -13.917  32.271  1.00  0.00           C  
ATOM    257  CG2 VAL A  17       7.443 -15.343  31.075  1.00  0.00           C  
ATOM    258  H   VAL A  17       8.839 -13.253  29.730  1.00  0.00           H  
ATOM    259  HA  VAL A  17       5.955 -13.650  29.496  1.00  0.00           H  
ATOM    260  HB  VAL A  17       7.795 -13.408  31.937  1.00  0.00           H  
ATOM    261 1HG1 VAL A  17       5.978 -14.461  33.192  1.00  0.00           H  
ATOM    262 2HG1 VAL A  17       5.494 -12.889  32.511  1.00  0.00           H  
ATOM    263 3HG1 VAL A  17       4.944 -14.399  31.745  1.00  0.00           H  
ATOM    264 1HG2 VAL A  17       7.634 -15.876  32.005  1.00  0.00           H  
ATOM    265 2HG2 VAL A  17       6.655 -15.852  30.519  1.00  0.00           H  
ATOM    266 3HG2 VAL A  17       8.353 -15.321  30.476  1.00  0.00           H  
ATOM    267  N   VAL A  18       4.869 -11.642  30.430  1.00  0.00           N  
ATOM    268  CA  VAL A  18       4.188 -10.407  30.764  1.00  0.00           C  
ATOM    269  C   VAL A  18       3.533 -10.564  32.125  1.00  0.00           C  
ATOM    270  O   VAL A  18       2.766 -11.523  32.333  1.00  0.00           O  
ATOM    271  CB  VAL A  18       3.125 -10.061  29.704  1.00  0.00           C  
ATOM    272  CG1 VAL A  18       2.438  -8.748  30.047  1.00  0.00           C  
ATOM    273  CG2 VAL A  18       3.770  -9.989  28.328  1.00  0.00           C  
ATOM    274  H   VAL A  18       4.322 -12.460  30.204  1.00  0.00           H  
ATOM    275  HA  VAL A  18       4.921  -9.600  30.778  1.00  0.00           H  
ATOM    276  HB  VAL A  18       2.357 -10.835  29.706  1.00  0.00           H  
ATOM    277 1HG1 VAL A  18       1.690  -8.519  29.288  1.00  0.00           H  
ATOM    278 2HG1 VAL A  18       1.953  -8.834  31.020  1.00  0.00           H  
ATOM    279 3HG1 VAL A  18       3.177  -7.948  30.079  1.00  0.00           H  
ATOM    280 1HG2 VAL A  18       3.012  -9.745  27.584  1.00  0.00           H  
ATOM    281 2HG2 VAL A  18       4.541  -9.219  28.328  1.00  0.00           H  
ATOM    282 3HG2 VAL A  18       4.219 -10.952  28.086  1.00  0.00           H  
ATOM    283  N   TYR A  19       3.855  -9.690  33.069  1.00  0.00           N  
ATOM    284  CA  TYR A  19       3.305  -9.756  34.425  1.00  0.00           C  
ATOM    285  C   TYR A  19       2.390  -8.576  34.699  1.00  0.00           C  
ATOM    286  O   TYR A  19       2.571  -7.518  34.135  1.00  0.00           O  
ATOM    287  CB  TYR A  19       4.428  -9.803  35.464  1.00  0.00           C  
ATOM    288  CG  TYR A  19       5.178 -11.117  35.493  1.00  0.00           C  
ATOM    289  CD1 TYR A  19       6.391 -11.238  34.832  1.00  0.00           C  
ATOM    290  CD2 TYR A  19       4.652 -12.200  36.182  1.00  0.00           C  
ATOM    291  CE1 TYR A  19       7.075 -12.438  34.859  1.00  0.00           C  
ATOM    292  CE2 TYR A  19       5.336 -13.400  36.208  1.00  0.00           C  
ATOM    293  CZ  TYR A  19       6.543 -13.521  35.550  1.00  0.00           C  
ATOM    294  OH  TYR A  19       7.224 -14.716  35.577  1.00  0.00           O  
ATOM    295  H   TYR A  19       4.506  -8.953  32.838  1.00  0.00           H  
ATOM    296  HA  TYR A  19       2.816 -10.722  34.554  1.00  0.00           H  
ATOM    297 1HB  TYR A  19       5.146  -9.007  35.261  1.00  0.00           H  
ATOM    298 2HB  TYR A  19       4.014  -9.626  36.456  1.00  0.00           H  
ATOM    299  HD1 TYR A  19       6.804 -10.387  34.291  1.00  0.00           H  
ATOM    300  HD2 TYR A  19       3.698 -12.105  36.700  1.00  0.00           H  
ATOM    301  HE1 TYR A  19       8.028 -12.534  34.339  1.00  0.00           H  
ATOM    302  HE2 TYR A  19       4.922 -14.251  36.749  1.00  0.00           H  
ATOM    303  HH  TYR A  19       8.024 -14.639  35.051  1.00  0.00           H  
ATOM    304  N   LYS A  20       1.409  -8.766  35.553  1.00  0.00           N  
ATOM    305  CA  LYS A  20       0.727  -7.678  36.230  1.00  0.00           C  
ATOM    306  C   LYS A  20       1.509  -7.402  37.504  1.00  0.00           C  
ATOM    307  O   LYS A  20       1.831  -8.336  38.256  1.00  0.00           O  
ATOM    308  CB  LYS A  20      -0.730  -8.026  36.536  1.00  0.00           C  
ATOM    309  CG  LYS A  20      -1.520  -6.903  37.195  1.00  0.00           C  
ATOM    310  CD  LYS A  20      -2.947  -7.335  37.498  1.00  0.00           C  
ATOM    311  CE  LYS A  20      -3.736  -6.216  38.162  1.00  0.00           C  
ATOM    312  NZ  LYS A  20      -5.108  -6.651  38.540  1.00  0.00           N  
ATOM    313  H   LYS A  20       1.125  -9.717  35.740  1.00  0.00           H  
ATOM    314  HA  LYS A  20       0.751  -6.800  35.584  1.00  0.00           H  
ATOM    315 1HB  LYS A  20      -1.242  -8.298  35.612  1.00  0.00           H  
ATOM    316 2HB  LYS A  20      -0.767  -8.893  37.197  1.00  0.00           H  
ATOM    317 1HG  LYS A  20      -1.032  -6.613  38.126  1.00  0.00           H  
ATOM    318 2HG  LYS A  20      -1.544  -6.039  36.533  1.00  0.00           H  
ATOM    319 1HD  LYS A  20      -3.446  -7.620  36.570  1.00  0.00           H  
ATOM    320 2HD  LYS A  20      -2.933  -8.200  38.162  1.00  0.00           H  
ATOM    321 1HE  LYS A  20      -3.213  -5.885  39.058  1.00  0.00           H  
ATOM    322 2HE  LYS A  20      -3.812  -5.370  37.479  1.00  0.00           H  
ATOM    323 1HZ  LYS A  20      -5.597  -5.882  38.976  1.00  0.00           H  
ATOM    324 2HZ  LYS A  20      -5.609  -6.943  37.712  1.00  0.00           H  
ATOM    325 3HZ  LYS A  20      -5.051  -7.423  39.188  1.00  0.00           H  
ATOM    326  N   ALA A  21       1.842  -6.144  37.753  1.00  0.00           N  
ATOM    327  CA  ALA A  21       2.651  -5.769  38.912  1.00  0.00           C  
ATOM    328  C   ALA A  21       2.254  -4.407  39.484  1.00  0.00           C  
ATOM    329  O   ALA A  21       1.620  -3.616  38.777  1.00  0.00           O  
ATOM    330  CB  ALA A  21       4.130  -5.778  38.561  1.00  0.00           C  
ATOM    331  H   ALA A  21       1.526  -5.424  37.120  1.00  0.00           H  
ATOM    332  HA  ALA A  21       2.473  -6.501  39.700  1.00  0.00           H  
ATOM    333 1HB  ALA A  21       4.713  -5.496  39.438  1.00  0.00           H  
ATOM    334 2HB  ALA A  21       4.421  -6.778  38.238  1.00  0.00           H  
ATOM    335 3HB  ALA A  21       4.317  -5.068  37.757  1.00  0.00           H  
ATOM    336  N   ARG A  22       2.620  -4.137  40.750  1.00  0.00           N  
ATOM    337  CA  ARG A  22       2.428  -2.799  41.323  1.00  0.00           C  
ATOM    338  C   ARG A  22       3.766  -2.128  41.592  1.00  0.00           C  
ATOM    339  O   ARG A  22       4.690  -2.757  42.104  1.00  0.00           O  
ATOM    340  CB  ARG A  22       1.593  -2.812  42.610  1.00  0.00           C  
ATOM    341  CG  ARG A  22       1.149  -1.411  43.036  1.00  0.00           C  
ATOM    342  CD  ARG A  22       0.374  -1.458  44.321  1.00  0.00           C  
ATOM    343  NE  ARG A  22      -0.797  -2.308  44.174  1.00  0.00           N  
ATOM    344  CZ  ARG A  22      -1.970  -1.870  43.737  1.00  0.00           C  
ATOM    345  NH1 ARG A  22      -2.126  -0.592  43.406  1.00  0.00           N  
ATOM    346  NH2 ARG A  22      -2.986  -2.710  43.643  1.00  0.00           N  
ATOM    347  H   ARG A  22       3.033  -4.862  41.320  1.00  0.00           H  
ATOM    348  HA  ARG A  22       1.898  -2.184  40.595  1.00  0.00           H  
ATOM    349 1HB  ARG A  22       0.709  -3.431  42.463  1.00  0.00           H  
ATOM    350 2HB  ARG A  22       2.174  -3.257  43.417  1.00  0.00           H  
ATOM    351 1HG  ARG A  22       2.025  -0.779  43.180  1.00  0.00           H  
ATOM    352 2HG  ARG A  22       0.514  -0.979  42.261  1.00  0.00           H  
ATOM    353 1HD  ARG A  22       1.006  -1.860  45.112  1.00  0.00           H  
ATOM    354 2HD  ARG A  22       0.052  -0.453  44.589  1.00  0.00           H  
ATOM    355  HE  ARG A  22      -0.704  -3.284  44.422  1.00  0.00           H  
ATOM    356 1HH1 ARG A  22      -1.350   0.049  43.488  1.00  0.00           H  
ATOM    357 2HH1 ARG A  22      -3.020  -0.262  43.073  1.00  0.00           H  
ATOM    358 1HH2 ARG A  22      -2.866  -3.679  43.905  1.00  0.00           H  
ATOM    359 2HH2 ARG A  22      -3.881  -2.384  43.311  1.00  0.00           H  
ATOM    360  N   ASN A  23       3.850  -0.853  41.204  1.00  0.00           N  
ATOM    361  CA  ASN A  23       5.034   0.003  41.358  1.00  0.00           C  
ATOM    362  C   ASN A  23       5.002   0.563  42.764  1.00  0.00           C  
ATOM    363  O   ASN A  23       4.142   1.378  43.094  1.00  0.00           O  
ATOM    364  CB  ASN A  23       5.073   1.113  40.323  1.00  0.00           C  
ATOM    365  CG  ASN A  23       6.337   1.924  40.393  1.00  0.00           C  
ATOM    366  OD1 ASN A  23       6.925   2.089  41.468  1.00  0.00           O  
ATOM    367  ND2 ASN A  23       6.767   2.435  39.267  1.00  0.00           N  
ATOM    368  H   ASN A  23       3.019  -0.472  40.774  1.00  0.00           H  
ATOM    369  HA  ASN A  23       5.924  -0.600  41.172  1.00  0.00           H  
ATOM    370 1HB  ASN A  23       4.986   0.683  39.324  1.00  0.00           H  
ATOM    371 2HB  ASN A  23       4.221   1.777  40.469  1.00  0.00           H  
ATOM    372 1HD2 ASN A  23       7.603   2.984  39.254  1.00  0.00           H  
ATOM    373 2HD2 ASN A  23       6.259   2.276  38.421  1.00  0.00           H  
ATOM    374  N   LYS A  24       5.913   0.099  43.599  1.00  0.00           N  
ATOM    375  CA  LYS A  24       5.938   0.487  45.025  1.00  0.00           C  
ATOM    376  C   LYS A  24       6.130   1.984  45.277  1.00  0.00           C  
ATOM    377  O   LYS A  24       5.741   2.488  46.328  1.00  0.00           O  
ATOM    378  CB  LYS A  24       7.040  -0.286  45.751  1.00  0.00           C  
ATOM    379  CG  LYS A  24       6.807  -1.789  45.830  1.00  0.00           C  
ATOM    380  CD  LYS A  24       7.976  -2.494  46.501  1.00  0.00           C  
ATOM    381  CE  LYS A  24       7.800  -4.006  46.475  1.00  0.00           C  
ATOM    382  NZ  LYS A  24       8.970  -4.712  47.063  1.00  0.00           N  
ATOM    383  H   LYS A  24       6.614  -0.540  43.251  1.00  0.00           H  
ATOM    384  HA  LYS A  24       4.969   0.247  45.466  1.00  0.00           H  
ATOM    385 1HB  LYS A  24       7.992  -0.121  45.247  1.00  0.00           H  
ATOM    386 2HB  LYS A  24       7.139   0.092  46.769  1.00  0.00           H  
ATOM    387 1HG  LYS A  24       5.898  -1.987  46.401  1.00  0.00           H  
ATOM    388 2HG  LYS A  24       6.679  -2.190  44.826  1.00  0.00           H  
ATOM    389 1HD  LYS A  24       8.902  -2.236  45.985  1.00  0.00           H  
ATOM    390 2HD  LYS A  24       8.054  -2.165  47.537  1.00  0.00           H  
ATOM    391 1HE  LYS A  24       6.907  -4.277  47.036  1.00  0.00           H  
ATOM    392 2HE  LYS A  24       7.670  -4.339  45.445  1.00  0.00           H  
ATOM    393 1HZ  LYS A  24       8.815  -5.710  47.027  1.00  0.00           H  
ATOM    394 2HZ  LYS A  24       9.802  -4.482  46.538  1.00  0.00           H  
ATOM    395 3HZ  LYS A  24       9.089  -4.426  48.024  1.00  0.00           H  
ATOM    396  N   LEU A  25       6.719   2.688  44.321  1.00  0.00           N  
ATOM    397  CA  LEU A  25       7.049   4.092  44.524  1.00  0.00           C  
ATOM    398  C   LEU A  25       5.856   5.002  44.247  1.00  0.00           C  
ATOM    399  O   LEU A  25       5.806   6.135  44.722  1.00  0.00           O  
ATOM    400  CB  LEU A  25       8.221   4.491  43.618  1.00  0.00           C  
ATOM    401  CG  LEU A  25       9.534   3.735  43.858  1.00  0.00           C  
ATOM    402  CD1 LEU A  25      10.565   4.167  42.824  1.00  0.00           C  
ATOM    403  CD2 LEU A  25      10.028   4.009  45.270  1.00  0.00           C  
ATOM    404  H   LEU A  25       6.946   2.252  43.438  1.00  0.00           H  
ATOM    405  HA  LEU A  25       7.320   4.236  45.569  1.00  0.00           H  
ATOM    406 1HB  LEU A  25       7.930   4.329  42.582  1.00  0.00           H  
ATOM    407 2HB  LEU A  25       8.420   5.554  43.756  1.00  0.00           H  
ATOM    408  HG  LEU A  25       9.365   2.665  43.733  1.00  0.00           H  
ATOM    409 1HD1 LEU A  25      11.498   3.630  42.994  1.00  0.00           H  
ATOM    410 2HD1 LEU A  25      10.194   3.942  41.824  1.00  0.00           H  
ATOM    411 3HD1 LEU A  25      10.742   5.238  42.913  1.00  0.00           H  
ATOM    412 1HD2 LEU A  25      10.960   3.471  45.441  1.00  0.00           H  
ATOM    413 2HD2 LEU A  25      10.198   5.079  45.395  1.00  0.00           H  
ATOM    414 3HD2 LEU A  25       9.279   3.675  45.989  1.00  0.00           H  
ATOM    415  N   THR A  26       4.886   4.504  43.492  1.00  0.00           N  
ATOM    416  CA  THR A  26       3.757   5.340  43.108  1.00  0.00           C  
ATOM    417  C   THR A  26       2.407   4.718  43.453  1.00  0.00           C  
ATOM    418  O   THR A  26       1.394   5.419  43.483  1.00  0.00           O  
ATOM    419  CB  THR A  26       3.803   5.648  41.600  1.00  0.00           C  
ATOM    420  OG1 THR A  26       3.591   4.441  40.856  1.00  0.00           O  
ATOM    421  CG2 THR A  26       5.148   6.245  41.218  1.00  0.00           C  
ATOM    422  H   THR A  26       4.918   3.546  43.175  1.00  0.00           H  
ATOM    423  HA  THR A  26       3.810   6.273  43.671  1.00  0.00           H  
ATOM    424  HB  THR A  26       3.013   6.356  41.350  1.00  0.00           H  
ATOM    425  HG1 THR A  26       3.510   4.651  39.923  1.00  0.00           H  
ATOM    426 1HG2 THR A  26       5.162   6.457  40.149  1.00  0.00           H  
ATOM    427 2HG2 THR A  26       5.307   7.170  41.773  1.00  0.00           H  
ATOM    428 3HG2 THR A  26       5.941   5.538  41.457  1.00  0.00           H  
ATOM    429  N   GLY A  27       2.394   3.394  43.650  1.00  0.00           N  
ATOM    430  CA  GLY A  27       1.160   2.619  43.868  1.00  0.00           C  
ATOM    431  C   GLY A  27       0.487   2.139  42.596  1.00  0.00           C  
ATOM    432  O   GLY A  27      -0.506   1.427  42.624  1.00  0.00           O  
ATOM    433  H   GLY A  27       3.283   2.914  43.647  1.00  0.00           H  
ATOM    434 1HA  GLY A  27       1.383   1.745  44.481  1.00  0.00           H  
ATOM    435 2HA  GLY A  27       0.443   3.224  44.421  1.00  0.00           H  
ATOM    436  N   GLU A  28       1.047   2.579  41.489  1.00  0.00           N  
ATOM    437  CA  GLU A  28       0.559   2.314  40.170  1.00  0.00           C  
ATOM    438  C   GLU A  28       0.570   0.834  39.742  1.00  0.00           C  
ATOM    439  O   GLU A  28       1.553   0.140  39.925  1.00  0.00           O  
ATOM    440  CB  GLU A  28       1.381   3.139  39.177  1.00  0.00           C  
ATOM    441  CG  GLU A  28       0.847   3.121  37.752  1.00  0.00           C  
ATOM    442  CD  GLU A  28       1.592   4.052  36.836  1.00  0.00           C  
ATOM    443  OE1 GLU A  28       2.582   4.601  37.255  1.00  0.00           O  
ATOM    444  OE2 GLU A  28       1.169   4.215  35.715  1.00  0.00           O  
ATOM    445  H   GLU A  28       1.879   3.141  41.602  1.00  0.00           H  
ATOM    446  HA  GLU A  28      -0.462   2.688  40.098  1.00  0.00           H  
ATOM    447 1HB  GLU A  28       1.415   4.177  39.508  1.00  0.00           H  
ATOM    448 2HB  GLU A  28       2.405   2.768  39.155  1.00  0.00           H  
ATOM    449 1HG  GLU A  28       0.922   2.107  37.360  1.00  0.00           H  
ATOM    450 2HG  GLU A  28      -0.206   3.398  37.766  1.00  0.00           H  
ATOM    451  N   VAL A  29      -0.529   0.394  39.162  1.00  0.00           N  
ATOM    452  CA  VAL A  29      -0.606  -0.969  38.573  1.00  0.00           C  
ATOM    453  C   VAL A  29      -0.130  -0.895  37.116  1.00  0.00           C  
ATOM    454  O   VAL A  29      -0.643  -0.051  36.343  1.00  0.00           O  
ATOM    455  CB  VAL A  29      -2.043  -1.521  38.624  1.00  0.00           C  
ATOM    456  CG1 VAL A  29      -2.118  -2.875  37.935  1.00  0.00           C  
ATOM    457  CG2 VAL A  29      -2.506  -1.625  40.069  1.00  0.00           C  
ATOM    458  H   VAL A  29      -1.339   0.996  39.116  1.00  0.00           H  
ATOM    459  HA  VAL A  29       0.059  -1.627  39.134  1.00  0.00           H  
ATOM    460  HB  VAL A  29      -2.702  -0.846  38.078  1.00  0.00           H  
ATOM    461 1HG1 VAL A  29      -3.141  -3.251  37.980  1.00  0.00           H  
ATOM    462 2HG1 VAL A  29      -1.817  -2.770  36.893  1.00  0.00           H  
ATOM    463 3HG1 VAL A  29      -1.452  -3.577  38.437  1.00  0.00           H  
ATOM    464 1HG2 VAL A  29      -3.523  -2.016  40.098  1.00  0.00           H  
ATOM    465 2HG2 VAL A  29      -1.844  -2.296  40.616  1.00  0.00           H  
ATOM    466 3HG2 VAL A  29      -2.484  -0.638  40.530  1.00  0.00           H  
ATOM    467  N   VAL A  30       0.852  -1.738  36.763  1.00  0.00           N  
ATOM    468  CA  VAL A  30       1.525  -1.719  35.464  1.00  0.00           C  
ATOM    469  C   VAL A  30       1.569  -3.140  34.887  1.00  0.00           C  
ATOM    470  O   VAL A  30       1.350  -4.149  35.605  1.00  0.00           O  
ATOM    471  CB  VAL A  30       2.956  -1.166  35.600  1.00  0.00           C  
ATOM    472  CG1 VAL A  30       2.928   0.256  36.140  1.00  0.00           C  
ATOM    473  CG2 VAL A  30       3.776  -2.071  36.507  1.00  0.00           C  
ATOM    474  H   VAL A  30       1.131  -2.422  37.451  1.00  0.00           H  
ATOM    475  HA  VAL A  30       0.960  -1.073  34.790  1.00  0.00           H  
ATOM    476  HB  VAL A  30       3.416  -1.126  34.613  1.00  0.00           H  
ATOM    477 1HG1 VAL A  30       3.948   0.631  36.230  1.00  0.00           H  
ATOM    478 2HG1 VAL A  30       2.366   0.893  35.457  1.00  0.00           H  
ATOM    479 3HG1 VAL A  30       2.451   0.264  37.120  1.00  0.00           H  
ATOM    480 1HG2 VAL A  30       4.787  -1.674  36.598  1.00  0.00           H  
ATOM    481 2HG2 VAL A  30       3.313  -2.115  37.492  1.00  0.00           H  
ATOM    482 3HG2 VAL A  30       3.817  -3.073  36.080  1.00  0.00           H  
ATOM    483  N   ALA A  31       1.878  -3.202  33.596  1.00  0.00           N  
ATOM    484  CA  ALA A  31       2.241  -4.465  32.949  1.00  0.00           C  
ATOM    485  C   ALA A  31       3.729  -4.500  32.750  1.00  0.00           C  
ATOM    486  O   ALA A  31       4.305  -3.587  32.168  1.00  0.00           O  
ATOM    487  CB  ALA A  31       1.511  -4.571  31.628  1.00  0.00           C  
ATOM    488  H   ALA A  31       1.863  -2.354  33.046  1.00  0.00           H  
ATOM    489  HA  ALA A  31       1.931  -5.281  33.603  1.00  0.00           H  
ATOM    490 1HB  ALA A  31       1.776  -5.509  31.140  1.00  0.00           H  
ATOM    491 2HB  ALA A  31       0.436  -4.544  31.803  1.00  0.00           H  
ATOM    492 3HB  ALA A  31       1.796  -3.737  30.988  1.00  0.00           H  
ATOM    493  N   LEU A  32       4.377  -5.544  33.212  1.00  0.00           N  
ATOM    494  CA  LEU A  32       5.809  -5.650  33.089  1.00  0.00           C  
ATOM    495  C   LEU A  32       6.155  -6.736  32.046  1.00  0.00           C  
ATOM    496  O   LEU A  32       5.702  -7.869  32.192  1.00  0.00           O  
ATOM    497  CB  LEU A  32       6.434  -5.986  34.448  1.00  0.00           C  
ATOM    498  CG  LEU A  32       6.208  -4.951  35.558  1.00  0.00           C  
ATOM    499  CD1 LEU A  32       6.886  -5.422  36.838  1.00  0.00           C  
ATOM    500  CD2 LEU A  32       6.755  -3.603  35.114  1.00  0.00           C  
ATOM    501  H   LEU A  32       3.865  -6.288  33.664  1.00  0.00           H  
ATOM    502  HA  LEU A  32       6.202  -4.684  32.774  1.00  0.00           H  
ATOM    503 1HB  LEU A  32       6.027  -6.935  34.793  1.00  0.00           H  
ATOM    504 2HB  LEU A  32       7.510  -6.102  34.317  1.00  0.00           H  
ATOM    505  HG  LEU A  32       5.141  -4.861  35.760  1.00  0.00           H  
ATOM    506 1HD1 LEU A  32       6.725  -4.686  37.626  1.00  0.00           H  
ATOM    507 2HD1 LEU A  32       6.462  -6.378  37.143  1.00  0.00           H  
ATOM    508 3HD1 LEU A  32       7.955  -5.537  36.662  1.00  0.00           H  
ATOM    509 1HD2 LEU A  32       6.594  -2.867  35.902  1.00  0.00           H  
ATOM    510 2HD2 LEU A  32       7.823  -3.691  34.913  1.00  0.00           H  
ATOM    511 3HD2 LEU A  32       6.241  -3.282  34.207  1.00  0.00           H  
ATOM    512  N   LYS A  33       6.920  -6.388  31.003  1.00  0.00           N  
ATOM    513  CA  LYS A  33       7.372  -7.321  29.965  1.00  0.00           C  
ATOM    514  C   LYS A  33       8.843  -7.542  30.101  1.00  0.00           C  
ATOM    515  O   LYS A  33       9.626  -6.572  30.095  1.00  0.00           O  
ATOM    516  CB  LYS A  33       7.049  -6.803  28.563  1.00  0.00           C  
ATOM    517  CG  LYS A  33       7.465  -7.737  27.435  1.00  0.00           C  
ATOM    518  CD  LYS A  33       6.869  -7.299  26.106  1.00  0.00           C  
ATOM    519  CE  LYS A  33       5.394  -7.662  26.013  1.00  0.00           C  
ATOM    520  NZ  LYS A  33       4.792  -7.221  24.726  1.00  0.00           N  
ATOM    521  H   LYS A  33       7.193  -5.417  30.944  1.00  0.00           H  
ATOM    522  HA  LYS A  33       6.858  -8.273  30.107  1.00  0.00           H  
ATOM    523 1HB  LYS A  33       5.976  -6.631  28.477  1.00  0.00           H  
ATOM    524 2HB  LYS A  33       7.547  -5.846  28.405  1.00  0.00           H  
ATOM    525 1HG  LYS A  33       8.552  -7.745  27.351  1.00  0.00           H  
ATOM    526 2HG  LYS A  33       7.128  -8.749  27.659  1.00  0.00           H  
ATOM    527 1HD  LYS A  33       6.976  -6.219  25.997  1.00  0.00           H  
ATOM    528 2HD  LYS A  33       7.404  -7.784  25.290  1.00  0.00           H  
ATOM    529 1HE  LYS A  33       5.279  -8.742  26.103  1.00  0.00           H  
ATOM    530 2HE  LYS A  33       4.851  -7.192  26.833  1.00  0.00           H  
ATOM    531 1HZ  LYS A  33       3.815  -7.479  24.704  1.00  0.00           H  
ATOM    532 2HZ  LYS A  33       4.876  -6.217  24.641  1.00  0.00           H  
ATOM    533 3HZ  LYS A  33       5.274  -7.665  23.958  1.00  0.00           H  
ATOM    534  N   LYS A  34       9.213  -8.806  30.300  1.00  0.00           N  
ATOM    535  CA  LYS A  34      10.607  -9.186  30.395  1.00  0.00           C  
ATOM    536  C   LYS A  34      11.141  -9.487  28.978  1.00  0.00           C  
ATOM    537  O   LYS A  34      10.538 -10.291  28.244  1.00  0.00           O  
ATOM    538  CB  LYS A  34      10.777 -10.396  31.316  1.00  0.00           C  
ATOM    539  CG  LYS A  34      12.221 -10.841  31.510  1.00  0.00           C  
ATOM    540  CD  LYS A  34      12.310 -12.032  32.452  1.00  0.00           C  
ATOM    541  CE  LYS A  34      13.742 -12.529  32.583  1.00  0.00           C  
ATOM    542  NZ  LYS A  34      13.836 -13.737  33.447  1.00  0.00           N  
ATOM    543  H   LYS A  34       8.501  -9.518  30.387  1.00  0.00           H  
ATOM    544  HA  LYS A  34      11.165  -8.353  30.824  1.00  0.00           H  
ATOM    545 1HB  LYS A  34      10.363 -10.167  32.298  1.00  0.00           H  
ATOM    546 2HB  LYS A  34      10.218 -11.241  30.914  1.00  0.00           H  
ATOM    547 1HG  LYS A  34      12.649 -11.117  30.546  1.00  0.00           H  
ATOM    548 2HG  LYS A  34      12.803 -10.017  31.923  1.00  0.00           H  
ATOM    549 1HD  LYS A  34      11.942 -11.746  33.437  1.00  0.00           H  
ATOM    550 2HD  LYS A  34      11.688 -12.843  32.072  1.00  0.00           H  
ATOM    551 1HE  LYS A  34      14.135 -12.772  31.597  1.00  0.00           H  
ATOM    552 2HE  LYS A  34      14.362 -11.742  33.012  1.00  0.00           H  
ATOM    553 1HZ  LYS A  34      14.799 -14.034  33.509  1.00  0.00           H  
ATOM    554 2HZ  LYS A  34      13.491 -13.517  34.372  1.00  0.00           H  
ATOM    555 3HZ  LYS A  34      13.280 -14.480  33.049  1.00  0.00           H  
ATOM    556  N   ILE A  35      12.230  -8.836  28.570  1.00  0.00           N  
ATOM    557  CA  ILE A  35      12.864  -9.106  27.256  1.00  0.00           C  
ATOM    558  C   ILE A  35      14.160  -9.851  27.546  1.00  0.00           C  
ATOM    559  O   ILE A  35      15.122  -9.237  28.006  1.00  0.00           O  
ATOM    560  CB  ILE A  35      13.154  -7.818  26.464  1.00  0.00           C  
ATOM    561  CG1 ILE A  35      11.873  -6.998  26.290  1.00  0.00           C  
ATOM    562  CG2 ILE A  35      13.765  -8.150  25.112  1.00  0.00           C  
ATOM    563  CD1 ILE A  35      10.807  -7.698  25.477  1.00  0.00           C  
ATOM    564  H   ILE A  35      12.634  -8.138  29.178  1.00  0.00           H  
ATOM    565  HA  ILE A  35      12.180  -9.707  26.659  1.00  0.00           H  
ATOM    566  HB  ILE A  35      13.852  -7.196  27.024  1.00  0.00           H  
ATOM    567 1HG1 ILE A  35      11.456  -6.762  27.268  1.00  0.00           H  
ATOM    568 2HG1 ILE A  35      12.109  -6.054  25.799  1.00  0.00           H  
ATOM    569 1HG2 ILE A  35      13.963  -7.229  24.565  1.00  0.00           H  
ATOM    570 2HG2 ILE A  35      14.698  -8.693  25.258  1.00  0.00           H  
ATOM    571 3HG2 ILE A  35      13.072  -8.769  24.541  1.00  0.00           H  
ATOM    572 1HD1 ILE A  35       9.930  -7.055  25.397  1.00  0.00           H  
ATOM    573 2HD1 ILE A  35      11.192  -7.913  24.480  1.00  0.00           H  
ATOM    574 3HD1 ILE A  35      10.529  -8.630  25.968  1.00  0.00           H  
ATOM    575  N   PRO A  36      21.687  -5.592  23.091  1.00  0.00           N  
ATOM    576  CA  PRO A  36      22.256  -4.647  22.129  1.00  0.00           C  
ATOM    577  C   PRO A  36      21.858  -3.219  22.464  1.00  0.00           C  
ATOM    578  O   PRO A  36      20.688  -2.939  22.730  1.00  0.00           O  
ATOM    579  CB  PRO A  36      21.654  -5.101  20.796  1.00  0.00           C  
ATOM    580  CG  PRO A  36      20.341  -5.698  21.172  1.00  0.00           C  
ATOM    581  CD  PRO A  36      20.607  -6.395  22.479  1.00  0.00           C  
ATOM    582  HA  PRO A  36      23.349  -4.770  22.104  1.00  0.00           H  
ATOM    583 1HB  PRO A  36      21.553  -4.242  20.116  1.00  0.00           H  
ATOM    584 2HB  PRO A  36      22.325  -5.822  20.306  1.00  0.00           H  
ATOM    585 1HG  PRO A  36      19.577  -4.911  21.260  1.00  0.00           H  
ATOM    586 2HG  PRO A  36      19.997  -6.387  20.387  1.00  0.00           H  
ATOM    587 1HD  PRO A  36      19.697  -6.378  23.097  1.00  0.00           H  
ATOM    588 2HD  PRO A  36      20.925  -7.430  22.285  1.00  0.00           H  
ATOM    589  N   SER A  37      22.836  -2.322  22.443  1.00  0.00           N  
ATOM    590  CA  SER A  37      22.577  -0.904  22.648  1.00  0.00           C  
ATOM    591  C   SER A  37      21.717  -0.266  21.563  1.00  0.00           C  
ATOM    592  O   SER A  37      21.047   0.734  21.819  1.00  0.00           O  
ATOM    593  CB  SER A  37      23.897  -0.162  22.737  1.00  0.00           C  
ATOM    594  OG  SER A  37      24.586  -0.216  21.518  1.00  0.00           O  
ATOM    595  H   SER A  37      23.784  -2.631  22.282  1.00  0.00           H  
ATOM    596  HA  SER A  37      21.968  -0.789  23.546  1.00  0.00           H  
ATOM    597 1HB  SER A  37      23.713   0.877  23.008  1.00  0.00           H  
ATOM    598 2HB  SER A  37      24.509  -0.602  23.523  1.00  0.00           H  
ATOM    599  HG  SER A  37      24.187   0.455  20.959  1.00  0.00           H  
ATOM    600  N   THR A  38      21.693  -0.871  20.369  1.00  0.00           N  
ATOM    601  CA  THR A  38      20.824  -0.389  19.299  1.00  0.00           C  
ATOM    602  C   THR A  38      19.345  -0.467  19.702  1.00  0.00           C  
ATOM    603  O   THR A  38      18.607   0.513  19.567  1.00  0.00           O  
ATOM    604  CB  THR A  38      21.051  -1.189  18.004  1.00  0.00           C  
ATOM    605  OG1 THR A  38      22.401  -1.007  17.557  1.00  0.00           O  
ATOM    606  CG2 THR A  38      20.095  -0.726  16.916  1.00  0.00           C  
ATOM    607  H   THR A  38      22.284  -1.673  20.200  1.00  0.00           H  
ATOM    608  HA  THR A  38      21.043   0.664  19.124  1.00  0.00           H  
ATOM    609  HB  THR A  38      20.887  -2.249  18.197  1.00  0.00           H  
ATOM    610  HG1 THR A  38      22.460  -1.219  16.623  1.00  0.00           H  
ATOM    611 1HG2 THR A  38      20.270  -1.303  16.008  1.00  0.00           H  
ATOM    612 2HG2 THR A  38      19.067  -0.875  17.248  1.00  0.00           H  
ATOM    613 3HG2 THR A  38      20.261   0.330  16.711  1.00  0.00           H  
ATOM    614  N   ALA A  39      18.935  -1.611  20.252  1.00  0.00           N  
ATOM    615  CA  ALA A  39      17.559  -1.809  20.736  1.00  0.00           C  
ATOM    616  C   ALA A  39      17.232  -0.843  21.867  1.00  0.00           C  
ATOM    617  O   ALA A  39      16.124  -0.311  21.932  1.00  0.00           O  
ATOM    618  CB  ALA A  39      17.341  -3.233  21.208  1.00  0.00           C  
ATOM    619  H   ALA A  39      19.599  -2.367  20.336  1.00  0.00           H  
ATOM    620  HA  ALA A  39      16.877  -1.611  19.909  1.00  0.00           H  
ATOM    621 1HB  ALA A  39      16.316  -3.347  21.559  1.00  0.00           H  
ATOM    622 2HB  ALA A  39      17.520  -3.921  20.382  1.00  0.00           H  
ATOM    623 3HB  ALA A  39      18.030  -3.455  22.021  1.00  0.00           H  
ATOM    624  N   ILE A  40      18.195  -0.618  22.765  1.00  0.00           N  
ATOM    625  CA  ILE A  40      17.979   0.307  23.881  1.00  0.00           C  
ATOM    626  C   ILE A  40      17.715   1.727  23.375  1.00  0.00           C  
ATOM    627  O   ILE A  40      16.811   2.422  23.864  1.00  0.00           O  
ATOM    628  CB  ILE A  40      19.190   0.317  24.831  1.00  0.00           C  
ATOM    629  CG1 ILE A  40      19.383  -1.063  25.465  1.00  0.00           C  
ATOM    630  CG2 ILE A  40      19.016   1.380  25.905  1.00  0.00           C  
ATOM    631  CD1 ILE A  40      18.203  -1.527  26.289  1.00  0.00           C  
ATOM    632  H   ILE A  40      19.085  -1.088  22.681  1.00  0.00           H  
ATOM    633  HA  ILE A  40      17.099  -0.018  24.435  1.00  0.00           H  
ATOM    634  HB  ILE A  40      20.095   0.532  24.264  1.00  0.00           H  
ATOM    635 1HG1 ILE A  40      19.564  -1.800  24.684  1.00  0.00           H  
ATOM    636 2HG1 ILE A  40      20.262  -1.048  26.110  1.00  0.00           H  
ATOM    637 1HG2 ILE A  40      19.881   1.373  26.568  1.00  0.00           H  
ATOM    638 2HG2 ILE A  40      18.927   2.359  25.436  1.00  0.00           H  
ATOM    639 3HG2 ILE A  40      18.115   1.170  26.482  1.00  0.00           H  
ATOM    640 1HD1 ILE A  40      18.414  -2.512  26.706  1.00  0.00           H  
ATOM    641 2HD1 ILE A  40      18.025  -0.820  27.100  1.00  0.00           H  
ATOM    642 3HD1 ILE A  40      17.318  -1.583  25.657  1.00  0.00           H  
ATOM    643  N   ARG A  41      18.481   2.150  22.382  1.00  0.00           N  
ATOM    644  CA  ARG A  41      18.254   3.450  21.782  1.00  0.00           C  
ATOM    645  C   ARG A  41      16.845   3.541  21.191  1.00  0.00           C  
ATOM    646  O   ARG A  41      16.071   4.454  21.554  1.00  0.00           O  
ATOM    647  CB  ARG A  41      19.284   3.721  20.696  1.00  0.00           C  
ATOM    648  CG  ARG A  41      19.148   5.070  20.007  1.00  0.00           C  
ATOM    649  CD  ARG A  41      20.010   5.161  18.802  1.00  0.00           C  
ATOM    650  NE  ARG A  41      19.514   4.331  17.716  1.00  0.00           N  
ATOM    651  CZ  ARG A  41      20.284   3.797  16.747  1.00  0.00           C  
ATOM    652  NH1 ARG A  41      21.580   4.016  16.743  1.00  0.00           N  
ATOM    653  NH2 ARG A  41      19.735   3.055  15.802  1.00  0.00           N  
ATOM    654  H   ARG A  41      19.232   1.572  22.032  1.00  0.00           H  
ATOM    655  HA  ARG A  41      18.292   4.205  22.569  1.00  0.00           H  
ATOM    656 1HB  ARG A  41      20.285   3.669  21.123  1.00  0.00           H  
ATOM    657 2HB  ARG A  41      19.215   2.951  19.928  1.00  0.00           H  
ATOM    658 1HG  ARG A  41      18.112   5.219  19.700  1.00  0.00           H  
ATOM    659 2HG  ARG A  41      19.439   5.862  20.698  1.00  0.00           H  
ATOM    660 1HD  ARG A  41      20.042   6.193  18.454  1.00  0.00           H  
ATOM    661 2HD  ARG A  41      21.018   4.830  19.050  1.00  0.00           H  
ATOM    662  HE  ARG A  41      18.521   4.140  17.686  1.00  0.00           H  
ATOM    663 1HH1 ARG A  41      21.999   4.584  17.466  1.00  0.00           H  
ATOM    664 2HH1 ARG A  41      22.157   3.616  16.017  1.00  0.00           H  
ATOM    665 1HH2 ARG A  41      18.738   2.887  15.805  1.00  0.00           H  
ATOM    666 2HH2 ARG A  41      20.312   2.655  15.076  1.00  0.00           H  
ATOM    667  N   GLU A  42      16.490   2.571  20.340  1.00  0.00           N  
ATOM    668  CA  GLU A  42      15.233   2.601  19.589  1.00  0.00           C  
ATOM    669  C   GLU A  42      14.043   2.509  20.542  1.00  0.00           C  
ATOM    670  O   GLU A  42      13.002   3.167  20.374  1.00  0.00           O  
ATOM    671  CB  GLU A  42      15.182   1.456  18.575  1.00  0.00           C  
ATOM    672  CG  GLU A  42      16.162   1.595  17.419  1.00  0.00           C  
ATOM    673  CD  GLU A  42      15.902   2.812  16.574  1.00  0.00           C  
ATOM    674  OE1 GLU A  42      14.788   2.984  16.141  1.00  0.00           O  
ATOM    675  OE2 GLU A  42      16.819   3.570  16.363  1.00  0.00           O  
ATOM    676  H   GLU A  42      17.119   1.790  20.216  1.00  0.00           H  
ATOM    677  HA  GLU A  42      15.183   3.538  19.034  1.00  0.00           H  
ATOM    678 1HB  GLU A  42      15.392   0.513  19.080  1.00  0.00           H  
ATOM    679 2HB  GLU A  42      14.178   1.386  18.155  1.00  0.00           H  
ATOM    680 1HG  GLU A  42      17.174   1.655  17.819  1.00  0.00           H  
ATOM    681 2HG  GLU A  42      16.100   0.705  16.794  1.00  0.00           H  
ATOM    682  N   ILE A  43      14.192   1.688  21.570  1.00  0.00           N  
ATOM    683  CA  ILE A  43      13.086   1.500  22.487  1.00  0.00           C  
ATOM    684  C   ILE A  43      12.931   2.731  23.361  1.00  0.00           C  
ATOM    685  O   ILE A  43      11.812   3.193  23.606  1.00  0.00           O  
ATOM    686  CB  ILE A  43      13.296   0.255  23.367  1.00  0.00           C  
ATOM    687  CG1 ILE A  43      13.242  -1.016  22.516  1.00  0.00           C  
ATOM    688  CG2 ILE A  43      12.253   0.203  24.473  1.00  0.00           C  
ATOM    689  CD1 ILE A  43      13.722  -2.255  23.237  1.00  0.00           C  
ATOM    690  H   ILE A  43      15.055   1.189  21.731  1.00  0.00           H  
ATOM    691  HA  ILE A  43      12.161   1.472  21.912  1.00  0.00           H  
ATOM    692  HB  ILE A  43      14.287   0.291  23.818  1.00  0.00           H  
ATOM    693 1HG1 ILE A  43      12.219  -1.189  22.184  1.00  0.00           H  
ATOM    694 2HG1 ILE A  43      13.855  -0.883  21.624  1.00  0.00           H  
ATOM    695 1HG2 ILE A  43      12.415  -0.683  25.085  1.00  0.00           H  
ATOM    696 2HG2 ILE A  43      12.337   1.094  25.095  1.00  0.00           H  
ATOM    697 3HG2 ILE A  43      11.257   0.162  24.032  1.00  0.00           H  
ATOM    698 1HD1 ILE A  43      13.654  -3.114  22.569  1.00  0.00           H  
ATOM    699 2HD1 ILE A  43      14.758  -2.117  23.547  1.00  0.00           H  
ATOM    700 3HD1 ILE A  43      13.100  -2.429  24.114  1.00  0.00           H  
ATOM    701  N   SER A  44      14.054   3.302  23.796  1.00  0.00           N  
ATOM    702  CA  SER A  44      14.019   4.557  24.562  1.00  0.00           C  
ATOM    703  C   SER A  44      13.252   5.666  23.830  1.00  0.00           C  
ATOM    704  O   SER A  44      12.469   6.402  24.460  1.00  0.00           O  
ATOM    705  CB  SER A  44      15.432   5.024  24.850  1.00  0.00           C  
ATOM    706  OG  SER A  44      16.099   4.120  25.687  1.00  0.00           O  
ATOM    707  H   SER A  44      14.945   2.870  23.599  1.00  0.00           H  
ATOM    708  HA  SER A  44      13.435   4.393  25.469  1.00  0.00           H  
ATOM    709 1HB  SER A  44      15.979   5.128  23.913  1.00  0.00           H  
ATOM    710 2HB  SER A  44      15.402   6.005  25.322  1.00  0.00           H  
ATOM    711  HG  SER A  44      16.151   3.295  25.198  1.00  0.00           H  
ATOM    712  N   LEU A  45      13.427   5.753  22.510  1.00  0.00           N  
ATOM    713  CA  LEU A  45      12.696   6.721  21.670  1.00  0.00           C  
ATOM    714  C   LEU A  45      11.156   6.525  21.709  1.00  0.00           C  
ATOM    715  O   LEU A  45      10.352   7.469  21.596  1.00  0.00           O  
ATOM    716  CB  LEU A  45      13.186   6.614  20.221  1.00  0.00           C  
ATOM    717  CG  LEU A  45      14.622   7.090  19.967  1.00  0.00           C  
ATOM    718  CD1 LEU A  45      15.018   6.767  18.533  1.00  0.00           C  
ATOM    719  CD2 LEU A  45      14.717   8.584  20.238  1.00  0.00           C  
ATOM    720  H   LEU A  45      14.090   5.127  22.075  1.00  0.00           H  
ATOM    721  HA  LEU A  45      12.894   7.724  22.046  1.00  0.00           H  
ATOM    722 1HB  LEU A  45      13.122   5.573  19.908  1.00  0.00           H  
ATOM    723 2HB  LEU A  45      12.524   7.203  19.586  1.00  0.00           H  
ATOM    724  HG  LEU A  45      15.304   6.557  20.629  1.00  0.00           H  
ATOM    725 1HD1 LEU A  45      16.039   7.105  18.352  1.00  0.00           H  
ATOM    726 2HD1 LEU A  45      14.960   5.691  18.372  1.00  0.00           H  
ATOM    727 3HD1 LEU A  45      14.342   7.274  17.845  1.00  0.00           H  
ATOM    728 1HD2 LEU A  45      15.738   8.922  20.058  1.00  0.00           H  
ATOM    729 2HD2 LEU A  45      14.036   9.118  19.575  1.00  0.00           H  
ATOM    730 3HD2 LEU A  45      14.445   8.784  21.274  1.00  0.00           H  
ATOM    731  N   LEU A  46      10.729   5.274  21.860  1.00  0.00           N  
ATOM    732  CA  LEU A  46       9.304   4.973  21.967  1.00  0.00           C  
ATOM    733  C   LEU A  46       8.613   5.616  23.185  1.00  0.00           C  
ATOM    734  O   LEU A  46       7.396   5.787  23.164  1.00  0.00           O  
ATOM    735  CB  LEU A  46       9.113   3.452  22.025  1.00  0.00           C  
ATOM    736  CG  LEU A  46       9.516   2.683  20.760  1.00  0.00           C  
ATOM    737  CD1 LEU A  46       9.389   1.187  21.013  1.00  0.00           C  
ATOM    738  CD2 LEU A  46       8.635   3.118  19.599  1.00  0.00           C  
ATOM    739  H   LEU A  46      11.397   4.518  21.902  1.00  0.00           H  
ATOM    740  HA  LEU A  46       8.789   5.430  21.123  1.00  0.00           H  
ATOM    741 1HB  LEU A  46       9.702   3.059  22.853  1.00  0.00           H  
ATOM    742 2HB  LEU A  46       8.062   3.240  22.221  1.00  0.00           H  
ATOM    743  HG  LEU A  46      10.560   2.894  20.523  1.00  0.00           H  
ATOM    744 1HD1 LEU A  46       9.676   0.640  20.114  1.00  0.00           H  
ATOM    745 2HD1 LEU A  46      10.045   0.900  21.835  1.00  0.00           H  
ATOM    746 3HD1 LEU A  46       8.358   0.947  21.269  1.00  0.00           H  
ATOM    747 1HD2 LEU A  46       8.922   2.572  18.699  1.00  0.00           H  
ATOM    748 2HD2 LEU A  46       7.592   2.906  19.834  1.00  0.00           H  
ATOM    749 3HD2 LEU A  46       8.759   4.188  19.429  1.00  0.00           H  
ATOM    750  N   LYS A  47       9.364   5.994  24.219  1.00  0.00           N  
ATOM    751  CA  LYS A  47       8.773   6.640  25.406  1.00  0.00           C  
ATOM    752  C   LYS A  47       8.118   7.982  25.058  1.00  0.00           C  
ATOM    753  O   LYS A  47       7.252   8.476  25.784  1.00  0.00           O  
ATOM    754  CB  LYS A  47       9.836   6.845  26.487  1.00  0.00           C  
ATOM    755  CG  LYS A  47      10.265   5.569  27.197  1.00  0.00           C  
ATOM    756  CD  LYS A  47      11.260   5.863  28.309  1.00  0.00           C  
ATOM    757  CE  LYS A  47      10.601   6.612  29.459  1.00  0.00           C  
ATOM    758  NZ  LYS A  47      11.504   6.731  30.636  1.00  0.00           N  
ATOM    759  H   LYS A  47      10.361   5.836  24.190  1.00  0.00           H  
ATOM    760  HA  LYS A  47       7.978   5.999  25.789  1.00  0.00           H  
ATOM    761 1HB  LYS A  47      10.723   7.297  26.043  1.00  0.00           H  
ATOM    762 2HB  LYS A  47       9.459   7.537  27.241  1.00  0.00           H  
ATOM    763 1HG  LYS A  47       9.390   5.077  27.624  1.00  0.00           H  
ATOM    764 2HG  LYS A  47      10.726   4.891  26.479  1.00  0.00           H  
ATOM    765 1HD  LYS A  47      11.673   4.927  28.686  1.00  0.00           H  
ATOM    766 2HD  LYS A  47      12.077   6.468  27.916  1.00  0.00           H  
ATOM    767 1HE  LYS A  47      10.322   7.611  29.128  1.00  0.00           H  
ATOM    768 2HE  LYS A  47       9.696   6.087  29.763  1.00  0.00           H  
ATOM    769 1HZ  LYS A  47      11.031   7.232  31.374  1.00  0.00           H  
ATOM    770 2HZ  LYS A  47      11.755   5.808  30.963  1.00  0.00           H  
ATOM    771 3HZ  LYS A  47      12.339   7.233  30.371  1.00  0.00           H  
ATOM    772  N   GLU A  48       8.540   8.565  23.946  1.00  0.00           N  
ATOM    773  CA  GLU A  48       7.985   9.819  23.488  1.00  0.00           C  
ATOM    774  C   GLU A  48       6.825   9.651  22.519  1.00  0.00           C  
ATOM    775  O   GLU A  48       6.169  10.633  22.162  1.00  0.00           O  
ATOM    776  CB  GLU A  48       9.084  10.655  22.827  1.00  0.00           C  
ATOM    777  CG  GLU A  48      10.207  11.072  23.766  1.00  0.00           C  
ATOM    778  CD  GLU A  48      11.267  11.889  23.082  1.00  0.00           C  
ATOM    779  OE1 GLU A  48      11.135  12.137  21.908  1.00  0.00           O  
ATOM    780  OE2 GLU A  48      12.212  12.267  23.735  1.00  0.00           O  
ATOM    781  H   GLU A  48       9.267   8.121  23.404  1.00  0.00           H  
ATOM    782  HA  GLU A  48       7.569  10.347  24.347  1.00  0.00           H  
ATOM    783 1HB  GLU A  48       9.526  10.091  22.006  1.00  0.00           H  
ATOM    784 2HB  GLU A  48       8.648  11.560  22.405  1.00  0.00           H  
ATOM    785 1HG  GLU A  48       9.786  11.655  24.584  1.00  0.00           H  
ATOM    786 2HG  GLU A  48      10.662  10.178  24.190  1.00  0.00           H  
ATOM    787  N   LEU A  49       6.569   8.409  22.082  1.00  0.00           N  
ATOM    788  CA  LEU A  49       5.578   8.125  21.061  1.00  0.00           C  
ATOM    789  C   LEU A  49       4.192   7.954  21.719  1.00  0.00           C  
ATOM    790  O   LEU A  49       3.643   6.860  21.792  1.00  0.00           O  
ATOM    791  CB  LEU A  49       5.963   6.861  20.284  1.00  0.00           C  
ATOM    792  CG  LEU A  49       5.189   6.619  18.981  1.00  0.00           C  
ATOM    793  CD1 LEU A  49       5.503   7.731  17.990  1.00  0.00           C  
ATOM    794  CD2 LEU A  49       5.563   5.258  18.413  1.00  0.00           C  
ATOM    795  H   LEU A  49       7.092   7.645  22.486  1.00  0.00           H  
ATOM    796  HA  LEU A  49       5.531   8.974  20.379  1.00  0.00           H  
ATOM    797 1HB  LEU A  49       7.021   6.915  20.034  1.00  0.00           H  
ATOM    798 2HB  LEU A  49       5.807   5.995  20.928  1.00  0.00           H  
ATOM    799  HG  LEU A  49       4.118   6.646  19.184  1.00  0.00           H  
ATOM    800 1HD1 LEU A  49       4.953   7.560  17.064  1.00  0.00           H  
ATOM    801 2HD1 LEU A  49       5.207   8.691  18.414  1.00  0.00           H  
ATOM    802 3HD1 LEU A  49       6.572   7.740  17.780  1.00  0.00           H  
ATOM    803 1HD2 LEU A  49       5.012   5.086  17.488  1.00  0.00           H  
ATOM    804 2HD2 LEU A  49       6.634   5.231  18.209  1.00  0.00           H  
ATOM    805 3HD2 LEU A  49       5.312   4.481  19.135  1.00  0.00           H  
ATOM    806  N   ASN A  50       3.674   9.057  22.249  1.00  0.00           N  
ATOM    807  CA  ASN A  50       2.497   9.059  23.107  1.00  0.00           C  
ATOM    808  C   ASN A  50       1.240   9.455  22.376  1.00  0.00           C  
ATOM    809  O   ASN A  50       1.192  10.522  21.731  1.00  0.00           O  
ATOM    810  CB  ASN A  50       2.715   9.975  24.297  1.00  0.00           C  
ATOM    811  CG  ASN A  50       3.786   9.473  25.225  1.00  0.00           C  
ATOM    812  OD1 ASN A  50       3.609   8.455  25.904  1.00  0.00           O  
ATOM    813  ND2 ASN A  50       4.894  10.167  25.267  1.00  0.00           N  
ATOM    814  H   ASN A  50       4.130   9.933  22.038  1.00  0.00           H  
ATOM    815  HA  ASN A  50       2.324   8.042  23.460  1.00  0.00           H  
ATOM    816 1HB  ASN A  50       2.992  10.970  23.946  1.00  0.00           H  
ATOM    817 2HB  ASN A  50       1.784  10.073  24.856  1.00  0.00           H  
ATOM    818 1HD2 ASN A  50       5.642   9.880  25.867  1.00  0.00           H  
ATOM    819 2HD2 ASN A  50       4.994  10.985  24.701  1.00  0.00           H  
ATOM    820  N   HIS A  51       0.190   8.654  22.492  1.00  0.00           N  
ATOM    821  CA  HIS A  51      -1.076   8.920  21.845  1.00  0.00           C  
ATOM    822  C   HIS A  51      -2.151   8.148  22.617  1.00  0.00           C  
ATOM    823  O   HIS A  51      -1.880   7.000  23.052  1.00  0.00           O  
ATOM    824  CB  HIS A  51      -1.025   8.509  20.365  1.00  0.00           C  
ATOM    825  CG  HIS A  51      -2.261   8.804  19.598  1.00  0.00           C  
ATOM    826  ND1 HIS A  51      -3.356   7.959  19.563  1.00  0.00           N  
ATOM    827  CD2 HIS A  51      -2.584   9.885  18.838  1.00  0.00           C  
ATOM    828  CE1 HIS A  51      -4.302   8.511  18.823  1.00  0.00           C  
ATOM    829  NE2 HIS A  51      -3.857   9.683  18.371  1.00  0.00           N  
ATOM    830  H   HIS A  51       0.287   7.823  23.059  1.00  0.00           H  
ATOM    831  HA  HIS A  51      -1.291   9.988  21.891  1.00  0.00           H  
ATOM    832 1HB  HIS A  51      -0.198   9.023  19.873  1.00  0.00           H  
ATOM    833 2HB  HIS A  51      -0.836   7.439  20.291  1.00  0.00           H  
ATOM    834  HD2 HIS A  51      -1.952  10.751  18.640  1.00  0.00           H  
ATOM    835  HE1 HIS A  51      -5.282   8.081  18.616  1.00  0.00           H  
ATOM    836  HE2 HIS A  51      -4.370  10.322  17.780  1.00  0.00           H  
ATOM    837  N   PRO A  52      -3.382   8.670  22.749  1.00  0.00           N  
ATOM    838  CA  PRO A  52      -4.405   7.954  23.513  1.00  0.00           C  
ATOM    839  C   PRO A  52      -4.667   6.515  23.048  1.00  0.00           C  
ATOM    840  O   PRO A  52      -5.146   5.699  23.860  1.00  0.00           O  
ATOM    841  CB  PRO A  52      -5.639   8.835  23.295  1.00  0.00           C  
ATOM    842  CG  PRO A  52      -5.085  10.212  23.155  1.00  0.00           C  
ATOM    843  CD  PRO A  52      -3.821  10.028  22.359  1.00  0.00           C  
ATOM    844  HA  PRO A  52      -4.102   7.909  24.570  1.00  0.00           H  
ATOM    845 1HB  PRO A  52      -6.185   8.503  22.400  1.00  0.00           H  
ATOM    846 2HB  PRO A  52      -6.327   8.737  24.147  1.00  0.00           H  
ATOM    847 1HG  PRO A  52      -5.812  10.865  22.651  1.00  0.00           H  
ATOM    848 2HG  PRO A  52      -4.900  10.649  24.148  1.00  0.00           H  
ATOM    849 1HD  PRO A  52      -4.052  10.088  21.285  1.00  0.00           H  
ATOM    850 2HD  PRO A  52      -3.092  10.801  22.643  1.00  0.00           H  
ATOM    851  N   ASN A  53      -4.376   6.195  21.784  1.00  0.00           N  
ATOM    852  CA  ASN A  53      -4.665   4.853  21.260  1.00  0.00           C  
ATOM    853  C   ASN A  53      -3.412   4.019  21.122  1.00  0.00           C  
ATOM    854  O   ASN A  53      -3.466   2.975  20.449  1.00  0.00           O  
ATOM    855  CB  ASN A  53      -5.382   4.939  19.925  1.00  0.00           C  
ATOM    856  CG  ASN A  53      -6.791   5.447  20.057  1.00  0.00           C  
ATOM    857  OD1 ASN A  53      -7.130   6.516  19.535  1.00  0.00           O  
ATOM    858  ND2 ASN A  53      -7.618   4.703  20.745  1.00  0.00           N  
ATOM    859  H   ASN A  53      -3.952   6.880  21.175  1.00  0.00           H  
ATOM    860  HA  ASN A  53      -5.269   4.317  21.994  1.00  0.00           H  
ATOM    861 1HB  ASN A  53      -4.830   5.602  19.257  1.00  0.00           H  
ATOM    862 2HB  ASN A  53      -5.406   3.953  19.460  1.00  0.00           H  
ATOM    863 1HD2 ASN A  53      -8.568   4.991  20.866  1.00  0.00           H  
ATOM    864 2HD2 ASN A  53      -7.301   3.846  21.150  1.00  0.00           H  
ATOM    865  N   ILE A  54      -2.342   4.396  21.791  1.00  0.00           N  
ATOM    866  CA  ILE A  54      -1.133   3.618  21.909  1.00  0.00           C  
ATOM    867  C   ILE A  54      -0.908   3.312  23.374  1.00  0.00           C  
ATOM    868  O   ILE A  54      -0.992   4.217  24.200  1.00  0.00           O  
ATOM    869  CB  ILE A  54       0.082   4.363  21.326  1.00  0.00           C  
ATOM    870  CG1 ILE A  54      -0.180   4.751  19.869  1.00  0.00           C  
ATOM    871  CG2 ILE A  54       1.334   3.506  21.435  1.00  0.00           C  
ATOM    872  CD1 ILE A  54      -0.352   3.569  18.943  1.00  0.00           C  
ATOM    873  H   ILE A  54      -2.393   5.297  22.246  1.00  0.00           H  
ATOM    874  HA  ILE A  54      -1.274   2.677  21.379  1.00  0.00           H  
ATOM    875  HB  ILE A  54       0.239   5.290  21.876  1.00  0.00           H  
ATOM    876 1HG1 ILE A  54      -1.079   5.364  19.811  1.00  0.00           H  
ATOM    877 2HG1 ILE A  54       0.650   5.355  19.498  1.00  0.00           H  
ATOM    878 1HG2 ILE A  54       2.183   4.047  21.018  1.00  0.00           H  
ATOM    879 2HG2 ILE A  54       1.528   3.278  22.482  1.00  0.00           H  
ATOM    880 3HG2 ILE A  54       1.189   2.577  20.883  1.00  0.00           H  
ATOM    881 1HD1 ILE A  54      -0.533   3.924  17.928  1.00  0.00           H  
ATOM    882 2HD1 ILE A  54       0.552   2.960  18.958  1.00  0.00           H  
ATOM    883 3HD1 ILE A  54      -1.199   2.969  19.273  1.00  0.00           H  
ATOM    884  N   VAL A  55      -0.667   2.042  23.721  1.00  0.00           N  
ATOM    885  CA  VAL A  55      -0.455   1.682  25.119  1.00  0.00           C  
ATOM    886  C   VAL A  55       0.810   2.364  25.604  1.00  0.00           C  
ATOM    887  O   VAL A  55       1.875   2.192  25.046  1.00  0.00           O  
ATOM    888  CB  VAL A  55      -0.326   0.157  25.288  1.00  0.00           C  
ATOM    889  CG1 VAL A  55       0.009  -0.193  26.731  1.00  0.00           C  
ATOM    890  CG2 VAL A  55      -1.615  -0.523  24.854  1.00  0.00           C  
ATOM    891  H   VAL A  55      -0.629   1.320  23.016  1.00  0.00           H  
ATOM    892  HA  VAL A  55      -1.314   2.024  25.698  1.00  0.00           H  
ATOM    893  HB  VAL A  55       0.499  -0.199  24.672  1.00  0.00           H  
ATOM    894 1HG1 VAL A  55       0.096  -1.275  26.832  1.00  0.00           H  
ATOM    895 2HG1 VAL A  55       0.953   0.275  27.009  1.00  0.00           H  
ATOM    896 3HG1 VAL A  55      -0.783   0.169  27.386  1.00  0.00           H  
ATOM    897 1HG2 VAL A  55      -1.517  -1.601  24.975  1.00  0.00           H  
ATOM    898 2HG2 VAL A  55      -2.442  -0.162  25.467  1.00  0.00           H  
ATOM    899 3HG2 VAL A  55      -1.813  -0.293  23.807  1.00  0.00           H  
ATOM    900  N   LYS A  56       0.696   3.183  26.664  1.00  0.00           N  
ATOM    901  CA  LYS A  56       1.826   4.037  27.034  1.00  0.00           C  
ATOM    902  C   LYS A  56       3.004   3.213  27.540  1.00  0.00           C  
ATOM    903  O   LYS A  56       2.828   2.310  28.393  1.00  0.00           O  
ATOM    904  CB  LYS A  56       1.404   5.053  28.096  1.00  0.00           C  
ATOM    905  CG  LYS A  56       2.483   6.063  28.464  1.00  0.00           C  
ATOM    906  CD  LYS A  56       1.946   7.126  29.410  1.00  0.00           C  
ATOM    907  CE  LYS A  56       3.018   8.147  29.764  1.00  0.00           C  
ATOM    908  NZ  LYS A  56       2.502   9.201  30.679  1.00  0.00           N  
ATOM    909  H   LYS A  56      -0.152   3.223  27.212  1.00  0.00           H  
ATOM    910  HA  LYS A  56       2.150   4.585  26.148  1.00  0.00           H  
ATOM    911 1HB  LYS A  56       0.534   5.608  27.744  1.00  0.00           H  
ATOM    912 2HB  LYS A  56       1.112   4.529  29.006  1.00  0.00           H  
ATOM    913 1HG  LYS A  56       3.315   5.547  28.945  1.00  0.00           H  
ATOM    914 2HG  LYS A  56       2.853   6.546  27.560  1.00  0.00           H  
ATOM    915 1HD  LYS A  56       1.106   7.640  28.941  1.00  0.00           H  
ATOM    916 2HD  LYS A  56       1.593   6.653  30.327  1.00  0.00           H  
ATOM    917 1HE  LYS A  56       3.855   7.643  30.245  1.00  0.00           H  
ATOM    918 2HE  LYS A  56       3.383   8.621  28.853  1.00  0.00           H  
ATOM    919 1HZ  LYS A  56       3.242   9.857  30.888  1.00  0.00           H  
ATOM    920 2HZ  LYS A  56       1.736   9.688  30.235  1.00  0.00           H  
ATOM    921 3HZ  LYS A  56       2.179   8.775  31.535  1.00  0.00           H  
ATOM    922  N   LEU A  57       4.196   3.495  27.019  1.00  0.00           N  
ATOM    923  CA  LEU A  57       5.419   2.937  27.552  1.00  0.00           C  
ATOM    924  C   LEU A  57       5.905   3.818  28.706  1.00  0.00           C  
ATOM    925  O   LEU A  57       6.285   4.970  28.506  1.00  0.00           O  
ATOM    926  CB  LEU A  57       6.462   2.822  26.480  1.00  0.00           C  
ATOM    927  CG  LEU A  57       7.852   2.326  26.923  1.00  0.00           C  
ATOM    928  CD1 LEU A  57       7.789   0.912  27.523  1.00  0.00           C  
ATOM    929  CD2 LEU A  57       8.845   2.376  25.748  1.00  0.00           C  
ATOM    930  H   LEU A  57       4.245   4.120  26.227  1.00  0.00           H  
ATOM    931  HA  LEU A  57       5.206   1.941  27.936  1.00  0.00           H  
ATOM    932 1HB  LEU A  57       6.102   2.134  25.717  1.00  0.00           H  
ATOM    933 2HB  LEU A  57       6.599   3.801  26.021  1.00  0.00           H  
ATOM    934  HG  LEU A  57       8.225   2.960  27.727  1.00  0.00           H  
ATOM    935 1HD1 LEU A  57       8.789   0.599  27.823  1.00  0.00           H  
ATOM    936 2HD1 LEU A  57       7.134   0.917  28.395  1.00  0.00           H  
ATOM    937 3HD1 LEU A  57       7.399   0.218  26.780  1.00  0.00           H  
ATOM    938 1HD2 LEU A  57       9.821   2.023  26.082  1.00  0.00           H  
ATOM    939 2HD2 LEU A  57       8.485   1.740  24.940  1.00  0.00           H  
ATOM    940 3HD2 LEU A  57       8.933   3.402  25.390  1.00  0.00           H  
ATOM    941  N   LEU A  58       5.813   3.315  29.922  1.00  0.00           N  
ATOM    942  CA  LEU A  58       6.073   4.096  31.131  1.00  0.00           C  
ATOM    943  C   LEU A  58       7.556   4.191  31.456  1.00  0.00           C  
ATOM    944  O   LEU A  58       7.996   5.256  31.917  1.00  0.00           O  
ATOM    945  CB  LEU A  58       5.331   3.477  32.322  1.00  0.00           C  
ATOM    946  CG  LEU A  58       3.802   3.440  32.207  1.00  0.00           C  
ATOM    947  CD1 LEU A  58       3.223   2.657  33.379  1.00  0.00           C  
ATOM    948  CD2 LEU A  58       3.259   4.861  32.178  1.00  0.00           C  
ATOM    949  H   LEU A  58       5.551   2.343  30.011  1.00  0.00           H  
ATOM    950  HA  LEU A  58       5.777   5.128  30.945  1.00  0.00           H  
ATOM    951 1HB  LEU A  58       5.678   2.454  32.454  1.00  0.00           H  
ATOM    952 2HB  LEU A  58       5.582   4.042  33.220  1.00  0.00           H  
ATOM    953  HG  LEU A  58       3.518   2.924  31.289  1.00  0.00           H  
ATOM    954 1HD1 LEU A  58       2.136   2.631  33.297  1.00  0.00           H  
ATOM    955 2HD1 LEU A  58       3.612   1.639  33.364  1.00  0.00           H  
ATOM    956 3HD1 LEU A  58       3.504   3.141  34.313  1.00  0.00           H  
ATOM    957 1HD2 LEU A  58       2.172   4.834  32.095  1.00  0.00           H  
ATOM    958 2HD2 LEU A  58       3.541   5.377  33.096  1.00  0.00           H  
ATOM    959 3HD2 LEU A  58       3.676   5.391  31.321  1.00  0.00           H  
ATOM    960  N   ASP A  59       8.314   3.112  31.250  1.00  0.00           N  
ATOM    961  CA  ASP A  59       9.764   3.132  31.407  1.00  0.00           C  
ATOM    962  C   ASP A  59      10.429   1.951  30.743  1.00  0.00           C  
ATOM    963  O   ASP A  59       9.767   0.987  30.391  1.00  0.00           O  
ATOM    964  CB  ASP A  59      10.141   3.153  32.890  1.00  0.00           C  
ATOM    965  CG  ASP A  59      11.468   3.851  33.155  1.00  0.00           C  
ATOM    966  OD1 ASP A  59      12.087   4.284  32.212  1.00  0.00           O  
ATOM    967  OD2 ASP A  59      11.850   3.944  34.297  1.00  0.00           O  
ATOM    968  H   ASP A  59       7.861   2.252  30.976  1.00  0.00           H  
ATOM    969  HA  ASP A  59      10.150   4.038  30.939  1.00  0.00           H  
ATOM    970 1HB  ASP A  59       9.360   3.661  33.457  1.00  0.00           H  
ATOM    971 2HB  ASP A  59      10.204   2.130  33.265  1.00  0.00           H  
ATOM    972  N   VAL A  60      11.750   2.067  30.597  1.00  0.00           N  
ATOM    973  CA  VAL A  60      12.634   1.115  29.957  1.00  0.00           C  
ATOM    974  C   VAL A  60      13.730   0.890  30.988  1.00  0.00           C  
ATOM    975  O   VAL A  60      14.457   1.827  31.345  1.00  0.00           O  
ATOM    976  CB  VAL A  60      13.211   1.653  28.635  1.00  0.00           C  
ATOM    977  CG1 VAL A  60      14.117   0.616  27.988  1.00  0.00           C  
ATOM    978  CG2 VAL A  60      12.080   2.042  27.696  1.00  0.00           C  
ATOM    979  H   VAL A  60      12.137   2.916  30.984  1.00  0.00           H  
ATOM    980  HA  VAL A  60      12.061   0.218  29.717  1.00  0.00           H  
ATOM    981  HB  VAL A  60      13.826   2.528  28.847  1.00  0.00           H  
ATOM    982 1HG1 VAL A  60      14.516   1.013  27.054  1.00  0.00           H  
ATOM    983 2HG1 VAL A  60      14.939   0.379  28.662  1.00  0.00           H  
ATOM    984 3HG1 VAL A  60      13.544  -0.288  27.781  1.00  0.00           H  
ATOM    985 1HG2 VAL A  60      12.495   2.423  26.764  1.00  0.00           H  
ATOM    986 2HG2 VAL A  60      11.462   1.168  27.489  1.00  0.00           H  
ATOM    987 3HG2 VAL A  60      11.469   2.815  28.163  1.00  0.00           H  
ATOM    988  N   ILE A  61      13.819  -0.318  31.523  1.00  0.00           N  
ATOM    989  CA  ILE A  61      14.770  -0.636  32.593  1.00  0.00           C  
ATOM    990  C   ILE A  61      15.751  -1.706  32.114  1.00  0.00           C  
ATOM    991  O   ILE A  61      15.326  -2.818  31.836  1.00  0.00           O  
ATOM    992  CB  ILE A  61      14.045  -1.122  33.861  1.00  0.00           C  
ATOM    993  CG1 ILE A  61      13.095  -0.041  34.381  1.00  0.00           C  
ATOM    994  CG2 ILE A  61      15.052  -1.511  34.933  1.00  0.00           C  
ATOM    995  CD1 ILE A  61      12.165  -0.519  35.473  1.00  0.00           C  
ATOM    996  H   ILE A  61      13.206  -1.043  31.179  1.00  0.00           H  
ATOM    997  HA  ILE A  61      15.327   0.268  32.840  1.00  0.00           H  
ATOM    998  HB  ILE A  61      13.433  -1.990  33.619  1.00  0.00           H  
ATOM    999 1HG1 ILE A  61      13.674   0.797  34.769  1.00  0.00           H  
ATOM   1000 2HG1 ILE A  61      12.488   0.336  33.558  1.00  0.00           H  
ATOM   1001 1HG2 ILE A  61      14.523  -1.852  35.822  1.00  0.00           H  
ATOM   1002 2HG2 ILE A  61      15.689  -2.313  34.560  1.00  0.00           H  
ATOM   1003 3HG2 ILE A  61      15.667  -0.647  35.186  1.00  0.00           H  
ATOM   1004 1HD1 ILE A  61      11.522   0.303  35.789  1.00  0.00           H  
ATOM   1005 2HD1 ILE A  61      11.549  -1.336  35.095  1.00  0.00           H  
ATOM   1006 3HD1 ILE A  61      12.750  -0.868  36.322  1.00  0.00           H  
ATOM   1007  N   HIS A  62      17.054  -1.370  32.048  1.00  0.00           N  
ATOM   1008  CA  HIS A  62      18.096  -2.273  31.526  1.00  0.00           C  
ATOM   1009  C   HIS A  62      19.008  -2.630  32.688  1.00  0.00           C  
ATOM   1010  O   HIS A  62      19.735  -1.774  33.177  1.00  0.00           O  
ATOM   1011  CB  HIS A  62      18.902  -1.627  30.394  1.00  0.00           C  
ATOM   1012  CG  HIS A  62      19.842  -2.571  29.711  1.00  0.00           C  
ATOM   1013  ND1 HIS A  62      20.952  -2.141  29.015  1.00  0.00           N  
ATOM   1014  CD2 HIS A  62      19.837  -3.922  29.616  1.00  0.00           C  
ATOM   1015  CE1 HIS A  62      21.591  -3.188  28.522  1.00  0.00           C  
ATOM   1016  NE2 HIS A  62      20.935  -4.279  28.872  1.00  0.00           N  
ATOM   1017  H   HIS A  62      17.318  -0.451  32.376  1.00  0.00           H  
ATOM   1018  HA  HIS A  62      17.628  -3.158  31.097  1.00  0.00           H  
ATOM   1019 1HB  HIS A  62      18.219  -1.224  29.645  1.00  0.00           H  
ATOM   1020 2HB  HIS A  62      19.482  -0.794  30.790  1.00  0.00           H  
ATOM   1021  HD1 HIS A  62      21.285  -1.200  28.955  1.00  0.00           H  
ATOM   1022  HD2 HIS A  62      19.164  -4.689  30.000  1.00  0.00           H  
ATOM   1023  HE1 HIS A  62      22.501  -3.058  27.937  1.00  0.00           H  
ATOM   1024  N   THR A  63      18.980  -3.883  33.140  1.00  0.00           N  
ATOM   1025  CA  THR A  63      19.786  -4.239  34.301  1.00  0.00           C  
ATOM   1026  C   THR A  63      20.126  -5.714  34.378  1.00  0.00           C  
ATOM   1027  O   THR A  63      19.340  -6.562  33.957  1.00  0.00           O  
ATOM   1028  CB  THR A  63      19.072  -3.824  35.601  1.00  0.00           C  
ATOM   1029  OG1 THR A  63      19.931  -4.075  36.721  1.00  0.00           O  
ATOM   1030  CG2 THR A  63      17.779  -4.607  35.772  1.00  0.00           C  
ATOM   1031  H   THR A  63      18.413  -4.592  32.698  1.00  0.00           H  
ATOM   1032  HA  THR A  63      20.783  -3.817  34.172  1.00  0.00           H  
ATOM   1033  HB  THR A  63      18.844  -2.759  35.566  1.00  0.00           H  
ATOM   1034  HG1 THR A  63      19.674  -4.899  37.142  1.00  0.00           H  
ATOM   1035 1HG2 THR A  63      17.288  -4.300  36.695  1.00  0.00           H  
ATOM   1036 2HG2 THR A  63      17.120  -4.409  34.927  1.00  0.00           H  
ATOM   1037 3HG2 THR A  63      18.002  -5.672  35.816  1.00  0.00           H  
ATOM   1038  N   GLU A  64      21.330  -5.989  34.891  1.00  0.00           N  
ATOM   1039  CA  GLU A  64      21.834  -7.341  35.054  1.00  0.00           C  
ATOM   1040  C   GLU A  64      21.699  -8.073  33.715  1.00  0.00           C  
ATOM   1041  O   GLU A  64      21.324  -9.260  33.667  1.00  0.00           O  
ATOM   1042  CB  GLU A  64      21.072  -8.081  36.155  1.00  0.00           C  
ATOM   1043  CG  GLU A  64      21.217  -7.468  37.541  1.00  0.00           C  
ATOM   1044  CD  GLU A  64      20.506  -8.255  38.606  1.00  0.00           C  
ATOM   1045  OE1 GLU A  64      19.861  -9.221  38.274  1.00  0.00           O  
ATOM   1046  OE2 GLU A  64      20.607  -7.890  39.754  1.00  0.00           O  
ATOM   1047  H   GLU A  64      21.908  -5.211  35.175  1.00  0.00           H  
ATOM   1048  HA  GLU A  64      22.893  -7.287  35.309  1.00  0.00           H  
ATOM   1049 1HB  GLU A  64      20.011  -8.106  35.910  1.00  0.00           H  
ATOM   1050 2HB  GLU A  64      21.420  -9.113  36.208  1.00  0.00           H  
ATOM   1051 1HG  GLU A  64      22.276  -7.412  37.793  1.00  0.00           H  
ATOM   1052 2HG  GLU A  64      20.822  -6.453  37.520  1.00  0.00           H  
ATOM   1053  N   ASN A  65      22.004  -7.348  32.628  1.00  0.00           N  
ATOM   1054  CA  ASN A  65      21.906  -7.847  31.248  1.00  0.00           C  
ATOM   1055  C   ASN A  65      20.506  -8.326  30.833  1.00  0.00           C  
ATOM   1056  O   ASN A  65      20.361  -9.161  29.935  1.00  0.00           O  
ATOM   1057  CB  ASN A  65      22.911  -8.965  31.040  1.00  0.00           C  
ATOM   1058  CG  ASN A  65      24.330  -8.513  31.249  1.00  0.00           C  
ATOM   1059  OD1 ASN A  65      24.700  -7.395  30.872  1.00  0.00           O  
ATOM   1060  ND2 ASN A  65      25.132  -9.360  31.842  1.00  0.00           N  
ATOM   1061  H   ASN A  65      22.318  -6.402  32.788  1.00  0.00           H  
ATOM   1062  HA  ASN A  65      22.077  -7.012  30.565  1.00  0.00           H  
ATOM   1063 1HB  ASN A  65      22.697  -9.780  31.732  1.00  0.00           H  
ATOM   1064 2HB  ASN A  65      22.813  -9.359  30.029  1.00  0.00           H  
ATOM   1065 1HD2 ASN A  65      26.087  -9.113  32.007  1.00  0.00           H  
ATOM   1066 2HD2 ASN A  65      24.790 -10.254  32.130  1.00  0.00           H  
ATOM   1067  N   LYS A  66      19.473  -7.804  31.498  1.00  0.00           N  
ATOM   1068  CA  LYS A  66      18.075  -8.112  31.183  1.00  0.00           C  
ATOM   1069  C   LYS A  66      17.323  -6.792  30.923  1.00  0.00           C  
ATOM   1070  O   LYS A  66      17.629  -5.763  31.534  1.00  0.00           O  
ATOM   1071  CB  LYS A  66      17.416  -8.900  32.316  1.00  0.00           C  
ATOM   1072  CG  LYS A  66      18.081 -10.235  32.624  1.00  0.00           C  
ATOM   1073  CD  LYS A  66      17.443 -10.905  33.831  1.00  0.00           C  
ATOM   1074  CE  LYS A  66      17.855 -10.223  35.127  1.00  0.00           C  
ATOM   1075  NZ  LYS A  66      19.255 -10.554  35.509  1.00  0.00           N  
ATOM   1076  H   LYS A  66      19.678  -7.166  32.255  1.00  0.00           H  
ATOM   1077  HA  LYS A  66      18.052  -8.744  30.294  1.00  0.00           H  
ATOM   1078 1HB  LYS A  66      17.426  -8.303  33.228  1.00  0.00           H  
ATOM   1079 2HB  LYS A  66      16.373  -9.096  32.065  1.00  0.00           H  
ATOM   1080 1HG  LYS A  66      17.989 -10.895  31.761  1.00  0.00           H  
ATOM   1081 2HG  LYS A  66      19.140 -10.075  32.826  1.00  0.00           H  
ATOM   1082 1HD  LYS A  66      16.356 -10.864  33.739  1.00  0.00           H  
ATOM   1083 2HD  LYS A  66      17.747 -11.951  33.870  1.00  0.00           H  
ATOM   1084 1HE  LYS A  66      17.768  -9.143  35.014  1.00  0.00           H  
ATOM   1085 2HE  LYS A  66      17.189 -10.536  35.931  1.00  0.00           H  
ATOM   1086 1HZ  LYS A  66      19.489 -10.083  36.372  1.00  0.00           H  
ATOM   1087 2HZ  LYS A  66      19.343 -11.552  35.636  1.00  0.00           H  
ATOM   1088 3HZ  LYS A  66      19.884 -10.251  34.780  1.00  0.00           H  
ATOM   1089  N   LEU A  67      16.351  -6.809  30.022  1.00  0.00           N  
ATOM   1090  CA  LEU A  67      15.601  -5.595  29.736  1.00  0.00           C  
ATOM   1091  C   LEU A  67      14.147  -5.788  30.132  1.00  0.00           C  
ATOM   1092  O   LEU A  67      13.537  -6.791  29.796  1.00  0.00           O  
ATOM   1093  CB  LEU A  67      15.699  -5.236  28.248  1.00  0.00           C  
ATOM   1094  CG  LEU A  67      14.840  -4.049  27.792  1.00  0.00           C  
ATOM   1095  CD1 LEU A  67      15.378  -2.766  28.411  1.00  0.00           C  
ATOM   1096  CD2 LEU A  67      14.850  -3.969  26.273  1.00  0.00           C  
ATOM   1097  H   LEU A  67      16.120  -7.658  29.526  1.00  0.00           H  
ATOM   1098  HA  LEU A  67      16.007  -4.787  30.343  1.00  0.00           H  
ATOM   1099 1HB  LEU A  67      16.737  -5.003  28.014  1.00  0.00           H  
ATOM   1100 2HB  LEU A  67      15.402  -6.105  27.660  1.00  0.00           H  
ATOM   1101  HG  LEU A  67      13.817  -4.185  28.142  1.00  0.00           H  
ATOM   1102 1HD1 LEU A  67      14.768  -1.922  28.087  1.00  0.00           H  
ATOM   1103 2HD1 LEU A  67      15.341  -2.843  29.498  1.00  0.00           H  
ATOM   1104 3HD1 LEU A  67      16.408  -2.612  28.092  1.00  0.00           H  
ATOM   1105 1HD2 LEU A  67      14.239  -3.126  25.949  1.00  0.00           H  
ATOM   1106 2HD2 LEU A  67      15.873  -3.832  25.922  1.00  0.00           H  
ATOM   1107 3HD2 LEU A  67      14.444  -4.892  25.857  1.00  0.00           H  
ATOM   1108  N   TYR A  68      13.606  -4.820  30.866  1.00  0.00           N  
ATOM   1109  CA  TYR A  68      12.201  -4.823  31.286  1.00  0.00           C  
ATOM   1110  C   TYR A  68      11.520  -3.594  30.751  1.00  0.00           C  
ATOM   1111  O   TYR A  68      12.083  -2.499  30.811  1.00  0.00           O  
ATOM   1112  CB  TYR A  68      12.084  -4.796  32.802  1.00  0.00           C  
ATOM   1113  CG  TYR A  68      12.779  -5.934  33.454  1.00  0.00           C  
ATOM   1114  CD1 TYR A  68      14.136  -5.864  33.770  1.00  0.00           C  
ATOM   1115  CD2 TYR A  68      12.089  -7.107  33.734  1.00  0.00           C  
ATOM   1116  CE1 TYR A  68      14.788  -6.927  34.382  1.00  0.00           C  
ATOM   1117  CE2 TYR A  68      12.726  -8.189  34.349  1.00  0.00           C  
ATOM   1118  CZ  TYR A  68      14.076  -8.095  34.654  1.00  0.00           C  
ATOM   1119  OH  TYR A  68      14.730  -9.137  35.268  1.00  0.00           O  
ATOM   1120  H   TYR A  68      14.201  -4.052  31.141  1.00  0.00           H  
ATOM   1121  HA  TYR A  68      11.733  -5.737  30.921  1.00  0.00           H  
ATOM   1122 1HB  TYR A  68      12.506  -3.865  33.183  1.00  0.00           H  
ATOM   1123 2HB  TYR A  68      11.033  -4.819  33.087  1.00  0.00           H  
ATOM   1124  HD1 TYR A  68      14.704  -4.964  33.535  1.00  0.00           H  
ATOM   1125  HD2 TYR A  68      11.035  -7.195  33.472  1.00  0.00           H  
ATOM   1126  HE1 TYR A  68      15.848  -6.851  34.620  1.00  0.00           H  
ATOM   1127  HE2 TYR A  68      12.162  -9.093  34.582  1.00  0.00           H  
ATOM   1128  HH  TYR A  68      14.094  -9.813  35.514  1.00  0.00           H  
ATOM   1129  N   LEU A  69      10.314  -3.777  30.241  1.00  0.00           N  
ATOM   1130  CA  LEU A  69       9.516  -2.688  29.725  1.00  0.00           C  
ATOM   1131  C   LEU A  69       8.298  -2.540  30.578  1.00  0.00           C  
ATOM   1132  O   LEU A  69       7.597  -3.520  30.858  1.00  0.00           O  
ATOM   1133  CB  LEU A  69       9.112  -2.941  28.267  1.00  0.00           C  
ATOM   1134  CG  LEU A  69      10.265  -3.240  27.300  1.00  0.00           C  
ATOM   1135  CD1 LEU A  69       9.702  -3.550  25.919  1.00  0.00           C  
ATOM   1136  CD2 LEU A  69      11.208  -2.048  27.250  1.00  0.00           C  
ATOM   1137  H   LEU A  69       9.941  -4.715  30.214  1.00  0.00           H  
ATOM   1138  HA  LEU A  69      10.114  -1.777  29.756  1.00  0.00           H  
ATOM   1139 1HB  LEU A  69       8.428  -3.787  28.239  1.00  0.00           H  
ATOM   1140 2HB  LEU A  69       8.586  -2.062  27.895  1.00  0.00           H  
ATOM   1141  HG  LEU A  69      10.809  -4.120  27.643  1.00  0.00           H  
ATOM   1142 1HD1 LEU A  69      10.521  -3.763  25.232  1.00  0.00           H  
ATOM   1143 2HD1 LEU A  69       9.046  -4.419  25.981  1.00  0.00           H  
ATOM   1144 3HD1 LEU A  69       9.137  -2.693  25.556  1.00  0.00           H  
ATOM   1145 1HD2 LEU A  69      12.028  -2.260  26.563  1.00  0.00           H  
ATOM   1146 2HD2 LEU A  69      10.665  -1.168  26.906  1.00  0.00           H  
ATOM   1147 3HD2 LEU A  69      11.610  -1.859  28.246  1.00  0.00           H  
ATOM   1148  N   VAL A  70       8.055  -1.311  31.023  1.00  0.00           N  
ATOM   1149  CA  VAL A  70       6.951  -1.024  31.942  1.00  0.00           C  
ATOM   1150  C   VAL A  70       5.853  -0.336  31.148  1.00  0.00           C  
ATOM   1151  O   VAL A  70       6.074   0.762  30.621  1.00  0.00           O  
ATOM   1152  CB  VAL A  70       7.407  -0.122  33.104  1.00  0.00           C  
ATOM   1153  CG1 VAL A  70       6.270   0.087  34.094  1.00  0.00           C  
ATOM   1154  CG2 VAL A  70       8.616  -0.736  33.793  1.00  0.00           C  
ATOM   1155  H   VAL A  70       8.650  -0.554  30.718  1.00  0.00           H  
ATOM   1156  HA  VAL A  70       6.603  -1.966  32.370  1.00  0.00           H  
ATOM   1157  HB  VAL A  70       7.672   0.859  32.708  1.00  0.00           H  
ATOM   1158 1HG1 VAL A  70       6.610   0.727  34.909  1.00  0.00           H  
ATOM   1159 2HG1 VAL A  70       5.429   0.560  33.588  1.00  0.00           H  
ATOM   1160 3HG1 VAL A  70       5.958  -0.877  34.497  1.00  0.00           H  
ATOM   1161 1HG2 VAL A  70       8.934  -0.092  34.613  1.00  0.00           H  
ATOM   1162 2HG2 VAL A  70       8.353  -1.719  34.184  1.00  0.00           H  
ATOM   1163 3HG2 VAL A  70       9.431  -0.837  33.075  1.00  0.00           H  
ATOM   1164  N   PHE A  71       4.687  -0.952  31.028  1.00  0.00           N  
ATOM   1165  CA  PHE A  71       3.572  -0.471  30.225  1.00  0.00           C  
ATOM   1166  C   PHE A  71       2.380  -0.114  31.084  1.00  0.00           C  
ATOM   1167  O   PHE A  71       2.166  -0.693  32.176  1.00  0.00           O  
ATOM   1168  CB  PHE A  71       3.159  -1.526  29.196  1.00  0.00           C  
ATOM   1169  CG  PHE A  71       4.135  -1.683  28.065  1.00  0.00           C  
ATOM   1170  CD1 PHE A  71       5.052  -2.724  28.061  1.00  0.00           C  
ATOM   1171  CD2 PHE A  71       4.139  -0.791  27.003  1.00  0.00           C  
ATOM   1172  CE1 PHE A  71       5.951  -2.869  27.020  1.00  0.00           C  
ATOM   1173  CE2 PHE A  71       5.035  -0.935  25.962  1.00  0.00           C  
ATOM   1174  CZ  PHE A  71       5.942  -1.975  25.971  1.00  0.00           C  
ATOM   1175  H   PHE A  71       4.587  -1.817  31.540  1.00  0.00           H  
ATOM   1176  HA  PHE A  71       3.904   0.400  29.659  1.00  0.00           H  
ATOM   1177 1HB  PHE A  71       3.051  -2.491  29.689  1.00  0.00           H  
ATOM   1178 2HB  PHE A  71       2.190  -1.263  28.775  1.00  0.00           H  
ATOM   1179  HD1 PHE A  71       5.058  -3.432  28.890  1.00  0.00           H  
ATOM   1180  HD2 PHE A  71       3.423   0.031  26.996  1.00  0.00           H  
ATOM   1181  HE1 PHE A  71       6.666  -3.692  27.030  1.00  0.00           H  
ATOM   1182  HE2 PHE A  71       5.027  -0.227  25.133  1.00  0.00           H  
ATOM   1183  HZ  PHE A  71       6.650  -2.089  25.151  1.00  0.00           H  
ATOM   1184  N   GLU A  72       1.558   0.782  30.550  1.00  0.00           N  
ATOM   1185  CA  GLU A  72       0.225   0.994  31.050  1.00  0.00           C  
ATOM   1186  C   GLU A  72      -0.538  -0.332  31.038  1.00  0.00           C  
ATOM   1187  O   GLU A  72      -0.496  -1.075  30.033  1.00  0.00           O  
ATOM   1188  CB  GLU A  72      -0.464   1.968  30.045  1.00  0.00           C  
ATOM   1189  CG  GLU A  72      -1.903   2.267  30.288  1.00  0.00           C  
ATOM   1190  CD  GLU A  72      -2.512   3.180  29.237  1.00  0.00           C  
ATOM   1191  OE1 GLU A  72      -1.827   3.605  28.253  1.00  0.00           O  
ATOM   1192  OE2 GLU A  72      -3.707   3.459  29.376  1.00  0.00           O  
ATOM   1193  H   GLU A  72       1.882   1.331  29.766  1.00  0.00           H  
ATOM   1194  HA  GLU A  72       0.295   1.446  32.040  1.00  0.00           H  
ATOM   1195 1HB  GLU A  72       0.060   2.924  30.048  1.00  0.00           H  
ATOM   1196 2HB  GLU A  72      -0.394   1.559  29.037  1.00  0.00           H  
ATOM   1197 1HG  GLU A  72      -2.461   1.331  30.301  1.00  0.00           H  
ATOM   1198 2HG  GLU A  72      -2.006   2.733  31.267  1.00  0.00           H  
ATOM   1199  N   PHE A  73      -1.267  -0.623  32.114  1.00  0.00           N  
ATOM   1200  CA  PHE A  73      -2.033  -1.859  32.273  1.00  0.00           C  
ATOM   1201  C   PHE A  73      -3.441  -1.672  31.729  1.00  0.00           C  
ATOM   1202  O   PHE A  73      -4.131  -0.682  32.093  1.00  0.00           O  
ATOM   1203  CB  PHE A  73      -2.096  -2.277  33.744  1.00  0.00           C  
ATOM   1204  CG  PHE A  73      -2.895  -3.526  33.986  1.00  0.00           C  
ATOM   1205  CD1 PHE A  73      -2.358  -4.774  33.708  1.00  0.00           C  
ATOM   1206  CD2 PHE A  73      -4.185  -3.455  34.491  1.00  0.00           C  
ATOM   1207  CE1 PHE A  73      -3.092  -5.924  33.930  1.00  0.00           C  
ATOM   1208  CE2 PHE A  73      -4.920  -4.603  34.715  1.00  0.00           C  
ATOM   1209  CZ  PHE A  73      -4.373  -5.838  34.434  1.00  0.00           C  
ATOM   1210  H   PHE A  73      -1.281   0.063  32.854  1.00  0.00           H  
ATOM   1211  HA  PHE A  73      -1.535  -2.651  31.712  1.00  0.00           H  
ATOM   1212 1HB  PHE A  73      -1.087  -2.441  34.119  1.00  0.00           H  
ATOM   1213 2HB  PHE A  73      -2.536  -1.472  34.332  1.00  0.00           H  
ATOM   1214  HD1 PHE A  73      -1.345  -4.842  33.311  1.00  0.00           H  
ATOM   1215  HD2 PHE A  73      -4.617  -2.479  34.712  1.00  0.00           H  
ATOM   1216  HE1 PHE A  73      -2.658  -6.898  33.708  1.00  0.00           H  
ATOM   1217  HE2 PHE A  73      -5.932  -4.533  35.112  1.00  0.00           H  
ATOM   1218  HZ  PHE A  73      -4.952  -6.744  34.608  1.00  0.00           H  
ATOM   1219  N   LEU A  74      -3.880  -2.619  30.885  1.00  0.00           N  
ATOM   1220  CA  LEU A  74      -5.254  -2.697  30.455  1.00  0.00           C  
ATOM   1221  C   LEU A  74      -5.823  -4.059  30.786  1.00  0.00           C  
ATOM   1222  O   LEU A  74      -5.077  -5.035  30.890  1.00  0.00           O  
ATOM   1223  CB  LEU A  74      -5.360  -2.434  28.948  1.00  0.00           C  
ATOM   1224  CG  LEU A  74      -5.156  -0.977  28.511  1.00  0.00           C  
ATOM   1225  CD1 LEU A  74      -3.698  -0.759  28.133  1.00  0.00           C  
ATOM   1226  CD2 LEU A  74      -6.077  -0.664  27.342  1.00  0.00           C  
ATOM   1227  H   LEU A  74      -3.218  -3.301  30.541  1.00  0.00           H  
ATOM   1228  HA  LEU A  74      -5.825  -1.933  30.981  1.00  0.00           H  
ATOM   1229 1HB  LEU A  74      -4.614  -3.040  28.436  1.00  0.00           H  
ATOM   1230 2HB  LEU A  74      -6.347  -2.746  28.608  1.00  0.00           H  
ATOM   1231  HG  LEU A  74      -5.388  -0.312  29.344  1.00  0.00           H  
ATOM   1232 1HD1 LEU A  74      -3.553   0.276  27.823  1.00  0.00           H  
ATOM   1233 2HD1 LEU A  74      -3.063  -0.971  28.994  1.00  0.00           H  
ATOM   1234 3HD1 LEU A  74      -3.431  -1.423  27.312  1.00  0.00           H  
ATOM   1235 1HD2 LEU A  74      -5.933   0.372  27.032  1.00  0.00           H  
ATOM   1236 2HD2 LEU A  74      -5.846  -1.327  26.508  1.00  0.00           H  
ATOM   1237 3HD2 LEU A  74      -7.114  -0.811  27.645  1.00  0.00           H  
ATOM   1238  N   HIS A  75      -7.131  -4.117  30.986  1.00  0.00           N  
ATOM   1239  CA  HIS A  75      -7.752  -5.290  31.644  1.00  0.00           C  
ATOM   1240  C   HIS A  75      -8.146  -6.447  30.693  1.00  0.00           C  
ATOM   1241  O   HIS A  75      -8.497  -7.507  31.185  1.00  0.00           O  
ATOM   1242  CB  HIS A  75      -8.998  -4.844  32.416  1.00  0.00           C  
ATOM   1243  CG  HIS A  75      -8.705  -3.889  33.531  1.00  0.00           C  
ATOM   1244  ND1 HIS A  75      -8.498  -2.542  33.321  1.00  0.00           N  
ATOM   1245  CD2 HIS A  75      -8.583  -4.085  34.865  1.00  0.00           C  
ATOM   1246  CE1 HIS A  75      -8.262  -1.950  34.479  1.00  0.00           C  
ATOM   1247  NE2 HIS A  75      -8.308  -2.864  35.430  1.00  0.00           N  
ATOM   1248  H   HIS A  75      -7.719  -3.352  30.686  1.00  0.00           H  
ATOM   1249  HA  HIS A  75      -7.021  -5.775  32.290  1.00  0.00           H  
ATOM   1250 1HB  HIS A  75      -9.699  -4.365  31.731  1.00  0.00           H  
ATOM   1251 2HB  HIS A  75      -9.497  -5.717  32.837  1.00  0.00           H  
ATOM   1252  HD2 HIS A  75      -8.684  -5.034  35.391  1.00  0.00           H  
ATOM   1253  HE1 HIS A  75      -8.063  -0.888  34.624  1.00  0.00           H  
ATOM   1254  HE2 HIS A  75      -8.165  -2.699  36.417  1.00  0.00           H  
ATOM   1255  N   GLN A  76      -8.110  -6.241  29.372  1.00  0.00           N  
ATOM   1256  CA  GLN A  76      -8.587  -7.251  28.424  1.00  0.00           C  
ATOM   1257  C   GLN A  76      -7.964  -7.006  27.049  1.00  0.00           C  
ATOM   1258  O   GLN A  76      -7.774  -5.865  26.681  1.00  0.00           O  
ATOM   1259  CB  GLN A  76     -10.115  -7.229  28.326  1.00  0.00           C  
ATOM   1260  CG  GLN A  76     -10.697  -8.311  27.432  1.00  0.00           C  
ATOM   1261  CD  GLN A  76     -12.209  -8.390  27.528  1.00  0.00           C  
ATOM   1262  OE1 GLN A  76     -12.883  -7.385  27.770  1.00  0.00           O  
ATOM   1263  NE2 GLN A  76     -12.751  -9.588  27.340  1.00  0.00           N  
ATOM   1264  H   GLN A  76      -7.745  -5.368  29.018  1.00  0.00           H  
ATOM   1265  HA  GLN A  76      -8.291  -8.234  28.788  1.00  0.00           H  
ATOM   1266 1HB  GLN A  76     -10.545  -7.348  29.321  1.00  0.00           H  
ATOM   1267 2HB  GLN A  76     -10.442  -6.263  27.942  1.00  0.00           H  
ATOM   1268 1HG  GLN A  76     -10.431  -8.094  26.397  1.00  0.00           H  
ATOM   1269 2HG  GLN A  76     -10.285  -9.275  27.730  1.00  0.00           H  
ATOM   1270 1HE2 GLN A  76     -13.744  -9.702  27.391  1.00  0.00           H  
ATOM   1271 2HE2 GLN A  76     -12.167 -10.376  27.146  1.00  0.00           H  
ATOM   1272  N   ASP A  77      -7.648  -8.055  26.286  1.00  0.00           N  
ATOM   1273  CA  ASP A  77      -7.233  -7.906  24.891  1.00  0.00           C  
ATOM   1274  C   ASP A  77      -8.348  -8.226  23.918  1.00  0.00           C  
ATOM   1275  O   ASP A  77      -9.370  -8.804  24.292  1.00  0.00           O  
ATOM   1276  CB  ASP A  77      -6.032  -8.806  24.594  1.00  0.00           C  
ATOM   1277  CG  ASP A  77      -6.370 -10.289  24.669  1.00  0.00           C  
ATOM   1278  OD1 ASP A  77      -7.531 -10.618  24.597  1.00  0.00           O  
ATOM   1279  OD2 ASP A  77      -5.465 -11.079  24.797  1.00  0.00           O  
ATOM   1280  H   ASP A  77      -7.699  -8.980  26.688  1.00  0.00           H  
ATOM   1281  HA  ASP A  77      -7.022  -6.852  24.704  1.00  0.00           H  
ATOM   1282 1HB  ASP A  77      -5.649  -8.586  23.597  1.00  0.00           H  
ATOM   1283 2HB  ASP A  77      -5.233  -8.595  25.305  1.00  0.00           H  
ATOM   1284  N   LEU A  78      -8.149  -7.842  22.662  1.00  0.00           N  
ATOM   1285  CA  LEU A  78      -9.144  -8.099  21.647  1.00  0.00           C  
ATOM   1286  C   LEU A  78      -9.350  -9.603  21.390  1.00  0.00           C  
ATOM   1287  O   LEU A  78     -10.453 -10.007  21.068  1.00  0.00           O  
ATOM   1288  CB  LEU A  78      -8.735  -7.401  20.344  1.00  0.00           C  
ATOM   1289  CG  LEU A  78      -9.770  -7.445  19.212  1.00  0.00           C  
ATOM   1290  CD1 LEU A  78     -11.053  -6.764  19.670  1.00  0.00           C  
ATOM   1291  CD2 LEU A  78      -9.201  -6.764  17.976  1.00  0.00           C  
ATOM   1292  H   LEU A  78      -7.296  -7.366  22.406  1.00  0.00           H  
ATOM   1293  HA  LEU A  78     -10.103  -7.719  21.998  1.00  0.00           H  
ATOM   1294 1HB  LEU A  78      -8.527  -6.355  20.561  1.00  0.00           H  
ATOM   1295 2HB  LEU A  78      -7.820  -7.863  19.974  1.00  0.00           H  
ATOM   1296  HG  LEU A  78     -10.009  -8.483  18.978  1.00  0.00           H  
ATOM   1297 1HD1 LEU A  78     -11.788  -6.796  18.866  1.00  0.00           H  
ATOM   1298 2HD1 LEU A  78     -11.449  -7.283  20.543  1.00  0.00           H  
ATOM   1299 3HD1 LEU A  78     -10.842  -5.727  19.928  1.00  0.00           H  
ATOM   1300 1HD2 LEU A  78      -9.936  -6.796  17.172  1.00  0.00           H  
ATOM   1301 2HD2 LEU A  78      -8.963  -5.726  18.210  1.00  0.00           H  
ATOM   1302 3HD2 LEU A  78      -8.295  -7.282  17.661  1.00  0.00           H  
ATOM   1303  N   LYS A  79      -8.298 -10.404  21.511  1.00  0.00           N  
ATOM   1304  CA  LYS A  79      -8.461 -11.834  21.200  1.00  0.00           C  
ATOM   1305  C   LYS A  79      -9.514 -12.457  22.114  1.00  0.00           C  
ATOM   1306  O   LYS A  79     -10.449 -13.116  21.666  1.00  0.00           O  
ATOM   1307  CB  LYS A  79      -7.100 -12.527  21.353  1.00  0.00           C  
ATOM   1308  CG  LYS A  79      -7.099 -14.038  21.198  1.00  0.00           C  
ATOM   1309  CD  LYS A  79      -7.612 -14.516  19.937  1.00  0.00           C  
ATOM   1310  CE  LYS A  79      -7.347 -16.032  19.826  1.00  0.00           C  
ATOM   1311  NZ  LYS A  79      -7.815 -16.924  20.951  1.00  0.00           N  
ATOM   1312  H   LYS A  79      -7.394 -10.065  21.808  1.00  0.00           H  
ATOM   1313  HA  LYS A  79      -8.804 -11.927  20.169  1.00  0.00           H  
ATOM   1314 1HB  LYS A  79      -6.405 -12.130  20.613  1.00  0.00           H  
ATOM   1315 2HB  LYS A  79      -6.689 -12.307  22.339  1.00  0.00           H  
ATOM   1316 1HG  LYS A  79      -6.079 -14.413  21.295  1.00  0.00           H  
ATOM   1317 2HG  LYS A  79      -7.707 -14.484  21.984  1.00  0.00           H  
ATOM   1318 1HD  LYS A  79      -8.684 -14.317  19.881  1.00  0.00           H  
ATOM   1319 2HD  LYS A  79      -7.120 -13.989  19.120  1.00  0.00           H  
ATOM   1320 1HE  LYS A  79      -7.826 -16.421  18.929  1.00  0.00           H  
ATOM   1321 2HE  LYS A  79      -6.274 -16.209  19.744  1.00  0.00           H  
ATOM   1322 1HZ  LYS A  79      -7.575 -17.883  20.744  1.00  0.00           H  
ATOM   1323 2HZ  LYS A  79      -7.368 -16.643  21.813  1.00  0.00           H  
ATOM   1324 3HZ  LYS A  79      -8.817 -16.843  21.050  1.00  0.00           H  
ATOM   1325  N   LYS A  80      -9.331 -12.256  23.417  1.00  0.00           N  
ATOM   1326  CA  LYS A  80     -10.276 -12.785  24.380  1.00  0.00           C  
ATOM   1327  C   LYS A  80     -11.662 -12.172  24.234  1.00  0.00           C  
ATOM   1328  O   LYS A  80     -12.687 -12.854  24.398  1.00  0.00           O  
ATOM   1329  CB  LYS A  80      -9.756 -12.562  25.801  1.00  0.00           C  
ATOM   1330  CG  LYS A  80      -8.559 -13.426  26.174  1.00  0.00           C  
ATOM   1331  CD  LYS A  80      -8.093 -13.141  27.594  1.00  0.00           C  
ATOM   1332  CE  LYS A  80      -6.904 -14.011  27.973  1.00  0.00           C  
ATOM   1333  NZ  LYS A  80      -6.410 -13.712  29.345  1.00  0.00           N  
ATOM   1334  H   LYS A  80      -8.533 -11.732  23.748  1.00  0.00           H  
ATOM   1335  HA  LYS A  80     -10.420 -13.846  24.176  1.00  0.00           H  
ATOM   1336 1HB  LYS A  80      -9.466 -11.518  25.923  1.00  0.00           H  
ATOM   1337 2HB  LYS A  80     -10.552 -12.767  26.516  1.00  0.00           H  
ATOM   1338 1HG  LYS A  80      -8.831 -14.479  26.095  1.00  0.00           H  
ATOM   1339 2HG  LYS A  80      -7.738 -13.228  25.485  1.00  0.00           H  
ATOM   1340 1HD  LYS A  80      -7.807 -12.092  27.680  1.00  0.00           H  
ATOM   1341 2HD  LYS A  80      -8.909 -13.335  28.290  1.00  0.00           H  
ATOM   1342 1HE  LYS A  80      -7.191 -15.060  27.924  1.00  0.00           H  
ATOM   1343 2HE  LYS A  80      -6.092 -13.846  27.265  1.00  0.00           H  
ATOM   1344 1HZ  LYS A  80      -5.623 -14.309  29.557  1.00  0.00           H  
ATOM   1345 2HZ  LYS A  80      -6.123 -12.745  29.397  1.00  0.00           H  
ATOM   1346 3HZ  LYS A  80      -7.148 -13.880  30.013  1.00  0.00           H  
ATOM   1347  N   PHE A  81     -11.701 -10.880  23.869  1.00  0.00           N  
ATOM   1348  CA  PHE A  81     -12.968 -10.199  23.656  1.00  0.00           C  
ATOM   1349  C   PHE A  81     -13.734 -10.840  22.490  1.00  0.00           C  
ATOM   1350  O   PHE A  81     -14.947 -11.080  22.576  1.00  0.00           O  
ATOM   1351  CB  PHE A  81     -12.736  -8.713  23.378  1.00  0.00           C  
ATOM   1352  CG  PHE A  81     -13.997  -7.898  23.344  1.00  0.00           C  
ATOM   1353  CD1 PHE A  81     -14.742  -7.699  24.498  1.00  0.00           C  
ATOM   1354  CD2 PHE A  81     -14.443  -7.330  22.161  1.00  0.00           C  
ATOM   1355  CE1 PHE A  81     -15.903  -6.949  24.468  1.00  0.00           C  
ATOM   1356  CE2 PHE A  81     -15.602  -6.579  22.128  1.00  0.00           C  
ATOM   1357  CZ  PHE A  81     -16.333  -6.389  23.284  1.00  0.00           C  
ATOM   1358  H   PHE A  81     -10.840 -10.368  23.739  1.00  0.00           H  
ATOM   1359  HA  PHE A  81     -13.587 -10.334  24.544  1.00  0.00           H  
ATOM   1360 1HB  PHE A  81     -12.083  -8.297  24.144  1.00  0.00           H  
ATOM   1361 2HB  PHE A  81     -12.231  -8.597  22.419  1.00  0.00           H  
ATOM   1362  HD1 PHE A  81     -14.401  -8.141  25.434  1.00  0.00           H  
ATOM   1363  HD2 PHE A  81     -13.865  -7.480  21.248  1.00  0.00           H  
ATOM   1364  HE1 PHE A  81     -16.478  -6.801  25.382  1.00  0.00           H  
ATOM   1365  HE2 PHE A  81     -15.940  -6.137  21.191  1.00  0.00           H  
ATOM   1366  HZ  PHE A  81     -17.248  -5.799  23.260  1.00  0.00           H  
ATOM   1367  N   MET A  82     -13.032 -11.091  21.379  1.00  0.00           N  
ATOM   1368  CA  MET A  82     -13.693 -11.747  20.250  1.00  0.00           C  
ATOM   1369  C   MET A  82     -14.147 -13.163  20.552  1.00  0.00           C  
ATOM   1370  O   MET A  82     -15.255 -13.534  20.146  1.00  0.00           O  
ATOM   1371  CB  MET A  82     -12.762 -11.754  19.040  1.00  0.00           C  
ATOM   1372  CG  MET A  82     -12.574 -10.394  18.382  1.00  0.00           C  
ATOM   1373  SD  MET A  82     -11.720 -10.500  16.796  1.00  0.00           S  
ATOM   1374  CE  MET A  82     -10.136 -11.157  17.308  1.00  0.00           C  
ATOM   1375  H   MET A  82     -12.057 -10.840  21.300  1.00  0.00           H  
ATOM   1376  HA  MET A  82     -14.627 -11.224  20.044  1.00  0.00           H  
ATOM   1377 1HB  MET A  82     -11.780 -12.118  19.339  1.00  0.00           H  
ATOM   1378 2HB  MET A  82     -13.149 -12.439  18.285  1.00  0.00           H  
ATOM   1379 1HG  MET A  82     -13.547  -9.931  18.219  1.00  0.00           H  
ATOM   1380 2HG  MET A  82     -11.995  -9.747  19.041  1.00  0.00           H  
ATOM   1381 1HE  MET A  82      -9.493 -11.280  16.436  1.00  0.00           H  
ATOM   1382 2HE  MET A  82      -9.666 -10.468  18.012  1.00  0.00           H  
ATOM   1383 3HE  MET A  82     -10.281 -12.124  17.791  1.00  0.00           H  
ATOM   1384  N   ASP A  83     -13.336 -13.926  21.288  1.00  0.00           N  
ATOM   1385  CA  ASP A  83     -13.728 -15.289  21.652  1.00  0.00           C  
ATOM   1386  C   ASP A  83     -14.945 -15.260  22.545  1.00  0.00           C  
ATOM   1387  O   ASP A  83     -15.885 -16.059  22.357  1.00  0.00           O  
ATOM   1388  CB  ASP A  83     -12.585 -16.019  22.361  1.00  0.00           C  
ATOM   1389  CG  ASP A  83     -11.451 -16.402  21.419  1.00  0.00           C  
ATOM   1390  OD1 ASP A  83     -11.643 -16.326  20.228  1.00  0.00           O  
ATOM   1391  OD2 ASP A  83     -10.405 -16.766  21.899  1.00  0.00           O  
ATOM   1392  H   ASP A  83     -12.444 -13.570  21.601  1.00  0.00           H  
ATOM   1393  HA  ASP A  83     -13.959 -15.837  20.738  1.00  0.00           H  
ATOM   1394 1HB  ASP A  83     -12.183 -15.386  23.152  1.00  0.00           H  
ATOM   1395 2HB  ASP A  83     -12.969 -16.925  22.831  1.00  0.00           H  
ATOM   1396  N   ALA A  84     -14.923 -14.381  23.542  1.00  0.00           N  
ATOM   1397  CA  ALA A  84     -16.067 -14.197  24.416  1.00  0.00           C  
ATOM   1398  C   ALA A  84     -17.354 -13.742  23.693  1.00  0.00           C  
ATOM   1399  O   ALA A  84     -18.461 -14.098  24.095  1.00  0.00           O  
ATOM   1400  CB  ALA A  84     -15.703 -13.244  25.545  1.00  0.00           C  
ATOM   1401  H   ALA A  84     -14.092 -13.829  23.697  1.00  0.00           H  
ATOM   1402  HA  ALA A  84     -16.332 -15.167  24.836  1.00  0.00           H  
ATOM   1403 1HB  ALA A  84     -16.565 -13.108  26.198  1.00  0.00           H  
ATOM   1404 2HB  ALA A  84     -14.875 -13.659  26.119  1.00  0.00           H  
ATOM   1405 3HB  ALA A  84     -15.409 -12.282  25.128  1.00  0.00           H  
ATOM   1406  N   SER A  85     -17.196 -12.977  22.618  1.00  0.00           N  
ATOM   1407  CA  SER A  85     -18.327 -12.461  21.857  1.00  0.00           C  
ATOM   1408  C   SER A  85     -18.698 -13.361  20.667  1.00  0.00           C  
ATOM   1409  O   SER A  85     -19.531 -12.981  19.845  1.00  0.00           O  
ATOM   1410  CB  SER A  85     -18.009 -11.064  21.361  1.00  0.00           C  
ATOM   1411  OG  SER A  85     -17.764 -10.195  22.432  1.00  0.00           O  
ATOM   1412  H   SER A  85     -16.258 -12.748  22.323  1.00  0.00           H  
ATOM   1413  HA  SER A  85     -19.193 -12.405  22.518  1.00  0.00           H  
ATOM   1414 1HB  SER A  85     -17.135 -11.099  20.710  1.00  0.00           H  
ATOM   1415 2HB  SER A  85     -18.843 -10.690  20.769  1.00  0.00           H  
ATOM   1416  HG  SER A  85     -16.840 -10.316  22.666  1.00  0.00           H  
ATOM   1417  N   ALA A  86     -18.071 -14.531  20.565  1.00  0.00           N  
ATOM   1418  CA  ALA A  86     -18.248 -15.442  19.423  1.00  0.00           C  
ATOM   1419  C   ALA A  86     -19.697 -15.872  19.148  1.00  0.00           C  
ATOM   1420  O   ALA A  86     -20.093 -16.061  17.991  1.00  0.00           O  
ATOM   1421  CB  ALA A  86     -17.390 -16.686  19.624  1.00  0.00           C  
ATOM   1422  H   ALA A  86     -17.447 -14.796  21.314  1.00  0.00           H  
ATOM   1423  HA  ALA A  86     -17.921 -14.922  18.522  1.00  0.00           H  
ATOM   1424 1HB  ALA A  86     -17.522 -17.360  18.777  1.00  0.00           H  
ATOM   1425 2HB  ALA A  86     -16.342 -16.398  19.699  1.00  0.00           H  
ATOM   1426 3HB  ALA A  86     -17.693 -17.192  20.540  1.00  0.00           H  
ATOM   1427  N   LEU A  87     -20.472 -16.025  20.214  1.00  0.00           N  
ATOM   1428  CA  LEU A  87     -21.831 -16.552  20.091  1.00  0.00           C  
ATOM   1429  C   LEU A  87     -22.747 -15.562  19.379  1.00  0.00           C  
ATOM   1430  O   LEU A  87     -23.586 -15.956  18.577  1.00  0.00           O  
ATOM   1431  CB  LEU A  87     -22.401 -16.875  21.478  1.00  0.00           C  
ATOM   1432  CG  LEU A  87     -21.723 -18.031  22.223  1.00  0.00           C  
ATOM   1433  CD1 LEU A  87     -22.295 -18.134  23.631  1.00  0.00           C  
ATOM   1434  CD2 LEU A  87     -21.933 -19.326  21.452  1.00  0.00           C  
ATOM   1435  H   LEU A  87     -20.121 -15.775  21.127  1.00  0.00           H  
ATOM   1436  HA  LEU A  87     -21.800 -17.449  19.474  1.00  0.00           H  
ATOM   1437 1HB  LEU A  87     -22.321 -15.986  22.102  1.00  0.00           H  
ATOM   1438 2HB  LEU A  87     -23.457 -17.124  21.370  1.00  0.00           H  
ATOM   1439  HG  LEU A  87     -20.655 -17.831  22.311  1.00  0.00           H  
ATOM   1440 1HD1 LEU A  87     -21.812 -18.956  24.161  1.00  0.00           H  
ATOM   1441 2HD1 LEU A  87     -22.113 -17.202  24.166  1.00  0.00           H  
ATOM   1442 3HD1 LEU A  87     -23.367 -18.318  23.575  1.00  0.00           H  
ATOM   1443 1HD2 LEU A  87     -21.450 -20.148  21.982  1.00  0.00           H  
ATOM   1444 2HD2 LEU A  87     -23.001 -19.528  21.365  1.00  0.00           H  
ATOM   1445 3HD2 LEU A  87     -21.500 -19.231  20.457  1.00  0.00           H  
ATOM   1446  N   THR A  88     -22.548 -14.282  19.642  1.00  0.00           N  
ATOM   1447  CA  THR A  88     -23.427 -13.253  19.141  1.00  0.00           C  
ATOM   1448  C   THR A  88     -22.739 -12.266  18.189  1.00  0.00           C  
ATOM   1449  O   THR A  88     -23.403 -11.583  17.397  1.00  0.00           O  
ATOM   1450  CB  THR A  88     -24.055 -12.479  20.315  1.00  0.00           C  
ATOM   1451  OG1 THR A  88     -23.023 -11.830  21.069  1.00  0.00           O  
ATOM   1452  CG2 THR A  88     -24.824 -13.423  21.226  1.00  0.00           C  
ATOM   1453  H   THR A  88     -21.756 -14.019  20.211  1.00  0.00           H  
ATOM   1454  HA  THR A  88     -24.227 -13.728  18.573  1.00  0.00           H  
ATOM   1455  HB  THR A  88     -24.735 -11.721  19.929  1.00  0.00           H  
ATOM   1456  HG1 THR A  88     -22.486 -11.294  20.480  1.00  0.00           H  
ATOM   1457 1HG2 THR A  88     -25.261 -12.859  22.050  1.00  0.00           H  
ATOM   1458 2HG2 THR A  88     -25.617 -13.910  20.659  1.00  0.00           H  
ATOM   1459 3HG2 THR A  88     -24.147 -14.178  21.623  1.00  0.00           H  
ATOM   1460  N   GLY A  89     -21.409 -12.197  18.255  1.00  0.00           N  
ATOM   1461  CA  GLY A  89     -20.651 -11.213  17.514  1.00  0.00           C  
ATOM   1462  C   GLY A  89     -20.482  -9.885  18.243  1.00  0.00           C  
ATOM   1463  O   GLY A  89     -21.238  -9.529  19.152  1.00  0.00           O  
ATOM   1464  H   GLY A  89     -20.918 -12.856  18.843  1.00  0.00           H  
ATOM   1465 1HA  GLY A  89     -19.660 -11.609  17.291  1.00  0.00           H  
ATOM   1466 2HA  GLY A  89     -21.141 -11.019  16.561  1.00  0.00           H  
ATOM   1467  N   ILE A  90     -19.446  -9.167  17.886  1.00  0.00           N  
ATOM   1468  CA  ILE A  90     -19.261  -7.819  18.424  1.00  0.00           C  
ATOM   1469  C   ILE A  90     -20.207  -6.881  17.654  1.00  0.00           C  
ATOM   1470  O   ILE A  90     -20.184  -6.879  16.432  1.00  0.00           O  
ATOM   1471  CB  ILE A  90     -17.802  -7.345  18.292  1.00  0.00           C  
ATOM   1472  CG1 ILE A  90     -16.868  -8.264  19.084  1.00  0.00           C  
ATOM   1473  CG2 ILE A  90     -17.665  -5.906  18.764  1.00  0.00           C  
ATOM   1474  CD1 ILE A  90     -15.400  -8.000  18.839  1.00  0.00           C  
ATOM   1475  H   ILE A  90     -18.765  -9.536  17.236  1.00  0.00           H  
ATOM   1476  HA  ILE A  90     -19.484  -7.839  19.490  1.00  0.00           H  
ATOM   1477  HB  ILE A  90     -17.493  -7.406  17.248  1.00  0.00           H  
ATOM   1478 1HG1 ILE A  90     -17.062  -8.149  20.149  1.00  0.00           H  
ATOM   1479 2HG1 ILE A  90     -17.074  -9.303  18.825  1.00  0.00           H  
ATOM   1480 1HG2 ILE A  90     -16.628  -5.587  18.664  1.00  0.00           H  
ATOM   1481 2HG2 ILE A  90     -18.302  -5.263  18.159  1.00  0.00           H  
ATOM   1482 3HG2 ILE A  90     -17.967  -5.836  19.810  1.00  0.00           H  
ATOM   1483 1HD1 ILE A  90     -14.801  -8.690  19.435  1.00  0.00           H  
ATOM   1484 2HD1 ILE A  90     -15.175  -8.144  17.782  1.00  0.00           H  
ATOM   1485 3HD1 ILE A  90     -15.162  -6.976  19.125  1.00  0.00           H  
ATOM   1486  N   PRO A  91     -21.031  -6.079  18.353  1.00  0.00           N  
ATOM   1487  CA  PRO A  91     -21.915  -5.166  17.630  1.00  0.00           C  
ATOM   1488  C   PRO A  91     -21.138  -4.274  16.656  1.00  0.00           C  
ATOM   1489  O   PRO A  91     -20.070  -3.762  16.985  1.00  0.00           O  
ATOM   1490  CB  PRO A  91     -22.533  -4.323  18.755  1.00  0.00           C  
ATOM   1491  CG  PRO A  91     -22.523  -5.234  19.940  1.00  0.00           C  
ATOM   1492  CD  PRO A  91     -21.238  -6.001  19.823  1.00  0.00           C  
ATOM   1493  HA  PRO A  91     -22.686  -5.749  17.105  1.00  0.00           H  
ATOM   1494 1HB  PRO A  91     -21.938  -3.411  18.912  1.00  0.00           H  
ATOM   1495 2HB  PRO A  91     -23.545  -4.001  18.472  1.00  0.00           H  
ATOM   1496 1HG  PRO A  91     -22.579  -4.648  20.869  1.00  0.00           H  
ATOM   1497 2HG  PRO A  91     -23.406  -5.889  19.922  1.00  0.00           H  
ATOM   1498 1HD  PRO A  91     -20.430  -5.441  20.317  1.00  0.00           H  
ATOM   1499 2HD  PRO A  91     -21.360  -6.993  20.282  1.00  0.00           H  
ATOM   1500  N   LEU A  92     -21.663  -4.091  15.446  1.00  0.00           N  
ATOM   1501  CA  LEU A  92     -20.994  -3.283  14.423  1.00  0.00           C  
ATOM   1502  C   LEU A  92     -20.644  -1.884  14.917  1.00  0.00           C  
ATOM   1503  O   LEU A  92     -19.546  -1.414  14.638  1.00  0.00           O  
ATOM   1504  CB  LEU A  92     -21.884  -3.172  13.179  1.00  0.00           C  
ATOM   1505  CG  LEU A  92     -21.288  -2.388  12.002  1.00  0.00           C  
ATOM   1506  CD1 LEU A  92     -20.002  -3.062  11.542  1.00  0.00           C  
ATOM   1507  CD2 LEU A  92     -22.304  -2.320  10.871  1.00  0.00           C  
ATOM   1508  H   LEU A  92     -22.550  -4.522  15.229  1.00  0.00           H  
ATOM   1509  HA  LEU A  92     -20.026  -3.734  14.204  1.00  0.00           H  
ATOM   1510 1HB  LEU A  92     -22.114  -4.176  12.826  1.00  0.00           H  
ATOM   1511 2HB  LEU A  92     -22.817  -2.686  13.462  1.00  0.00           H  
ATOM   1512  HG  LEU A  92     -21.038  -1.378  12.327  1.00  0.00           H  
ATOM   1513 1HD1 LEU A  92     -19.578  -2.505  10.706  1.00  0.00           H  
ATOM   1514 2HD1 LEU A  92     -19.287  -3.079  12.365  1.00  0.00           H  
ATOM   1515 3HD1 LEU A  92     -20.218  -4.081  11.226  1.00  0.00           H  
ATOM   1516 1HD2 LEU A  92     -21.880  -1.762  10.035  1.00  0.00           H  
ATOM   1517 2HD2 LEU A  92     -22.553  -3.330  10.545  1.00  0.00           H  
ATOM   1518 3HD2 LEU A  92     -23.206  -1.819  11.222  1.00  0.00           H  
ATOM   1519  N   PRO A  93     -21.546  -1.203  15.660  1.00  0.00           N  
ATOM   1520  CA  PRO A  93     -21.085   0.116  16.145  1.00  0.00           C  
ATOM   1521  C   PRO A  93     -19.786   0.025  16.910  1.00  0.00           C  
ATOM   1522  O   PRO A  93     -18.956   0.969  16.863  1.00  0.00           O  
ATOM   1523  CB  PRO A  93     -22.228   0.573  17.056  1.00  0.00           C  
ATOM   1524  CG  PRO A  93     -23.434  -0.100  16.494  1.00  0.00           C  
ATOM   1525  CD  PRO A  93     -22.947  -1.466  16.091  1.00  0.00           C  
ATOM   1526  HA  PRO A  93     -20.964   0.794  15.287  1.00  0.00           H  
ATOM   1527 1HB  PRO A  93     -22.021   0.280  18.096  1.00  0.00           H  
ATOM   1528 2HB  PRO A  93     -22.306   1.670  17.041  1.00  0.00           H  
ATOM   1529 1HG  PRO A  93     -24.233  -0.141  17.250  1.00  0.00           H  
ATOM   1530 2HG  PRO A  93     -23.830   0.477  15.645  1.00  0.00           H  
ATOM   1531 1HD  PRO A  93     -22.988  -2.141  16.959  1.00  0.00           H  
ATOM   1532 2HD  PRO A  93     -23.570  -1.850  15.270  1.00  0.00           H  
ATOM   1533  N   LEU A  94     -19.565  -1.076  17.645  1.00  0.00           N  
ATOM   1534  CA  LEU A  94     -18.363  -1.235  18.428  1.00  0.00           C  
ATOM   1535  C   LEU A  94     -17.175  -1.612  17.531  1.00  0.00           C  
ATOM   1536  O   LEU A  94     -16.054  -1.145  17.733  1.00  0.00           O  
ATOM   1537  CB  LEU A  94     -18.585  -2.212  19.588  1.00  0.00           C  
ATOM   1538  CG  LEU A  94     -17.393  -2.441  20.507  1.00  0.00           C  
ATOM   1539  CD1 LEU A  94     -16.857  -1.149  21.128  1.00  0.00           C  
ATOM   1540  CD2 LEU A  94     -17.742  -3.371  21.629  1.00  0.00           C  
ATOM   1541  H   LEU A  94     -20.256  -1.812  17.650  1.00  0.00           H  
ATOM   1542  HA  LEU A  94     -18.091  -0.265  18.844  1.00  0.00           H  
ATOM   1543 1HB  LEU A  94     -19.405  -1.842  20.202  1.00  0.00           H  
ATOM   1544 2HB  LEU A  94     -18.873  -3.179  19.178  1.00  0.00           H  
ATOM   1545  HG  LEU A  94     -16.573  -2.879  19.937  1.00  0.00           H  
ATOM   1546 1HD1 LEU A  94     -16.008  -1.380  21.772  1.00  0.00           H  
ATOM   1547 2HD1 LEU A  94     -16.537  -0.470  20.337  1.00  0.00           H  
ATOM   1548 3HD1 LEU A  94     -17.641  -0.677  21.718  1.00  0.00           H  
ATOM   1549 1HD2 LEU A  94     -16.870  -3.516  22.267  1.00  0.00           H  
ATOM   1550 2HD2 LEU A  94     -18.555  -2.943  22.217  1.00  0.00           H  
ATOM   1551 3HD2 LEU A  94     -18.057  -4.332  21.222  1.00  0.00           H  
ATOM   1552  N   ILE A  95     -17.414  -2.469  16.535  1.00  0.00           N  
ATOM   1553  CA  ILE A  95     -16.359  -2.808  15.598  1.00  0.00           C  
ATOM   1554  C   ILE A  95     -15.896  -1.545  14.878  1.00  0.00           C  
ATOM   1555  O   ILE A  95     -14.698  -1.315  14.682  1.00  0.00           O  
ATOM   1556  CB  ILE A  95     -16.834  -3.856  14.575  1.00  0.00           C  
ATOM   1557  CG1 ILE A  95     -17.149  -5.181  15.276  1.00  0.00           C  
ATOM   1558  CG2 ILE A  95     -15.784  -4.059  13.494  1.00  0.00           C  
ATOM   1559  CD1 ILE A  95     -17.839  -6.192  14.389  1.00  0.00           C  
ATOM   1560  H   ILE A  95     -18.326  -2.889  16.422  1.00  0.00           H  
ATOM   1561  HA  ILE A  95     -15.522  -3.225  16.157  1.00  0.00           H  
ATOM   1562  HB  ILE A  95     -17.760  -3.518  14.111  1.00  0.00           H  
ATOM   1563 1HG1 ILE A  95     -16.226  -5.625  15.646  1.00  0.00           H  
ATOM   1564 2HG1 ILE A  95     -17.789  -4.993  16.138  1.00  0.00           H  
ATOM   1565 1HG2 ILE A  95     -16.136  -4.803  12.780  1.00  0.00           H  
ATOM   1566 2HG2 ILE A  95     -15.608  -3.117  12.978  1.00  0.00           H  
ATOM   1567 3HG2 ILE A  95     -14.855  -4.403  13.949  1.00  0.00           H  
ATOM   1568 1HD1 ILE A  95     -18.030  -7.103  14.955  1.00  0.00           H  
ATOM   1569 2HD1 ILE A  95     -18.785  -5.780  14.035  1.00  0.00           H  
ATOM   1570 3HD1 ILE A  95     -17.202  -6.422  13.536  1.00  0.00           H  
ATOM   1571  N   LYS A  96     -16.880  -0.747  14.430  1.00  0.00           N  
ATOM   1572  CA  LYS A  96     -16.558   0.497  13.715  1.00  0.00           C  
ATOM   1573  C   LYS A  96     -15.734   1.440  14.589  1.00  0.00           C  
ATOM   1574  O   LYS A  96     -14.730   2.004  14.136  1.00  0.00           O  
ATOM   1575  CB  LYS A  96     -17.835   1.198  13.250  1.00  0.00           C  
ATOM   1576  CG  LYS A  96     -17.598   2.421  12.373  1.00  0.00           C  
ATOM   1577  CD  LYS A  96     -18.911   3.068  11.960  1.00  0.00           C  
ATOM   1578  CE  LYS A  96     -19.703   2.166  11.025  1.00  0.00           C  
ATOM   1579  NZ  LYS A  96     -21.078   2.683  10.787  1.00  0.00           N  
ATOM   1580  H   LYS A  96     -17.849  -0.991  14.580  1.00  0.00           H  
ATOM   1581  HA  LYS A  96     -15.931   0.250  12.858  1.00  0.00           H  
ATOM   1582 1HB  LYS A  96     -18.450   0.497  12.686  1.00  0.00           H  
ATOM   1583 2HB  LYS A  96     -18.413   1.516  14.118  1.00  0.00           H  
ATOM   1584 1HG  LYS A  96     -16.999   3.150  12.921  1.00  0.00           H  
ATOM   1585 2HG  LYS A  96     -17.050   2.127  11.479  1.00  0.00           H  
ATOM   1586 1HD  LYS A  96     -19.511   3.274  12.848  1.00  0.00           H  
ATOM   1587 2HD  LYS A  96     -18.708   4.011  11.454  1.00  0.00           H  
ATOM   1588 1HE  LYS A  96     -19.186   2.089  10.070  1.00  0.00           H  
ATOM   1589 2HE  LYS A  96     -19.774   1.167  11.456  1.00  0.00           H  
ATOM   1590 1HZ  LYS A  96     -21.570   2.057  10.163  1.00  0.00           H  
ATOM   1591 2HZ  LYS A  96     -21.574   2.740  11.665  1.00  0.00           H  
ATOM   1592 3HZ  LYS A  96     -21.026   3.601  10.369  1.00  0.00           H  
ATOM   1593  N   SER A  97     -16.157   1.615  15.844  1.00  0.00           N  
ATOM   1594  CA  SER A  97     -15.435   2.479  16.791  1.00  0.00           C  
ATOM   1595  C   SER A  97     -14.003   1.991  17.012  1.00  0.00           C  
ATOM   1596  O   SER A  97     -13.032   2.757  16.963  1.00  0.00           O  
ATOM   1597  CB  SER A  97     -16.168   2.528  18.118  1.00  0.00           C  
ATOM   1598  OG  SER A  97     -15.544   3.417  19.003  1.00  0.00           O  
ATOM   1599  H   SER A  97     -16.995   1.142  16.150  1.00  0.00           H  
ATOM   1600  HA  SER A  97     -15.408   3.491  16.385  1.00  0.00           H  
ATOM   1601 1HB  SER A  97     -17.199   2.839  17.953  1.00  0.00           H  
ATOM   1602 2HB  SER A  97     -16.193   1.532  18.556  1.00  0.00           H  
ATOM   1603  HG  SER A  97     -15.919   4.281  18.819  1.00  0.00           H  
ATOM   1604  N   TYR A  98     -13.854   0.673  17.247  1.00  0.00           N  
ATOM   1605  CA  TYR A  98     -12.527   0.117  17.454  1.00  0.00           C  
ATOM   1606  C   TYR A  98     -11.637   0.327  16.230  1.00  0.00           C  
ATOM   1607  O   TYR A  98     -10.461   0.676  16.332  1.00  0.00           O  
ATOM   1608  CB  TYR A  98     -12.622  -1.371  17.794  1.00  0.00           C  
ATOM   1609  CG  TYR A  98     -12.924  -1.646  19.251  1.00  0.00           C  
ATOM   1610  CD1 TYR A  98     -13.295  -2.921  19.653  1.00  0.00           C  
ATOM   1611  CD2 TYR A  98     -12.831  -0.624  20.183  1.00  0.00           C  
ATOM   1612  CE1 TYR A  98     -13.571  -3.172  20.983  1.00  0.00           C  
ATOM   1613  CE2 TYR A  98     -13.107  -0.875  21.513  1.00  0.00           C  
ATOM   1614  CZ  TYR A  98     -13.476  -2.143  21.914  1.00  0.00           C  
ATOM   1615  OH  TYR A  98     -13.751  -2.394  23.238  1.00  0.00           O  
ATOM   1616  H   TYR A  98     -14.655   0.058  17.282  1.00  0.00           H  
ATOM   1617  HA  TYR A  98     -12.041   0.673  18.256  1.00  0.00           H  
ATOM   1618 1HB  TYR A  98     -13.404  -1.834  17.191  1.00  0.00           H  
ATOM   1619 2HB  TYR A  98     -11.682  -1.863  17.544  1.00  0.00           H  
ATOM   1620  HD1 TYR A  98     -13.368  -3.725  18.920  1.00  0.00           H  
ATOM   1621  HD2 TYR A  98     -12.540   0.377  19.867  1.00  0.00           H  
ATOM   1622  HE1 TYR A  98     -13.863  -4.174  21.300  1.00  0.00           H  
ATOM   1623  HE2 TYR A  98     -13.035  -0.072  22.246  1.00  0.00           H  
ATOM   1624  HH  TYR A  98     -13.511  -1.627  23.764  1.00  0.00           H  
ATOM   1625  N   LEU A  99     -12.203   0.067  15.036  1.00  0.00           N  
ATOM   1626  CA  LEU A  99     -11.404   0.275  13.820  1.00  0.00           C  
ATOM   1627  C   LEU A  99     -10.940   1.743  13.684  1.00  0.00           C  
ATOM   1628  O   LEU A  99      -9.787   2.004  13.369  1.00  0.00           O  
ATOM   1629  CB  LEU A  99     -12.218  -0.129  12.585  1.00  0.00           C  
ATOM   1630  CG  LEU A  99     -11.528   0.090  11.232  1.00  0.00           C  
ATOM   1631  CD1 LEU A  99     -10.264  -0.755  11.164  1.00  0.00           C  
ATOM   1632  CD2 LEU A  99     -12.488  -0.270  10.108  1.00  0.00           C  
ATOM   1633  H   LEU A  99     -13.153  -0.263  14.950  1.00  0.00           H  
ATOM   1634  HA  LEU A  99     -10.486  -0.306  13.907  1.00  0.00           H  
ATOM   1635 1HB  LEU A  99     -12.467  -1.186  12.663  1.00  0.00           H  
ATOM   1636 2HB  LEU A  99     -13.147   0.442  12.579  1.00  0.00           H  
ATOM   1637  HG  LEU A  99     -11.235   1.136  11.138  1.00  0.00           H  
ATOM   1638 1HD1 LEU A  99      -9.773  -0.599  10.203  1.00  0.00           H  
ATOM   1639 2HD1 LEU A  99      -9.587  -0.463  11.968  1.00  0.00           H  
ATOM   1640 3HD1 LEU A  99     -10.523  -1.808  11.273  1.00  0.00           H  
ATOM   1641 1HD2 LEU A  99     -11.998  -0.114   9.147  1.00  0.00           H  
ATOM   1642 2HD2 LEU A  99     -12.780  -1.316  10.201  1.00  0.00           H  
ATOM   1643 3HD2 LEU A  99     -13.375   0.361  10.170  1.00  0.00           H  
ATOM   1644  N   PHE A 100     -11.885   2.654  13.890  1.00  0.00           N  
ATOM   1645  CA  PHE A 100     -11.588   4.090  13.808  1.00  0.00           C  
ATOM   1646  C   PHE A 100     -10.448   4.476  14.754  1.00  0.00           C  
ATOM   1647  O   PHE A 100      -9.492   5.180  14.375  1.00  0.00           O  
ATOM   1648  CB  PHE A 100     -12.833   4.914  14.143  1.00  0.00           C  
ATOM   1649  CG  PHE A 100     -12.658   6.390  13.928  1.00  0.00           C  
ATOM   1650  CD1 PHE A 100     -12.672   6.926  12.649  1.00  0.00           C  
ATOM   1651  CD2 PHE A 100     -12.479   7.246  15.004  1.00  0.00           C  
ATOM   1652  CE1 PHE A 100     -12.511   8.284  12.450  1.00  0.00           C  
ATOM   1653  CE2 PHE A 100     -12.319   8.604  14.808  1.00  0.00           C  
ATOM   1654  CZ  PHE A 100     -12.335   9.123  13.529  1.00  0.00           C  
ATOM   1655  H   PHE A 100     -12.826   2.358  14.107  1.00  0.00           H  
ATOM   1656  HA  PHE A 100     -11.284   4.323  12.787  1.00  0.00           H  
ATOM   1657 1HB  PHE A 100     -13.667   4.577  13.529  1.00  0.00           H  
ATOM   1658 2HB  PHE A 100     -13.107   4.752  15.184  1.00  0.00           H  
ATOM   1659  HD1 PHE A 100     -12.813   6.262  11.795  1.00  0.00           H  
ATOM   1660  HD2 PHE A 100     -12.466   6.836  16.014  1.00  0.00           H  
ATOM   1661  HE1 PHE A 100     -12.524   8.691  11.439  1.00  0.00           H  
ATOM   1662  HE2 PHE A 100     -12.179   9.266  15.663  1.00  0.00           H  
ATOM   1663  HZ  PHE A 100     -12.207  10.193  13.373  1.00  0.00           H  
ATOM   1664  N   GLN A 101     -10.547   3.996  16.000  1.00  0.00           N  
ATOM   1665  CA  GLN A 101      -9.524   4.240  16.996  1.00  0.00           C  
ATOM   1666  C   GLN A 101      -8.190   3.647  16.576  1.00  0.00           C  
ATOM   1667  O   GLN A 101      -7.118   4.269  16.727  1.00  0.00           O  
ATOM   1668  CB  GLN A 101      -9.936   3.698  18.339  1.00  0.00           C  
ATOM   1669  CG  GLN A 101     -11.057   4.515  19.003  1.00  0.00           C  
ATOM   1670  CD  GLN A 101     -11.326   3.960  20.373  1.00  0.00           C  
ATOM   1671  OE1 GLN A 101     -10.420   3.904  21.229  1.00  0.00           O  
ATOM   1672  NE2 GLN A 101     -12.549   3.490  20.602  1.00  0.00           N  
ATOM   1673  H   GLN A 101     -11.358   3.448  16.252  1.00  0.00           H  
ATOM   1674  HA  GLN A 101      -9.383   5.317  17.089  1.00  0.00           H  
ATOM   1675 1HB  GLN A 101     -10.277   2.669  18.227  1.00  0.00           H  
ATOM   1676 2HB  GLN A 101      -9.075   3.686  19.006  1.00  0.00           H  
ATOM   1677 1HG  GLN A 101     -10.739   5.555  19.079  1.00  0.00           H  
ATOM   1678 2HG  GLN A 101     -11.956   4.444  18.390  1.00  0.00           H  
ATOM   1679 1HE2 GLN A 101     -12.780   3.110  21.499  1.00  0.00           H  
ATOM   1680 2HE2 GLN A 101     -13.239   3.517  19.879  1.00  0.00           H  
ATOM   1681  N   LEU A 102      -8.218   2.389  16.056  1.00  0.00           N  
ATOM   1682  CA  LEU A 102      -6.956   1.746  15.657  1.00  0.00           C  
ATOM   1683  C   LEU A 102      -6.282   2.545  14.501  1.00  0.00           C  
ATOM   1684  O   LEU A 102      -5.078   2.695  14.473  1.00  0.00           O  
ATOM   1685  CB  LEU A 102      -7.253   0.313  15.257  1.00  0.00           C  
ATOM   1686  CG  LEU A 102      -7.682  -0.591  16.445  1.00  0.00           C  
ATOM   1687  CD1 LEU A 102      -8.333  -1.919  15.940  1.00  0.00           C  
ATOM   1688  CD2 LEU A 102      -6.564  -0.857  17.375  1.00  0.00           C  
ATOM   1689  H   LEU A 102      -9.086   1.885  15.936  1.00  0.00           H  
ATOM   1690  HA  LEU A 102      -6.279   1.755  16.511  1.00  0.00           H  
ATOM   1691 1HB  LEU A 102      -8.050   0.318  14.516  1.00  0.00           H  
ATOM   1692 2HB  LEU A 102      -6.360  -0.112  14.798  1.00  0.00           H  
ATOM   1693  HG  LEU A 102      -8.479  -0.101  17.005  1.00  0.00           H  
ATOM   1694 1HD1 LEU A 102      -8.623  -2.530  16.794  1.00  0.00           H  
ATOM   1695 2HD1 LEU A 102      -9.217  -1.687  15.344  1.00  0.00           H  
ATOM   1696 3HD1 LEU A 102      -7.616  -2.466  15.329  1.00  0.00           H  
ATOM   1697 1HD2 LEU A 102      -6.912  -1.492  18.190  1.00  0.00           H  
ATOM   1698 2HD2 LEU A 102      -5.758  -1.360  16.841  1.00  0.00           H  
ATOM   1699 3HD2 LEU A 102      -6.196   0.086  17.781  1.00  0.00           H  
ATOM   1700  N   LEU A 103      -7.102   3.046  13.565  1.00  0.00           N  
ATOM   1701  CA  LEU A 103      -6.578   3.852  12.480  1.00  0.00           C  
ATOM   1702  C   LEU A 103      -5.956   5.146  12.994  1.00  0.00           C  
ATOM   1703  O   LEU A 103      -4.945   5.601  12.472  1.00  0.00           O  
ATOM   1704  CB  LEU A 103      -7.696   4.174  11.481  1.00  0.00           C  
ATOM   1705  CG  LEU A 103      -8.187   2.996  10.629  1.00  0.00           C  
ATOM   1706  CD1 LEU A 103      -9.466   3.392   9.903  1.00  0.00           C  
ATOM   1707  CD2 LEU A 103      -7.100   2.594   9.643  1.00  0.00           C  
ATOM   1708  H   LEU A 103      -8.095   2.866  13.610  1.00  0.00           H  
ATOM   1709  HA  LEU A 103      -5.776   3.297  11.994  1.00  0.00           H  
ATOM   1710 1HB  LEU A 103      -8.551   4.564  12.030  1.00  0.00           H  
ATOM   1711 2HB  LEU A 103      -7.342   4.949  10.801  1.00  0.00           H  
ATOM   1712  HG  LEU A 103      -8.420   2.150  11.277  1.00  0.00           H  
ATOM   1713 1HD1 LEU A 103      -9.815   2.555   9.298  1.00  0.00           H  
ATOM   1714 2HD1 LEU A 103     -10.232   3.655  10.633  1.00  0.00           H  
ATOM   1715 3HD1 LEU A 103      -9.268   4.247   9.259  1.00  0.00           H  
ATOM   1716 1HD2 LEU A 103      -7.449   1.756   9.038  1.00  0.00           H  
ATOM   1717 2HD2 LEU A 103      -6.868   3.439   8.994  1.00  0.00           H  
ATOM   1718 3HD2 LEU A 103      -6.204   2.299  10.189  1.00  0.00           H  
ATOM   1719  N   GLN A 104      -6.564   5.759  14.019  1.00  0.00           N  
ATOM   1720  CA  GLN A 104      -5.967   6.958  14.624  1.00  0.00           C  
ATOM   1721  C   GLN A 104      -4.631   6.625  15.272  1.00  0.00           C  
ATOM   1722  O   GLN A 104      -3.673   7.418  15.148  1.00  0.00           O  
ATOM   1723  CB  GLN A 104      -6.911   7.571  15.663  1.00  0.00           C  
ATOM   1724  CG  GLN A 104      -8.143   8.233  15.070  1.00  0.00           C  
ATOM   1725  CD  GLN A 104      -9.081   8.770  16.135  1.00  0.00           C  
ATOM   1726  OE1 GLN A 104      -9.442   8.060  17.078  1.00  0.00           O  
ATOM   1727  NE2 GLN A 104      -9.481  10.028  15.990  1.00  0.00           N  
ATOM   1728  H   GLN A 104      -7.436   5.405  14.385  1.00  0.00           H  
ATOM   1729  HA  GLN A 104      -5.804   7.697  13.840  1.00  0.00           H  
ATOM   1730 1HB  GLN A 104      -7.245   6.797  16.353  1.00  0.00           H  
ATOM   1731 2HB  GLN A 104      -6.374   8.320  16.245  1.00  0.00           H  
ATOM   1732 1HG  GLN A 104      -7.828   9.066  14.441  1.00  0.00           H  
ATOM   1733 2HG  GLN A 104      -8.686   7.499  14.474  1.00  0.00           H  
ATOM   1734 1HE2 GLN A 104     -10.100  10.437  16.662  1.00  0.00           H  
ATOM   1735 2HE2 GLN A 104      -9.163  10.568  15.211  1.00  0.00           H  
ATOM   1736  N   GLY A 105      -4.535   5.487  15.963  1.00  0.00           N  
ATOM   1737  CA  GLY A 105      -3.253   5.072  16.513  1.00  0.00           C  
ATOM   1738  C   GLY A 105      -2.192   4.889  15.438  1.00  0.00           C  
ATOM   1739  O   GLY A 105      -1.060   5.364  15.588  1.00  0.00           O  
ATOM   1740  H   GLY A 105      -5.346   4.904  16.111  1.00  0.00           H  
ATOM   1741 1HA  GLY A 105      -2.908   5.814  17.232  1.00  0.00           H  
ATOM   1742 2HA  GLY A 105      -3.377   4.134  17.054  1.00  0.00           H  
ATOM   1743  N   LEU A 106      -2.550   4.193  14.342  1.00  0.00           N  
ATOM   1744  CA  LEU A 106      -1.609   4.007  13.246  1.00  0.00           C  
ATOM   1745  C   LEU A 106      -1.241   5.328  12.578  1.00  0.00           C  
ATOM   1746  O   LEU A 106      -0.085   5.552  12.255  1.00  0.00           O  
ATOM   1747  CB  LEU A 106      -2.203   3.052  12.202  1.00  0.00           C  
ATOM   1748  CG  LEU A 106      -2.341   1.589  12.642  1.00  0.00           C  
ATOM   1749  CD1 LEU A 106      -3.000   0.785  11.530  1.00  0.00           C  
ATOM   1750  CD2 LEU A 106      -0.968   1.029  12.981  1.00  0.00           C  
ATOM   1751  H   LEU A 106      -3.475   3.793  14.270  1.00  0.00           H  
ATOM   1752  HA  LEU A 106      -0.695   3.568  13.645  1.00  0.00           H  
ATOM   1753 1HB  LEU A 106      -3.194   3.411  11.928  1.00  0.00           H  
ATOM   1754 2HB  LEU A 106      -1.573   3.073  11.313  1.00  0.00           H  
ATOM   1755  HG  LEU A 106      -2.984   1.532  13.521  1.00  0.00           H  
ATOM   1756 1HD1 LEU A 106      -3.099  -0.255  11.842  1.00  0.00           H  
ATOM   1757 2HD1 LEU A 106      -3.988   1.195  11.321  1.00  0.00           H  
ATOM   1758 3HD1 LEU A 106      -2.387   0.837  10.631  1.00  0.00           H  
ATOM   1759 1HD2 LEU A 106      -1.066  -0.011  13.294  1.00  0.00           H  
ATOM   1760 2HD2 LEU A 106      -0.325   1.084  12.103  1.00  0.00           H  
ATOM   1761 3HD2 LEU A 106      -0.527   1.612  13.791  1.00  0.00           H  
ATOM   1762  N   ALA A 107      -2.245   6.197  12.368  1.00  0.00           N  
ATOM   1763  CA  ALA A 107      -1.932   7.459  11.681  1.00  0.00           C  
ATOM   1764  C   ALA A 107      -0.893   8.253  12.491  1.00  0.00           C  
ATOM   1765  O   ALA A 107       0.042   8.823  11.930  1.00  0.00           O  
ATOM   1766  CB  ALA A 107      -3.180   8.287  11.494  1.00  0.00           C  
ATOM   1767  H   ALA A 107      -3.195   6.019  12.661  1.00  0.00           H  
ATOM   1768  HA  ALA A 107      -1.521   7.218  10.701  1.00  0.00           H  
ATOM   1769 1HB  ALA A 107      -2.927   9.216  10.983  1.00  0.00           H  
ATOM   1770 2HB  ALA A 107      -3.901   7.729  10.895  1.00  0.00           H  
ATOM   1771 3HB  ALA A 107      -3.615   8.514  12.466  1.00  0.00           H  
ATOM   1772  N   PHE A 108      -1.055   8.249  13.823  1.00  0.00           N  
ATOM   1773  CA  PHE A 108      -0.109   8.957  14.705  1.00  0.00           C  
ATOM   1774  C   PHE A 108       1.291   8.355  14.533  1.00  0.00           C  
ATOM   1775  O   PHE A 108       2.266   9.052  14.239  1.00  0.00           O  
ATOM   1776  CB  PHE A 108      -0.551   8.841  16.150  1.00  0.00           C  
ATOM   1777  CG  PHE A 108       0.446   9.428  17.112  1.00  0.00           C  
ATOM   1778  CD1 PHE A 108       0.506  10.804  17.340  1.00  0.00           C  
ATOM   1779  CD2 PHE A 108       1.349   8.591  17.782  1.00  0.00           C  
ATOM   1780  CE1 PHE A 108       1.471  11.336  18.216  1.00  0.00           C  
ATOM   1781  CE2 PHE A 108       2.311   9.101  18.650  1.00  0.00           C  
ATOM   1782  CZ  PHE A 108       2.393  10.462  18.848  1.00  0.00           C  
ATOM   1783  H   PHE A 108      -1.834   7.755  14.233  1.00  0.00           H  
ATOM   1784  HA  PHE A 108      -0.098  10.012  14.425  1.00  0.00           H  
ATOM   1785 1HB  PHE A 108      -1.505   9.350  16.281  1.00  0.00           H  
ATOM   1786 2HB  PHE A 108      -0.703   7.792  16.400  1.00  0.00           H  
ATOM   1787  HD1 PHE A 108      -0.202  11.459  16.833  1.00  0.00           H  
ATOM   1788  HD2 PHE A 108       1.277   7.515  17.619  1.00  0.00           H  
ATOM   1789  HE1 PHE A 108       1.505  12.409  18.403  1.00  0.00           H  
ATOM   1790  HE2 PHE A 108       2.997   8.432  19.171  1.00  0.00           H  
ATOM   1791  HZ  PHE A 108       3.173  10.864  19.493  1.00  0.00           H  
ATOM   1792  N   CYS A 109       1.445   7.039  14.715  1.00  0.00           N  
ATOM   1793  CA  CYS A 109       2.768   6.441  14.683  1.00  0.00           C  
ATOM   1794  C   CYS A 109       3.385   6.524  13.294  1.00  0.00           C  
ATOM   1795  O   CYS A 109       4.590   6.732  13.135  1.00  0.00           O  
ATOM   1796  CB  CYS A 109       2.702   4.977  15.120  1.00  0.00           C  
ATOM   1797  SG  CYS A 109       2.291   4.744  16.866  1.00  0.00           S  
ATOM   1798  H   CYS A 109       0.641   6.448  14.875  1.00  0.00           H  
ATOM   1799  HA  CYS A 109       3.422   7.013  15.341  1.00  0.00           H  
ATOM   1800 1HB  CYS A 109       1.955   4.453  14.524  1.00  0.00           H  
ATOM   1801 2HB  CYS A 109       3.664   4.498  14.933  1.00  0.00           H  
ATOM   1802  HG  CYS A 109       2.394   3.419  16.857  1.00  0.00           H  
ATOM   1803  N   HIS A 110       2.536   6.370  12.277  1.00  0.00           N  
ATOM   1804  CA  HIS A 110       2.997   6.471  10.898  1.00  0.00           C  
ATOM   1805  C   HIS A 110       3.540   7.856  10.550  1.00  0.00           C  
ATOM   1806  O   HIS A 110       4.557   7.982   9.854  1.00  0.00           O  
ATOM   1807  CB  HIS A 110       1.908   6.011   9.932  1.00  0.00           C  
ATOM   1808  CG  HIS A 110       1.600   4.553  10.044  1.00  0.00           C  
ATOM   1809  ND1 HIS A 110       0.502   4.003   9.435  1.00  0.00           N  
ATOM   1810  CD2 HIS A 110       2.267   3.545  10.655  1.00  0.00           C  
ATOM   1811  CE1 HIS A 110       0.490   2.700   9.681  1.00  0.00           C  
ATOM   1812  NE2 HIS A 110       1.544   2.390  10.416  1.00  0.00           N  
ATOM   1813  H   HIS A 110       1.561   6.180  12.457  1.00  0.00           H  
ATOM   1814  HA  HIS A 110       3.867   5.831  10.757  1.00  0.00           H  
ATOM   1815 1HB  HIS A 110       0.993   6.573  10.121  1.00  0.00           H  
ATOM   1816 2HB  HIS A 110       2.216   6.221   8.909  1.00  0.00           H  
ATOM   1817  HD2 HIS A 110       3.189   3.624  11.231  1.00  0.00           H  
ATOM   1818  HE1 HIS A 110      -0.263   1.993   9.335  1.00  0.00           H  
ATOM   1819  HE2 HIS A 110       1.781   1.466  10.748  1.00  0.00           H  
ATOM   1820  N   SER A 111       2.906   8.913  11.099  1.00  0.00           N  
ATOM   1821  CA  SER A 111       3.379  10.295  10.863  1.00  0.00           C  
ATOM   1822  C   SER A 111       4.782  10.452  11.411  1.00  0.00           C  
ATOM   1823  O   SER A 111       5.505  11.311  10.965  1.00  0.00           O  
ATOM   1824  CB  SER A 111       2.456  11.304  11.518  1.00  0.00           C  
ATOM   1825  OG  SER A 111       1.183  11.274  10.933  1.00  0.00           O  
ATOM   1826  H   SER A 111       2.094   8.764  11.681  1.00  0.00           H  
ATOM   1827  HA  SER A 111       3.411  10.471   9.787  1.00  0.00           H  
ATOM   1828 1HB  SER A 111       2.375  11.086  12.582  1.00  0.00           H  
ATOM   1829 2HB  SER A 111       2.881  12.302  11.419  1.00  0.00           H  
ATOM   1830  HG  SER A 111       0.759  10.479  11.263  1.00  0.00           H  
ATOM   1831  N   HIS A 112       5.153   9.643  12.388  1.00  0.00           N  
ATOM   1832  CA  HIS A 112       6.461   9.642  13.019  1.00  0.00           C  
ATOM   1833  C   HIS A 112       7.417   8.591  12.454  1.00  0.00           C  
ATOM   1834  O   HIS A 112       8.464   8.318  13.049  1.00  0.00           O  
ATOM   1835  CB  HIS A 112       6.309   9.426  14.528  1.00  0.00           C  
ATOM   1836  CG  HIS A 112       5.655  10.572  15.237  1.00  0.00           C  
ATOM   1837  ND1 HIS A 112       4.288  10.756  15.249  1.00  0.00           N  
ATOM   1838  CD2 HIS A 112       6.179  11.592  15.955  1.00  0.00           C  
ATOM   1839  CE1 HIS A 112       4.000  11.841  15.947  1.00  0.00           C  
ATOM   1840  NE2 HIS A 112       5.130  12.366  16.385  1.00  0.00           N  
ATOM   1841  H   HIS A 112       4.455   8.984  12.702  1.00  0.00           H  
ATOM   1842  HA  HIS A 112       6.962  10.589  12.819  1.00  0.00           H  
ATOM   1843 1HB  HIS A 112       5.716   8.530  14.710  1.00  0.00           H  
ATOM   1844 2HB  HIS A 112       7.290   9.265  14.973  1.00  0.00           H  
ATOM   1845  HD1 HIS A 112       3.604  10.132  14.870  1.00  0.00           H  
ATOM   1846  HD2 HIS A 112       7.202  11.865  16.217  1.00  0.00           H  
ATOM   1847  HE1 HIS A 112       2.966  12.159  16.077  1.00  0.00           H  
ATOM   1848  N   ARG A 113       7.001   7.989  11.317  1.00  0.00           N  
ATOM   1849  CA  ARG A 113       7.818   6.968  10.656  1.00  0.00           C  
ATOM   1850  C   ARG A 113       8.115   5.765  11.562  1.00  0.00           C  
ATOM   1851  O   ARG A 113       9.227   5.216  11.515  1.00  0.00           O  
ATOM   1852  CB  ARG A 113       9.133   7.574  10.189  1.00  0.00           C  
ATOM   1853  CG  ARG A 113       8.993   8.731   9.212  1.00  0.00           C  
ATOM   1854  CD  ARG A 113      10.316   9.217   8.744  1.00  0.00           C  
ATOM   1855  NE  ARG A 113      10.188  10.337   7.826  1.00  0.00           N  
ATOM   1856  CZ  ARG A 113      11.225  11.014   7.295  1.00  0.00           C  
ATOM   1857  NH1 ARG A 113      12.458  10.674   7.601  1.00  0.00           N  
ATOM   1858  NH2 ARG A 113      11.004  12.021   6.468  1.00  0.00           N  
ATOM   1859  H   ARG A 113       6.112   8.245  10.913  1.00  0.00           H  
ATOM   1860  HA  ARG A 113       7.263   6.583   9.800  1.00  0.00           H  
ATOM   1861 1HB  ARG A 113       9.693   7.935  11.050  1.00  0.00           H  
ATOM   1862 2HB  ARG A 113       9.736   6.805   9.705  1.00  0.00           H  
ATOM   1863 1HG  ARG A 113       8.420   8.406   8.343  1.00  0.00           H  
ATOM   1864 2HG  ARG A 113       8.476   9.558   9.699  1.00  0.00           H  
ATOM   1865 1HD  ARG A 113      10.907   9.543   9.599  1.00  0.00           H  
ATOM   1866 2HD  ARG A 113      10.838   8.412   8.228  1.00  0.00           H  
ATOM   1867  HE  ARG A 113       9.255  10.629   7.567  1.00  0.00           H  
ATOM   1868 1HH1 ARG A 113      12.627   9.904   8.234  1.00  0.00           H  
ATOM   1869 2HH1 ARG A 113      13.235  11.181   7.204  1.00  0.00           H  
ATOM   1870 1HH2 ARG A 113      10.056  12.283   6.233  1.00  0.00           H  
ATOM   1871 2HH2 ARG A 113      11.781  12.528   6.071  1.00  0.00           H  
ATOM   1872  N   VAL A 114       7.157   5.370  12.393  1.00  0.00           N  
ATOM   1873  CA  VAL A 114       7.292   4.178  13.267  1.00  0.00           C  
ATOM   1874  C   VAL A 114       6.258   3.173  12.795  1.00  0.00           C  
ATOM   1875  O   VAL A 114       5.054   3.457  12.707  1.00  0.00           O  
ATOM   1876  CB  VAL A 114       7.084   4.495  14.794  1.00  0.00           C  
ATOM   1877  CG1 VAL A 114       7.287   3.259  15.702  1.00  0.00           C  
ATOM   1878  CG2 VAL A 114       8.041   5.612  15.246  1.00  0.00           C  
ATOM   1879  H   VAL A 114       6.303   5.909  12.424  1.00  0.00           H  
ATOM   1880  HA  VAL A 114       8.301   3.780  13.155  1.00  0.00           H  
ATOM   1881  HB  VAL A 114       6.055   4.819  14.952  1.00  0.00           H  
ATOM   1882 1HG1 VAL A 114       7.130   3.542  16.743  1.00  0.00           H  
ATOM   1883 2HG1 VAL A 114       6.573   2.483  15.425  1.00  0.00           H  
ATOM   1884 3HG1 VAL A 114       8.302   2.880  15.579  1.00  0.00           H  
ATOM   1885 1HG2 VAL A 114       7.884   5.819  16.304  1.00  0.00           H  
ATOM   1886 2HG2 VAL A 114       9.072   5.294  15.088  1.00  0.00           H  
ATOM   1887 3HG2 VAL A 114       7.847   6.514  14.667  1.00  0.00           H  
ATOM   1888  N   LEU A 115       6.743   1.966  12.511  1.00  0.00           N  
ATOM   1889  CA  LEU A 115       5.917   0.863  12.068  1.00  0.00           C  
ATOM   1890  C   LEU A 115       5.663  -0.111  13.223  1.00  0.00           C  
ATOM   1891  O   LEU A 115       6.470  -0.245  14.143  1.00  0.00           O  
ATOM   1892  CB  LEU A 115       6.591   0.134  10.899  1.00  0.00           C  
ATOM   1893  CG  LEU A 115       6.454   0.808   9.527  1.00  0.00           C  
ATOM   1894  CD1 LEU A 115       7.168   2.152   9.548  1.00  0.00           C  
ATOM   1895  CD2 LEU A 115       7.032  -0.102   8.454  1.00  0.00           C  
ATOM   1896  H   LEU A 115       7.738   1.826  12.614  1.00  0.00           H  
ATOM   1897  HA  LEU A 115       4.994   1.267  11.653  1.00  0.00           H  
ATOM   1898 1HB  LEU A 115       7.653   0.038  11.116  1.00  0.00           H  
ATOM   1899 2HB  LEU A 115       6.165  -0.866  10.821  1.00  0.00           H  
ATOM   1900  HG  LEU A 115       5.400   0.993   9.316  1.00  0.00           H  
ATOM   1901 1HD1 LEU A 115       7.071   2.631   8.573  1.00  0.00           H  
ATOM   1902 2HD1 LEU A 115       6.721   2.790  10.311  1.00  0.00           H  
ATOM   1903 3HD1 LEU A 115       8.223   2.000   9.773  1.00  0.00           H  
ATOM   1904 1HD2 LEU A 115       6.934   0.376   7.479  1.00  0.00           H  
ATOM   1905 2HD2 LEU A 115       8.086  -0.287   8.664  1.00  0.00           H  
ATOM   1906 3HD2 LEU A 115       6.492  -1.049   8.450  1.00  0.00           H  
ATOM   1907  N   HIS A 116       4.535  -0.813  13.164  1.00  0.00           N  
ATOM   1908  CA  HIS A 116       4.317  -1.913  14.139  1.00  0.00           C  
ATOM   1909  C   HIS A 116       4.917  -3.218  13.611  1.00  0.00           C  
ATOM   1910  O   HIS A 116       5.766  -3.855  14.292  1.00  0.00           O  
ATOM   1911  CB  HIS A 116       2.847  -2.072  14.471  1.00  0.00           C  
ATOM   1912  CG  HIS A 116       2.618  -2.952  15.666  1.00  0.00           C  
ATOM   1913  ND1 HIS A 116       3.096  -4.243  15.765  1.00  0.00           N  
ATOM   1914  CD2 HIS A 116       2.054  -2.649  16.855  1.00  0.00           C  
ATOM   1915  CE1 HIS A 116       2.773  -4.708  16.966  1.00  0.00           C  
ATOM   1916  NE2 HIS A 116       2.129  -3.764  17.635  1.00  0.00           N  
ATOM   1917  H   HIS A 116       3.823  -0.618  12.475  1.00  0.00           H  
ATOM   1918  HA  HIS A 116       4.844  -1.688  15.066  1.00  0.00           H  
ATOM   1919 1HB  HIS A 116       2.410  -1.093  14.667  1.00  0.00           H  
ATOM   1920 2HB  HIS A 116       2.325  -2.499  13.615  1.00  0.00           H  
ATOM   1921  HD2 HIS A 116       1.584  -1.702  17.124  1.00  0.00           H  
ATOM   1922  HE1 HIS A 116       2.999  -5.705  17.345  1.00  0.00           H  
ATOM   1923  HE2 HIS A 116       1.754  -3.854  18.569  1.00  0.00           H  
ATOM   1924  N   ARG A 117       4.460  -3.603  12.407  1.00  0.00           N  
ATOM   1925  CA  ARG A 117       4.884  -4.820  11.686  1.00  0.00           C  
ATOM   1926  C   ARG A 117       4.382  -6.115  12.293  1.00  0.00           C  
ATOM   1927  O   ARG A 117       4.577  -7.155  11.655  1.00  0.00           O  
ATOM   1928  CB  ARG A 117       6.403  -4.887  11.620  1.00  0.00           C  
ATOM   1929  CG  ARG A 117       7.069  -3.684  10.972  1.00  0.00           C  
ATOM   1930  CD  ARG A 117       8.544  -3.843  10.903  1.00  0.00           C  
ATOM   1931  NE  ARG A 117       9.184  -2.698  10.276  1.00  0.00           N  
ATOM   1932  CZ  ARG A 117      10.517  -2.525  10.179  1.00  0.00           C  
ATOM   1933  NH1 ARG A 117      11.335  -3.429  10.672  1.00  0.00           N  
ATOM   1934  NH2 ARG A 117      11.002  -1.447   9.588  1.00  0.00           N  
ATOM   1935  H   ARG A 117       3.774  -2.994  11.984  1.00  0.00           H  
ATOM   1936  HA  ARG A 117       4.429  -4.812  10.695  1.00  0.00           H  
ATOM   1937 1HB  ARG A 117       6.807  -4.985  12.627  1.00  0.00           H  
ATOM   1938 2HB  ARG A 117       6.704  -5.772  11.060  1.00  0.00           H  
ATOM   1939 1HG  ARG A 117       6.690  -3.560   9.957  1.00  0.00           H  
ATOM   1940 2HG  ARG A 117       6.847  -2.788  11.554  1.00  0.00           H  
ATOM   1941 1HD  ARG A 117       8.946  -3.949  11.911  1.00  0.00           H  
ATOM   1942 2HD  ARG A 117       8.787  -4.731  10.321  1.00  0.00           H  
ATOM   1943  HE  ARG A 117       8.587  -1.981   9.885  1.00  0.00           H  
ATOM   1944 1HH1 ARG A 117      10.964  -4.253  11.123  1.00  0.00           H  
ATOM   1945 2HH1 ARG A 117      12.333  -3.299  10.599  1.00  0.00           H  
ATOM   1946 1HH2 ARG A 117      10.373  -0.752   9.210  1.00  0.00           H  
ATOM   1947 2HH2 ARG A 117      12.000  -1.317   9.516  1.00  0.00           H  
ATOM   1948  N   ASP A 118       3.736  -6.089  13.453  1.00  0.00           N  
ATOM   1949  CA  ASP A 118       3.325  -7.338  14.114  1.00  0.00           C  
ATOM   1950  C   ASP A 118       1.947  -7.228  14.741  1.00  0.00           C  
ATOM   1951  O   ASP A 118       1.709  -7.728  15.843  1.00  0.00           O  
ATOM   1952  CB  ASP A 118       4.337  -7.733  15.192  1.00  0.00           C  
ATOM   1953  CG  ASP A 118       4.118  -9.144  15.722  1.00  0.00           C  
ATOM   1954  OD1 ASP A 118       3.571  -9.948  15.005  1.00  0.00           O  
ATOM   1955  OD2 ASP A 118       4.500  -9.404  16.837  1.00  0.00           O  
ATOM   1956  H   ASP A 118       3.520  -5.205  13.893  1.00  0.00           H  
ATOM   1957  HA  ASP A 118       3.187  -8.104  13.350  1.00  0.00           H  
ATOM   1958 1HB  ASP A 118       5.347  -7.666  14.785  1.00  0.00           H  
ATOM   1959 2HB  ASP A 118       4.273  -7.034  16.026  1.00  0.00           H  
ATOM   1960  N   LEU A 119       1.004  -6.566  14.053  1.00  0.00           N  
ATOM   1961  CA  LEU A 119      -0.316  -6.424  14.629  1.00  0.00           C  
ATOM   1962  C   LEU A 119      -1.044  -7.753  14.701  1.00  0.00           C  
ATOM   1963  O   LEU A 119      -1.010  -8.555  13.751  1.00  0.00           O  
ATOM   1964  CB  LEU A 119      -1.142  -5.427  13.807  1.00  0.00           C  
ATOM   1965  CG  LEU A 119      -0.685  -3.965  13.879  1.00  0.00           C  
ATOM   1966  CD1 LEU A 119      -1.487  -3.132  12.888  1.00  0.00           C  
ATOM   1967  CD2 LEU A 119      -0.861  -3.447  15.298  1.00  0.00           C  
ATOM   1968  H   LEU A 119       1.190  -6.164  13.145  1.00  0.00           H  
ATOM   1969  HA  LEU A 119      -0.213  -6.010  15.631  1.00  0.00           H  
ATOM   1970 1HB  LEU A 119      -1.114  -5.732  12.762  1.00  0.00           H  
ATOM   1971 2HB  LEU A 119      -2.177  -5.468  14.148  1.00  0.00           H  
ATOM   1972  HG  LEU A 119       0.366  -3.898  13.596  1.00  0.00           H  
ATOM   1973 1HD1 LEU A 119      -1.162  -2.093  12.939  1.00  0.00           H  
ATOM   1974 2HD1 LEU A 119      -1.327  -3.512  11.879  1.00  0.00           H  
ATOM   1975 3HD1 LEU A 119      -2.546  -3.193  13.136  1.00  0.00           H  
ATOM   1976 1HD2 LEU A 119      -0.535  -2.407  15.350  1.00  0.00           H  
ATOM   1977 2HD2 LEU A 119      -1.912  -3.512  15.581  1.00  0.00           H  
ATOM   1978 3HD2 LEU A 119      -0.263  -4.049  15.982  1.00  0.00           H  
ATOM   1979  N   LYS A 120      -1.741  -7.977  15.803  1.00  0.00           N  
ATOM   1980  CA  LYS A 120      -2.608  -9.154  15.971  1.00  0.00           C  
ATOM   1981  C   LYS A 120      -3.562  -8.832  17.106  1.00  0.00           C  
ATOM   1982  O   LYS A 120      -3.242  -7.974  17.962  1.00  0.00           O  
ATOM   1983  CB  LYS A 120      -1.805 -10.420  16.271  1.00  0.00           C  
ATOM   1984  CG  LYS A 120      -0.963 -10.346  17.539  1.00  0.00           C  
ATOM   1985  CD  LYS A 120      -0.220 -11.650  17.786  1.00  0.00           C  
ATOM   1986  CE  LYS A 120       0.884 -11.862  16.760  1.00  0.00           C  
ATOM   1987  NZ  LYS A 120       1.940 -10.818  16.854  1.00  0.00           N  
ATOM   1988  H   LYS A 120      -1.668  -7.308  16.556  1.00  0.00           H  
ATOM   1989  HA  LYS A 120      -3.149  -9.320  15.039  1.00  0.00           H  
ATOM   1990 1HB  LYS A 120      -2.484 -11.267  16.371  1.00  0.00           H  
ATOM   1991 2HB  LYS A 120      -1.136 -10.634  15.438  1.00  0.00           H  
ATOM   1992 1HG  LYS A 120      -0.239  -9.536  17.447  1.00  0.00           H  
ATOM   1993 2HG  LYS A 120      -1.608 -10.137  18.392  1.00  0.00           H  
ATOM   1994 1HD  LYS A 120       0.222 -11.634  18.783  1.00  0.00           H  
ATOM   1995 2HD  LYS A 120      -0.919 -12.484  17.731  1.00  0.00           H  
ATOM   1996 1HE  LYS A 120       1.340 -12.839  16.914  1.00  0.00           H  
ATOM   1997 2HE  LYS A 120       0.457 -11.839  15.757  1.00  0.00           H  
ATOM   1998 1HZ  LYS A 120       2.651 -10.994  16.158  1.00  0.00           H  
ATOM   1999 2HZ  LYS A 120       1.530  -9.908  16.694  1.00  0.00           H  
ATOM   2000 3HZ  LYS A 120       2.357 -10.842  17.773  1.00  0.00           H  
ATOM   2001  N   PRO A 121      -4.744  -9.468  17.147  1.00  0.00           N  
ATOM   2002  CA  PRO A 121      -5.664  -9.158  18.253  1.00  0.00           C  
ATOM   2003  C   PRO A 121      -5.060  -9.235  19.639  1.00  0.00           C  
ATOM   2004  O   PRO A 121      -5.416  -8.434  20.521  1.00  0.00           O  
ATOM   2005  CB  PRO A 121      -6.750 -10.224  18.081  1.00  0.00           C  
ATOM   2006  CG  PRO A 121      -6.772 -10.491  16.615  1.00  0.00           C  
ATOM   2007  CD  PRO A 121      -5.324 -10.438  16.204  1.00  0.00           C  
ATOM   2008  HA  PRO A 121      -6.011  -8.119  18.155  1.00  0.00           H  
ATOM   2009 1HB  PRO A 121      -6.500 -11.116  18.674  1.00  0.00           H  
ATOM   2010 2HB  PRO A 121      -7.711  -9.846  18.460  1.00  0.00           H  
ATOM   2011 1HG  PRO A 121      -7.233 -11.469  16.414  1.00  0.00           H  
ATOM   2012 2HG  PRO A 121      -7.386  -9.738  16.100  1.00  0.00           H  
ATOM   2013 1HD  PRO A 121      -4.873 -11.434  16.317  1.00  0.00           H  
ATOM   2014 2HD  PRO A 121      -5.251 -10.095  15.161  1.00  0.00           H  
ATOM   2015  N   GLN A 122      -4.109 -10.140  19.839  1.00  0.00           N  
ATOM   2016  CA  GLN A 122      -3.447 -10.265  21.092  1.00  0.00           C  
ATOM   2017  C   GLN A 122      -2.689  -9.030  21.529  1.00  0.00           C  
ATOM   2018  O   GLN A 122      -2.424  -8.906  22.722  1.00  0.00           O  
ATOM   2019  CB  GLN A 122      -2.492 -11.460  21.036  1.00  0.00           C  
ATOM   2020  CG  GLN A 122      -3.183 -12.803  20.871  1.00  0.00           C  
ATOM   2021  CD  GLN A 122      -3.528 -13.102  19.425  1.00  0.00           C  
ATOM   2022  OE1 GLN A 122      -3.775 -12.191  18.629  1.00  0.00           O  
ATOM   2023  NE2 GLN A 122      -3.548 -14.383  19.075  1.00  0.00           N  
ATOM   2024  H   GLN A 122      -3.849 -10.756  19.082  1.00  0.00           H  
ATOM   2025  HA  GLN A 122      -4.199 -10.416  21.867  1.00  0.00           H  
ATOM   2026 1HB  GLN A 122      -1.800 -11.334  20.203  1.00  0.00           H  
ATOM   2027 2HB  GLN A 122      -1.900 -11.496  21.950  1.00  0.00           H  
ATOM   2028 1HG  GLN A 122      -2.520 -13.588  21.234  1.00  0.00           H  
ATOM   2029 2HG  GLN A 122      -4.107 -12.798  21.449  1.00  0.00           H  
ATOM   2030 1HE2 GLN A 122      -3.770 -14.642  18.134  1.00  0.00           H  
ATOM   2031 2HE2 GLN A 122      -3.342 -15.090  19.752  1.00  0.00           H  
ATOM   2032  N   ASN A 123      -2.353  -8.105  20.605  1.00  0.00           N  
ATOM   2033  CA  ASN A 123      -1.696  -6.872  21.066  1.00  0.00           C  
ATOM   2034  C   ASN A 123      -2.594  -5.630  20.940  1.00  0.00           C  
ATOM   2035  O   ASN A 123      -2.122  -4.519  21.056  1.00  0.00           O  
ATOM   2036  CB  ASN A 123      -0.266  -6.721  20.539  1.00  0.00           C  
ATOM   2037  CG  ASN A 123      -0.199  -6.721  19.017  1.00  0.00           C  
ATOM   2038  OD1 ASN A 123      -1.175  -6.371  18.358  1.00  0.00           O  
ATOM   2039  ND2 ASN A 123       0.897  -7.174  18.441  1.00  0.00           N  
ATOM   2040  H   ASN A 123      -2.533  -8.228  19.619  1.00  0.00           H  
ATOM   2041  HA  ASN A 123      -1.642  -6.896  22.155  1.00  0.00           H  
ATOM   2042 1HB  ASN A 123       0.162  -5.788  20.910  1.00  0.00           H  
ATOM   2043 2HB  ASN A 123       0.350  -7.536  20.918  1.00  0.00           H  
ATOM   2044 1HD2 ASN A 123       0.969  -7.186  17.443  1.00  0.00           H  
ATOM   2045 2HD2 ASN A 123       1.656  -7.505  19.001  1.00  0.00           H  
ATOM   2046  N   LEU A 124      -3.888  -5.845  20.791  1.00  0.00           N  
ATOM   2047  CA  LEU A 124      -4.891  -4.777  20.810  1.00  0.00           C  
ATOM   2048  C   LEU A 124      -5.613  -4.868  22.143  1.00  0.00           C  
ATOM   2049  O   LEU A 124      -6.322  -5.839  22.413  1.00  0.00           O  
ATOM   2050  CB  LEU A 124      -5.883  -4.916  19.648  1.00  0.00           C  
ATOM   2051  CG  LEU A 124      -5.443  -4.289  18.319  1.00  0.00           C  
ATOM   2052  CD1 LEU A 124      -4.073  -4.828  17.931  1.00  0.00           C  
ATOM   2053  CD2 LEU A 124      -6.476  -4.597  17.246  1.00  0.00           C  
ATOM   2054  H   LEU A 124      -4.188  -6.800  20.657  1.00  0.00           H  
ATOM   2055  HA  LEU A 124      -4.378  -3.819  20.727  1.00  0.00           H  
ATOM   2056 1HB  LEU A 124      -6.063  -5.975  19.471  1.00  0.00           H  
ATOM   2057 2HB  LEU A 124      -6.825  -4.452  19.938  1.00  0.00           H  
ATOM   2058  HG  LEU A 124      -5.354  -3.208  18.438  1.00  0.00           H  
ATOM   2059 1HD1 LEU A 124      -3.761  -4.382  16.987  1.00  0.00           H  
ATOM   2060 2HD1 LEU A 124      -3.350  -4.577  18.707  1.00  0.00           H  
ATOM   2061 3HD1 LEU A 124      -4.126  -5.910  17.820  1.00  0.00           H  
ATOM   2062 1HD2 LEU A 124      -6.164  -4.150  16.301  1.00  0.00           H  
ATOM   2063 2HD2 LEU A 124      -6.564  -5.676  17.125  1.00  0.00           H  
ATOM   2064 3HD2 LEU A 124      -7.441  -4.184  17.541  1.00  0.00           H  
ATOM   2065  N   LEU A 125      -5.383  -3.878  22.998  1.00  0.00           N  
ATOM   2066  CA  LEU A 125      -5.888  -3.920  24.355  1.00  0.00           C  
ATOM   2067  C   LEU A 125      -7.081  -2.985  24.532  1.00  0.00           C  
ATOM   2068  O   LEU A 125      -7.109  -1.897  23.924  1.00  0.00           O  
ATOM   2069  CB  LEU A 125      -4.770  -3.616  25.345  1.00  0.00           C  
ATOM   2070  CG  LEU A 125      -3.541  -4.530  25.234  1.00  0.00           C  
ATOM   2071  CD1 LEU A 125      -2.571  -4.205  26.304  1.00  0.00           C  
ATOM   2072  CD2 LEU A 125      -3.895  -6.029  25.320  1.00  0.00           C  
ATOM   2073  H   LEU A 125      -4.846  -3.078  22.698  1.00  0.00           H  
ATOM   2074  HA  LEU A 125      -6.267  -4.923  24.552  1.00  0.00           H  
ATOM   2075 1HB  LEU A 125      -4.443  -2.589  25.195  1.00  0.00           H  
ATOM   2076 2HB  LEU A 125      -5.168  -3.705  26.356  1.00  0.00           H  
ATOM   2077  HG  LEU A 125      -3.047  -4.361  24.277  1.00  0.00           H  
ATOM   2078 1HD1 LEU A 125      -1.702  -4.857  26.218  1.00  0.00           H  
ATOM   2079 2HD1 LEU A 125      -2.254  -3.166  26.205  1.00  0.00           H  
ATOM   2080 3HD1 LEU A 125      -3.039  -4.352  27.277  1.00  0.00           H  
ATOM   2081 1HD2 LEU A 125      -2.984  -6.623  25.234  1.00  0.00           H  
ATOM   2082 2HD2 LEU A 125      -4.374  -6.236  26.277  1.00  0.00           H  
ATOM   2083 3HD2 LEU A 125      -4.576  -6.289  24.509  1.00  0.00           H  
ATOM   2084  N   ILE A 126      -8.064  -3.392  25.339  1.00  0.00           N  
ATOM   2085  CA  ILE A 126      -9.292  -2.639  25.520  1.00  0.00           C  
ATOM   2086  C   ILE A 126      -9.558  -2.339  26.996  1.00  0.00           C  
ATOM   2087  O   ILE A 126      -9.029  -3.014  27.896  1.00  0.00           O  
ATOM   2088  CB  ILE A 126     -10.516  -3.299  24.846  1.00  0.00           C  
ATOM   2089  CG1 ILE A 126     -10.841  -4.678  25.415  1.00  0.00           C  
ATOM   2090  CG2 ILE A 126     -10.287  -3.410  23.338  1.00  0.00           C  
ATOM   2091  CD1 ILE A 126     -12.158  -5.255  24.857  1.00  0.00           C  
ATOM   2092  H   ILE A 126      -7.941  -4.260  25.840  1.00  0.00           H  
ATOM   2093  HA  ILE A 126      -9.165  -1.656  25.069  1.00  0.00           H  
ATOM   2094  HB  ILE A 126     -11.403  -2.693  25.029  1.00  0.00           H  
ATOM   2095 1HG1 ILE A 126     -10.029  -5.367  25.186  1.00  0.00           H  
ATOM   2096 2HG1 ILE A 126     -10.918  -4.615  26.501  1.00  0.00           H  
ATOM   2097 1HG2 ILE A 126     -11.154  -3.877  22.871  1.00  0.00           H  
ATOM   2098 2HG2 ILE A 126     -10.140  -2.416  22.918  1.00  0.00           H  
ATOM   2099 3HG2 ILE A 126      -9.402  -4.018  23.149  1.00  0.00           H  
ATOM   2100 1HD1 ILE A 126     -12.340  -6.236  25.296  1.00  0.00           H  
ATOM   2101 2HD1 ILE A 126     -12.983  -4.586  25.107  1.00  0.00           H  
ATOM   2102 3HD1 ILE A 126     -12.083  -5.350  23.775  1.00  0.00           H  
ATOM   2103  N   ASN A 127     -10.394  -1.321  27.255  1.00  0.00           N  
ATOM   2104  CA  ASN A 127     -10.863  -1.009  28.615  1.00  0.00           C  
ATOM   2105  C   ASN A 127     -12.386  -0.853  28.671  1.00  0.00           C  
ATOM   2106  O   ASN A 127     -13.109  -0.993  27.694  1.00  0.00           O  
ATOM   2107  CB  ASN A 127     -10.185   0.244  29.138  1.00  0.00           C  
ATOM   2108  CG  ASN A 127     -10.515   1.463  28.322  1.00  0.00           C  
ATOM   2109  OD1 ASN A 127     -11.483   1.466  27.552  1.00  0.00           O  
ATOM   2110  ND2 ASN A 127      -9.731   2.499  28.476  1.00  0.00           N  
ATOM   2111  H   ASN A 127     -10.710  -0.752  26.483  1.00  0.00           H  
ATOM   2112  HA  ASN A 127     -10.691  -1.880  29.249  1.00  0.00           H  
ATOM   2113 1HB  ASN A 127     -10.488   0.419  30.171  1.00  0.00           H  
ATOM   2114 2HB  ASN A 127      -9.104   0.101  29.134  1.00  0.00           H  
ATOM   2115 1HD2 ASN A 127      -9.903   3.338  27.958  1.00  0.00           H  
ATOM   2116 2HD2 ASN A 127      -8.959   2.452  29.110  1.00  0.00           H  
ATOM   2117  N   THR A 128     -12.908  -0.577  29.860  1.00  0.00           N  
ATOM   2118  CA  THR A 128     -14.371  -0.616  30.008  1.00  0.00           C  
ATOM   2119  C   THR A 128     -15.012   0.694  29.519  1.00  0.00           C  
ATOM   2120  O   THR A 128     -16.232   0.752  29.404  1.00  0.00           O  
ATOM   2121  CB  THR A 128     -14.774  -0.875  31.471  1.00  0.00           C  
ATOM   2122  OG1 THR A 128     -14.270   0.178  32.302  1.00  0.00           O  
ATOM   2123  CG2 THR A 128     -14.215  -2.206  31.951  1.00  0.00           C  
ATOM   2124  H   THR A 128     -12.338  -0.343  30.661  1.00  0.00           H  
ATOM   2125  HA  THR A 128     -14.764  -1.396  29.356  1.00  0.00           H  
ATOM   2126  HB  THR A 128     -15.861  -0.895  31.552  1.00  0.00           H  
ATOM   2127  HG1 THR A 128     -14.826   0.955  32.206  1.00  0.00           H  
ATOM   2128 1HG2 THR A 128     -14.510  -2.373  32.987  1.00  0.00           H  
ATOM   2129 2HG2 THR A 128     -14.605  -3.010  31.328  1.00  0.00           H  
ATOM   2130 3HG2 THR A 128     -13.128  -2.189  31.882  1.00  0.00           H  
ATOM   2131  N   GLU A 129     -14.199   1.696  29.165  1.00  0.00           N  
ATOM   2132  CA  GLU A 129     -14.630   3.016  28.652  1.00  0.00           C  
ATOM   2133  C   GLU A 129     -14.928   2.999  27.154  1.00  0.00           C  
ATOM   2134  O   GLU A 129     -15.393   3.987  26.580  1.00  0.00           O  
ATOM   2135  CB  GLU A 129     -13.560   4.071  28.941  1.00  0.00           C  
ATOM   2136  CG  GLU A 129     -13.338   4.353  30.420  1.00  0.00           C  
ATOM   2137  CD  GLU A 129     -12.257   5.368  30.665  1.00  0.00           C  
ATOM   2138  OE1 GLU A 129     -11.673   5.829  29.714  1.00  0.00           O  
ATOM   2139  OE2 GLU A 129     -12.014   5.684  31.807  1.00  0.00           O  
ATOM   2140  H   GLU A 129     -13.212   1.506  29.268  1.00  0.00           H  
ATOM   2141  HA  GLU A 129     -15.510   3.334  29.212  1.00  0.00           H  
ATOM   2142 1HB  GLU A 129     -12.609   3.750  28.515  1.00  0.00           H  
ATOM   2143 2HB  GLU A 129     -13.834   5.009  28.458  1.00  0.00           H  
ATOM   2144 1HG  GLU A 129     -14.268   4.719  30.853  1.00  0.00           H  
ATOM   2145 2HG  GLU A 129     -13.076   3.422  30.921  1.00  0.00           H  
ATOM   2146  N   GLY A 130     -14.577   1.918  26.466  1.00  0.00           N  
ATOM   2147  CA  GLY A 130     -14.721   1.863  25.016  1.00  0.00           C  
ATOM   2148  C   GLY A 130     -13.470   2.200  24.243  1.00  0.00           C  
ATOM   2149  O   GLY A 130     -13.546   2.298  23.024  1.00  0.00           O  
ATOM   2150  H   GLY A 130     -14.203   1.117  26.955  1.00  0.00           H  
ATOM   2151 1HA  GLY A 130     -15.037   0.862  24.720  1.00  0.00           H  
ATOM   2152 2HA  GLY A 130     -15.504   2.552  24.701  1.00  0.00           H  
ATOM   2153  N   ALA A 131     -12.314   2.346  24.893  1.00  0.00           N  
ATOM   2154  CA  ALA A 131     -11.074   2.603  24.151  1.00  0.00           C  
ATOM   2155  C   ALA A 131     -10.382   1.302  23.738  1.00  0.00           C  
ATOM   2156  O   ALA A 131     -10.512   0.249  24.423  1.00  0.00           O  
ATOM   2157  CB  ALA A 131     -10.118   3.460  24.984  1.00  0.00           C  
ATOM   2158  H   ALA A 131     -12.280   2.282  25.901  1.00  0.00           H  
ATOM   2159  HA  ALA A 131     -11.330   3.146  23.241  1.00  0.00           H  
ATOM   2160 1HB  ALA A 131      -9.204   3.640  24.418  1.00  0.00           H  
ATOM   2161 2HB  ALA A 131     -10.594   4.412  25.219  1.00  0.00           H  
ATOM   2162 3HB  ALA A 131      -9.875   2.938  25.909  1.00  0.00           H  
ATOM   2163  N   ILE A 132      -9.646   1.367  22.649  1.00  0.00           N  
ATOM   2164  CA  ILE A 132      -8.778   0.290  22.212  1.00  0.00           C  
ATOM   2165  C   ILE A 132      -7.400   0.904  21.924  1.00  0.00           C  
ATOM   2166  O   ILE A 132      -7.308   2.011  21.357  1.00  0.00           O  
ATOM   2167  CB  ILE A 132      -9.371  -0.474  21.002  1.00  0.00           C  
ATOM   2168  CG1 ILE A 132      -8.540  -1.713  20.659  1.00  0.00           C  
ATOM   2169  CG2 ILE A 132      -9.523   0.470  19.796  1.00  0.00           C  
ATOM   2170  CD1 ILE A 132      -9.318  -2.666  19.721  1.00  0.00           C  
ATOM   2171  H   ILE A 132      -9.697   2.212  22.099  1.00  0.00           H  
ATOM   2172  HA  ILE A 132      -8.663  -0.417  23.033  1.00  0.00           H  
ATOM   2173  HB  ILE A 132     -10.350  -0.872  21.267  1.00  0.00           H  
ATOM   2174 1HG1 ILE A 132      -7.611  -1.406  20.180  1.00  0.00           H  
ATOM   2175 2HG1 ILE A 132      -8.276  -2.239  21.576  1.00  0.00           H  
ATOM   2176 1HG2 ILE A 132      -9.940  -0.080  18.953  1.00  0.00           H  
ATOM   2177 2HG2 ILE A 132     -10.189   1.291  20.058  1.00  0.00           H  
ATOM   2178 3HG2 ILE A 132      -8.546   0.869  19.521  1.00  0.00           H  
ATOM   2179 1HD1 ILE A 132      -8.702  -3.537  19.496  1.00  0.00           H  
ATOM   2180 2HD1 ILE A 132     -10.237  -2.988  20.211  1.00  0.00           H  
ATOM   2181 3HD1 ILE A 132      -9.563  -2.146  18.796  1.00  0.00           H  
ATOM   2182  N   LYS A 133      -6.347   0.182  22.325  1.00  0.00           N  
ATOM   2183  CA  LYS A 133      -4.998   0.707  22.232  1.00  0.00           C  
ATOM   2184  C   LYS A 133      -4.069  -0.337  21.634  1.00  0.00           C  
ATOM   2185  O   LYS A 133      -4.222  -1.559  21.890  1.00  0.00           O  
ATOM   2186  CB  LYS A 133      -4.493   1.146  23.607  1.00  0.00           C  
ATOM   2187  CG  LYS A 133      -5.395   2.146  24.319  1.00  0.00           C  
ATOM   2188  CD  LYS A 133      -4.681   2.793  25.496  1.00  0.00           C  
ATOM   2189  CE  LYS A 133      -5.611   3.718  26.268  1.00  0.00           C  
ATOM   2190  NZ  LYS A 133      -4.868   4.585  27.222  1.00  0.00           N  
ATOM   2191  H   LYS A 133      -6.490  -0.745  22.700  1.00  0.00           H  
ATOM   2192  HA  LYS A 133      -5.013   1.586  21.588  1.00  0.00           H  
ATOM   2193 1HB  LYS A 133      -4.387   0.273  24.252  1.00  0.00           H  
ATOM   2194 2HB  LYS A 133      -3.507   1.599  23.505  1.00  0.00           H  
ATOM   2195 1HG  LYS A 133      -5.700   2.924  23.618  1.00  0.00           H  
ATOM   2196 2HG  LYS A 133      -6.287   1.637  24.682  1.00  0.00           H  
ATOM   2197 1HD  LYS A 133      -4.311   2.018  26.169  1.00  0.00           H  
ATOM   2198 2HD  LYS A 133      -3.830   3.370  25.133  1.00  0.00           H  
ATOM   2199 1HE  LYS A 133      -6.156   4.351  25.570  1.00  0.00           H  
ATOM   2200 2HE  LYS A 133      -6.334   3.123  26.826  1.00  0.00           H  
ATOM   2201 1HZ  LYS A 133      -5.519   5.181  27.714  1.00  0.00           H  
ATOM   2202 2HZ  LYS A 133      -4.373   4.007  27.888  1.00  0.00           H  
ATOM   2203 3HZ  LYS A 133      -4.206   5.155  26.715  1.00  0.00           H  
ATOM   2204  N   LEU A 134      -3.058   0.112  20.902  1.00  0.00           N  
ATOM   2205  CA  LEU A 134      -2.047  -0.756  20.337  1.00  0.00           C  
ATOM   2206  C   LEU A 134      -0.896  -0.944  21.271  1.00  0.00           C  
ATOM   2207  O   LEU A 134      -0.323   0.040  21.756  1.00  0.00           O  
ATOM   2208  CB  LEU A 134      -1.536  -0.184  19.009  1.00  0.00           C  
ATOM   2209  CG  LEU A 134      -2.551  -0.163  17.859  1.00  0.00           C  
ATOM   2210  CD1 LEU A 134      -1.920   0.490  16.637  1.00  0.00           C  
ATOM   2211  CD2 LEU A 134      -2.998  -1.584  17.550  1.00  0.00           C  
ATOM   2212  H   LEU A 134      -3.000   1.107  20.738  1.00  0.00           H  
ATOM   2213  HA  LEU A 134      -2.497  -1.729  20.142  1.00  0.00           H  
ATOM   2214 1HB  LEU A 134      -1.204   0.839  19.176  1.00  0.00           H  
ATOM   2215 2HB  LEU A 134      -0.679  -0.774  18.684  1.00  0.00           H  
ATOM   2216  HG  LEU A 134      -3.416   0.435  18.148  1.00  0.00           H  
ATOM   2217 1HD1 LEU A 134      -2.641   0.506  15.819  1.00  0.00           H  
ATOM   2218 2HD1 LEU A 134      -1.628   1.512  16.880  1.00  0.00           H  
ATOM   2219 3HD1 LEU A 134      -1.041  -0.077  16.334  1.00  0.00           H  
ATOM   2220 1HD2 LEU A 134      -3.720  -1.569  16.733  1.00  0.00           H  
ATOM   2221 2HD2 LEU A 134      -2.134  -2.182  17.260  1.00  0.00           H  
ATOM   2222 3HD2 LEU A 134      -3.460  -2.021  18.435  1.00  0.00           H  
ATOM   2223  N   ALA A 135      -0.546  -2.218  21.540  1.00  0.00           N  
ATOM   2224  CA  ALA A 135       0.580  -2.617  22.367  1.00  0.00           C  
ATOM   2225  C   ALA A 135       1.746  -3.108  21.495  1.00  0.00           C  
ATOM   2226  O   ALA A 135       1.540  -3.492  20.350  1.00  0.00           O  
ATOM   2227  CB  ALA A 135       0.167  -3.714  23.347  1.00  0.00           C  
ATOM   2228  H   ALA A 135      -1.126  -2.932  21.122  1.00  0.00           H  
ATOM   2229  HA  ALA A 135       0.908  -1.747  22.935  1.00  0.00           H  
ATOM   2230 1HB  ALA A 135       1.024  -3.999  23.957  1.00  0.00           H  
ATOM   2231 2HB  ALA A 135      -0.631  -3.345  23.992  1.00  0.00           H  
ATOM   2232 3HB  ALA A 135      -0.187  -4.582  22.793  1.00  0.00           H  
ATOM   2233  N   ASP A 136       2.963  -3.081  22.038  1.00  0.00           N  
ATOM   2234  CA  ASP A 136       4.198  -3.610  21.420  1.00  0.00           C  
ATOM   2235  C   ASP A 136       4.602  -2.832  20.191  1.00  0.00           C  
ATOM   2236  O   ASP A 136       5.368  -3.322  19.369  1.00  0.00           O  
ATOM   2237  CB  ASP A 136       4.027  -5.083  21.039  1.00  0.00           C  
ATOM   2238  CG  ASP A 136       3.676  -5.965  22.230  1.00  0.00           C  
ATOM   2239  OD1 ASP A 136       3.845  -5.524  23.342  1.00  0.00           O  
ATOM   2240  OD2 ASP A 136       3.244  -7.072  22.015  1.00  0.00           O  
ATOM   2241  H   ASP A 136       3.013  -2.656  22.953  1.00  0.00           H  
ATOM   2242  HA  ASP A 136       5.019  -3.487  22.127  1.00  0.00           H  
ATOM   2243 1HB  ASP A 136       3.239  -5.176  20.292  1.00  0.00           H  
ATOM   2244 2HB  ASP A 136       4.950  -5.452  20.591  1.00  0.00           H  
ATOM   2245  N   PHE A 137       4.159  -1.559  20.088  1.00  0.00           N  
ATOM   2246  CA  PHE A 137       4.453  -0.788  18.904  1.00  0.00           C  
ATOM   2247  C   PHE A 137       5.957  -0.492  18.879  1.00  0.00           C  
ATOM   2248  O   PHE A 137       6.520   0.053  19.860  1.00  0.00           O  
ATOM   2249  CB  PHE A 137       3.646   0.512  18.885  1.00  0.00           C  
ATOM   2250  CG  PHE A 137       3.248   0.958  17.507  1.00  0.00           C  
ATOM   2251  CD1 PHE A 137       1.926   0.880  17.092  1.00  0.00           C  
ATOM   2252  CD2 PHE A 137       4.193   1.456  16.623  1.00  0.00           C  
ATOM   2253  CE1 PHE A 137       1.559   1.290  15.824  1.00  0.00           C  
ATOM   2254  CE2 PHE A 137       3.828   1.867  15.356  1.00  0.00           C  
ATOM   2255  CZ  PHE A 137       2.509   1.784  14.956  1.00  0.00           C  
ATOM   2256  H   PHE A 137       3.621  -1.134  20.830  1.00  0.00           H  
ATOM   2257  HA  PHE A 137       4.157  -1.370  18.030  1.00  0.00           H  
ATOM   2258 1HB  PHE A 137       2.740   0.386  19.477  1.00  0.00           H  
ATOM   2259 2HB  PHE A 137       4.229   1.308  19.345  1.00  0.00           H  
ATOM   2260  HD1 PHE A 137       1.175   0.491  17.779  1.00  0.00           H  
ATOM   2261  HD2 PHE A 137       5.235   1.521  16.938  1.00  0.00           H  
ATOM   2262  HE1 PHE A 137       0.517   1.224  15.511  1.00  0.00           H  
ATOM   2263  HE2 PHE A 137       4.581   2.257  14.671  1.00  0.00           H  
ATOM   2264  HZ  PHE A 137       2.221   2.107  13.957  1.00  0.00           H  
ATOM   2265  N   GLY A 138       6.593  -0.742  17.739  1.00  0.00           N  
ATOM   2266  CA  GLY A 138       7.972  -0.437  17.577  1.00  0.00           C  
ATOM   2267  C   GLY A 138       8.936  -1.488  18.067  1.00  0.00           C  
ATOM   2268  O   GLY A 138      10.118  -1.384  17.808  1.00  0.00           O  
ATOM   2269  H   GLY A 138       6.087  -1.158  16.970  1.00  0.00           H  
ATOM   2270 1HA  GLY A 138       8.186  -0.267  16.522  1.00  0.00           H  
ATOM   2271 2HA  GLY A 138       8.205   0.487  18.104  1.00  0.00           H  
ATOM   2272  N   LEU A 139       8.452  -2.541  18.729  1.00  0.00           N  
ATOM   2273  CA  LEU A 139       9.391  -3.565  19.202  1.00  0.00           C  
ATOM   2274  C   LEU A 139       9.897  -4.473  18.087  1.00  0.00           C  
ATOM   2275  O   LEU A 139      10.988  -5.002  18.187  1.00  0.00           O  
ATOM   2276  CB  LEU A 139       8.722  -4.424  20.283  1.00  0.00           C  
ATOM   2277  CG  LEU A 139       8.426  -3.711  21.609  1.00  0.00           C  
ATOM   2278  CD1 LEU A 139       7.778  -4.691  22.579  1.00  0.00           C  
ATOM   2279  CD2 LEU A 139       9.718  -3.149  22.183  1.00  0.00           C  
ATOM   2280  H   LEU A 139       7.466  -2.654  18.915  1.00  0.00           H  
ATOM   2281  HA  LEU A 139      10.288  -3.069  19.569  1.00  0.00           H  
ATOM   2282 1HB  LEU A 139       7.778  -4.801  19.893  1.00  0.00           H  
ATOM   2283 2HB  LEU A 139       9.368  -5.274  20.501  1.00  0.00           H  
ATOM   2284  HG  LEU A 139       7.721  -2.898  21.436  1.00  0.00           H  
ATOM   2285 1HD1 LEU A 139       7.568  -4.184  23.521  1.00  0.00           H  
ATOM   2286 2HD1 LEU A 139       6.846  -5.063  22.152  1.00  0.00           H  
ATOM   2287 3HD1 LEU A 139       8.454  -5.525  22.759  1.00  0.00           H  
ATOM   2288 1HD2 LEU A 139       9.508  -2.642  23.125  1.00  0.00           H  
ATOM   2289 2HD2 LEU A 139      10.423  -3.961  22.358  1.00  0.00           H  
ATOM   2290 3HD2 LEU A 139      10.150  -2.439  21.478  1.00  0.00           H  
ATOM   2291  N   ALA A 140       9.119  -4.658  17.015  1.00  0.00           N  
ATOM   2292  CA  ALA A 140       9.568  -5.499  15.901  1.00  0.00           C  
ATOM   2293  C   ALA A 140      10.864  -4.982  15.272  1.00  0.00           C  
ATOM   2294  O   ALA A 140      11.733  -5.756  14.902  1.00  0.00           O  
ATOM   2295  CB  ALA A 140       8.476  -5.638  14.846  1.00  0.00           C  
ATOM   2296  H   ALA A 140       8.212  -4.216  16.964  1.00  0.00           H  
ATOM   2297  HA  ALA A 140       9.798  -6.489  16.295  1.00  0.00           H  
ATOM   2298 1HB  ALA A 140       8.834  -6.267  14.031  1.00  0.00           H  
ATOM   2299 2HB  ALA A 140       7.593  -6.094  15.295  1.00  0.00           H  
ATOM   2300 3HB  ALA A 140       8.218  -4.654  14.458  1.00  0.00           H  
ATOM   2301  N   ARG A 141      11.008  -3.679  15.141  1.00  0.00           N  
ATOM   2302  CA  ARG A 141      12.234  -3.145  14.592  1.00  0.00           C  
ATOM   2303  C   ARG A 141      13.367  -3.208  15.605  1.00  0.00           C  
ATOM   2304  O   ARG A 141      14.539  -3.324  15.233  1.00  0.00           O  
ATOM   2305  CB  ARG A 141      12.033  -1.705  14.145  1.00  0.00           C  
ATOM   2306  CG  ARG A 141      11.696  -0.730  15.262  1.00  0.00           C  
ATOM   2307  CD  ARG A 141      11.561   0.660  14.755  1.00  0.00           C  
ATOM   2308  NE  ARG A 141      11.318   1.608  15.831  1.00  0.00           N  
ATOM   2309  CZ  ARG A 141      11.301   2.947  15.681  1.00  0.00           C  
ATOM   2310  NH1 ARG A 141      11.512   3.479  14.497  1.00  0.00           N  
ATOM   2311  NH2 ARG A 141      11.070   3.726  16.724  1.00  0.00           N  
ATOM   2312  H   ARG A 141      10.274  -3.042  15.419  1.00  0.00           H  
ATOM   2313  HA  ARG A 141      12.522  -3.753  13.734  1.00  0.00           H  
ATOM   2314 1HB  ARG A 141      12.937  -1.346  13.656  1.00  0.00           H  
ATOM   2315 2HB  ARG A 141      11.226  -1.660  13.413  1.00  0.00           H  
ATOM   2316 1HG  ARG A 141      10.752  -1.019  15.725  1.00  0.00           H  
ATOM   2317 2HG  ARG A 141      12.488  -0.746  16.011  1.00  0.00           H  
ATOM   2318 1HD  ARG A 141      12.478   0.952  14.244  1.00  0.00           H  
ATOM   2319 2HD  ARG A 141      10.725   0.714  14.059  1.00  0.00           H  
ATOM   2320  HE  ARG A 141      11.152   1.236  16.756  1.00  0.00           H  
ATOM   2321 1HH1 ARG A 141      11.688   2.884  13.700  1.00  0.00           H  
ATOM   2322 2HH1 ARG A 141      11.499   4.482  14.385  1.00  0.00           H  
ATOM   2323 1HH2 ARG A 141      10.908   3.317  17.634  1.00  0.00           H  
ATOM   2324 2HH2 ARG A 141      11.057   4.728  16.611  1.00  0.00           H  
ATOM   2325  N   ALA A 142      13.036  -3.142  16.890  1.00  0.00           N  
ATOM   2326  CA  ALA A 142      14.089  -3.216  17.902  1.00  0.00           C  
ATOM   2327  C   ALA A 142      14.724  -4.621  17.948  1.00  0.00           C  
ATOM   2328  O   ALA A 142      15.952  -4.766  17.967  1.00  0.00           O  
ATOM   2329  CB  ALA A 142      13.548  -2.806  19.245  1.00  0.00           C  
ATOM   2330  H   ALA A 142      12.075  -3.042  17.185  1.00  0.00           H  
ATOM   2331  HA  ALA A 142      14.884  -2.528  17.615  1.00  0.00           H  
ATOM   2332 1HB  ALA A 142      14.341  -2.865  19.991  1.00  0.00           H  
ATOM   2333 2HB  ALA A 142      13.176  -1.782  19.191  1.00  0.00           H  
ATOM   2334 3HB  ALA A 142      12.734  -3.471  19.528  1.00  0.00           H  
ATOM   2335  N   PHE A 143      13.888  -5.653  17.899  1.00  0.00           N  
ATOM   2336  CA  PHE A 143      14.368  -7.033  18.058  1.00  0.00           C  
ATOM   2337  C   PHE A 143      14.129  -7.997  16.861  1.00  0.00           C  
ATOM   2338  O   PHE A 143      14.656  -9.117  16.858  1.00  0.00           O  
ATOM   2339  CB  PHE A 143      13.717  -7.634  19.306  1.00  0.00           C  
ATOM   2340  CG  PHE A 143      14.019  -6.880  20.570  1.00  0.00           C  
ATOM   2341  CD1 PHE A 143      12.999  -6.295  21.306  1.00  0.00           C  
ATOM   2342  CD2 PHE A 143      15.323  -6.753  21.024  1.00  0.00           C  
ATOM   2343  CE1 PHE A 143      13.276  -5.601  22.469  1.00  0.00           C  
ATOM   2344  CE2 PHE A 143      15.602  -6.061  22.187  1.00  0.00           C  
ATOM   2345  CZ  PHE A 143      14.577  -5.484  22.909  1.00  0.00           C  
ATOM   2346  H   PHE A 143      12.903  -5.488  17.750  1.00  0.00           H  
ATOM   2347  HA  PHE A 143      15.452  -7.012  18.173  1.00  0.00           H  
ATOM   2348 1HB  PHE A 143      12.636  -7.660  19.175  1.00  0.00           H  
ATOM   2349 2HB  PHE A 143      14.055  -8.661  19.434  1.00  0.00           H  
ATOM   2350  HD1 PHE A 143      11.970  -6.389  20.958  1.00  0.00           H  
ATOM   2351  HD2 PHE A 143      16.133  -7.209  20.453  1.00  0.00           H  
ATOM   2352  HE1 PHE A 143      12.465  -5.146  23.037  1.00  0.00           H  
ATOM   2353  HE2 PHE A 143      16.631  -5.970  22.533  1.00  0.00           H  
ATOM   2354  HZ  PHE A 143      14.796  -4.937  23.825  1.00  0.00           H  
ATOM   2355  N   GLY A 144      13.311  -7.611  15.888  1.00  0.00           N  
ATOM   2356  CA  GLY A 144      12.899  -8.505  14.794  1.00  0.00           C  
ATOM   2357  C   GLY A 144      11.694  -9.362  15.184  1.00  0.00           C  
ATOM   2358  O   GLY A 144      11.337  -9.421  16.365  1.00  0.00           O  
ATOM   2359  H   GLY A 144      12.962  -6.664  15.908  1.00  0.00           H  
ATOM   2360 1HA  GLY A 144      12.651  -7.912  13.913  1.00  0.00           H  
ATOM   2361 2HA  GLY A 144      13.731  -9.153  14.520  1.00  0.00           H  
ATOM   2362  N   VAL A 145      11.049  -9.997  14.204  1.00  0.00           N  
ATOM   2363  CA  VAL A 145       9.916 -10.884  14.483  1.00  0.00           C  
ATOM   2364  C   VAL A 145      10.429 -12.303  14.283  1.00  0.00           C  
ATOM   2365  O   VAL A 145      10.767 -12.680  13.162  1.00  0.00           O  
ATOM   2366  CB  VAL A 145       8.687 -10.616  13.586  1.00  0.00           C  
ATOM   2367  CG1 VAL A 145       7.549 -11.600  13.938  1.00  0.00           C  
ATOM   2368  CG2 VAL A 145       8.241  -9.163  13.727  1.00  0.00           C  
ATOM   2369  H   VAL A 145      11.345  -9.864  13.248  1.00  0.00           H  
ATOM   2370  HA  VAL A 145       9.600 -10.728  15.515  1.00  0.00           H  
ATOM   2371  HB  VAL A 145       8.957 -10.813  12.548  1.00  0.00           H  
ATOM   2372 1HG1 VAL A 145       6.688 -11.403  13.299  1.00  0.00           H  
ATOM   2373 2HG1 VAL A 145       7.891 -12.623  13.780  1.00  0.00           H  
ATOM   2374 3HG1 VAL A 145       7.264 -11.468  14.981  1.00  0.00           H  
ATOM   2375 1HG2 VAL A 145       7.375  -8.985  13.090  1.00  0.00           H  
ATOM   2376 2HG2 VAL A 145       7.975  -8.963  14.765  1.00  0.00           H  
ATOM   2377 3HG2 VAL A 145       9.054  -8.502  13.427  1.00  0.00           H  
ATOM   2378  N   PRO A 146      10.519 -13.095  15.371  1.00  0.00           N  
ATOM   2379  CA  PRO A 146      11.046 -14.455  15.231  1.00  0.00           C  
ATOM   2380  C   PRO A 146      10.016 -15.413  14.631  1.00  0.00           C  
ATOM   2381  O   PRO A 146       8.820 -15.108  14.565  1.00  0.00           O  
ATOM   2382  CB  PRO A 146      11.390 -14.835  16.675  1.00  0.00           C  
ATOM   2383  CG  PRO A 146      10.386 -14.100  17.496  1.00  0.00           C  
ATOM   2384  CD  PRO A 146      10.225 -12.778  16.795  1.00  0.00           C  
ATOM   2385  HA  PRO A 146      11.954 -14.429  14.610  1.00  0.00           H  
ATOM   2386 1HB  PRO A 146      11.329 -15.926  16.802  1.00  0.00           H  
ATOM   2387 2HB  PRO A 146      12.426 -14.542  16.904  1.00  0.00           H  
ATOM   2388 1HG  PRO A 146       9.446 -14.670  17.546  1.00  0.00           H  
ATOM   2389 2HG  PRO A 146      10.747 -13.991  18.529  1.00  0.00           H  
ATOM   2390 1HD  PRO A 146       9.193 -12.420  16.919  1.00  0.00           H  
ATOM   2391 2HD  PRO A 146      10.940 -12.052  17.211  1.00  0.00           H  
ATOM   2392  N   VAL A 147      10.474 -16.578  14.197  1.00  0.00           N  
ATOM   2393  CA  VAL A 147       9.562 -17.620  13.765  1.00  0.00           C  
ATOM   2394  C   VAL A 147       8.774 -18.154  14.977  1.00  0.00           C  
ATOM   2395  O   VAL A 147       7.561 -18.407  14.888  1.00  0.00           O  
ATOM   2396  CB  VAL A 147      10.338 -18.768  13.092  1.00  0.00           C  
ATOM   2397  CG1 VAL A 147       9.402 -19.919  12.755  1.00  0.00           C  
ATOM   2398  CG2 VAL A 147      11.036 -18.256  11.841  1.00  0.00           C  
ATOM   2399  H   VAL A 147      11.469 -16.750  14.163  1.00  0.00           H  
ATOM   2400  HA  VAL A 147       8.856 -17.190  13.054  1.00  0.00           H  
ATOM   2401  HB  VAL A 147      11.081 -19.151  13.792  1.00  0.00           H  
ATOM   2402 1HG1 VAL A 147       9.968 -20.721  12.281  1.00  0.00           H  
ATOM   2403 2HG1 VAL A 147       8.941 -20.292  13.670  1.00  0.00           H  
ATOM   2404 3HG1 VAL A 147       8.627 -19.570  12.074  1.00  0.00           H  
ATOM   2405 1HG2 VAL A 147      11.584 -19.073  11.371  1.00  0.00           H  
ATOM   2406 2HG2 VAL A 147      10.294 -17.867  11.144  1.00  0.00           H  
ATOM   2407 3HG2 VAL A 147      11.732 -17.462  12.112  1.00  0.00           H  
ATOM   2408  N   ARG A 148       9.489 -18.361  16.092  1.00  0.00           N  
ATOM   2409  CA  ARG A 148       8.894 -18.868  17.335  1.00  0.00           C  
ATOM   2410  C   ARG A 148       9.221 -17.945  18.482  1.00  0.00           C  
ATOM   2411  O   ARG A 148      10.247 -17.262  18.478  1.00  0.00           O  
ATOM   2412  CB  ARG A 148       9.399 -20.266  17.658  1.00  0.00           C  
ATOM   2413  CG  ARG A 148       8.961 -21.346  16.681  1.00  0.00           C  
ATOM   2414  CD  ARG A 148       9.542 -22.668  17.027  1.00  0.00           C  
ATOM   2415  NE  ARG A 148       9.186 -23.688  16.054  1.00  0.00           N  
ATOM   2416  CZ  ARG A 148       8.142 -24.531  16.175  1.00  0.00           C  
ATOM   2417  NH1 ARG A 148       7.362 -24.463  17.231  1.00  0.00           N  
ATOM   2418  NH2 ARG A 148       7.902 -25.426  15.233  1.00  0.00           N  
ATOM   2419  H   ARG A 148      10.477 -18.156  16.067  1.00  0.00           H  
ATOM   2420  HA  ARG A 148       7.814 -18.928  17.202  1.00  0.00           H  
ATOM   2421 1HB  ARG A 148      10.488 -20.263  17.679  1.00  0.00           H  
ATOM   2422 2HB  ARG A 148       9.053 -20.558  18.649  1.00  0.00           H  
ATOM   2423 1HG  ARG A 148       7.875 -21.433  16.698  1.00  0.00           H  
ATOM   2424 2HG  ARG A 148       9.288 -21.081  15.675  1.00  0.00           H  
ATOM   2425 1HD  ARG A 148      10.628 -22.592  17.059  1.00  0.00           H  
ATOM   2426 2HD  ARG A 148       9.171 -22.984  18.002  1.00  0.00           H  
ATOM   2427  HE  ARG A 148       9.763 -23.771  15.227  1.00  0.00           H  
ATOM   2428 1HH1 ARG A 148       7.545 -23.779  17.952  1.00  0.00           H  
ATOM   2429 2HH1 ARG A 148       6.579 -25.094  17.322  1.00  0.00           H  
ATOM   2430 1HH2 ARG A 148       8.501 -25.478  14.421  1.00  0.00           H  
ATOM   2431 2HH2 ARG A 148       7.119 -26.057  15.324  1.00  0.00           H  
ATOM   2432  N   THR A 149       8.357 -17.986  19.499  1.00  0.00           N  
ATOM   2433  CA  THR A 149       8.579 -17.163  20.673  1.00  0.00           C  
ATOM   2434  C   THR A 149       9.592 -17.781  21.599  1.00  0.00           C  
ATOM   2435  O   THR A 149      10.075 -18.912  21.386  1.00  0.00           O  
ATOM   2436  CB  THR A 149       7.266 -16.923  21.440  1.00  0.00           C  
ATOM   2437  OG1 THR A 149       6.884 -18.123  22.126  1.00  0.00           O  
ATOM   2438  CG2 THR A 149       6.156 -16.517  20.482  1.00  0.00           C  
ATOM   2439  H   THR A 149       7.544 -18.584  19.464  1.00  0.00           H  
ATOM   2440  HA  THR A 149       8.961 -16.194  20.349  1.00  0.00           H  
ATOM   2441  HB  THR A 149       7.413 -16.132  22.174  1.00  0.00           H  
ATOM   2442  HG1 THR A 149       6.092 -17.957  22.642  1.00  0.00           H  
ATOM   2443 1HG2 THR A 149       5.236 -16.351  21.042  1.00  0.00           H  
ATOM   2444 2HG2 THR A 149       6.438 -15.599  19.967  1.00  0.00           H  
ATOM   2445 3HG2 THR A 149       5.998 -17.309  19.751  1.00  0.00           H  
ATOM   2446  N   TYR A 150       9.898 -17.095  22.689  1.00  0.00           N  
ATOM   2447  CA  TYR A 150      10.818 -17.593  23.677  1.00  0.00           C  
ATOM   2448  C   TYR A 150      10.335 -18.919  24.268  1.00  0.00           C  
ATOM   2449  O   TYR A 150      11.127 -19.609  24.872  1.00  0.00           O  
ATOM   2450  CB  TYR A 150      11.018 -16.551  24.779  1.00  0.00           C  
ATOM   2451  CG  TYR A 150       9.832 -16.410  25.708  1.00  0.00           C  
ATOM   2452  CD1 TYR A 150       9.923 -16.852  27.020  1.00  0.00           C  
ATOM   2453  CD2 TYR A 150       8.655 -15.839  25.248  1.00  0.00           C  
ATOM   2454  CE1 TYR A 150       8.840 -16.723  27.868  1.00  0.00           C  
ATOM   2455  CE2 TYR A 150       7.572 -15.710  26.097  1.00  0.00           C  
ATOM   2456  CZ  TYR A 150       7.662 -16.150  27.402  1.00  0.00           C  
ATOM   2457  OH  TYR A 150       6.584 -16.022  28.247  1.00  0.00           O  
ATOM   2458  H   TYR A 150       9.469 -16.192  22.827  1.00  0.00           H  
ATOM   2459  HA  TYR A 150      11.773 -17.793  23.191  1.00  0.00           H  
ATOM   2460 1HB  TYR A 150      11.890 -16.817  25.378  1.00  0.00           H  
ATOM   2461 2HB  TYR A 150      11.214 -15.578  24.329  1.00  0.00           H  
ATOM   2462  HD1 TYR A 150      10.848 -17.301  27.381  1.00  0.00           H  
ATOM   2463  HD2 TYR A 150       8.584 -15.493  24.217  1.00  0.00           H  
ATOM   2464  HE1 TYR A 150       8.911 -17.070  28.899  1.00  0.00           H  
ATOM   2465  HE2 TYR A 150       6.647 -15.262  25.735  1.00  0.00           H  
ATOM   2466  HH  TYR A 150       6.701 -16.602  29.003  1.00  0.00           H  
ATOM   2467  N   THR A 151       9.060 -19.267  24.115  1.00  0.00           N  
ATOM   2468  CA  THR A 151       8.508 -20.528  24.640  1.00  0.00           C  
ATOM   2469  C   THR A 151       8.339 -21.546  23.524  1.00  0.00           C  
ATOM   2470  O   THR A 151       7.737 -22.625  23.729  1.00  0.00           O  
ATOM   2471  CB  THR A 151       7.154 -20.304  25.339  1.00  0.00           C  
ATOM   2472  OG1 THR A 151       6.214 -19.760  24.403  1.00  0.00           O  
ATOM   2473  CG2 THR A 151       7.310 -19.345  26.509  1.00  0.00           C  
ATOM   2474  H   THR A 151       8.452 -18.634  23.616  1.00  0.00           H  
ATOM   2475  HA  THR A 151       9.138 -20.865  25.463  1.00  0.00           H  
ATOM   2476  HB  THR A 151       6.771 -21.256  25.705  1.00  0.00           H  
ATOM   2477  HG1 THR A 151       5.361 -19.656  24.830  1.00  0.00           H  
ATOM   2478 1HG2 THR A 151       6.344 -19.199  26.991  1.00  0.00           H  
ATOM   2479 2HG2 THR A 151       8.015 -19.761  27.229  1.00  0.00           H  
ATOM   2480 3HG2 THR A 151       7.683 -18.388  26.148  1.00  0.00           H  
ATOM   2481  N   HIS A 152       8.906 -21.271  22.355  1.00  0.00           N  
ATOM   2482  CA  HIS A 152       8.782 -22.150  21.147  1.00  0.00           C  
ATOM   2483  C   HIS A 152       7.399 -22.150  20.514  1.00  0.00           C  
ATOM   2484  O   HIS A 152       7.161 -22.944  19.594  1.00  0.00           O  
ATOM   2485  CB  HIS A 152       9.149 -23.596  21.496  1.00  0.00           C  
ATOM   2486  CG  HIS A 152      10.457 -23.729  22.212  1.00  0.00           C  
ATOM   2487  ND1 HIS A 152      11.663 -23.407  21.624  1.00  0.00           N  
ATOM   2488  CD2 HIS A 152      10.749 -24.148  23.465  1.00  0.00           C  
ATOM   2489  CE1 HIS A 152      12.640 -23.623  22.487  1.00  0.00           C  
ATOM   2490  NE2 HIS A 152      12.112 -24.073  23.610  1.00  0.00           N  
ATOM   2491  H   HIS A 152       9.448 -20.421  22.291  1.00  0.00           H  
ATOM   2492  HA  HIS A 152       9.338 -21.711  20.319  1.00  0.00           H  
ATOM   2493 1HB  HIS A 152       8.370 -24.028  22.125  1.00  0.00           H  
ATOM   2494 2HB  HIS A 152       9.198 -24.189  20.583  1.00  0.00           H  
ATOM   2495  HD2 HIS A 152      10.036 -24.484  24.218  1.00  0.00           H  
ATOM   2496  HE1 HIS A 152      13.702 -23.457  22.302  1.00  0.00           H  
ATOM   2497  HE2 HIS A 152      12.624 -24.323  24.445  1.00  0.00           H  
ATOM   2498  N   GLU A 153       6.488 -21.307  20.976  1.00  0.00           N  
ATOM   2499  CA  GLU A 153       5.208 -21.135  20.317  1.00  0.00           C  
ATOM   2500  C   GLU A 153       5.406 -20.468  18.960  1.00  0.00           C  
ATOM   2501  O   GLU A 153       6.203 -19.536  18.812  1.00  0.00           O  
ATOM   2502  CB  GLU A 153       4.263 -20.301  21.185  1.00  0.00           C  
ATOM   2503  CG  GLU A 153       2.847 -20.184  20.640  1.00  0.00           C  
ATOM   2504  CD  GLU A 153       1.908 -19.497  21.592  1.00  0.00           C  
ATOM   2505  OE1 GLU A 153       2.346 -19.102  22.646  1.00  0.00           O  
ATOM   2506  OE2 GLU A 153       0.752 -19.367  21.266  1.00  0.00           O  
ATOM   2507  H   GLU A 153       6.689 -20.770  21.807  1.00  0.00           H  
ATOM   2508  HA  GLU A 153       4.758 -22.118  20.174  1.00  0.00           H  
ATOM   2509 1HB  GLU A 153       4.203 -20.739  22.182  1.00  0.00           H  
ATOM   2510 2HB  GLU A 153       4.663 -19.293  21.295  1.00  0.00           H  
ATOM   2511 1HG  GLU A 153       2.873 -19.624  19.706  1.00  0.00           H  
ATOM   2512 2HG  GLU A 153       2.469 -21.182  20.422  1.00  0.00           H  
ATOM   2513  N   VAL A 154       4.656 -20.942  17.972  1.00  0.00           N  
ATOM   2514  CA  VAL A 154       4.791 -20.408  16.635  1.00  0.00           C  
ATOM   2515  C   VAL A 154       4.168 -18.996  16.560  1.00  0.00           C  
ATOM   2516  O   VAL A 154       3.036 -18.788  16.978  1.00  0.00           O  
ATOM   2517  CB  VAL A 154       4.107 -21.344  15.620  1.00  0.00           C  
ATOM   2518  CG1 VAL A 154       4.144 -20.735  14.226  1.00  0.00           C  
ATOM   2519  CG2 VAL A 154       4.784 -22.706  15.633  1.00  0.00           C  
ATOM   2520  H   VAL A 154       3.985 -21.678  18.142  1.00  0.00           H  
ATOM   2521  HA  VAL A 154       5.852 -20.349  16.392  1.00  0.00           H  
ATOM   2522  HB  VAL A 154       3.057 -21.456  15.894  1.00  0.00           H  
ATOM   2523 1HG1 VAL A 154       3.656 -21.410  13.522  1.00  0.00           H  
ATOM   2524 2HG1 VAL A 154       3.623 -19.779  14.233  1.00  0.00           H  
ATOM   2525 3HG1 VAL A 154       5.180 -20.583  13.923  1.00  0.00           H  
ATOM   2526 1HG2 VAL A 154       4.295 -23.362  14.914  1.00  0.00           H  
ATOM   2527 2HG2 VAL A 154       5.835 -22.592  15.365  1.00  0.00           H  
ATOM   2528 3HG2 VAL A 154       4.709 -23.140  16.630  1.00  0.00           H  
ATOM   2529  N   VAL A 155       4.882 -18.032  15.995  1.00  0.00           N  
ATOM   2530  CA  VAL A 155       4.326 -16.678  15.813  1.00  0.00           C  
ATOM   2531  C   VAL A 155       3.351 -16.714  14.625  1.00  0.00           C  
ATOM   2532  O   VAL A 155       3.700 -17.144  13.534  1.00  0.00           O  
ATOM   2533  CB  VAL A 155       5.441 -15.649  15.549  1.00  0.00           C  
ATOM   2534  CG1 VAL A 155       4.846 -14.276  15.273  1.00  0.00           C  
ATOM   2535  CG2 VAL A 155       6.390 -15.597  16.737  1.00  0.00           C  
ATOM   2536  H   VAL A 155       5.823 -18.224  15.683  1.00  0.00           H  
ATOM   2537  HA  VAL A 155       3.740 -16.422  16.697  1.00  0.00           H  
ATOM   2538  HB  VAL A 155       5.992 -15.945  14.656  1.00  0.00           H  
ATOM   2539 1HG1 VAL A 155       5.648 -13.562  15.089  1.00  0.00           H  
ATOM   2540 2HG1 VAL A 155       4.199 -14.329  14.398  1.00  0.00           H  
ATOM   2541 3HG1 VAL A 155       4.264 -13.952  16.136  1.00  0.00           H  
ATOM   2542 1HG2 VAL A 155       7.176 -14.868  16.543  1.00  0.00           H  
ATOM   2543 2HG2 VAL A 155       5.838 -15.306  17.631  1.00  0.00           H  
ATOM   2544 3HG2 VAL A 155       6.836 -16.580  16.889  1.00  0.00           H  
ATOM   2545  N   THR A 156       2.139 -16.257  14.838  1.00  0.00           N  
ATOM   2546  CA  THR A 156       1.150 -16.361  13.790  1.00  0.00           C  
ATOM   2547  C   THR A 156       1.516 -15.587  12.538  1.00  0.00           C  
ATOM   2548  O   THR A 156       2.004 -14.441  12.626  1.00  0.00           O  
ATOM   2549  CB  THR A 156      -0.222 -15.882  14.298  1.00  0.00           C  
ATOM   2550  OG1 THR A 156      -1.214 -16.107  13.288  1.00  0.00           O  
ATOM   2551  CG2 THR A 156      -0.177 -14.400  14.639  1.00  0.00           C  
ATOM   2552  H   THR A 156       1.880 -15.834  15.718  1.00  0.00           H  
ATOM   2553  HA  THR A 156       1.107 -17.399  13.458  1.00  0.00           H  
ATOM   2554  HB  THR A 156      -0.497 -16.446  15.190  1.00  0.00           H  
ATOM   2555  HG1 THR A 156      -1.871 -16.725  13.617  1.00  0.00           H  
ATOM   2556 1HG2 THR A 156      -1.155 -14.080  14.997  1.00  0.00           H  
ATOM   2557 2HG2 THR A 156       0.568 -14.228  15.415  1.00  0.00           H  
ATOM   2558 3HG2 THR A 156       0.088 -13.831  13.749  1.00  0.00           H  
ATOM   2559  N   LEU A 157       1.180 -16.137  11.394  1.00  0.00           N  
ATOM   2560  CA  LEU A 157       1.314 -15.460  10.102  1.00  0.00           C  
ATOM   2561  C   LEU A 157       0.001 -14.877   9.604  1.00  0.00           C  
ATOM   2562  O   LEU A 157      -0.021 -14.291   8.497  1.00  0.00           O  
ATOM   2563  CB  LEU A 157       1.861 -16.438   9.055  1.00  0.00           C  
ATOM   2564  CG  LEU A 157       3.223 -17.067   9.378  1.00  0.00           C  
ATOM   2565  CD1 LEU A 157       3.596 -18.061   8.287  1.00  0.00           C  
ATOM   2566  CD2 LEU A 157       4.271 -15.971   9.502  1.00  0.00           C  
ATOM   2567  H   LEU A 157       0.811 -17.077  11.421  1.00  0.00           H  
ATOM   2568  HA  LEU A 157       2.040 -14.654  10.207  1.00  0.00           H  
ATOM   2569 1HB  LEU A 157       1.145 -17.248   8.928  1.00  0.00           H  
ATOM   2570 2HB  LEU A 157       1.957 -15.913   8.104  1.00  0.00           H  
ATOM   2571  HG  LEU A 157       3.157 -17.614  10.319  1.00  0.00           H  
ATOM   2572 1HD1 LEU A 157       4.564 -18.508   8.517  1.00  0.00           H  
ATOM   2573 2HD1 LEU A 157       2.839 -18.844   8.234  1.00  0.00           H  
ATOM   2574 3HD1 LEU A 157       3.654 -17.545   7.329  1.00  0.00           H  
ATOM   2575 1HD2 LEU A 157       5.239 -16.418   9.733  1.00  0.00           H  
ATOM   2576 2HD2 LEU A 157       4.339 -15.425   8.561  1.00  0.00           H  
ATOM   2577 3HD2 LEU A 157       3.989 -15.286  10.300  1.00  0.00           H  
ATOM   2578  N   TRP A 158      -1.079 -15.039  10.357  1.00  0.00           N  
ATOM   2579  CA  TRP A 158      -2.417 -14.812   9.823  1.00  0.00           C  
ATOM   2580  C   TRP A 158      -2.637 -13.394   9.313  1.00  0.00           C  
ATOM   2581  O   TRP A 158      -3.560 -13.163   8.524  1.00  0.00           O  
ATOM   2582  CB  TRP A 158      -3.461 -15.124  10.897  1.00  0.00           C  
ATOM   2583  CG  TRP A 158      -3.510 -16.571  11.282  1.00  0.00           C  
ATOM   2584  CD1 TRP A 158      -2.666 -17.555  10.862  1.00  0.00           C  
ATOM   2585  CD2 TRP A 158      -4.458 -17.208  12.173  1.00  0.00           C  
ATOM   2586  NE1 TRP A 158      -3.022 -18.756  11.426  1.00  0.00           N  
ATOM   2587  CE2 TRP A 158      -4.115 -18.562  12.232  1.00  0.00           C  
ATOM   2588  CE3 TRP A 158      -5.552 -16.745  12.914  1.00  0.00           C  
ATOM   2589  CZ2 TRP A 158      -4.828 -19.466  13.003  1.00  0.00           C  
ATOM   2590  CZ3 TRP A 158      -6.266 -17.651  13.689  1.00  0.00           C  
ATOM   2591  CH2 TRP A 158      -5.913 -18.977  13.732  1.00  0.00           C  
ATOM   2592  H   TRP A 158      -0.975 -15.324  11.321  1.00  0.00           H  
ATOM   2593  HA  TRP A 158      -2.562 -15.468   8.965  1.00  0.00           H  
ATOM   2594 1HB  TRP A 158      -3.249 -14.538  11.791  1.00  0.00           H  
ATOM   2595 2HB  TRP A 158      -4.448 -14.830  10.540  1.00  0.00           H  
ATOM   2596  HD1 TRP A 158      -1.831 -17.410  10.179  1.00  0.00           H  
ATOM   2597  HE1 TRP A 158      -2.556 -19.638  11.273  1.00  0.00           H  
ATOM   2598  HE3 TRP A 158      -5.835 -15.693  12.886  1.00  0.00           H  
ATOM   2599  HZ2 TRP A 158      -4.563 -20.522  13.051  1.00  0.00           H  
ATOM   2600  HZ3 TRP A 158      -7.117 -17.283  14.262  1.00  0.00           H  
ATOM   2601  HH2 TRP A 158      -6.495 -19.661  14.350  1.00  0.00           H  
ATOM   2602  N   TYR A 159      -1.837 -12.458   9.821  1.00  0.00           N  
ATOM   2603  CA  TYR A 159      -2.022 -11.019   9.514  1.00  0.00           C  
ATOM   2604  C   TYR A 159      -0.804 -10.494   8.820  1.00  0.00           C  
ATOM   2605  O   TYR A 159      -0.652  -9.232   8.749  1.00  0.00           O  
ATOM   2606  CB  TYR A 159      -2.295 -10.202  10.779  1.00  0.00           C  
ATOM   2607  CG  TYR A 159      -3.303 -10.837  11.711  1.00  0.00           C  
ATOM   2608  CD1 TYR A 159      -2.871 -11.639  12.757  1.00  0.00           C  
ATOM   2609  CD2 TYR A 159      -4.659 -10.619  11.519  1.00  0.00           C  
ATOM   2610  CE1 TYR A 159      -3.792 -12.220  13.608  1.00  0.00           C  
ATOM   2611  CE2 TYR A 159      -5.579 -11.199  12.369  1.00  0.00           C  
ATOM   2612  CZ  TYR A 159      -5.150 -11.997  13.411  1.00  0.00           C  
ATOM   2613  OH  TYR A 159      -6.067 -12.575  14.258  1.00  0.00           O  
ATOM   2614  H   TYR A 159      -1.083 -12.738  10.431  1.00  0.00           H  
ATOM   2615  HA  TYR A 159      -2.860 -10.917   8.824  1.00  0.00           H  
ATOM   2616 1HB  TYR A 159      -1.364 -10.061  11.330  1.00  0.00           H  
ATOM   2617 2HB  TYR A 159      -2.663  -9.215  10.502  1.00  0.00           H  
ATOM   2618  HD1 TYR A 159      -1.805 -11.811  12.908  1.00  0.00           H  
ATOM   2619  HD2 TYR A 159      -4.998  -9.990  10.696  1.00  0.00           H  
ATOM   2620  HE1 TYR A 159      -3.452 -12.849  14.430  1.00  0.00           H  
ATOM   2621  HE2 TYR A 159      -6.645 -11.028  12.218  1.00  0.00           H  
ATOM   2622  HH  TYR A 159      -6.951 -12.450  13.904  1.00  0.00           H  
ATOM   2623  N   ARG A 160       0.075 -11.309   8.276  1.00  0.00           N  
ATOM   2624  CA  ARG A 160       1.250 -10.835   7.580  1.00  0.00           C  
ATOM   2625  C   ARG A 160       0.942 -10.400   6.156  1.00  0.00           C  
ATOM   2626  O   ARG A 160       0.256 -11.104   5.401  1.00  0.00           O  
ATOM   2627  CB  ARG A 160       2.320 -11.973   7.567  1.00  0.00           C  
ATOM   2628  CG  ARG A 160       3.550 -11.659   6.764  1.00  0.00           C  
ATOM   2629  CD  ARG A 160       4.562 -12.784   6.758  1.00  0.00           C  
ATOM   2630  NE  ARG A 160       5.371 -12.720   7.973  1.00  0.00           N  
ATOM   2631  CZ  ARG A 160       6.364 -13.556   8.271  1.00  0.00           C  
ATOM   2632  NH1 ARG A 160       6.714 -14.519   7.407  1.00  0.00           N  
ATOM   2633  NH2 ARG A 160       6.984 -13.430   9.454  1.00  0.00           N  
ATOM   2634  H   ARG A 160      -0.085 -12.303   8.352  1.00  0.00           H  
ATOM   2635  HA  ARG A 160       1.645  -9.972   8.116  1.00  0.00           H  
ATOM   2636 1HB  ARG A 160       2.633 -12.190   8.587  1.00  0.00           H  
ATOM   2637 2HB  ARG A 160       1.879 -12.883   7.160  1.00  0.00           H  
ATOM   2638 1HG  ARG A 160       3.269 -11.464   5.729  1.00  0.00           H  
ATOM   2639 2HG  ARG A 160       4.040 -10.778   7.180  1.00  0.00           H  
ATOM   2640 1HD  ARG A 160       4.042 -13.741   6.718  1.00  0.00           H  
ATOM   2641 2HD  ARG A 160       5.208 -12.687   5.886  1.00  0.00           H  
ATOM   2642  HE  ARG A 160       5.162 -11.987   8.638  1.00  0.00           H  
ATOM   2643 1HH1 ARG A 160       6.225 -14.612   6.528  1.00  0.00           H  
ATOM   2644 2HH1 ARG A 160       7.468 -15.152   7.635  1.00  0.00           H  
ATOM   2645 1HH2 ARG A 160       6.695 -12.710  10.102  1.00  0.00           H  
ATOM   2646 2HH2 ARG A 160       7.739 -14.054   9.697  1.00  0.00           H  
ATOM   2647  N   ALA A 161       1.477  -9.238   5.756  1.00  0.00           N  
ATOM   2648  CA  ALA A 161       1.251  -8.681   4.434  1.00  0.00           C  
ATOM   2649  C   ALA A 161       1.905  -9.533   3.334  1.00  0.00           C  
ATOM   2650  O   ALA A 161       3.029 -10.067   3.513  1.00  0.00           O  
ATOM   2651  CB  ALA A 161       1.803  -7.242   4.405  1.00  0.00           C  
ATOM   2652  H   ALA A 161       2.060  -8.734   6.408  1.00  0.00           H  
ATOM   2653  HA  ALA A 161       0.177  -8.667   4.252  1.00  0.00           H  
ATOM   2654 1HB  ALA A 161       1.641  -6.810   3.417  1.00  0.00           H  
ATOM   2655 2HB  ALA A 161       1.289  -6.639   5.153  1.00  0.00           H  
ATOM   2656 3HB  ALA A 161       2.870  -7.257   4.623  1.00  0.00           H  
ATOM   2657  N   PRO A 162       1.291  -9.558   2.155  1.00  0.00           N  
ATOM   2658  CA  PRO A 162       1.890 -10.318   1.054  1.00  0.00           C  
ATOM   2659  C   PRO A 162       3.309  -9.907   0.765  1.00  0.00           C  
ATOM   2660  O   PRO A 162       4.135 -10.738   0.407  1.00  0.00           O  
ATOM   2661  CB  PRO A 162       0.971  -9.990  -0.127  1.00  0.00           C  
ATOM   2662  CG  PRO A 162      -0.360  -9.752   0.500  1.00  0.00           C  
ATOM   2663  CD  PRO A 162      -0.046  -9.036   1.786  1.00  0.00           C  
ATOM   2664  HA  PRO A 162       1.912 -11.385   1.321  1.00  0.00           H  
ATOM   2665 1HB  PRO A 162       1.351  -9.111  -0.668  1.00  0.00           H  
ATOM   2666 2HB  PRO A 162       0.963 -10.828  -0.841  1.00  0.00           H  
ATOM   2667 1HG  PRO A 162      -0.996  -9.157  -0.172  1.00  0.00           H  
ATOM   2668 2HG  PRO A 162      -0.880 -10.708   0.664  1.00  0.00           H  
ATOM   2669 1HD  PRO A 162      -0.019  -7.951   1.605  1.00  0.00           H  
ATOM   2670 2HD  PRO A 162      -0.806  -9.284   2.540  1.00  0.00           H  
ATOM   2671  N   GLU A 163       3.623  -8.605   0.868  1.00  0.00           N  
ATOM   2672  CA  GLU A 163       4.969  -8.174   0.522  1.00  0.00           C  
ATOM   2673  C   GLU A 163       6.015  -8.776   1.459  1.00  0.00           C  
ATOM   2674  O   GLU A 163       7.180  -8.918   1.074  1.00  0.00           O  
ATOM   2675  CB  GLU A 163       5.075  -6.634   0.443  1.00  0.00           C  
ATOM   2676  CG  GLU A 163       4.680  -5.831   1.701  1.00  0.00           C  
ATOM   2677  CD  GLU A 163       3.199  -5.516   1.815  1.00  0.00           C  
ATOM   2678  OE1 GLU A 163       2.368  -6.187   1.157  1.00  0.00           O  
ATOM   2679  OE2 GLU A 163       2.868  -4.576   2.618  1.00  0.00           O  
ATOM   2680  H   GLU A 163       2.951  -7.918   1.178  1.00  0.00           H  
ATOM   2681  HA  GLU A 163       5.222  -8.581  -0.458  1.00  0.00           H  
ATOM   2682 1HB  GLU A 163       6.101  -6.352   0.209  1.00  0.00           H  
ATOM   2683 2HB  GLU A 163       4.442  -6.267  -0.365  1.00  0.00           H  
ATOM   2684 1HG  GLU A 163       4.972  -6.395   2.586  1.00  0.00           H  
ATOM   2685 2HG  GLU A 163       5.230  -4.890   1.705  1.00  0.00           H  
ATOM   2686  N   ILE A 164       5.623  -9.087   2.694  1.00  0.00           N  
ATOM   2687  CA  ILE A 164       6.554  -9.736   3.615  1.00  0.00           C  
ATOM   2688  C   ILE A 164       6.724 -11.229   3.215  1.00  0.00           C  
ATOM   2689  O   ILE A 164       7.842 -11.735   3.170  1.00  0.00           O  
ATOM   2690  CB  ILE A 164       6.058  -9.624   5.069  1.00  0.00           C  
ATOM   2691  CG1 ILE A 164       5.949  -8.155   5.485  1.00  0.00           C  
ATOM   2692  CG2 ILE A 164       6.987 -10.379   6.007  1.00  0.00           C  
ATOM   2693  CD1 ILE A 164       5.187  -7.940   6.773  1.00  0.00           C  
ATOM   2694  H   ILE A 164       4.685  -8.881   3.006  1.00  0.00           H  
ATOM   2695  HA  ILE A 164       7.527  -9.256   3.519  1.00  0.00           H  
ATOM   2696  HB  ILE A 164       5.057 -10.048   5.145  1.00  0.00           H  
ATOM   2697 1HG1 ILE A 164       6.947  -7.736   5.605  1.00  0.00           H  
ATOM   2698 2HG1 ILE A 164       5.450  -7.590   4.697  1.00  0.00           H  
ATOM   2699 1HG2 ILE A 164       6.622 -10.290   7.030  1.00  0.00           H  
ATOM   2700 2HG2 ILE A 164       7.015 -11.430   5.723  1.00  0.00           H  
ATOM   2701 3HG2 ILE A 164       7.990  -9.958   5.942  1.00  0.00           H  
ATOM   2702 1HD1 ILE A 164       5.152  -6.875   7.001  1.00  0.00           H  
ATOM   2703 2HD1 ILE A 164       4.171  -8.321   6.663  1.00  0.00           H  
ATOM   2704 3HD1 ILE A 164       5.687  -8.468   7.583  1.00  0.00           H  
ATOM   2705  N   LEU A 165       5.610 -11.879   2.903  1.00  0.00           N  
ATOM   2706  CA  LEU A 165       5.639 -13.273   2.467  1.00  0.00           C  
ATOM   2707  C   LEU A 165       6.453 -13.417   1.181  1.00  0.00           C  
ATOM   2708  O   LEU A 165       7.065 -14.471   0.969  1.00  0.00           O  
ATOM   2709  CB  LEU A 165       4.213 -13.791   2.244  1.00  0.00           C  
ATOM   2710  CG  LEU A 165       3.353 -13.938   3.506  1.00  0.00           C  
ATOM   2711  CD1 LEU A 165       1.891 -14.095   3.109  1.00  0.00           C  
ATOM   2712  CD2 LEU A 165       3.833 -15.135   4.312  1.00  0.00           C  
ATOM   2713  H   LEU A 165       4.723 -11.402   2.968  1.00  0.00           H  
ATOM   2714  HA  LEU A 165       6.104 -13.871   3.250  1.00  0.00           H  
ATOM   2715 1HB  LEU A 165       3.697 -13.110   1.569  1.00  0.00           H  
ATOM   2716 2HB  LEU A 165       4.269 -14.769   1.766  1.00  0.00           H  
ATOM   2717  HG  LEU A 165       3.439 -13.035   4.111  1.00  0.00           H  
ATOM   2718 1HD1 LEU A 165       1.280 -14.199   4.006  1.00  0.00           H  
ATOM   2719 2HD1 LEU A 165       1.569 -13.216   2.551  1.00  0.00           H  
ATOM   2720 3HD1 LEU A 165       1.777 -14.982   2.488  1.00  0.00           H  
ATOM   2721 1HD2 LEU A 165       3.222 -15.239   5.209  1.00  0.00           H  
ATOM   2722 2HD2 LEU A 165       3.746 -16.039   3.708  1.00  0.00           H  
ATOM   2723 3HD2 LEU A 165       4.875 -14.988   4.597  1.00  0.00           H  
ATOM   2724  N   LEU A 166       6.433 -12.412   0.292  1.00  0.00           N  
ATOM   2725  CA  LEU A 166       7.151 -12.503  -0.970  1.00  0.00           C  
ATOM   2726  C   LEU A 166       8.614 -12.058  -0.852  1.00  0.00           C  
ATOM   2727  O   LEU A 166       9.315 -11.937  -1.866  1.00  0.00           O  
ATOM   2728  CB  LEU A 166       6.417 -11.732  -2.066  1.00  0.00           C  
ATOM   2729  CG  LEU A 166       5.078 -12.367  -2.463  1.00  0.00           C  
ATOM   2730  CD1 LEU A 166       4.297 -11.499  -3.455  1.00  0.00           C  
ATOM   2731  CD2 LEU A 166       5.265 -13.764  -3.062  1.00  0.00           C  
ATOM   2732  H   LEU A 166       5.910 -11.574   0.500  1.00  0.00           H  
ATOM   2733  HA  LEU A 166       7.206 -13.551  -1.262  1.00  0.00           H  
ATOM   2734 1HB  LEU A 166       6.236 -10.717  -1.715  1.00  0.00           H  
ATOM   2735 2HB  LEU A 166       7.059 -11.681  -2.945  1.00  0.00           H  
ATOM   2736  HG  LEU A 166       4.442 -12.455  -1.583  1.00  0.00           H  
ATOM   2737 1HD1 LEU A 166       3.357 -11.990  -3.707  1.00  0.00           H  
ATOM   2738 2HD1 LEU A 166       4.090 -10.528  -3.004  1.00  0.00           H  
ATOM   2739 3HD1 LEU A 166       4.887 -11.361  -4.360  1.00  0.00           H  
ATOM   2740 1HD2 LEU A 166       4.292 -14.179  -3.329  1.00  0.00           H  
ATOM   2741 2HD2 LEU A 166       5.888 -13.698  -3.954  1.00  0.00           H  
ATOM   2742 3HD2 LEU A 166       5.747 -14.412  -2.330  1.00  0.00           H  
ATOM   2743  N   GLY A 167       9.068 -11.823   0.382  1.00  0.00           N  
ATOM   2744  CA  GLY A 167      10.464 -11.548   0.648  1.00  0.00           C  
ATOM   2745  C   GLY A 167      10.935 -10.114   0.464  1.00  0.00           C  
ATOM   2746  O   GLY A 167      12.134  -9.882   0.311  1.00  0.00           O  
ATOM   2747  H   GLY A 167       8.414 -11.839   1.151  1.00  0.00           H  
ATOM   2748 1HA  GLY A 167      10.699 -11.823   1.676  1.00  0.00           H  
ATOM   2749 2HA  GLY A 167      11.086 -12.165  -0.000  1.00  0.00           H  
ATOM   2750  N   CYS A 168      10.039  -9.133   0.500  1.00  0.00           N  
ATOM   2751  CA  CYS A 168      10.417  -7.724   0.336  1.00  0.00           C  
ATOM   2752  C   CYS A 168      11.358  -7.329   1.460  1.00  0.00           C  
ATOM   2753  O   CYS A 168      11.068  -7.603   2.609  1.00  0.00           O  
ATOM   2754  CB  CYS A 168       9.190  -6.812   0.350  1.00  0.00           C  
ATOM   2755  SG  CYS A 168       9.552  -5.082  -0.033  1.00  0.00           S  
ATOM   2756  H   CYS A 168       9.068  -9.369   0.644  1.00  0.00           H  
ATOM   2757  HA  CYS A 168      10.899  -7.606  -0.635  1.00  0.00           H  
ATOM   2758 1HB  CYS A 168       8.461  -7.173  -0.375  1.00  0.00           H  
ATOM   2759 2HB  CYS A 168       8.721  -6.849   1.333  1.00  0.00           H  
ATOM   2760  HG  CYS A 168       9.792  -4.710   1.220  1.00  0.00           H  
ATOM   2761  N   LYS A 169      12.450  -6.664   1.129  1.00  0.00           N  
ATOM   2762  CA  LYS A 169      13.432  -6.326   2.158  1.00  0.00           C  
ATOM   2763  C   LYS A 169      13.047  -5.084   2.982  1.00  0.00           C  
ATOM   2764  O   LYS A 169      13.384  -4.921   4.174  1.00  0.00           O  
ATOM   2765  CB  LYS A 169      14.802  -6.114   1.512  1.00  0.00           C  
ATOM   2766  CG  LYS A 169      15.431  -7.378   0.941  1.00  0.00           C  
ATOM   2767  CD  LYS A 169      16.786  -7.086   0.313  1.00  0.00           C  
ATOM   2768  CE  LYS A 169      17.418  -8.349  -0.253  1.00  0.00           C  
ATOM   2769  NZ  LYS A 169      18.726  -8.072  -0.907  1.00  0.00           N  
ATOM   2770  H   LYS A 169      12.620  -6.383   0.175  1.00  0.00           H  
ATOM   2771  HA  LYS A 169      13.431  -7.115   2.910  1.00  0.00           H  
ATOM   2772 1HB  LYS A 169      14.715  -5.389   0.702  1.00  0.00           H  
ATOM   2773 2HB  LYS A 169      15.492  -5.700   2.248  1.00  0.00           H  
ATOM   2774 1HG  LYS A 169      15.560  -8.112   1.737  1.00  0.00           H  
ATOM   2775 2HG  LYS A 169      14.773  -7.802   0.183  1.00  0.00           H  
ATOM   2776 1HD  LYS A 169      16.666  -6.358  -0.491  1.00  0.00           H  
ATOM   2777 2HD  LYS A 169      17.452  -6.664   1.065  1.00  0.00           H  
ATOM   2778 1HE  LYS A 169      17.572  -9.070   0.549  1.00  0.00           H  
ATOM   2779 2HE  LYS A 169      16.747  -8.794  -0.988  1.00  0.00           H  
ATOM   2780 1HZ  LYS A 169      19.111  -8.933  -1.269  1.00  0.00           H  
ATOM   2781 2HZ  LYS A 169      18.592  -7.418  -1.665  1.00  0.00           H  
ATOM   2782 3HZ  LYS A 169      19.364  -7.677  -0.231  1.00  0.00           H  
ATOM   2783  N   TYR A 170      12.294  -4.226   2.344  1.00  0.00           N  
ATOM   2784  CA  TYR A 170      11.973  -2.943   2.967  1.00  0.00           C  
ATOM   2785  C   TYR A 170      10.438  -2.926   3.169  1.00  0.00           C  
ATOM   2786  O   TYR A 170       9.690  -3.438   2.347  1.00  0.00           O  
ATOM   2787  CB  TYR A 170      12.444  -1.767   2.109  1.00  0.00           C  
ATOM   2788  CG  TYR A 170      13.940  -1.733   1.888  1.00  0.00           C  
ATOM   2789  CD1 TYR A 170      14.501  -2.430   0.828  1.00  0.00           C  
ATOM   2790  CD2 TYR A 170      14.751  -1.005   2.746  1.00  0.00           C  
ATOM   2791  CE1 TYR A 170      15.868  -2.399   0.627  1.00  0.00           C  
ATOM   2792  CE2 TYR A 170      16.118  -0.974   2.545  1.00  0.00           C  
ATOM   2793  CZ  TYR A 170      16.676  -1.668   1.491  1.00  0.00           C  
ATOM   2794  OH  TYR A 170      18.037  -1.637   1.290  1.00  0.00           O  
ATOM   2795  H   TYR A 170      11.927  -4.432   1.426  1.00  0.00           H  
ATOM   2796  HA  TYR A 170      12.401  -2.928   3.970  1.00  0.00           H  
ATOM   2797 1HB  TYR A 170      11.957  -1.810   1.133  1.00  0.00           H  
ATOM   2798 2HB  TYR A 170      12.149  -0.830   2.581  1.00  0.00           H  
ATOM   2799  HD1 TYR A 170      13.864  -3.002   0.154  1.00  0.00           H  
ATOM   2800  HD2 TYR A 170      14.311  -0.458   3.580  1.00  0.00           H  
ATOM   2801  HE1 TYR A 170      16.308  -2.947  -0.206  1.00  0.00           H  
ATOM   2802  HE2 TYR A 170      16.755  -0.403   3.220  1.00  0.00           H  
ATOM   2803  HH  TYR A 170      18.446  -1.092   1.966  1.00  0.00           H  
ATOM   2804  N   TYR A 171      10.008  -2.571   4.370  1.00  0.00           N  
ATOM   2805  CA  TYR A 171       8.584  -2.584   4.725  1.00  0.00           C  
ATOM   2806  C   TYR A 171       8.128  -1.168   4.815  1.00  0.00           C  
ATOM   2807  O   TYR A 171       8.846  -0.343   5.374  1.00  0.00           O  
ATOM   2808  CB  TYR A 171       8.338  -3.317   6.082  1.00  0.00           C  
ATOM   2809  CG  TYR A 171       8.826  -4.748   6.093  1.00  0.00           C  
ATOM   2810  CD1 TYR A 171       8.781  -5.523   4.940  1.00  0.00           C  
ATOM   2811  CD2 TYR A 171       9.404  -5.306   7.246  1.00  0.00           C  
ATOM   2812  CE1 TYR A 171       9.247  -6.849   4.939  1.00  0.00           C  
ATOM   2813  CE2 TYR A 171       9.879  -6.616   7.261  1.00  0.00           C  
ATOM   2814  CZ  TYR A 171       9.800  -7.386   6.104  1.00  0.00           C  
ATOM   2815  OH  TYR A 171      10.282  -8.688   6.131  1.00  0.00           O  
ATOM   2816  H   TYR A 171      10.685  -2.282   5.062  1.00  0.00           H  
ATOM   2817  HA  TYR A 171       8.038  -3.118   3.948  1.00  0.00           H  
ATOM   2818 1HB  TYR A 171       8.843  -2.776   6.884  1.00  0.00           H  
ATOM   2819 2HB  TYR A 171       7.273  -3.317   6.308  1.00  0.00           H  
ATOM   2820  HD1 TYR A 171       8.379  -5.105   4.017  1.00  0.00           H  
ATOM   2821  HD2 TYR A 171       9.488  -4.712   8.156  1.00  0.00           H  
ATOM   2822  HE1 TYR A 171       9.203  -7.441   4.025  1.00  0.00           H  
ATOM   2823  HE2 TYR A 171      10.307  -7.030   8.174  1.00  0.00           H  
ATOM   2824  HH  TYR A 171      10.701  -8.855   6.979  1.00  0.00           H  
ATOM   2825  N   SER A 172       6.917  -0.897   4.338  1.00  0.00           N  
ATOM   2826  CA  SER A 172       6.324   0.436   4.541  1.00  0.00           C  
ATOM   2827  C   SER A 172       5.184   0.347   5.549  1.00  0.00           C  
ATOM   2828  O   SER A 172       4.835  -0.730   6.045  1.00  0.00           O  
ATOM   2829  CB  SER A 172       5.813   1.001   3.231  1.00  0.00           C  
ATOM   2830  OG  SER A 172       4.577   0.437   2.888  1.00  0.00           O  
ATOM   2831  H   SER A 172       6.391  -1.597   3.834  1.00  0.00           H  
ATOM   2832  HA  SER A 172       7.092   1.098   4.943  1.00  0.00           H  
ATOM   2833 1HB  SER A 172       5.711   2.083   3.316  1.00  0.00           H  
ATOM   2834 2HB  SER A 172       6.538   0.803   2.442  1.00  0.00           H  
ATOM   2835  HG  SER A 172       4.634   0.222   1.954  1.00  0.00           H  
ATOM   2836  N   THR A 173       4.608   1.495   5.857  1.00  0.00           N  
ATOM   2837  CA  THR A 173       3.476   1.555   6.759  1.00  0.00           C  
ATOM   2838  C   THR A 173       2.286   0.738   6.235  1.00  0.00           C  
ATOM   2839  O   THR A 173       1.393   0.415   7.008  1.00  0.00           O  
ATOM   2840  CB  THR A 173       3.045   3.015   6.991  1.00  0.00           C  
ATOM   2841  OG1 THR A 173       2.732   3.630   5.734  1.00  0.00           O  
ATOM   2842  CG2 THR A 173       4.158   3.799   7.671  1.00  0.00           C  
ATOM   2843  H   THR A 173       4.963   2.351   5.455  1.00  0.00           H  
ATOM   2844  HA  THR A 173       3.769   1.111   7.711  1.00  0.00           H  
ATOM   2845  HB  THR A 173       2.157   3.037   7.622  1.00  0.00           H  
ATOM   2846  HG1 THR A 173       1.879   3.312   5.428  1.00  0.00           H  
ATOM   2847 1HG2 THR A 173       3.836   4.828   7.827  1.00  0.00           H  
ATOM   2848 2HG2 THR A 173       4.391   3.341   8.632  1.00  0.00           H  
ATOM   2849 3HG2 THR A 173       5.046   3.789   7.040  1.00  0.00           H  
ATOM   2850  N   ALA A 174       2.287   0.396   4.945  1.00  0.00           N  
ATOM   2851  CA  ALA A 174       1.212  -0.416   4.387  1.00  0.00           C  
ATOM   2852  C   ALA A 174       1.061  -1.782   5.066  1.00  0.00           C  
ATOM   2853  O   ALA A 174      -0.027  -2.348   5.034  1.00  0.00           O  
ATOM   2854  CB  ALA A 174       1.405  -0.601   2.886  1.00  0.00           C  
ATOM   2855  H   ALA A 174       3.039   0.699   4.343  1.00  0.00           H  
ATOM   2856  HA  ALA A 174       0.270   0.105   4.558  1.00  0.00           H  
ATOM   2857 1HB  ALA A 174       0.593  -1.209   2.487  1.00  0.00           H  
ATOM   2858 2HB  ALA A 174       1.403   0.373   2.397  1.00  0.00           H  
ATOM   2859 3HB  ALA A 174       2.355  -1.098   2.700  1.00  0.00           H  
ATOM   2860  N   VAL A 175       2.141  -2.307   5.661  1.00  0.00           N  
ATOM   2861  CA  VAL A 175       2.015  -3.652   6.258  1.00  0.00           C  
ATOM   2862  C   VAL A 175       1.078  -3.621   7.457  1.00  0.00           C  
ATOM   2863  O   VAL A 175       0.462  -4.627   7.806  1.00  0.00           O  
ATOM   2864  CB  VAL A 175       3.391  -4.182   6.704  1.00  0.00           C  
ATOM   2865  CG1 VAL A 175       4.366  -4.181   5.536  1.00  0.00           C  
ATOM   2866  CG2 VAL A 175       3.924  -3.338   7.852  1.00  0.00           C  
ATOM   2867  H   VAL A 175       3.027  -1.825   5.716  1.00  0.00           H  
ATOM   2868  HA  VAL A 175       1.516  -4.304   5.540  1.00  0.00           H  
ATOM   2869  HB  VAL A 175       3.283  -5.216   7.032  1.00  0.00           H  
ATOM   2870 1HG1 VAL A 175       5.333  -4.559   5.869  1.00  0.00           H  
ATOM   2871 2HG1 VAL A 175       3.982  -4.820   4.741  1.00  0.00           H  
ATOM   2872 3HG1 VAL A 175       4.484  -3.164   5.162  1.00  0.00           H  
ATOM   2873 1HG2 VAL A 175       4.896  -3.719   8.163  1.00  0.00           H  
ATOM   2874 2HG2 VAL A 175       4.026  -2.303   7.526  1.00  0.00           H  
ATOM   2875 3HG2 VAL A 175       3.230  -3.386   8.692  1.00  0.00           H  
ATOM   2876  N   ASP A 176       0.976  -2.456   8.124  1.00  0.00           N  
ATOM   2877  CA  ASP A 176       0.117  -2.325   9.278  1.00  0.00           C  
ATOM   2878  C   ASP A 176      -1.338  -2.183   8.879  1.00  0.00           C  
ATOM   2879  O   ASP A 176      -2.251  -2.648   9.578  1.00  0.00           O  
ATOM   2880  CB  ASP A 176       0.523  -1.149  10.145  1.00  0.00           C  
ATOM   2881  CG  ASP A 176       1.853  -1.336  10.824  1.00  0.00           C  
ATOM   2882  OD1 ASP A 176       2.296  -2.488  11.066  1.00  0.00           O  
ATOM   2883  OD2 ASP A 176       2.442  -0.294  11.231  1.00  0.00           O  
ATOM   2884  H   ASP A 176       1.509  -1.656   7.815  1.00  0.00           H  
ATOM   2885  HA  ASP A 176       0.200  -3.232   9.877  1.00  0.00           H  
ATOM   2886 1HB  ASP A 176       0.573  -0.247   9.535  1.00  0.00           H  
ATOM   2887 2HB  ASP A 176      -0.234  -0.984  10.912  1.00  0.00           H  
ATOM   2888  N   ILE A 177      -1.584  -1.500   7.743  1.00  0.00           N  
ATOM   2889  CA  ILE A 177      -2.950  -1.370   7.231  1.00  0.00           C  
ATOM   2890  C   ILE A 177      -3.491  -2.758   6.829  1.00  0.00           C  
ATOM   2891  O   ILE A 177      -4.645  -3.038   7.072  1.00  0.00           O  
ATOM   2892  CB  ILE A 177      -3.002  -0.414   6.026  1.00  0.00           C  
ATOM   2893  CG1 ILE A 177      -2.626   1.007   6.456  1.00  0.00           C  
ATOM   2894  CG2 ILE A 177      -4.384  -0.433   5.391  1.00  0.00           C  
ATOM   2895  CD1 ILE A 177      -3.553   1.597   7.494  1.00  0.00           C  
ATOM   2896  H   ILE A 177      -0.825  -1.071   7.233  1.00  0.00           H  
ATOM   2897  HA  ILE A 177      -3.589  -1.014   8.038  1.00  0.00           H  
ATOM   2898  HB  ILE A 177      -2.267  -0.723   5.284  1.00  0.00           H  
ATOM   2899 1HG1 ILE A 177      -1.615   1.009   6.862  1.00  0.00           H  
ATOM   2900 2HG1 ILE A 177      -2.629   1.663   5.585  1.00  0.00           H  
ATOM   2901 1HG2 ILE A 177      -4.403   0.249   4.542  1.00  0.00           H  
ATOM   2902 2HG2 ILE A 177      -4.613  -1.442   5.051  1.00  0.00           H  
ATOM   2903 3HG2 ILE A 177      -5.126  -0.119   6.125  1.00  0.00           H  
ATOM   2904 1HD1 ILE A 177      -3.223   2.604   7.747  1.00  0.00           H  
ATOM   2905 2HD1 ILE A 177      -4.568   1.637   7.095  1.00  0.00           H  
ATOM   2906 3HD1 ILE A 177      -3.540   0.975   8.388  1.00  0.00           H  
ATOM   2907  N   TRP A 178      -2.648  -3.567   6.172  1.00  0.00           N  
ATOM   2908  CA  TRP A 178      -3.073  -4.948   5.809  1.00  0.00           C  
ATOM   2909  C   TRP A 178      -3.512  -5.708   7.079  1.00  0.00           C  
ATOM   2910  O   TRP A 178      -4.622  -6.291   7.125  1.00  0.00           O  
ATOM   2911  CB  TRP A 178      -1.939  -5.707   5.116  1.00  0.00           C  
ATOM   2912  CG  TRP A 178      -2.258  -7.146   4.848  1.00  0.00           C  
ATOM   2913  CD1 TRP A 178      -2.098  -8.191   5.708  1.00  0.00           C  
ATOM   2914  CD2 TRP A 178      -2.799  -7.710   3.628  1.00  0.00           C  
ATOM   2915  NE1 TRP A 178      -2.497  -9.361   5.111  1.00  0.00           N  
ATOM   2916  CE2 TRP A 178      -2.931  -9.085   3.838  1.00  0.00           C  
ATOM   2917  CE3 TRP A 178      -3.176  -7.166   2.394  1.00  0.00           C  
ATOM   2918  CZ2 TRP A 178      -3.424  -9.933   2.859  1.00  0.00           C  
ATOM   2919  CZ3 TRP A 178      -3.671  -8.016   1.413  1.00  0.00           C  
ATOM   2920  CH2 TRP A 178      -3.792  -9.364   1.640  1.00  0.00           C  
ATOM   2921  H   TRP A 178      -1.722  -3.255   5.918  1.00  0.00           H  
ATOM   2922  HA  TRP A 178      -3.906  -4.881   5.109  1.00  0.00           H  
ATOM   2923 1HB  TRP A 178      -1.705  -5.225   4.167  1.00  0.00           H  
ATOM   2924 2HB  TRP A 178      -1.042  -5.664   5.734  1.00  0.00           H  
ATOM   2925  HD1 TRP A 178      -1.709  -8.109   6.721  1.00  0.00           H  
ATOM   2926  HE1 TRP A 178      -2.476 -10.276   5.537  1.00  0.00           H  
ATOM   2927  HE3 TRP A 178      -3.084  -6.096   2.209  1.00  0.00           H  
ATOM   2928  HZ2 TRP A 178      -3.527 -11.006   3.020  1.00  0.00           H  
ATOM   2929  HZ3 TRP A 178      -3.962  -7.584   0.454  1.00  0.00           H  
ATOM   2930  HH2 TRP A 178      -4.185 -10.002   0.848  1.00  0.00           H  
ATOM   2931  N   SER A 179      -2.651  -5.720   8.084  1.00  0.00           N  
ATOM   2932  CA  SER A 179      -2.959  -6.481   9.285  1.00  0.00           C  
ATOM   2933  C   SER A 179      -4.255  -6.039   9.897  1.00  0.00           C  
ATOM   2934  O   SER A 179      -5.084  -6.831  10.348  1.00  0.00           O  
ATOM   2935  CB  SER A 179      -1.844  -6.337  10.302  1.00  0.00           C  
ATOM   2936  OG  SER A 179      -0.652  -6.897   9.823  1.00  0.00           O  
ATOM   2937  H   SER A 179      -1.781  -5.210   8.034  1.00  0.00           H  
ATOM   2938  HA  SER A 179      -3.095  -7.527   9.007  1.00  0.00           H  
ATOM   2939 1HB  SER A 179      -1.689  -5.281  10.524  1.00  0.00           H  
ATOM   2940 2HB  SER A 179      -2.133  -6.827  11.230  1.00  0.00           H  
ATOM   2941  HG  SER A 179      -0.887  -7.761   9.476  1.00  0.00           H  
ATOM   2942  N   LEU A 180      -4.434  -4.687   9.966  1.00  0.00           N  
ATOM   2943  CA  LEU A 180      -5.655  -4.166  10.531  1.00  0.00           C  
ATOM   2944  C   LEU A 180      -6.896  -4.532   9.702  1.00  0.00           C  
ATOM   2945  O   LEU A 180      -7.924  -4.906  10.262  1.00  0.00           O  
ATOM   2946  CB  LEU A 180      -5.546  -2.642  10.657  1.00  0.00           C  
ATOM   2947  CG  LEU A 180      -6.748  -1.939  11.301  1.00  0.00           C  
ATOM   2948  CD1 LEU A 180      -6.996  -2.524  12.685  1.00  0.00           C  
ATOM   2949  CD2 LEU A 180      -6.481  -0.444  11.378  1.00  0.00           C  
ATOM   2950  H   LEU A 180      -3.733  -4.042   9.631  1.00  0.00           H  
ATOM   2951  HA  LEU A 180      -5.810  -4.629  11.505  1.00  0.00           H  
ATOM   2952 1HB  LEU A 180      -4.666  -2.404  11.252  1.00  0.00           H  
ATOM   2953 2HB  LEU A 180      -5.410  -2.219   9.661  1.00  0.00           H  
ATOM   2954  HG  LEU A 180      -7.639  -2.118  10.699  1.00  0.00           H  
ATOM   2955 1HD1 LEU A 180      -7.851  -2.025  13.142  1.00  0.00           H  
ATOM   2956 2HD1 LEU A 180      -7.204  -3.590  12.598  1.00  0.00           H  
ATOM   2957 3HD1 LEU A 180      -6.114  -2.374  13.306  1.00  0.00           H  
ATOM   2958 1HD2 LEU A 180      -7.336   0.056  11.836  1.00  0.00           H  
ATOM   2959 2HD2 LEU A 180      -5.590  -0.264  11.981  1.00  0.00           H  
ATOM   2960 3HD2 LEU A 180      -6.325  -0.049  10.374  1.00  0.00           H  
ATOM   2961  N   GLY A 181      -6.785  -4.487   8.360  1.00  0.00           N  
ATOM   2962  CA  GLY A 181      -7.900  -4.886   7.531  1.00  0.00           C  
ATOM   2963  C   GLY A 181      -8.273  -6.372   7.806  1.00  0.00           C  
ATOM   2964  O   GLY A 181      -9.449  -6.727   7.862  1.00  0.00           O  
ATOM   2965  H   GLY A 181      -5.930  -4.177   7.920  1.00  0.00           H  
ATOM   2966 1HA  GLY A 181      -8.754  -4.240   7.735  1.00  0.00           H  
ATOM   2967 2HA  GLY A 181      -7.640  -4.752   6.482  1.00  0.00           H  
ATOM   2968  N   CYS A 182      -7.245  -7.204   8.017  1.00  0.00           N  
ATOM   2969  CA  CYS A 182      -7.507  -8.628   8.303  1.00  0.00           C  
ATOM   2970  C   CYS A 182      -8.204  -8.782   9.646  1.00  0.00           C  
ATOM   2971  O   CYS A 182      -9.155  -9.595   9.806  1.00  0.00           O  
ATOM   2972  CB  CYS A 182      -6.209  -9.435   8.316  1.00  0.00           C  
ATOM   2973  SG  CYS A 182      -5.421  -9.594   6.696  1.00  0.00           S  
ATOM   2974  H   CYS A 182      -6.290  -6.877   7.984  1.00  0.00           H  
ATOM   2975  HA  CYS A 182      -8.149  -9.026   7.517  1.00  0.00           H  
ATOM   2976 1HB  CYS A 182      -5.495  -8.965   8.994  1.00  0.00           H  
ATOM   2977 2HB  CYS A 182      -6.407 -10.438   8.694  1.00  0.00           H  
ATOM   2978  HG  CYS A 182      -5.087  -8.312   6.578  1.00  0.00           H  
ATOM   2979  N   ILE A 183      -7.783  -8.011  10.664  1.00  0.00           N  
ATOM   2980  CA  ILE A 183      -8.418  -8.039  11.963  1.00  0.00           C  
ATOM   2981  C   ILE A 183      -9.862  -7.580  11.910  1.00  0.00           C  
ATOM   2982  O   ILE A 183     -10.761  -8.142  12.540  1.00  0.00           O  
ATOM   2983  CB  ILE A 183      -7.643  -7.161  12.962  1.00  0.00           C  
ATOM   2984  CG1 ILE A 183      -6.277  -7.781  13.269  1.00  0.00           C  
ATOM   2985  CG2 ILE A 183      -8.445  -6.973  14.240  1.00  0.00           C  
ATOM   2986  CD1 ILE A 183      -5.342  -6.859  14.017  1.00  0.00           C  
ATOM   2987  H   ILE A 183      -6.998  -7.394  10.514  1.00  0.00           H  
ATOM   2988  HA  ILE A 183      -8.515  -9.078  12.278  1.00  0.00           H  
ATOM   2989  HB  ILE A 183      -7.452  -6.185  12.517  1.00  0.00           H  
ATOM   2990 1HG1 ILE A 183      -6.413  -8.684  13.863  1.00  0.00           H  
ATOM   2991 2HG1 ILE A 183      -5.792  -8.074  12.337  1.00  0.00           H  
ATOM   2992 1HG2 ILE A 183      -7.882  -6.351  14.935  1.00  0.00           H  
ATOM   2993 2HG2 ILE A 183      -9.393  -6.490  14.007  1.00  0.00           H  
ATOM   2994 3HG2 ILE A 183      -8.636  -7.945  14.696  1.00  0.00           H  
ATOM   2995 1HD1 ILE A 183      -4.395  -7.369  14.197  1.00  0.00           H  
ATOM   2996 2HD1 ILE A 183      -5.163  -5.962  13.423  1.00  0.00           H  
ATOM   2997 3HD1 ILE A 183      -5.790  -6.580  14.969  1.00  0.00           H  
ATOM   2998  N   PHE A 184     -10.095  -6.485  11.154  1.00  0.00           N  
ATOM   2999  CA  PHE A 184     -11.447  -5.972  10.934  1.00  0.00           C  
ATOM   3000  C   PHE A 184     -12.369  -7.045  10.334  1.00  0.00           C  
ATOM   3001  O   PHE A 184     -13.460  -7.285  10.833  1.00  0.00           O  
ATOM   3002  CB  PHE A 184     -11.406  -4.753  10.009  1.00  0.00           C  
ATOM   3003  CG  PHE A 184     -12.764  -4.254   9.605  1.00  0.00           C  
ATOM   3004  CD1 PHE A 184     -13.621  -3.694  10.541  1.00  0.00           C  
ATOM   3005  CD2 PHE A 184     -13.188  -4.343   8.287  1.00  0.00           C  
ATOM   3006  CE1 PHE A 184     -14.870  -3.235  10.169  1.00  0.00           C  
ATOM   3007  CE2 PHE A 184     -14.435  -3.883   7.913  1.00  0.00           C  
ATOM   3008  CZ  PHE A 184     -15.277  -3.329   8.856  1.00  0.00           C  
ATOM   3009  H   PHE A 184      -9.312  -6.007  10.730  1.00  0.00           H  
ATOM   3010  HA  PHE A 184     -11.870  -5.684  11.897  1.00  0.00           H  
ATOM   3011 1HB  PHE A 184     -10.878  -3.939  10.504  1.00  0.00           H  
ATOM   3012 2HB  PHE A 184     -10.852  -5.001   9.105  1.00  0.00           H  
ATOM   3013  HD1 PHE A 184     -13.298  -3.619  11.580  1.00  0.00           H  
ATOM   3014  HD2 PHE A 184     -12.523  -4.782   7.543  1.00  0.00           H  
ATOM   3015  HE1 PHE A 184     -15.533  -2.797  10.916  1.00  0.00           H  
ATOM   3016  HE2 PHE A 184     -14.756  -3.959   6.874  1.00  0.00           H  
ATOM   3017  HZ  PHE A 184     -16.262  -2.968   8.562  1.00  0.00           H  
ATOM   3018  N   ALA A 185     -11.884  -7.714   9.275  1.00  0.00           N  
ATOM   3019  CA  ALA A 185     -12.671  -8.775   8.656  1.00  0.00           C  
ATOM   3020  C   ALA A 185     -13.003  -9.894   9.699  1.00  0.00           C  
ATOM   3021  O   ALA A 185     -14.126 -10.401   9.727  1.00  0.00           O  
ATOM   3022  CB  ALA A 185     -11.894  -9.395   7.508  1.00  0.00           C  
ATOM   3023  H   ALA A 185     -10.974  -7.491   8.897  1.00  0.00           H  
ATOM   3024  HA  ALA A 185     -13.588  -8.333   8.267  1.00  0.00           H  
ATOM   3025 1HB  ALA A 185     -12.489 -10.186   7.052  1.00  0.00           H  
ATOM   3026 2HB  ALA A 185     -11.673  -8.630   6.763  1.00  0.00           H  
ATOM   3027 3HB  ALA A 185     -10.962  -9.814   7.885  1.00  0.00           H  
ATOM   3028  N   GLU A 186     -12.023 -10.237  10.525  1.00  0.00           N  
ATOM   3029  CA  GLU A 186     -12.222 -11.229  11.592  1.00  0.00           C  
ATOM   3030  C   GLU A 186     -13.256 -10.760  12.601  1.00  0.00           C  
ATOM   3031  O   GLU A 186     -14.127 -11.547  13.023  1.00  0.00           O  
ATOM   3032  CB  GLU A 186     -10.901 -11.520  12.309  1.00  0.00           C  
ATOM   3033  CG  GLU A 186     -11.001 -12.565  13.411  1.00  0.00           C  
ATOM   3034  CD  GLU A 186      -9.665 -12.929  13.995  1.00  0.00           C  
ATOM   3035  OE1 GLU A 186      -8.676 -12.408  13.538  1.00  0.00           O  
ATOM   3036  OE2 GLU A 186      -9.632 -13.731  14.899  1.00  0.00           O  
ATOM   3037  H   GLU A 186     -11.117  -9.804  10.418  1.00  0.00           H  
ATOM   3038  HA  GLU A 186     -12.643 -12.133  11.150  1.00  0.00           H  
ATOM   3039 1HB  GLU A 186     -10.163 -11.866  11.586  1.00  0.00           H  
ATOM   3040 2HB  GLU A 186     -10.519 -10.601  12.753  1.00  0.00           H  
ATOM   3041 1HG  GLU A 186     -11.639 -12.179  14.207  1.00  0.00           H  
ATOM   3042 2HG  GLU A 186     -11.473 -13.460  13.008  1.00  0.00           H  
ATOM   3043  N   MET A 187     -13.213  -9.479  13.010  1.00  0.00           N  
ATOM   3044  CA  MET A 187     -14.203  -9.016  13.982  1.00  0.00           C  
ATOM   3045  C   MET A 187     -15.616  -9.119  13.393  1.00  0.00           C  
ATOM   3046  O   MET A 187     -16.566  -9.450  14.098  1.00  0.00           O  
ATOM   3047  CB  MET A 187     -13.899  -7.581  14.409  1.00  0.00           C  
ATOM   3048  CG  MET A 187     -12.622  -7.423  15.222  1.00  0.00           C  
ATOM   3049  SD  MET A 187     -12.104  -5.702  15.377  1.00  0.00           S  
ATOM   3050  CE  MET A 187     -13.275  -5.104  16.592  1.00  0.00           C  
ATOM   3051  H   MET A 187     -12.520  -8.829  12.667  1.00  0.00           H  
ATOM   3052  HA  MET A 187     -14.126  -9.634  14.876  1.00  0.00           H  
ATOM   3053 1HB  MET A 187     -13.813  -6.949  13.526  1.00  0.00           H  
ATOM   3054 2HB  MET A 187     -14.726  -7.196  15.007  1.00  0.00           H  
ATOM   3055 1HG  MET A 187     -12.775  -7.828  16.222  1.00  0.00           H  
ATOM   3056 2HG  MET A 187     -11.817  -7.984  14.748  1.00  0.00           H  
ATOM   3057 1HE  MET A 187     -13.083  -4.050  16.795  1.00  0.00           H  
ATOM   3058 2HE  MET A 187     -14.290  -5.222  16.209  1.00  0.00           H  
ATOM   3059 3HE  MET A 187     -13.167  -5.676  17.514  1.00  0.00           H  
ATOM   3060  N   VAL A 188     -15.770  -8.804  12.093  1.00  0.00           N  
ATOM   3061  CA  VAL A 188     -17.062  -8.851  11.452  1.00  0.00           C  
ATOM   3062  C   VAL A 188     -17.578 -10.298  11.273  1.00  0.00           C  
ATOM   3063  O   VAL A 188     -18.742 -10.582  11.490  1.00  0.00           O  
ATOM   3064  CB  VAL A 188     -16.979  -8.156  10.080  1.00  0.00           C  
ATOM   3065  CG1 VAL A 188     -18.264  -8.372   9.295  1.00  0.00           C  
ATOM   3066  CG2 VAL A 188     -16.702  -6.672  10.267  1.00  0.00           C  
ATOM   3067  H   VAL A 188     -14.962  -8.528  11.553  1.00  0.00           H  
ATOM   3068  HA  VAL A 188     -17.784  -8.340  12.091  1.00  0.00           H  
ATOM   3069  HB  VAL A 188     -16.171  -8.608   9.504  1.00  0.00           H  
ATOM   3070 1HG1 VAL A 188     -18.187  -7.874   8.328  1.00  0.00           H  
ATOM   3071 2HG1 VAL A 188     -18.423  -9.439   9.142  1.00  0.00           H  
ATOM   3072 3HG1 VAL A 188     -19.104  -7.954   9.851  1.00  0.00           H  
ATOM   3073 1HG2 VAL A 188     -16.644  -6.188   9.292  1.00  0.00           H  
ATOM   3074 2HG2 VAL A 188     -17.507  -6.223  10.848  1.00  0.00           H  
ATOM   3075 3HG2 VAL A 188     -15.757  -6.542  10.794  1.00  0.00           H  
ATOM   3076  N   THR A 189     -16.689 -11.181  10.821  1.00  0.00           N  
ATOM   3077  CA  THR A 189     -17.135 -12.535  10.455  1.00  0.00           C  
ATOM   3078  C   THR A 189     -17.033 -13.556  11.591  1.00  0.00           C  
ATOM   3079  O   THR A 189     -17.608 -14.641  11.514  1.00  0.00           O  
ATOM   3080  CB  THR A 189     -16.332 -13.055   9.249  1.00  0.00           C  
ATOM   3081  OG1 THR A 189     -14.950 -13.184   9.610  1.00  0.00           O  
ATOM   3082  CG2 THR A 189     -16.457 -12.099   8.072  1.00  0.00           C  
ATOM   3083  H   THR A 189     -15.713 -10.941  10.725  1.00  0.00           H  
ATOM   3084  HA  THR A 189     -18.184 -12.487  10.164  1.00  0.00           H  
ATOM   3085  HB  THR A 189     -16.709 -14.034   8.955  1.00  0.00           H  
ATOM   3086  HG1 THR A 189     -14.522 -12.327   9.546  1.00  0.00           H  
ATOM   3087 1HG2 THR A 189     -15.884 -12.483   7.229  1.00  0.00           H  
ATOM   3088 2HG2 THR A 189     -17.505 -12.008   7.788  1.00  0.00           H  
ATOM   3089 3HG2 THR A 189     -16.072 -11.120   8.357  1.00  0.00           H  
ATOM   3090  N   ARG A 190     -16.268 -13.221  12.629  1.00  0.00           N  
ATOM   3091  CA  ARG A 190     -15.992 -14.129  13.766  1.00  0.00           C  
ATOM   3092  C   ARG A 190     -15.135 -15.290  13.342  1.00  0.00           C  
ATOM   3093  O   ARG A 190     -15.064 -16.288  14.054  1.00  0.00           O  
ATOM   3094  CB  ARG A 190     -17.282 -14.669  14.366  1.00  0.00           C  
ATOM   3095  CG  ARG A 190     -18.239 -13.608  14.885  1.00  0.00           C  
ATOM   3096  CD  ARG A 190     -19.486 -14.209  15.422  1.00  0.00           C  
ATOM   3097  NE  ARG A 190     -20.380 -14.644  14.360  1.00  0.00           N  
ATOM   3098  CZ  ARG A 190     -21.406 -15.500  14.527  1.00  0.00           C  
ATOM   3099  NH1 ARG A 190     -21.656 -16.004  15.716  1.00  0.00           N  
ATOM   3100  NH2 ARG A 190     -22.162 -15.834  13.496  1.00  0.00           N  
ATOM   3101  H   ARG A 190     -15.861 -12.296  12.629  1.00  0.00           H  
ATOM   3102  HA  ARG A 190     -15.371 -13.600  14.490  1.00  0.00           H  
ATOM   3103 1HB  ARG A 190     -17.813 -15.254  13.617  1.00  0.00           H  
ATOM   3104 2HB  ARG A 190     -17.046 -15.336  15.196  1.00  0.00           H  
ATOM   3105 1HG  ARG A 190     -17.758 -13.044  15.685  1.00  0.00           H  
ATOM   3106 2HG  ARG A 190     -18.506 -12.930  14.073  1.00  0.00           H  
ATOM   3107 1HD  ARG A 190     -19.238 -15.075  16.035  1.00  0.00           H  
ATOM   3108 2HD  ARG A 190     -20.012 -13.473  16.030  1.00  0.00           H  
ATOM   3109  HE  ARG A 190     -20.219 -14.278  13.431  1.00  0.00           H  
ATOM   3110 1HH1 ARG A 190     -21.078 -15.748  16.504  1.00  0.00           H  
ATOM   3111 2HH1 ARG A 190     -22.425 -16.646  15.841  1.00  0.00           H  
ATOM   3112 1HH2 ARG A 190     -21.970 -15.447  12.582  1.00  0.00           H  
ATOM   3113 2HH2 ARG A 190     -22.931 -16.476  13.621  1.00  0.00           H  
ATOM   3114  N   ARG A 191     -14.469 -15.181  12.206  1.00  0.00           N  
ATOM   3115  CA  ARG A 191     -13.548 -16.179  11.762  1.00  0.00           C  
ATOM   3116  C   ARG A 191     -12.298 -15.501  11.209  1.00  0.00           C  
ATOM   3117  O   ARG A 191     -12.360 -14.415  10.634  1.00  0.00           O  
ATOM   3118  CB  ARG A 191     -14.184 -17.061  10.698  1.00  0.00           C  
ATOM   3119  CG  ARG A 191     -15.356 -17.901  11.181  1.00  0.00           C  
ATOM   3120  CD  ARG A 191     -14.916 -18.985  12.096  1.00  0.00           C  
ATOM   3121  NE  ARG A 191     -16.016 -19.857  12.473  1.00  0.00           N  
ATOM   3122  CZ  ARG A 191     -16.849 -19.635  13.508  1.00  0.00           C  
ATOM   3123  NH1 ARG A 191     -16.694 -18.566  14.258  1.00  0.00           N  
ATOM   3124  NH2 ARG A 191     -17.822 -20.491  13.769  1.00  0.00           N  
ATOM   3125  H   ARG A 191     -14.619 -14.361  11.634  1.00  0.00           H  
ATOM   3126  HA  ARG A 191     -13.248 -16.779  12.621  1.00  0.00           H  
ATOM   3127 1HB  ARG A 191     -14.540 -16.441   9.876  1.00  0.00           H  
ATOM   3128 2HB  ARG A 191     -13.435 -17.742  10.294  1.00  0.00           H  
ATOM   3129 1HG  ARG A 191     -16.063 -17.266  11.716  1.00  0.00           H  
ATOM   3130 2HG  ARG A 191     -15.855 -18.357  10.325  1.00  0.00           H  
ATOM   3131 1HD  ARG A 191     -14.154 -19.589  11.604  1.00  0.00           H  
ATOM   3132 2HD  ARG A 191     -14.501 -18.548  13.004  1.00  0.00           H  
ATOM   3133  HE  ARG A 191     -16.166 -20.690  11.919  1.00  0.00           H  
ATOM   3134 1HH1 ARG A 191     -15.951 -17.912  14.058  1.00  0.00           H  
ATOM   3135 2HH1 ARG A 191     -17.319 -18.400  15.034  1.00  0.00           H  
ATOM   3136 1HH2 ARG A 191     -17.940 -21.312  13.192  1.00  0.00           H  
ATOM   3137 2HH2 ARG A 191     -18.445 -20.324  14.545  1.00  0.00           H  
ATOM   3138  N   ALA A 192     -11.136 -16.085  11.449  1.00  0.00           N  
ATOM   3139  CA  ALA A 192      -9.898 -15.551  10.877  1.00  0.00           C  
ATOM   3140  C   ALA A 192     -10.004 -15.480   9.367  1.00  0.00           C  
ATOM   3141  O   ALA A 192     -10.551 -16.384   8.722  1.00  0.00           O  
ATOM   3142  CB  ALA A 192      -8.724 -16.405  11.269  1.00  0.00           C  
ATOM   3143  H   ALA A 192     -11.093 -16.909  12.032  1.00  0.00           H  
ATOM   3144  HA  ALA A 192      -9.749 -14.546  11.271  1.00  0.00           H  
ATOM   3145 1HB  ALA A 192      -7.813 -15.993  10.835  1.00  0.00           H  
ATOM   3146 2HB  ALA A 192      -8.633 -16.421  12.356  1.00  0.00           H  
ATOM   3147 3HB  ALA A 192      -8.873 -17.419  10.903  1.00  0.00           H  
ATOM   3148  N   LEU A 193      -9.502 -14.420   8.772  1.00  0.00           N  
ATOM   3149  CA  LEU A 193      -9.612 -14.211   7.354  1.00  0.00           C  
ATOM   3150  C   LEU A 193      -8.667 -15.177   6.596  1.00  0.00           C  
ATOM   3151  O   LEU A 193      -9.087 -15.851   5.641  1.00  0.00           O  
ATOM   3152  CB  LEU A 193      -9.279 -12.753   7.016  1.00  0.00           C  
ATOM   3153  CG  LEU A 193      -9.388 -12.371   5.535  1.00  0.00           C  
ATOM   3154  CD1 LEU A 193     -10.813 -12.609   5.053  1.00  0.00           C  
ATOM   3155  CD2 LEU A 193      -8.986 -10.915   5.354  1.00  0.00           C  
ATOM   3156  H   LEU A 193      -9.023 -13.732   9.335  1.00  0.00           H  
ATOM   3157  HA  LEU A 193     -10.629 -14.452   7.047  1.00  0.00           H  
ATOM   3158 1HB  LEU A 193      -9.951 -12.104   7.576  1.00  0.00           H  
ATOM   3159 2HB  LEU A 193      -8.258 -12.546   7.337  1.00  0.00           H  
ATOM   3160  HG  LEU A 193      -8.726 -13.007   4.945  1.00  0.00           H  
ATOM   3161 1HD1 LEU A 193     -10.891 -12.338   3.999  1.00  0.00           H  
ATOM   3162 2HD1 LEU A 193     -11.067 -13.662   5.175  1.00  0.00           H  
ATOM   3163 3HD1 LEU A 193     -11.501 -11.998   5.636  1.00  0.00           H  
ATOM   3164 1HD2 LEU A 193      -9.063 -10.644   4.300  1.00  0.00           H  
ATOM   3165 2HD2 LEU A 193      -9.648 -10.279   5.941  1.00  0.00           H  
ATOM   3166 3HD2 LEU A 193      -7.958 -10.777   5.689  1.00  0.00           H  
ATOM   3167  N   PHE A 194      -7.405 -15.209   6.992  1.00  0.00           N  
ATOM   3168  CA  PHE A 194      -6.340 -15.946   6.305  1.00  0.00           C  
ATOM   3169  C   PHE A 194      -5.591 -16.779   7.360  1.00  0.00           C  
ATOM   3170  O   PHE A 194      -4.463 -16.488   7.711  1.00  0.00           O  
ATOM   3171  CB  PHE A 194      -5.348 -15.005   5.622  1.00  0.00           C  
ATOM   3172  CG  PHE A 194      -5.953 -14.068   4.630  1.00  0.00           C  
ATOM   3173  CD1 PHE A 194      -6.755 -14.530   3.583  1.00  0.00           C  
ATOM   3174  CD2 PHE A 194      -5.692 -12.690   4.695  1.00  0.00           C  
ATOM   3175  CE1 PHE A 194      -7.304 -13.675   2.659  1.00  0.00           C  
ATOM   3176  CE2 PHE A 194      -6.193 -11.835   3.725  1.00  0.00           C  
ATOM   3177  CZ  PHE A 194      -7.010 -12.338   2.706  1.00  0.00           C  
ATOM   3178  H   PHE A 194      -7.182 -14.685   7.825  1.00  0.00           H  
ATOM   3179  HA  PHE A 194      -6.793 -16.573   5.536  1.00  0.00           H  
ATOM   3180 1HB  PHE A 194      -4.839 -14.404   6.375  1.00  0.00           H  
ATOM   3181 2HB  PHE A 194      -4.590 -15.590   5.103  1.00  0.00           H  
ATOM   3182  HD1 PHE A 194      -6.953 -15.599   3.494  1.00  0.00           H  
ATOM   3183  HD2 PHE A 194      -5.055 -12.299   5.489  1.00  0.00           H  
ATOM   3184  HE1 PHE A 194      -7.972 -14.061   1.889  1.00  0.00           H  
ATOM   3185  HE2 PHE A 194      -5.951 -10.772   3.755  1.00  0.00           H  
ATOM   3186  HZ  PHE A 194      -7.410 -11.663   1.950  1.00  0.00           H  
ATOM   3187  N   PRO A 195      -6.213 -17.894   7.862  1.00  0.00           N  
ATOM   3188  CA  PRO A 195      -5.580 -18.659   8.938  1.00  0.00           C  
ATOM   3189  C   PRO A 195      -4.498 -19.596   8.431  1.00  0.00           C  
ATOM   3190  O   PRO A 195      -4.642 -20.846   8.513  1.00  0.00           O  
ATOM   3191  CB  PRO A 195      -6.755 -19.440   9.535  1.00  0.00           C  
ATOM   3192  CG  PRO A 195      -7.682 -19.641   8.384  1.00  0.00           C  
ATOM   3193  CD  PRO A 195      -7.598 -18.355   7.607  1.00  0.00           C  
ATOM   3194  HA  PRO A 195      -5.083 -17.965   9.632  1.00  0.00           H  
ATOM   3195 1HB  PRO A 195      -6.398 -20.387   9.965  1.00  0.00           H  
ATOM   3196 2HB  PRO A 195      -7.211 -18.866  10.355  1.00  0.00           H  
ATOM   3197 1HG  PRO A 195      -7.370 -20.515   7.793  1.00  0.00           H  
ATOM   3198 2HG  PRO A 195      -8.699 -19.851   8.748  1.00  0.00           H  
ATOM   3199 1HD  PRO A 195      -7.763 -18.560   6.539  1.00  0.00           H  
ATOM   3200 2HD  PRO A 195      -8.350 -17.647   7.986  1.00  0.00           H  
ATOM   3201  N   GLY A 196      -3.398 -19.068   7.967  1.00  0.00           N  
ATOM   3202  CA  GLY A 196      -2.319 -19.894   7.427  1.00  0.00           C  
ATOM   3203  C   GLY A 196      -1.556 -20.659   8.474  1.00  0.00           C  
ATOM   3204  O   GLY A 196      -1.360 -20.232   9.591  1.00  0.00           O  
ATOM   3205  H   GLY A 196      -3.290 -18.064   7.981  1.00  0.00           H  
ATOM   3206 1HA  GLY A 196      -2.730 -20.608   6.713  1.00  0.00           H  
ATOM   3207 2HA  GLY A 196      -1.617 -19.264   6.883  1.00  0.00           H  
ATOM   3208  N   ASP A 197      -1.079 -21.853   8.065  1.00  0.00           N  
ATOM   3209  CA  ASP A 197      -0.284 -22.682   8.969  1.00  0.00           C  
ATOM   3210  C   ASP A 197       1.180 -22.765   8.589  1.00  0.00           C  
ATOM   3211  O   ASP A 197       1.945 -23.470   9.252  1.00  0.00           O  
ATOM   3212  CB  ASP A 197      -0.862 -24.099   9.025  1.00  0.00           C  
ATOM   3213  CG  ASP A 197      -2.228 -24.155   9.695  1.00  0.00           C  
ATOM   3214  OD1 ASP A 197      -2.387 -23.547  10.727  1.00  0.00           O  
ATOM   3215  OD2 ASP A 197      -3.099 -24.805   9.169  1.00  0.00           O  
ATOM   3216  H   ASP A 197      -1.267 -22.186   7.130  1.00  0.00           H  
ATOM   3217  HA  ASP A 197      -0.238 -22.190   9.941  1.00  0.00           H  
ATOM   3218 1HB  ASP A 197      -0.953 -24.495   8.014  1.00  0.00           H  
ATOM   3219 2HB  ASP A 197      -0.178 -24.749   9.572  1.00  0.00           H  
ATOM   3220  N   SER A 198       1.579 -22.039   7.554  1.00  0.00           N  
ATOM   3221  CA  SER A 198       2.908 -21.998   7.008  1.00  0.00           C  
ATOM   3222  C   SER A 198       2.943 -20.758   6.122  1.00  0.00           C  
ATOM   3223  O   SER A 198       1.889 -20.235   5.754  1.00  0.00           O  
ATOM   3224  CB  SER A 198       3.223 -23.254   6.220  1.00  0.00           C  
ATOM   3225  OG  SER A 198       2.440 -23.330   5.061  1.00  0.00           O  
ATOM   3226  H   SER A 198       0.857 -21.473   7.134  1.00  0.00           H  
ATOM   3227  HA  SER A 198       3.620 -21.955   7.833  1.00  0.00           H  
ATOM   3228 1HB  SER A 198       4.279 -23.260   5.950  1.00  0.00           H  
ATOM   3229 2HB  SER A 198       3.040 -24.129   6.843  1.00  0.00           H  
ATOM   3230  HG  SER A 198       1.871 -24.095   5.175  1.00  0.00           H  
ATOM   3231  N   GLU A 199       4.127 -20.338   5.715  1.00  0.00           N  
ATOM   3232  CA  GLU A 199       4.185 -19.150   4.859  1.00  0.00           C  
ATOM   3233  C   GLU A 199       3.533 -19.392   3.515  1.00  0.00           C  
ATOM   3234  O   GLU A 199       2.815 -18.526   3.007  1.00  0.00           O  
ATOM   3235  CB  GLU A 199       5.636 -18.712   4.649  1.00  0.00           C  
ATOM   3236  CG  GLU A 199       6.287 -18.085   5.874  1.00  0.00           C  
ATOM   3237  CD  GLU A 199       7.726 -17.714   5.647  1.00  0.00           C  
ATOM   3238  OE1 GLU A 199       8.317 -18.235   4.732  1.00  0.00           O  
ATOM   3239  OE2 GLU A 199       8.235 -16.907   6.389  1.00  0.00           O  
ATOM   3240  H   GLU A 199       4.987 -20.802   5.971  1.00  0.00           H  
ATOM   3241  HA  GLU A 199       3.565 -18.372   5.305  1.00  0.00           H  
ATOM   3242 1HB  GLU A 199       6.237 -19.572   4.355  1.00  0.00           H  
ATOM   3243 2HB  GLU A 199       5.683 -17.986   3.837  1.00  0.00           H  
ATOM   3244 1HG  GLU A 199       5.731 -17.188   6.149  1.00  0.00           H  
ATOM   3245 2HG  GLU A 199       6.224 -18.786   6.705  1.00  0.00           H  
ATOM   3246  N   ILE A 200       3.778 -20.557   2.906  1.00  0.00           N  
ATOM   3247  CA  ILE A 200       3.133 -20.818   1.634  1.00  0.00           C  
ATOM   3248  C   ILE A 200       1.639 -21.058   1.794  1.00  0.00           C  
ATOM   3249  O   ILE A 200       0.849 -20.712   0.888  1.00  0.00           O  
ATOM   3250  CB  ILE A 200       3.776 -22.034   0.941  1.00  0.00           C  
ATOM   3251  CG1 ILE A 200       3.423 -22.047  -0.548  1.00  0.00           C  
ATOM   3252  CG2 ILE A 200       3.330 -23.325   1.610  1.00  0.00           C  
ATOM   3253  CD1 ILE A 200       3.971 -20.867  -1.317  1.00  0.00           C  
ATOM   3254  H   ILE A 200       4.392 -21.256   3.299  1.00  0.00           H  
ATOM   3255  HA  ILE A 200       3.181 -19.913   1.030  1.00  0.00           H  
ATOM   3256  HB  ILE A 200       4.861 -21.958   1.007  1.00  0.00           H  
ATOM   3257 1HG1 ILE A 200       3.806 -22.960  -1.004  1.00  0.00           H  
ATOM   3258 2HG1 ILE A 200       2.339 -22.055  -0.665  1.00  0.00           H  
ATOM   3259 1HG2 ILE A 200       3.793 -24.174   1.107  1.00  0.00           H  
ATOM   3260 2HG2 ILE A 200       3.630 -23.315   2.657  1.00  0.00           H  
ATOM   3261 3HG2 ILE A 200       2.245 -23.412   1.544  1.00  0.00           H  
ATOM   3262 1HD1 ILE A 200       3.679 -20.947  -2.364  1.00  0.00           H  
ATOM   3263 2HD1 ILE A 200       3.572 -19.943  -0.898  1.00  0.00           H  
ATOM   3264 3HD1 ILE A 200       5.058 -20.859  -1.244  1.00  0.00           H  
ATOM   3265  N   ASP A 201       1.206 -21.630   2.934  1.00  0.00           N  
ATOM   3266  CA  ASP A 201      -0.215 -21.789   3.151  1.00  0.00           C  
ATOM   3267  C   ASP A 201      -0.850 -20.398   3.353  1.00  0.00           C  
ATOM   3268  O   ASP A 201      -1.940 -20.142   2.856  1.00  0.00           O  
ATOM   3269  CB  ASP A 201      -0.486 -22.672   4.369  1.00  0.00           C  
ATOM   3270  CG  ASP A 201      -1.947 -22.992   4.562  1.00  0.00           C  
ATOM   3271  OD1 ASP A 201      -2.565 -23.562   3.623  1.00  0.00           O  
ATOM   3272  OD2 ASP A 201      -2.482 -22.688   5.649  1.00  0.00           O  
ATOM   3273  H   ASP A 201       1.851 -21.951   3.642  1.00  0.00           H  
ATOM   3274  HA  ASP A 201      -0.647 -22.271   2.273  1.00  0.00           H  
ATOM   3275 1HB  ASP A 201       0.061 -23.610   4.268  1.00  0.00           H  
ATOM   3276 2HB  ASP A 201      -0.121 -22.175   5.268  1.00  0.00           H  
ATOM   3277  N   GLN A 202      -0.177 -19.522   4.111  1.00  0.00           N  
ATOM   3278  CA  GLN A 202      -0.671 -18.154   4.272  1.00  0.00           C  
ATOM   3279  C   GLN A 202      -0.793 -17.453   2.919  1.00  0.00           C  
ATOM   3280  O   GLN A 202      -1.825 -16.842   2.616  1.00  0.00           O  
ATOM   3281  CB  GLN A 202       0.252 -17.355   5.195  1.00  0.00           C  
ATOM   3282  CG  GLN A 202      -0.188 -15.919   5.424  1.00  0.00           C  
ATOM   3283  CD  GLN A 202      -1.427 -15.825   6.294  1.00  0.00           C  
ATOM   3284  OE1 GLN A 202      -1.717 -16.727   7.085  1.00  0.00           O  
ATOM   3285  NE2 GLN A 202      -2.167 -14.731   6.154  1.00  0.00           N  
ATOM   3286  H   GLN A 202       0.676 -19.795   4.577  1.00  0.00           H  
ATOM   3287  HA  GLN A 202      -1.661 -18.196   4.726  1.00  0.00           H  
ATOM   3288 1HB  GLN A 202       0.312 -17.847   6.166  1.00  0.00           H  
ATOM   3289 2HB  GLN A 202       1.258 -17.335   4.776  1.00  0.00           H  
ATOM   3290 1HG  GLN A 202       0.618 -15.377   5.918  1.00  0.00           H  
ATOM   3291 2HG  GLN A 202      -0.412 -15.460   4.461  1.00  0.00           H  
ATOM   3292 1HE2 GLN A 202      -2.996 -14.614   6.701  1.00  0.00           H  
ATOM   3293 2HE2 GLN A 202      -1.895 -14.024   5.500  1.00  0.00           H  
ATOM   3294  N   LEU A 203       0.262 -17.532   2.126  1.00  0.00           N  
ATOM   3295  CA  LEU A 203       0.262 -16.882   0.847  1.00  0.00           C  
ATOM   3296  C   LEU A 203      -0.837 -17.413  -0.070  1.00  0.00           C  
ATOM   3297  O   LEU A 203      -1.528 -16.630  -0.730  1.00  0.00           O  
ATOM   3298  CB  LEU A 203       1.631 -17.065   0.180  1.00  0.00           C  
ATOM   3299  CG  LEU A 203       1.855 -16.263  -1.109  1.00  0.00           C  
ATOM   3300  CD1 LEU A 203       1.859 -14.775  -0.787  1.00  0.00           C  
ATOM   3301  CD2 LEU A 203       3.168 -16.687  -1.749  1.00  0.00           C  
ATOM   3302  H   LEU A 203       1.079 -18.052   2.414  1.00  0.00           H  
ATOM   3303  HA  LEU A 203       0.008 -15.833   0.992  1.00  0.00           H  
ATOM   3304 1HB  LEU A 203       2.404 -16.774   0.889  1.00  0.00           H  
ATOM   3305 2HB  LEU A 203       1.764 -18.120  -0.059  1.00  0.00           H  
ATOM   3306  HG  LEU A 203       1.035 -16.452  -1.802  1.00  0.00           H  
ATOM   3307 1HD1 LEU A 203       2.018 -14.205  -1.703  1.00  0.00           H  
ATOM   3308 2HD1 LEU A 203       0.901 -14.495  -0.349  1.00  0.00           H  
ATOM   3309 3HD1 LEU A 203       2.659 -14.557  -0.081  1.00  0.00           H  
ATOM   3310 1HD2 LEU A 203       3.327 -16.118  -2.665  1.00  0.00           H  
ATOM   3311 2HD2 LEU A 203       3.989 -16.497  -1.057  1.00  0.00           H  
ATOM   3312 3HD2 LEU A 203       3.132 -17.751  -1.984  1.00  0.00           H  
ATOM   3313  N   PHE A 204      -1.011 -18.742  -0.129  1.00  0.00           N  
ATOM   3314  CA  PHE A 204      -2.017 -19.270  -1.025  1.00  0.00           C  
ATOM   3315  C   PHE A 204      -3.453 -18.983  -0.560  1.00  0.00           C  
ATOM   3316  O   PHE A 204      -4.318 -18.714  -1.377  1.00  0.00           O  
ATOM   3317  CB  PHE A 204      -1.782 -20.761  -1.260  1.00  0.00           C  
ATOM   3318  CG  PHE A 204      -0.597 -21.068  -2.192  1.00  0.00           C  
ATOM   3319  CD1 PHE A 204       0.050 -20.070  -2.949  1.00  0.00           C  
ATOM   3320  CD2 PHE A 204      -0.179 -22.381  -2.318  1.00  0.00           C  
ATOM   3321  CE1 PHE A 204       1.109 -20.389  -3.823  1.00  0.00           C  
ATOM   3322  CE2 PHE A 204       0.869 -22.733  -3.214  1.00  0.00           C  
ATOM   3323  CZ  PHE A 204       1.524 -21.724  -3.945  1.00  0.00           C  
ATOM   3324  H   PHE A 204      -0.465 -19.382   0.430  1.00  0.00           H  
ATOM   3325  HA  PHE A 204      -1.939 -18.747  -1.979  1.00  0.00           H  
ATOM   3326 1HB  PHE A 204      -1.599 -21.255  -0.307  1.00  0.00           H  
ATOM   3327 2HB  PHE A 204      -2.676 -21.206  -1.693  1.00  0.00           H  
ATOM   3328  HD1 PHE A 204      -0.277 -19.034  -2.854  1.00  0.00           H  
ATOM   3329  HD2 PHE A 204      -0.692 -23.156  -1.748  1.00  0.00           H  
ATOM   3330  HE1 PHE A 204       1.598 -19.602  -4.396  1.00  0.00           H  
ATOM   3331  HE2 PHE A 204       1.166 -23.774  -3.337  1.00  0.00           H  
ATOM   3332  HZ  PHE A 204       2.352 -21.980  -4.605  1.00  0.00           H  
ATOM   3333  N   ARG A 205      -3.681 -18.966   0.758  1.00  0.00           N  
ATOM   3334  CA  ARG A 205      -5.005 -18.563   1.256  1.00  0.00           C  
ATOM   3335  C   ARG A 205      -5.335 -17.119   0.815  1.00  0.00           C  
ATOM   3336  O   ARG A 205      -6.461 -16.814   0.437  1.00  0.00           O  
ATOM   3337  CB  ARG A 205      -5.059 -18.658   2.773  1.00  0.00           C  
ATOM   3338  CG  ARG A 205      -5.119 -20.075   3.323  1.00  0.00           C  
ATOM   3339  CD  ARG A 205      -5.118 -20.088   4.808  1.00  0.00           C  
ATOM   3340  NE  ARG A 205      -4.901 -21.424   5.339  1.00  0.00           N  
ATOM   3341  CZ  ARG A 205      -5.880 -22.308   5.612  1.00  0.00           C  
ATOM   3342  NH1 ARG A 205      -7.136 -21.983   5.399  1.00  0.00           N  
ATOM   3343  NH2 ARG A 205      -5.579 -23.501   6.092  1.00  0.00           N  
ATOM   3344  H   ARG A 205      -2.964 -19.223   1.420  1.00  0.00           H  
ATOM   3345  HA  ARG A 205      -5.755 -19.223   0.820  1.00  0.00           H  
ATOM   3346 1HB  ARG A 205      -4.180 -18.177   3.200  1.00  0.00           H  
ATOM   3347 2HB  ARG A 205      -5.936 -18.125   3.141  1.00  0.00           H  
ATOM   3348 1HG  ARG A 205      -6.031 -20.561   2.976  1.00  0.00           H  
ATOM   3349 2HG  ARG A 205      -4.253 -20.638   2.974  1.00  0.00           H  
ATOM   3350 1HD  ARG A 205      -4.323 -19.441   5.177  1.00  0.00           H  
ATOM   3351 2HD  ARG A 205      -6.078 -19.728   5.176  1.00  0.00           H  
ATOM   3352  HE  ARG A 205      -3.947 -21.711   5.515  1.00  0.00           H  
ATOM   3353 1HH1 ARG A 205      -7.367 -21.071   5.032  1.00  0.00           H  
ATOM   3354 2HH1 ARG A 205      -7.871 -22.645   5.604  1.00  0.00           H  
ATOM   3355 1HH2 ARG A 205      -4.613 -23.751   6.256  1.00  0.00           H  
ATOM   3356 2HH2 ARG A 205      -6.313 -24.163   6.297  1.00  0.00           H  
ATOM   3357  N   ILE A 206      -4.330 -16.248   0.832  1.00  0.00           N  
ATOM   3358  CA  ILE A 206      -4.561 -14.859   0.382  1.00  0.00           C  
ATOM   3359  C   ILE A 206      -4.906 -14.883  -1.115  1.00  0.00           C  
ATOM   3360  O   ILE A 206      -5.883 -14.248  -1.555  1.00  0.00           O  
ATOM   3361  CB  ILE A 206      -3.330 -13.967   0.626  1.00  0.00           C  
ATOM   3362  CG1 ILE A 206      -3.085 -13.793   2.127  1.00  0.00           C  
ATOM   3363  CG2 ILE A 206      -3.511 -12.615  -0.047  1.00  0.00           C  
ATOM   3364  CD1 ILE A 206      -1.735 -13.201   2.461  1.00  0.00           C  
ATOM   3365  H   ILE A 206      -3.408 -16.516   1.148  1.00  0.00           H  
ATOM   3366  HA  ILE A 206      -5.404 -14.451   0.939  1.00  0.00           H  
ATOM   3367  HB  ILE A 206      -2.444 -14.450   0.216  1.00  0.00           H  
ATOM   3368 1HG1 ILE A 206      -3.855 -13.148   2.549  1.00  0.00           H  
ATOM   3369 2HG1 ILE A 206      -3.164 -14.761   2.623  1.00  0.00           H  
ATOM   3370 1HG2 ILE A 206      -2.633 -11.997   0.136  1.00  0.00           H  
ATOM   3371 2HG2 ILE A 206      -3.638 -12.756  -1.119  1.00  0.00           H  
ATOM   3372 3HG2 ILE A 206      -4.394 -12.121   0.361  1.00  0.00           H  
ATOM   3373 1HD1 ILE A 206      -1.635 -13.110   3.543  1.00  0.00           H  
ATOM   3374 2HD1 ILE A 206      -0.948 -13.851   2.078  1.00  0.00           H  
ATOM   3375 3HD1 ILE A 206      -1.647 -12.216   2.005  1.00  0.00           H  
ATOM   3376  N   PHE A 207      -4.127 -15.632  -1.914  1.00  0.00           N  
ATOM   3377  CA  PHE A 207      -4.392 -15.712  -3.350  1.00  0.00           C  
ATOM   3378  C   PHE A 207      -5.766 -16.290  -3.663  1.00  0.00           C  
ATOM   3379  O   PHE A 207      -6.463 -15.855  -4.570  1.00  0.00           O  
ATOM   3380  CB  PHE A 207      -3.320 -16.563  -4.035  1.00  0.00           C  
ATOM   3381  CG  PHE A 207      -1.947 -15.955  -3.996  1.00  0.00           C  
ATOM   3382  CD1 PHE A 207      -1.741 -14.709  -3.422  1.00  0.00           C  
ATOM   3383  CD2 PHE A 207      -0.860 -16.627  -4.533  1.00  0.00           C  
ATOM   3384  CE1 PHE A 207      -0.478 -14.149  -3.386  1.00  0.00           C  
ATOM   3385  CE2 PHE A 207       0.404 -16.070  -4.497  1.00  0.00           C  
ATOM   3386  CZ  PHE A 207       0.594 -14.829  -3.923  1.00  0.00           C  
ATOM   3387  H   PHE A 207      -3.348 -16.146  -1.527  1.00  0.00           H  
ATOM   3388  HA  PHE A 207      -4.349 -14.705  -3.767  1.00  0.00           H  
ATOM   3389 1HB  PHE A 207      -3.273 -17.541  -3.559  1.00  0.00           H  
ATOM   3390 2HB  PHE A 207      -3.593 -16.720  -5.078  1.00  0.00           H  
ATOM   3391  HD1 PHE A 207      -2.589 -14.172  -2.997  1.00  0.00           H  
ATOM   3392  HD2 PHE A 207      -1.010 -17.607  -4.987  1.00  0.00           H  
ATOM   3393  HE1 PHE A 207      -0.330 -13.169  -2.932  1.00  0.00           H  
ATOM   3394  HE2 PHE A 207       1.250 -16.609  -4.922  1.00  0.00           H  
ATOM   3395  HZ  PHE A 207       1.590 -14.388  -3.895  1.00  0.00           H  
ATOM   3396  N   ARG A 208      -6.165 -17.318  -2.915  1.00  0.00           N  
ATOM   3397  CA  ARG A 208      -7.451 -17.927  -3.189  1.00  0.00           C  
ATOM   3398  C   ARG A 208      -8.627 -16.985  -2.955  1.00  0.00           C  
ATOM   3399  O   ARG A 208      -9.673 -17.116  -3.583  1.00  0.00           O  
ATOM   3400  CB  ARG A 208      -7.629 -19.166  -2.325  1.00  0.00           C  
ATOM   3401  CG  ARG A 208      -6.782 -20.360  -2.735  1.00  0.00           C  
ATOM   3402  CD  ARG A 208      -6.845 -21.451  -1.730  1.00  0.00           C  
ATOM   3403  NE  ARG A 208      -6.061 -22.607  -2.133  1.00  0.00           N  
ATOM   3404  CZ  ARG A 208      -5.731 -23.630  -1.320  1.00  0.00           C  
ATOM   3405  NH1 ARG A 208      -6.123 -23.624  -0.065  1.00  0.00           N  
ATOM   3406  NH2 ARG A 208      -5.013 -24.638  -1.784  1.00  0.00           N  
ATOM   3407  H   ARG A 208      -5.597 -17.683  -2.164  1.00  0.00           H  
ATOM   3408  HA  ARG A 208      -7.490 -18.193  -4.246  1.00  0.00           H  
ATOM   3409 1HB  ARG A 208      -7.383 -18.927  -1.291  1.00  0.00           H  
ATOM   3410 2HB  ARG A 208      -8.673 -19.479  -2.348  1.00  0.00           H  
ATOM   3411 1HG  ARG A 208      -7.140 -20.750  -3.688  1.00  0.00           H  
ATOM   3412 2HG  ARG A 208      -5.741 -20.049  -2.839  1.00  0.00           H  
ATOM   3413 1HD  ARG A 208      -6.457 -21.091  -0.778  1.00  0.00           H  
ATOM   3414 2HD  ARG A 208      -7.880 -21.768  -1.602  1.00  0.00           H  
ATOM   3415  HE  ARG A 208      -5.741 -22.647  -3.092  1.00  0.00           H  
ATOM   3416 1HH1 ARG A 208      -6.672 -22.854   0.289  1.00  0.00           H  
ATOM   3417 2HH1 ARG A 208      -5.876 -24.391   0.544  1.00  0.00           H  
ATOM   3418 1HH2 ARG A 208      -4.712 -24.642  -2.749  1.00  0.00           H  
ATOM   3419 2HH2 ARG A 208      -4.766 -25.403  -1.175  1.00  0.00           H  
ATOM   3420  N   THR A 209      -8.467 -16.028  -2.049  1.00  0.00           N  
ATOM   3421  CA  THR A 209      -9.537 -15.056  -1.769  1.00  0.00           C  
ATOM   3422  C   THR A 209      -9.435 -13.846  -2.705  1.00  0.00           C  
ATOM   3423  O   THR A 209     -10.445 -13.427  -3.287  1.00  0.00           O  
ATOM   3424  CB  THR A 209      -9.492 -14.582  -0.305  1.00  0.00           C  
ATOM   3425  OG1 THR A 209      -9.632 -15.710   0.569  1.00  0.00           O  
ATOM   3426  CG2 THR A 209     -10.613 -13.591  -0.031  1.00  0.00           C  
ATOM   3427  H   THR A 209      -7.597 -15.962  -1.540  1.00  0.00           H  
ATOM   3428  HA  THR A 209     -10.498 -15.540  -1.945  1.00  0.00           H  
ATOM   3429  HB  THR A 209      -8.534 -14.103  -0.107  1.00  0.00           H  
ATOM   3430  HG1 THR A 209      -8.776 -16.126   0.693  1.00  0.00           H  
ATOM   3431 1HG2 THR A 209     -10.565 -13.267   1.009  1.00  0.00           H  
ATOM   3432 2HG2 THR A 209     -10.502 -12.727  -0.686  1.00  0.00           H  
ATOM   3433 3HG2 THR A 209     -11.574 -14.068  -0.218  1.00  0.00           H  
ATOM   3434  N   LEU A 210      -8.241 -13.267  -2.823  1.00  0.00           N  
ATOM   3435  CA  LEU A 210      -8.083 -11.991  -3.541  1.00  0.00           C  
ATOM   3436  C   LEU A 210      -7.580 -12.165  -4.955  1.00  0.00           C  
ATOM   3437  O   LEU A 210      -7.506 -11.191  -5.710  1.00  0.00           O  
ATOM   3438  CB  LEU A 210      -7.157 -11.102  -2.730  1.00  0.00           C  
ATOM   3439  CG  LEU A 210      -7.648 -10.748  -1.316  1.00  0.00           C  
ATOM   3440  CD1 LEU A 210      -6.633  -9.915  -0.580  1.00  0.00           C  
ATOM   3441  CD2 LEU A 210      -9.019 -10.062  -1.323  1.00  0.00           C  
ATOM   3442  H   LEU A 210      -7.428 -13.706  -2.415  1.00  0.00           H  
ATOM   3443  HA  LEU A 210      -9.061 -11.520  -3.629  1.00  0.00           H  
ATOM   3444 1HB  LEU A 210      -6.194 -11.601  -2.633  1.00  0.00           H  
ATOM   3445 2HB  LEU A 210      -7.006 -10.170  -3.274  1.00  0.00           H  
ATOM   3446  HG  LEU A 210      -7.732 -11.658  -0.721  1.00  0.00           H  
ATOM   3447 1HD1 LEU A 210      -7.008  -9.681   0.417  1.00  0.00           H  
ATOM   3448 2HD1 LEU A 210      -5.699 -10.471  -0.494  1.00  0.00           H  
ATOM   3449 3HD1 LEU A 210      -6.456  -8.990  -1.127  1.00  0.00           H  
ATOM   3450 1HD2 LEU A 210      -9.318  -9.835  -0.300  1.00  0.00           H  
ATOM   3451 2HD2 LEU A 210      -8.959  -9.137  -1.898  1.00  0.00           H  
ATOM   3452 3HD2 LEU A 210      -9.755 -10.725  -1.778  1.00  0.00           H  
ATOM   3453  N   GLY A 211      -7.267 -13.410  -5.334  1.00  0.00           N  
ATOM   3454  CA  GLY A 211      -6.737 -13.750  -6.642  1.00  0.00           C  
ATOM   3455  C   GLY A 211      -5.230 -13.758  -6.645  1.00  0.00           C  
ATOM   3456  O   GLY A 211      -4.608 -12.963  -5.945  1.00  0.00           O  
ATOM   3457  H   GLY A 211      -7.415 -14.144  -4.657  1.00  0.00           H  
ATOM   3458 1HA  GLY A 211      -7.106 -14.731  -6.941  1.00  0.00           H  
ATOM   3459 2HA  GLY A 211      -7.098 -13.033  -7.379  1.00  0.00           H  
ATOM   3460  N   THR A 212      -4.593 -14.589  -7.466  1.00  0.00           N  
ATOM   3461  CA  THR A 212      -3.130 -14.564  -7.491  1.00  0.00           C  
ATOM   3462  C   THR A 212      -2.674 -13.258  -8.141  1.00  0.00           C  
ATOM   3463  O   THR A 212      -3.127 -12.906  -9.221  1.00  0.00           O  
ATOM   3464  CB  THR A 212      -2.551 -15.770  -8.253  1.00  0.00           C  
ATOM   3465  OG1 THR A 212      -3.036 -16.986  -7.669  1.00  0.00           O  
ATOM   3466  CG2 THR A 212      -1.031 -15.756  -8.196  1.00  0.00           C  
ATOM   3467  H   THR A 212      -5.084 -15.233  -8.069  1.00  0.00           H  
ATOM   3468  HA  THR A 212      -2.766 -14.606  -6.464  1.00  0.00           H  
ATOM   3469  HB  THR A 212      -2.870 -15.731  -9.294  1.00  0.00           H  
ATOM   3470  HG1 THR A 212      -2.473 -17.716  -7.937  1.00  0.00           H  
ATOM   3471 1HG2 THR A 212      -0.639 -16.616  -8.740  1.00  0.00           H  
ATOM   3472 2HG2 THR A 212      -0.658 -14.838  -8.650  1.00  0.00           H  
ATOM   3473 3HG2 THR A 212      -0.705 -15.806  -7.158  1.00  0.00           H  
ATOM   3474  N   PRO A 213      -1.788 -12.503  -7.476  1.00  0.00           N  
ATOM   3475  CA  PRO A 213      -1.434 -11.182  -8.050  1.00  0.00           C  
ATOM   3476  C   PRO A 213      -0.588 -11.359  -9.284  1.00  0.00           C  
ATOM   3477  O   PRO A 213       0.082 -12.382  -9.453  1.00  0.00           O  
ATOM   3478  CB  PRO A 213      -0.625 -10.526  -6.924  1.00  0.00           C  
ATOM   3479  CG  PRO A 213      -0.071 -11.689  -6.143  1.00  0.00           C  
ATOM   3480  CD  PRO A 213      -1.179 -12.721  -6.171  1.00  0.00           C  
ATOM   3481  HA  PRO A 213      -2.356 -10.618  -8.255  1.00  0.00           H  
ATOM   3482 1HB  PRO A 213       0.160  -9.884  -7.350  1.00  0.00           H  
ATOM   3483 2HB  PRO A 213      -1.278  -9.878  -6.321  1.00  0.00           H  
ATOM   3484 1HG  PRO A 213       0.857 -12.051  -6.609  1.00  0.00           H  
ATOM   3485 2HG  PRO A 213       0.188 -11.372  -5.123  1.00  0.00           H  
ATOM   3486 1HD  PRO A 213      -0.745 -13.728  -6.090  1.00  0.00           H  
ATOM   3487 2HD  PRO A 213      -1.878 -12.531  -5.342  1.00  0.00           H  
ATOM   3488  N   ASP A 214      -0.630 -10.365 -10.153  1.00  0.00           N  
ATOM   3489  CA  ASP A 214       0.172 -10.335 -11.359  1.00  0.00           C  
ATOM   3490  C   ASP A 214       0.626  -8.928 -11.605  1.00  0.00           C  
ATOM   3491  O   ASP A 214       0.405  -8.040 -10.759  1.00  0.00           O  
ATOM   3492  CB  ASP A 214      -0.596 -10.907 -12.561  1.00  0.00           C  
ATOM   3493  CG  ASP A 214      -1.873 -10.130 -12.880  1.00  0.00           C  
ATOM   3494  OD1 ASP A 214      -2.040  -8.977 -12.446  1.00  0.00           O  
ATOM   3495  OD2 ASP A 214      -2.728 -10.679 -13.612  1.00  0.00           O  
ATOM   3496  H   ASP A 214      -1.255  -9.595  -9.958  1.00  0.00           H  
ATOM   3497  HA  ASP A 214       1.059 -10.948 -11.200  1.00  0.00           H  
ATOM   3498 1HB  ASP A 214       0.046 -10.896 -13.442  1.00  0.00           H  
ATOM   3499 2HB  ASP A 214      -0.862 -11.946 -12.362  1.00  0.00           H  
ATOM   3500  N   GLU A 215       1.301  -8.706 -12.724  1.00  0.00           N  
ATOM   3501  CA  GLU A 215       1.837  -7.393 -13.005  1.00  0.00           C  
ATOM   3502  C   GLU A 215       0.748  -6.345 -13.210  1.00  0.00           C  
ATOM   3503  O   GLU A 215       1.011  -5.170 -12.985  1.00  0.00           O  
ATOM   3504  CB  GLU A 215       2.714  -7.450 -14.245  1.00  0.00           C  
ATOM   3505  CG  GLU A 215       4.048  -8.173 -14.036  1.00  0.00           C  
ATOM   3506  CD  GLU A 215       4.965  -7.461 -13.033  1.00  0.00           C  
ATOM   3507  OE1 GLU A 215       5.168  -6.230 -13.181  1.00  0.00           O  
ATOM   3508  OE2 GLU A 215       5.488  -8.106 -12.088  1.00  0.00           O  
ATOM   3509  H   GLU A 215       1.449  -9.450 -13.391  1.00  0.00           H  
ATOM   3510  HA  GLU A 215       2.443  -7.078 -12.155  1.00  0.00           H  
ATOM   3511 1HB  GLU A 215       2.178  -7.958 -15.047  1.00  0.00           H  
ATOM   3512 2HB  GLU A 215       2.930  -6.437 -14.585  1.00  0.00           H  
ATOM   3513 1HG  GLU A 215       3.850  -9.182 -13.676  1.00  0.00           H  
ATOM   3514 2HG  GLU A 215       4.560  -8.253 -14.994  1.00  0.00           H  
ATOM   3515  N   VAL A 216      -0.472  -6.737 -13.582  1.00  0.00           N  
ATOM   3516  CA  VAL A 216      -1.549  -5.775 -13.822  1.00  0.00           C  
ATOM   3517  C   VAL A 216      -2.004  -5.149 -12.509  1.00  0.00           C  
ATOM   3518  O   VAL A 216      -2.114  -3.925 -12.394  1.00  0.00           O  
ATOM   3519  CB  VAL A 216      -2.748  -6.460 -14.504  1.00  0.00           C  
ATOM   3520  CG1 VAL A 216      -3.921  -5.498 -14.614  1.00  0.00           C  
ATOM   3521  CG2 VAL A 216      -2.339  -6.971 -15.877  1.00  0.00           C  
ATOM   3522  H   VAL A 216      -0.657  -7.723 -13.702  1.00  0.00           H  
ATOM   3523  HA  VAL A 216      -1.164  -4.974 -14.454  1.00  0.00           H  
ATOM   3524  HB  VAL A 216      -3.076  -7.297 -13.887  1.00  0.00           H  
ATOM   3525 1HG1 VAL A 216      -4.759  -5.999 -15.099  1.00  0.00           H  
ATOM   3526 2HG1 VAL A 216      -4.220  -5.173 -13.618  1.00  0.00           H  
ATOM   3527 3HG1 VAL A 216      -3.626  -4.631 -15.206  1.00  0.00           H  
ATOM   3528 1HG2 VAL A 216      -3.190  -7.456 -16.354  1.00  0.00           H  
ATOM   3529 2HG2 VAL A 216      -2.005  -6.135 -16.492  1.00  0.00           H  
ATOM   3530 3HG2 VAL A 216      -1.526  -7.690 -15.771  1.00  0.00           H  
ATOM   3531  N   VAL A 217      -2.252  -5.970 -11.502  1.00  0.00           N  
ATOM   3532  CA  VAL A 217      -2.700  -5.404 -10.236  1.00  0.00           C  
ATOM   3533  C   VAL A 217      -1.544  -4.942  -9.364  1.00  0.00           C  
ATOM   3534  O   VAL A 217      -1.726  -4.035  -8.571  1.00  0.00           O  
ATOM   3535  CB  VAL A 217      -3.530  -6.444  -9.460  1.00  0.00           C  
ATOM   3536  CG1 VAL A 217      -4.744  -6.869 -10.272  1.00  0.00           C  
ATOM   3537  CG2 VAL A 217      -2.663  -7.646  -9.116  1.00  0.00           C  
ATOM   3538  H   VAL A 217      -2.141  -6.971 -11.582  1.00  0.00           H  
ATOM   3539  HA  VAL A 217      -3.222  -4.469 -10.441  1.00  0.00           H  
ATOM   3540  HB  VAL A 217      -3.901  -5.987  -8.542  1.00  0.00           H  
ATOM   3541 1HG1 VAL A 217      -5.320  -7.604  -9.708  1.00  0.00           H  
ATOM   3542 2HG1 VAL A 217      -5.368  -6.000 -10.476  1.00  0.00           H  
ATOM   3543 3HG1 VAL A 217      -4.417  -7.311 -11.213  1.00  0.00           H  
ATOM   3544 1HG2 VAL A 217      -3.256  -8.376  -8.566  1.00  0.00           H  
ATOM   3545 2HG2 VAL A 217      -2.288  -8.099 -10.033  1.00  0.00           H  
ATOM   3546 3HG2 VAL A 217      -1.823  -7.324  -8.500  1.00  0.00           H  
ATOM   3547  N   TRP A 218      -0.371  -5.571  -9.481  1.00  0.00           N  
ATOM   3548  CA  TRP A 218       0.750  -5.271  -8.607  1.00  0.00           C  
ATOM   3549  C   TRP A 218       2.044  -5.245  -9.418  1.00  0.00           C  
ATOM   3550  O   TRP A 218       2.791  -6.224  -9.449  1.00  0.00           O  
ATOM   3551  CB  TRP A 218       0.830  -6.277  -7.447  1.00  0.00           C  
ATOM   3552  CG  TRP A 218       1.857  -5.973  -6.420  1.00  0.00           C  
ATOM   3553  CD1 TRP A 218       2.738  -4.926  -6.392  1.00  0.00           C  
ATOM   3554  CD2 TRP A 218       2.153  -6.771  -5.275  1.00  0.00           C  
ATOM   3555  NE1 TRP A 218       3.542  -5.012  -5.272  1.00  0.00           N  
ATOM   3556  CE2 TRP A 218       3.200  -6.136  -4.573  1.00  0.00           C  
ATOM   3557  CE3 TRP A 218       1.630  -7.967  -4.770  1.00  0.00           C  
ATOM   3558  CZ2 TRP A 218       3.737  -6.659  -3.387  1.00  0.00           C  
ATOM   3559  CZ3 TRP A 218       2.139  -8.479  -3.574  1.00  0.00           C  
ATOM   3560  CH2 TRP A 218       3.180  -7.823  -2.903  1.00  0.00           C  
ATOM   3561  H   TRP A 218      -0.262  -6.273 -10.198  1.00  0.00           H  
ATOM   3562  HA  TRP A 218       0.606  -4.275  -8.188  1.00  0.00           H  
ATOM   3563 1HB  TRP A 218      -0.134  -6.327  -6.942  1.00  0.00           H  
ATOM   3564 2HB  TRP A 218       1.045  -7.270  -7.841  1.00  0.00           H  
ATOM   3565  HD1 TRP A 218       2.796  -4.141  -7.143  1.00  0.00           H  
ATOM   3566  HE1 TRP A 218       4.263  -4.354  -5.014  1.00  0.00           H  
ATOM   3567  HE3 TRP A 218       0.835  -8.487  -5.303  1.00  0.00           H  
ATOM   3568  HZ2 TRP A 218       4.559  -6.173  -2.859  1.00  0.00           H  
ATOM   3569  HZ3 TRP A 218       1.710  -9.399  -3.175  1.00  0.00           H  
ATOM   3570  HH2 TRP A 218       3.556  -8.251  -1.973  1.00  0.00           H  
ATOM   3571  N   PRO A 219       2.304  -4.127 -10.110  1.00  0.00           N  
ATOM   3572  CA  PRO A 219       3.528  -4.061 -10.925  1.00  0.00           C  
ATOM   3573  C   PRO A 219       4.783  -4.391 -10.122  1.00  0.00           C  
ATOM   3574  O   PRO A 219       4.917  -3.962  -8.971  1.00  0.00           O  
ATOM   3575  CB  PRO A 219       3.541  -2.604 -11.400  1.00  0.00           C  
ATOM   3576  CG  PRO A 219       2.101  -2.223 -11.450  1.00  0.00           C  
ATOM   3577  CD  PRO A 219       1.495  -2.893 -10.245  1.00  0.00           C  
ATOM   3578  HA  PRO A 219       3.434  -4.751 -11.776  1.00  0.00           H  
ATOM   3579 1HB  PRO A 219       4.123  -1.985 -10.702  1.00  0.00           H  
ATOM   3580 2HB  PRO A 219       4.035  -2.533 -12.381  1.00  0.00           H  
ATOM   3581 1HG  PRO A 219       1.996  -1.129 -11.422  1.00  0.00           H  
ATOM   3582 2HG  PRO A 219       1.650  -2.562 -12.394  1.00  0.00           H  
ATOM   3583 1HD  PRO A 219       1.601  -2.238  -9.368  1.00  0.00           H  
ATOM   3584 2HD  PRO A 219       0.434  -3.111 -10.441  1.00  0.00           H  
ATOM   3585  N   GLY A 220       5.652  -5.216 -10.700  1.00  0.00           N  
ATOM   3586  CA  GLY A 220       6.845  -5.684 -10.015  1.00  0.00           C  
ATOM   3587  C   GLY A 220       6.689  -6.929  -9.157  1.00  0.00           C  
ATOM   3588  O   GLY A 220       7.704  -7.479  -8.719  1.00  0.00           O  
ATOM   3589  H   GLY A 220       5.474  -5.526 -11.645  1.00  0.00           H  
ATOM   3590 1HA  GLY A 220       7.624  -5.898 -10.747  1.00  0.00           H  
ATOM   3591 2HA  GLY A 220       7.223  -4.896  -9.365  1.00  0.00           H  
ATOM   3592  N   VAL A 221       5.454  -7.412  -8.942  1.00  0.00           N  
ATOM   3593  CA  VAL A 221       5.286  -8.569  -8.038  1.00  0.00           C  
ATOM   3594  C   VAL A 221       6.017  -9.805  -8.557  1.00  0.00           C  
ATOM   3595  O   VAL A 221       6.450 -10.639  -7.756  1.00  0.00           O  
ATOM   3596  CB  VAL A 221       3.793  -8.906  -7.869  1.00  0.00           C  
ATOM   3597  CG1 VAL A 221       3.229  -9.486  -9.158  1.00  0.00           C  
ATOM   3598  CG2 VAL A 221       3.609  -9.878  -6.714  1.00  0.00           C  
ATOM   3599  H   VAL A 221       4.639  -7.007  -9.379  1.00  0.00           H  
ATOM   3600  HA  VAL A 221       5.746  -8.329  -7.079  1.00  0.00           H  
ATOM   3601  HB  VAL A 221       3.244  -7.987  -7.663  1.00  0.00           H  
ATOM   3602 1HG1 VAL A 221       2.172  -9.718  -9.020  1.00  0.00           H  
ATOM   3603 2HG1 VAL A 221       3.339  -8.759  -9.962  1.00  0.00           H  
ATOM   3604 3HG1 VAL A 221       3.769 -10.397  -9.413  1.00  0.00           H  
ATOM   3605 1HG2 VAL A 221       2.550 -10.111  -6.600  1.00  0.00           H  
ATOM   3606 2HG2 VAL A 221       4.163 -10.794  -6.918  1.00  0.00           H  
ATOM   3607 3HG2 VAL A 221       3.982  -9.425  -5.795  1.00  0.00           H  
ATOM   3608  N   THR A 222       6.150  -9.945  -9.882  1.00  0.00           N  
ATOM   3609  CA  THR A 222       6.720 -11.188 -10.427  1.00  0.00           C  
ATOM   3610  C   THR A 222       8.245 -11.169 -10.319  1.00  0.00           C  
ATOM   3611  O   THR A 222       8.906 -12.168 -10.660  1.00  0.00           O  
ATOM   3612  CB  THR A 222       6.306 -11.401 -11.895  1.00  0.00           C  
ATOM   3613  OG1 THR A 222       6.807 -10.323 -12.696  1.00  0.00           O  
ATOM   3614  CG2 THR A 222       4.791 -11.458 -12.019  1.00  0.00           C  
ATOM   3615  H   THR A 222       5.866  -9.214 -10.518  1.00  0.00           H  
ATOM   3616  HA  THR A 222       6.383 -12.022  -9.810  1.00  0.00           H  
ATOM   3617  HB  THR A 222       6.730 -12.335 -12.261  1.00  0.00           H  
ATOM   3618  HG1 THR A 222       6.318  -9.521 -12.494  1.00  0.00           H  
ATOM   3619 1HG2 THR A 222       4.517 -11.609 -13.063  1.00  0.00           H  
ATOM   3620 2HG2 THR A 222       4.408 -12.284 -11.420  1.00  0.00           H  
ATOM   3621 3HG2 THR A 222       4.361 -10.522 -11.663  1.00  0.00           H  
ATOM   3622  N   SER A 223       8.824 -10.079  -9.836  1.00  0.00           N  
ATOM   3623  CA  SER A 223      10.262  -9.954  -9.656  1.00  0.00           C  
ATOM   3624  C   SER A 223      10.669 -10.032  -8.193  1.00  0.00           C  
ATOM   3625  O   SER A 223      11.861  -9.832  -7.856  1.00  0.00           O  
ATOM   3626  CB  SER A 223      10.742  -8.643 -10.248  1.00  0.00           C  
ATOM   3627  OG  SER A 223      10.192  -7.552  -9.563  1.00  0.00           O  
ATOM   3628  H   SER A 223       8.228  -9.304  -9.585  1.00  0.00           H  
ATOM   3629  HA  SER A 223      10.748 -10.787 -10.165  1.00  0.00           H  
ATOM   3630 1HB  SER A 223      11.830  -8.598 -10.196  1.00  0.00           H  
ATOM   3631 2HB  SER A 223      10.462  -8.595 -11.299  1.00  0.00           H  
ATOM   3632  HG  SER A 223       9.356  -7.859  -9.204  1.00  0.00           H  
ATOM   3633  N   MET A 224       9.705 -10.305  -7.314  1.00  0.00           N  
ATOM   3634  CA  MET A 224      10.022 -10.318  -5.901  1.00  0.00           C  
ATOM   3635  C   MET A 224      10.781 -11.561  -5.483  1.00  0.00           C  
ATOM   3636  O   MET A 224      10.649 -12.603  -6.114  1.00  0.00           O  
ATOM   3637  CB  MET A 224       8.739 -10.187  -5.084  1.00  0.00           C  
ATOM   3638  CG  MET A 224       8.031  -8.848  -5.234  1.00  0.00           C  
ATOM   3639  SD  MET A 224       6.627  -8.674  -4.114  1.00  0.00           S  
ATOM   3640  CE  MET A 224       7.464  -8.286  -2.580  1.00  0.00           C  
ATOM   3641  H   MET A 224       8.759 -10.503  -7.608  1.00  0.00           H  
ATOM   3642  HA  MET A 224      10.689  -9.482  -5.689  1.00  0.00           H  
ATOM   3643 1HB  MET A 224       8.040 -10.969  -5.376  1.00  0.00           H  
ATOM   3644 2HB  MET A 224       8.965 -10.329  -4.026  1.00  0.00           H  
ATOM   3645 1HG  MET A 224       8.734  -8.040  -5.033  1.00  0.00           H  
ATOM   3646 2HG  MET A 224       7.671  -8.739  -6.256  1.00  0.00           H  
ATOM   3647 1HE  MET A 224       6.727  -8.149  -1.788  1.00  0.00           H  
ATOM   3648 2HE  MET A 224       8.136  -9.104  -2.314  1.00  0.00           H  
ATOM   3649 3HE  MET A 224       8.040  -7.368  -2.701  1.00  0.00           H  
ATOM   3650  N   PRO A 225      11.638 -11.458  -4.433  1.00  0.00           N  
ATOM   3651  CA  PRO A 225      12.569 -12.570  -4.138  1.00  0.00           C  
ATOM   3652  C   PRO A 225      11.932 -13.968  -4.045  1.00  0.00           C  
ATOM   3653  O   PRO A 225      12.500 -14.963  -4.529  1.00  0.00           O  
ATOM   3654  CB  PRO A 225      13.209 -12.147  -2.815  1.00  0.00           C  
ATOM   3655  CG  PRO A 225      13.250 -10.605  -2.927  1.00  0.00           C  
ATOM   3656  CD  PRO A 225      11.949 -10.249  -3.581  1.00  0.00           C  
ATOM   3657  HA  PRO A 225      13.323 -12.631  -4.937  1.00  0.00           H  
ATOM   3658 1HB  PRO A 225      12.602 -12.509  -1.971  1.00  0.00           H  
ATOM   3659 2HB  PRO A 225      14.204 -12.606  -2.714  1.00  0.00           H  
ATOM   3660 1HG  PRO A 225      13.362 -10.154  -1.929  1.00  0.00           H  
ATOM   3661 2HG  PRO A 225      14.123 -10.290  -3.517  1.00  0.00           H  
ATOM   3662 1HD  PRO A 225      11.178 -10.102  -2.810  1.00  0.00           H  
ATOM   3663 2HD  PRO A 225      12.077  -9.337  -4.182  1.00  0.00           H  
ATOM   3664  N   ASP A 226      10.771 -14.068  -3.415  1.00  0.00           N  
ATOM   3665  CA  ASP A 226      10.153 -15.369  -3.167  1.00  0.00           C  
ATOM   3666  C   ASP A 226       8.943 -15.619  -4.030  1.00  0.00           C  
ATOM   3667  O   ASP A 226       8.164 -16.535  -3.752  1.00  0.00           O  
ATOM   3668  CB  ASP A 226       9.749 -15.495  -1.696  1.00  0.00           C  
ATOM   3669  CG  ASP A 226      10.946 -15.554  -0.756  1.00  0.00           C  
ATOM   3670  OD1 ASP A 226      11.878 -16.262  -1.057  1.00  0.00           O  
ATOM   3671  OD2 ASP A 226      10.916 -14.892   0.253  1.00  0.00           O  
ATOM   3672  H   ASP A 226      10.301 -13.232  -3.099  1.00  0.00           H  
ATOM   3673  HA  ASP A 226      10.842 -16.148  -3.496  1.00  0.00           H  
ATOM   3674 1HB  ASP A 226       9.127 -14.644  -1.416  1.00  0.00           H  
ATOM   3675 2HB  ASP A 226       9.152 -16.396  -1.558  1.00  0.00           H  
ATOM   3676  N   TYR A 227       8.783 -14.852  -5.114  1.00  0.00           N  
ATOM   3677  CA  TYR A 227       7.700 -15.098  -6.042  1.00  0.00           C  
ATOM   3678  C   TYR A 227       8.119 -16.199  -7.033  1.00  0.00           C  
ATOM   3679  O   TYR A 227       9.246 -16.186  -7.544  1.00  0.00           O  
ATOM   3680  CB  TYR A 227       7.316 -13.811  -6.775  1.00  0.00           C  
ATOM   3681  CG  TYR A 227       6.053 -13.932  -7.600  1.00  0.00           C  
ATOM   3682  CD1 TYR A 227       4.845 -13.481  -7.088  1.00  0.00           C  
ATOM   3683  CD2 TYR A 227       6.104 -14.493  -8.867  1.00  0.00           C  
ATOM   3684  CE1 TYR A 227       3.692 -13.592  -7.841  1.00  0.00           C  
ATOM   3685  CE2 TYR A 227       4.951 -14.604  -9.620  1.00  0.00           C  
ATOM   3686  CZ  TYR A 227       3.749 -14.155  -9.111  1.00  0.00           C  
ATOM   3687  OH  TYR A 227       2.601 -14.265  -9.861  1.00  0.00           O  
ATOM   3688  H   TYR A 227       9.422 -14.091  -5.295  1.00  0.00           H  
ATOM   3689  HA  TYR A 227       6.817 -15.390  -5.473  1.00  0.00           H  
ATOM   3690 1HB  TYR A 227       7.174 -13.008  -6.051  1.00  0.00           H  
ATOM   3691 2HB  TYR A 227       8.128 -13.514  -7.438  1.00  0.00           H  
ATOM   3692  HD1 TYR A 227       4.805 -13.040  -6.092  1.00  0.00           H  
ATOM   3693  HD2 TYR A 227       7.053 -14.848  -9.268  1.00  0.00           H  
ATOM   3694  HE1 TYR A 227       2.743 -13.238  -7.440  1.00  0.00           H  
ATOM   3695  HE2 TYR A 227       4.991 -15.046 -10.616  1.00  0.00           H  
ATOM   3696  HH  TYR A 227       1.911 -13.723  -9.470  1.00  0.00           H  
ATOM   3697  N   LYS A 228       7.212 -17.126  -7.319  1.00  0.00           N  
ATOM   3698  CA  LYS A 228       7.529 -18.217  -8.253  1.00  0.00           C  
ATOM   3699  C   LYS A 228       6.486 -18.186  -9.367  1.00  0.00           C  
ATOM   3700  O   LYS A 228       5.292 -18.184  -9.138  1.00  0.00           O  
ATOM   3701  CB  LYS A 228       7.538 -19.576  -7.551  1.00  0.00           C  
ATOM   3702  CG  LYS A 228       8.571 -19.704  -6.439  1.00  0.00           C  
ATOM   3703  CD  LYS A 228       8.540 -21.089  -5.812  1.00  0.00           C  
ATOM   3704  CE  LYS A 228       9.548 -21.208  -4.679  1.00  0.00           C  
ATOM   3705  NZ  LYS A 228       9.534 -22.561  -4.061  1.00  0.00           N  
ATOM   3706  H   LYS A 228       6.295 -17.090  -6.898  1.00  0.00           H  
ATOM   3707  HA  LYS A 228       8.511 -18.027  -8.686  1.00  0.00           H  
ATOM   3708 1HB  LYS A 228       6.556 -19.769  -7.119  1.00  0.00           H  
ATOM   3709 2HB  LYS A 228       7.734 -20.361  -8.282  1.00  0.00           H  
ATOM   3710 1HG  LYS A 228       9.567 -19.520  -6.845  1.00  0.00           H  
ATOM   3711 2HG  LYS A 228       8.369 -18.960  -5.669  1.00  0.00           H  
ATOM   3712 1HD  LYS A 228       7.541 -21.289  -5.421  1.00  0.00           H  
ATOM   3713 2HD  LYS A 228       8.771 -21.837  -6.570  1.00  0.00           H  
ATOM   3714 1HE  LYS A 228      10.548 -21.006  -5.060  1.00  0.00           H  
ATOM   3715 2HE  LYS A 228       9.320 -20.469  -3.910  1.00  0.00           H  
ATOM   3716 1HZ  LYS A 228      10.215 -22.598  -3.315  1.00  0.00           H  
ATOM   3717 2HZ  LYS A 228       8.615 -22.752  -3.687  1.00  0.00           H  
ATOM   3718 3HZ  LYS A 228       9.763 -23.253  -4.759  1.00  0.00           H  
ATOM   3719  N   PRO A 229       6.968 -18.259 -10.636  1.00  0.00           N  
ATOM   3720  CA  PRO A 229       6.049 -18.363 -11.756  1.00  0.00           C  
ATOM   3721  C   PRO A 229       5.101 -19.566 -11.652  1.00  0.00           C  
ATOM   3722  O   PRO A 229       4.043 -19.586 -12.287  1.00  0.00           O  
ATOM   3723  CB  PRO A 229       7.002 -18.502 -12.947  1.00  0.00           C  
ATOM   3724  CG  PRO A 229       8.245 -17.810 -12.503  1.00  0.00           C  
ATOM   3725  CD  PRO A 229       8.372 -18.167 -11.045  1.00  0.00           C  
ATOM   3726  HA  PRO A 229       5.497 -17.417 -11.860  1.00  0.00           H  
ATOM   3727 1HB  PRO A 229       7.164 -19.566 -13.176  1.00  0.00           H  
ATOM   3728 2HB  PRO A 229       6.555 -18.045 -13.842  1.00  0.00           H  
ATOM   3729 1HG  PRO A 229       9.104 -18.152 -13.099  1.00  0.00           H  
ATOM   3730 2HG  PRO A 229       8.156 -16.726 -12.667  1.00  0.00           H  
ATOM   3731 1HD  PRO A 229       8.899 -19.127 -10.947  1.00  0.00           H  
ATOM   3732 2HD  PRO A 229       8.917 -17.369 -10.519  1.00  0.00           H  
ATOM   3733  N   SER A 230       5.497 -20.573 -10.872  1.00  0.00           N  
ATOM   3734  CA  SER A 230       4.693 -21.785 -10.695  1.00  0.00           C  
ATOM   3735  C   SER A 230       3.505 -21.625  -9.721  1.00  0.00           C  
ATOM   3736  O   SER A 230       2.716 -22.561  -9.565  1.00  0.00           O  
ATOM   3737  CB  SER A 230       5.590 -22.908 -10.211  1.00  0.00           C  
ATOM   3738  OG  SER A 230       6.094 -22.631  -8.933  1.00  0.00           O  
ATOM   3739  H   SER A 230       6.380 -20.493 -10.388  1.00  0.00           H  
ATOM   3740  HA  SER A 230       4.235 -22.039 -11.653  1.00  0.00           H  
ATOM   3741 1HB  SER A 230       5.027 -23.840 -10.189  1.00  0.00           H  
ATOM   3742 2HB  SER A 230       6.415 -23.041 -10.909  1.00  0.00           H  
ATOM   3743  HG  SER A 230       5.499 -21.983  -8.548  1.00  0.00           H  
ATOM   3744  N   PHE A 231       3.348 -20.457  -9.078  1.00  0.00           N  
ATOM   3745  CA  PHE A 231       2.211 -20.316  -8.187  1.00  0.00           C  
ATOM   3746  C   PHE A 231       0.925 -20.517  -8.977  1.00  0.00           C  
ATOM   3747  O   PHE A 231       0.745 -19.909 -10.032  1.00  0.00           O  
ATOM   3748  CB  PHE A 231       2.134 -18.892  -7.610  1.00  0.00           C  
ATOM   3749  CG  PHE A 231       3.191 -18.547  -6.615  1.00  0.00           C  
ATOM   3750  CD1 PHE A 231       3.888 -19.499  -5.846  1.00  0.00           C  
ATOM   3751  CD2 PHE A 231       3.425 -17.192  -6.370  1.00  0.00           C  
ATOM   3752  CE1 PHE A 231       4.824 -19.088  -4.877  1.00  0.00           C  
ATOM   3753  CE2 PHE A 231       4.339 -16.777  -5.444  1.00  0.00           C  
ATOM   3754  CZ  PHE A 231       5.044 -17.695  -4.671  1.00  0.00           C  
ATOM   3755  H   PHE A 231       3.984 -19.680  -9.189  1.00  0.00           H  
ATOM   3756  HA  PHE A 231       2.330 -21.016  -7.360  1.00  0.00           H  
ATOM   3757 1HB  PHE A 231       2.201 -18.167  -8.420  1.00  0.00           H  
ATOM   3758 2HB  PHE A 231       1.170 -18.749  -7.122  1.00  0.00           H  
ATOM   3759  HD1 PHE A 231       3.696 -20.560  -6.010  1.00  0.00           H  
ATOM   3760  HD2 PHE A 231       2.882 -16.457  -6.966  1.00  0.00           H  
ATOM   3761  HE1 PHE A 231       5.369 -19.832  -4.297  1.00  0.00           H  
ATOM   3762  HE2 PHE A 231       4.512 -15.709  -5.314  1.00  0.00           H  
ATOM   3763  HZ  PHE A 231       5.754 -17.360  -3.917  1.00  0.00           H  
ATOM   3764  N   PRO A 232      -0.020 -21.297  -8.456  1.00  0.00           N  
ATOM   3765  CA  PRO A 232      -1.277 -21.445  -9.171  1.00  0.00           C  
ATOM   3766  C   PRO A 232      -1.991 -20.097  -9.348  1.00  0.00           C  
ATOM   3767  O   PRO A 232      -1.862 -19.208  -8.490  1.00  0.00           O  
ATOM   3768  CB  PRO A 232      -2.069 -22.391  -8.264  1.00  0.00           C  
ATOM   3769  CG  PRO A 232      -1.021 -23.150  -7.523  1.00  0.00           C  
ATOM   3770  CD  PRO A 232       0.065 -22.139  -7.271  1.00  0.00           C  
ATOM   3771  HA  PRO A 232      -1.086 -21.925 -10.142  1.00  0.00           H  
ATOM   3772 1HB  PRO A 232      -2.727 -21.813  -7.599  1.00  0.00           H  
ATOM   3773 2HB  PRO A 232      -2.716 -23.041  -8.871  1.00  0.00           H  
ATOM   3774 1HG  PRO A 232      -1.438 -23.565  -6.593  1.00  0.00           H  
ATOM   3775 2HG  PRO A 232      -0.674 -24.004  -8.124  1.00  0.00           H  
ATOM   3776 1HD  PRO A 232      -0.159 -21.582  -6.349  1.00  0.00           H  
ATOM   3777 2HD  PRO A 232       1.034 -22.654  -7.187  1.00  0.00           H  
ATOM   3778  N   LYS A 233      -2.721 -19.959 -10.455  1.00  0.00           N  
ATOM   3779  CA  LYS A 233      -3.507 -18.762 -10.761  1.00  0.00           C  
ATOM   3780  C   LYS A 233      -4.941 -18.966 -10.277  1.00  0.00           C  
ATOM   3781  O   LYS A 233      -5.731 -19.701 -10.900  1.00  0.00           O  
ATOM   3782  CB  LYS A 233      -3.483 -18.455 -12.259  1.00  0.00           C  
ATOM   3783  CG  LYS A 233      -4.310 -17.243 -12.666  1.00  0.00           C  
ATOM   3784  CD  LYS A 233      -3.688 -15.952 -12.153  1.00  0.00           C  
ATOM   3785  CE  LYS A 233      -4.520 -14.741 -12.547  1.00  0.00           C  
ATOM   3786  NZ  LYS A 233      -3.880 -13.465 -12.125  1.00  0.00           N  
ATOM   3787  H   LYS A 233      -2.723 -20.728 -11.109  1.00  0.00           H  
ATOM   3788  HA  LYS A 233      -3.092 -17.923 -10.201  1.00  0.00           H  
ATOM   3789 1HB  LYS A 233      -2.455 -18.282 -12.578  1.00  0.00           H  
ATOM   3790 2HB  LYS A 233      -3.857 -19.316 -12.813  1.00  0.00           H  
ATOM   3791 1HG  LYS A 233      -4.377 -17.196 -13.753  1.00  0.00           H  
ATOM   3792 2HG  LYS A 233      -5.317 -17.337 -12.261  1.00  0.00           H  
ATOM   3793 1HD  LYS A 233      -3.611 -15.992 -11.065  1.00  0.00           H  
ATOM   3794 2HD  LYS A 233      -2.685 -15.842 -12.566  1.00  0.00           H  
ATOM   3795 1HE  LYS A 233      -4.652 -14.727 -13.628  1.00  0.00           H  
ATOM   3796 2HE  LYS A 233      -5.504 -14.809 -12.083  1.00  0.00           H  
ATOM   3797 1HZ  LYS A 233      -4.462 -12.688 -12.404  1.00  0.00           H  
ATOM   3798 2HZ  LYS A 233      -3.769 -13.459 -11.121  1.00  0.00           H  
ATOM   3799 3HZ  LYS A 233      -2.974 -13.381 -12.564  1.00  0.00           H  
ATOM   3800  N   TRP A 234      -5.267 -18.339  -9.151  1.00  0.00           N  
ATOM   3801  CA  TRP A 234      -6.614 -18.350  -8.573  1.00  0.00           C  
ATOM   3802  C   TRP A 234      -7.382 -17.091  -8.963  1.00  0.00           C  
ATOM   3803  O   TRP A 234      -6.762 -16.023  -9.098  1.00  0.00           O  
ATOM   3804  CB  TRP A 234      -6.545 -18.458  -7.048  1.00  0.00           C  
ATOM   3805  CG  TRP A 234      -6.208 -19.834  -6.560  1.00  0.00           C  
ATOM   3806  CD1 TRP A 234      -7.026 -20.924  -6.567  1.00  0.00           C  
ATOM   3807  CD2 TRP A 234      -4.953 -20.277  -5.988  1.00  0.00           C  
ATOM   3808  NE1 TRP A 234      -6.371 -22.010  -6.040  1.00  0.00           N  
ATOM   3809  CE2 TRP A 234      -5.101 -21.632  -5.682  1.00  0.00           C  
ATOM   3810  CE3 TRP A 234      -3.735 -19.642  -5.717  1.00  0.00           C  
ATOM   3811  CZ2 TRP A 234      -4.076 -22.372  -5.113  1.00  0.00           C  
ATOM   3812  CZ3 TRP A 234      -2.707 -20.384  -5.148  1.00  0.00           C  
ATOM   3813  CH2 TRP A 234      -2.874 -21.714  -4.855  1.00  0.00           C  
ATOM   3814  H   TRP A 234      -4.533 -17.832  -8.678  1.00  0.00           H  
ATOM   3815  HA  TRP A 234      -7.132 -19.244  -8.919  1.00  0.00           H  
ATOM   3816 1HB  TRP A 234      -5.793 -17.765  -6.668  1.00  0.00           H  
ATOM   3817 2HB  TRP A 234      -7.504 -18.167  -6.619  1.00  0.00           H  
ATOM   3818  HD1 TRP A 234      -8.049 -20.932  -6.936  1.00  0.00           H  
ATOM   3819  HE1 TRP A 234      -6.759 -22.936  -5.932  1.00  0.00           H  
ATOM   3820  HE3 TRP A 234      -3.597 -18.586  -5.950  1.00  0.00           H  
ATOM   3821  HZ2 TRP A 234      -4.189 -23.429  -4.873  1.00  0.00           H  
ATOM   3822  HZ3 TRP A 234      -1.762 -19.881  -4.938  1.00  0.00           H  
ATOM   3823  HH2 TRP A 234      -2.046 -22.266  -4.409  1.00  0.00           H  
ATOM   3824  N   ALA A 235      -8.705 -17.216  -9.148  1.00  0.00           N  
ATOM   3825  CA  ALA A 235      -9.589 -16.058  -9.385  1.00  0.00           C  
ATOM   3826  C   ALA A 235      -9.897 -15.281  -8.115  1.00  0.00           C  
ATOM   3827  O   ALA A 235      -9.900 -15.809  -7.016  1.00  0.00           O  
ATOM   3828  CB  ALA A 235     -10.897 -16.495 -10.051  1.00  0.00           C  
ATOM   3829  H   ALA A 235      -9.105 -18.143  -9.124  1.00  0.00           H  
ATOM   3830  HA  ALA A 235      -9.072 -15.368 -10.053  1.00  0.00           H  
ATOM   3831 1HB  ALA A 235     -11.531 -15.624 -10.215  1.00  0.00           H  
ATOM   3832 2HB  ALA A 235     -10.678 -16.970 -11.008  1.00  0.00           H  
ATOM   3833 3HB  ALA A 235     -11.414 -17.203  -9.406  1.00  0.00           H  
ATOM   3834  N   ARG A 236     -10.193 -13.994  -8.261  1.00  0.00           N  
ATOM   3835  CA  ARG A 236     -10.576 -13.142  -7.133  1.00  0.00           C  
ATOM   3836  C   ARG A 236     -12.044 -13.366  -6.719  1.00  0.00           C  
ATOM   3837  O   ARG A 236     -12.941 -13.399  -7.593  1.00  0.00           O  
ATOM   3838  CB  ARG A 236     -10.368 -11.691  -7.536  1.00  0.00           C  
ATOM   3839  CG  ARG A 236     -10.703 -10.722  -6.458  1.00  0.00           C  
ATOM   3840  CD  ARG A 236     -10.291  -9.358  -6.902  1.00  0.00           C  
ATOM   3841  NE  ARG A 236     -10.597  -8.314  -5.930  1.00  0.00           N  
ATOM   3842  CZ  ARG A 236      -9.751  -7.903  -4.983  1.00  0.00           C  
ATOM   3843  NH1 ARG A 236      -8.573  -8.518  -4.830  1.00  0.00           N  
ATOM   3844  NH2 ARG A 236     -10.075  -6.861  -4.203  1.00  0.00           N  
ATOM   3845  H   ARG A 236     -10.150 -13.594  -9.187  1.00  0.00           H  
ATOM   3846  HA  ARG A 236      -9.936 -13.382  -6.285  1.00  0.00           H  
ATOM   3847 1HB  ARG A 236      -9.329 -11.538  -7.823  1.00  0.00           H  
ATOM   3848 2HB  ARG A 236     -10.985 -11.462  -8.405  1.00  0.00           H  
ATOM   3849 1HG  ARG A 236     -11.776 -10.744  -6.269  1.00  0.00           H  
ATOM   3850 2HG  ARG A 236     -10.169 -10.993  -5.546  1.00  0.00           H  
ATOM   3851 1HD  ARG A 236      -9.215  -9.340  -7.072  1.00  0.00           H  
ATOM   3852 2HD  ARG A 236     -10.809  -9.105  -7.826  1.00  0.00           H  
ATOM   3853  HE  ARG A 236     -11.508  -7.877  -5.980  1.00  0.00           H  
ATOM   3854 1HH1 ARG A 236      -8.325  -9.292  -5.430  1.00  0.00           H  
ATOM   3855 2HH1 ARG A 236      -7.931  -8.208  -4.114  1.00  0.00           H  
ATOM   3856 1HH2 ARG A 236     -10.960  -6.388  -4.333  1.00  0.00           H  
ATOM   3857 2HH2 ARG A 236      -9.437  -6.549  -3.487  1.00  0.00           H  
ATOM   3858  N   GLN A 237     -12.288 -13.431  -5.398  1.00  0.00           N  
ATOM   3859  CA  GLN A 237     -13.655 -13.506  -4.889  1.00  0.00           C  
ATOM   3860  C   GLN A 237     -14.202 -12.097  -4.569  1.00  0.00           C  
ATOM   3861  O   GLN A 237     -13.462 -11.161  -4.205  1.00  0.00           O  
ATOM   3862  CB  GLN A 237     -13.709 -14.393  -3.642  1.00  0.00           C  
ATOM   3863  CG  GLN A 237     -13.323 -15.841  -3.891  1.00  0.00           C  
ATOM   3864  CD  GLN A 237     -13.393 -16.684  -2.632  1.00  0.00           C  
ATOM   3865  OE1 GLN A 237     -14.400 -16.676  -1.919  1.00  0.00           O  
ATOM   3866  NE2 GLN A 237     -12.322 -17.417  -2.351  1.00  0.00           N  
ATOM   3867  H   GLN A 237     -11.519 -13.429  -4.744  1.00  0.00           H  
ATOM   3868  HA  GLN A 237     -14.285 -13.960  -5.654  1.00  0.00           H  
ATOM   3869 1HB  GLN A 237     -13.039 -13.993  -2.881  1.00  0.00           H  
ATOM   3870 2HB  GLN A 237     -14.718 -14.380  -3.230  1.00  0.00           H  
ATOM   3871 1HG  GLN A 237     -14.006 -16.267  -4.626  1.00  0.00           H  
ATOM   3872 2HG  GLN A 237     -12.300 -15.874  -4.268  1.00  0.00           H  
ATOM   3873 1HE2 GLN A 237     -12.310 -17.993  -1.533  1.00  0.00           H  
ATOM   3874 2HE2 GLN A 237     -11.526 -17.393  -2.957  1.00  0.00           H  
ATOM   3875  N   ASP A 238     -15.511 -11.948  -4.677  1.00  0.00           N  
ATOM   3876  CA  ASP A 238     -16.203 -10.714  -4.289  1.00  0.00           C  
ATOM   3877  C   ASP A 238     -16.312 -10.620  -2.773  1.00  0.00           C  
ATOM   3878  O   ASP A 238     -16.648 -11.616  -2.097  1.00  0.00           O  
ATOM   3879  CB  ASP A 238     -17.599 -10.653  -4.914  1.00  0.00           C  
ATOM   3880  CG  ASP A 238     -18.213  -9.260  -4.855  1.00  0.00           C  
ATOM   3881  OD1 ASP A 238     -18.107  -8.545  -5.823  1.00  0.00           O  
ATOM   3882  OD2 ASP A 238     -18.782  -8.926  -3.844  1.00  0.00           O  
ATOM   3883  H   ASP A 238     -16.050 -12.720  -5.041  1.00  0.00           H  
ATOM   3884  HA  ASP A 238     -15.637  -9.865  -4.673  1.00  0.00           H  
ATOM   3885 1HB  ASP A 238     -17.545 -10.967  -5.956  1.00  0.00           H  
ATOM   3886 2HB  ASP A 238     -18.260 -11.348  -4.396  1.00  0.00           H  
ATOM   3887  N   PHE A 239     -16.086  -9.435  -2.223  1.00  0.00           N  
ATOM   3888  CA  PHE A 239     -16.134  -9.313  -0.766  1.00  0.00           C  
ATOM   3889  C   PHE A 239     -17.500  -9.512  -0.195  1.00  0.00           C  
ATOM   3890  O   PHE A 239     -17.626  -9.784   1.035  1.00  0.00           O  
ATOM   3891  CB  PHE A 239     -15.620  -7.940  -0.330  1.00  0.00           C  
ATOM   3892  CG  PHE A 239     -14.127  -7.871  -0.180  1.00  0.00           C  
ATOM   3893  CD1 PHE A 239     -13.350  -7.216  -1.124  1.00  0.00           C  
ATOM   3894  CD2 PHE A 239     -13.497  -8.461   0.905  1.00  0.00           C  
ATOM   3895  CE1 PHE A 239     -11.976  -7.153  -0.986  1.00  0.00           C  
ATOM   3896  CE2 PHE A 239     -12.124  -8.398   1.046  1.00  0.00           C  
ATOM   3897  CZ  PHE A 239     -11.363  -7.743   0.099  1.00  0.00           C  
ATOM   3898  H   PHE A 239     -15.883  -8.616  -2.779  1.00  0.00           H  
ATOM   3899  HA  PHE A 239     -15.504 -10.091  -0.333  1.00  0.00           H  
ATOM   3900 1HB  PHE A 239     -15.923  -7.190  -1.060  1.00  0.00           H  
ATOM   3901 2HB  PHE A 239     -16.071  -7.669   0.623  1.00  0.00           H  
ATOM   3902  HD1 PHE A 239     -13.835  -6.748  -1.981  1.00  0.00           H  
ATOM   3903  HD2 PHE A 239     -14.098  -8.979   1.653  1.00  0.00           H  
ATOM   3904  HE1 PHE A 239     -11.377  -6.635  -1.735  1.00  0.00           H  
ATOM   3905  HE2 PHE A 239     -11.641  -8.866   1.904  1.00  0.00           H  
ATOM   3906  HZ  PHE A 239     -10.281  -7.694   0.207  1.00  0.00           H  
ATOM   3907  N   SER A 240     -18.547  -9.436  -1.034  1.00  0.00           N  
ATOM   3908  CA  SER A 240     -19.892  -9.682  -0.566  1.00  0.00           C  
ATOM   3909  C   SER A 240     -20.024 -11.125  -0.090  1.00  0.00           C  
ATOM   3910  O   SER A 240     -20.946 -11.425   0.658  1.00  0.00           O  
ATOM   3911  CB  SER A 240     -20.891  -9.397  -1.670  1.00  0.00           C  
ATOM   3912  OG  SER A 240     -20.754 -10.314  -2.721  1.00  0.00           O  
ATOM   3913  H   SER A 240     -18.399  -9.203  -2.006  1.00  0.00           H  
ATOM   3914  HA  SER A 240     -20.079  -9.045   0.300  1.00  0.00           H  
ATOM   3915 1HB  SER A 240     -21.903  -9.449  -1.268  1.00  0.00           H  
ATOM   3916 2HB  SER A 240     -20.741  -8.385  -2.045  1.00  0.00           H  
ATOM   3917  HG  SER A 240     -20.046  -9.977  -3.275  1.00  0.00           H  
ATOM   3918  N   LYS A 241     -19.113 -12.010  -0.555  1.00  0.00           N  
ATOM   3919  CA  LYS A 241     -19.145 -13.369  -0.049  1.00  0.00           C  
ATOM   3920  C   LYS A 241     -18.112 -13.622   1.053  1.00  0.00           C  
ATOM   3921  O   LYS A 241     -18.276 -14.566   1.864  1.00  0.00           O  
ATOM   3922  CB  LYS A 241     -18.929 -14.355  -1.199  1.00  0.00           C  
ATOM   3923  CG  LYS A 241     -20.043 -14.362  -2.238  1.00  0.00           C  
ATOM   3924  CD  LYS A 241     -19.779 -15.395  -3.324  1.00  0.00           C  
ATOM   3925  CE  LYS A 241     -20.901 -15.417  -4.351  1.00  0.00           C  
ATOM   3926  NZ  LYS A 241     -20.648 -16.412  -5.429  1.00  0.00           N  
ATOM   3927  H   LYS A 241     -18.415 -11.756  -1.240  1.00  0.00           H  
ATOM   3928  HA  LYS A 241     -20.110 -13.538   0.429  1.00  0.00           H  
ATOM   3929 1HB  LYS A 241     -17.996 -14.118  -1.711  1.00  0.00           H  
ATOM   3930 2HB  LYS A 241     -18.837 -15.365  -0.800  1.00  0.00           H  
ATOM   3931 1HG  LYS A 241     -20.992 -14.593  -1.752  1.00  0.00           H  
ATOM   3932 2HG  LYS A 241     -20.120 -13.377  -2.696  1.00  0.00           H  
ATOM   3933 1HD  LYS A 241     -18.840 -15.161  -3.827  1.00  0.00           H  
ATOM   3934 2HD  LYS A 241     -19.693 -16.383  -2.873  1.00  0.00           H  
ATOM   3935 1HE  LYS A 241     -21.840 -15.664  -3.859  1.00  0.00           H  
ATOM   3936 2HE  LYS A 241     -21.001 -14.430  -4.802  1.00  0.00           H  
ATOM   3937 1HZ  LYS A 241     -21.413 -16.395  -6.089  1.00  0.00           H  
ATOM   3938 2HZ  LYS A 241     -19.787 -16.181  -5.906  1.00  0.00           H  
ATOM   3939 3HZ  LYS A 241     -20.572 -17.334  -5.026  1.00  0.00           H  
ATOM   3940  N   VAL A 242     -17.094 -12.784   1.105  1.00  0.00           N  
ATOM   3941  CA  VAL A 242     -16.013 -12.956   2.079  1.00  0.00           C  
ATOM   3942  C   VAL A 242     -16.372 -12.413   3.469  1.00  0.00           C  
ATOM   3943  O   VAL A 242     -16.058 -13.027   4.495  1.00  0.00           O  
ATOM   3944  CB  VAL A 242     -14.741 -12.245   1.576  1.00  0.00           C  
ATOM   3945  CG1 VAL A 242     -13.610 -12.405   2.581  1.00  0.00           C  
ATOM   3946  CG2 VAL A 242     -14.340 -12.802   0.218  1.00  0.00           C  
ATOM   3947  H   VAL A 242     -17.057 -12.008   0.460  1.00  0.00           H  
ATOM   3948  HA  VAL A 242     -15.844 -14.023   2.224  1.00  0.00           H  
ATOM   3949  HB  VAL A 242     -14.944 -11.178   1.487  1.00  0.00           H  
ATOM   3950 1HG1 VAL A 242     -12.720 -11.897   2.210  1.00  0.00           H  
ATOM   3951 2HG1 VAL A 242     -13.906 -11.968   3.534  1.00  0.00           H  
ATOM   3952 3HG1 VAL A 242     -13.392 -13.464   2.717  1.00  0.00           H  
ATOM   3953 1HG2 VAL A 242     -13.441 -12.294  -0.131  1.00  0.00           H  
ATOM   3954 2HG2 VAL A 242     -14.143 -13.870   0.307  1.00  0.00           H  
ATOM   3955 3HG2 VAL A 242     -15.148 -12.639  -0.495  1.00  0.00           H  
ATOM   3956  N   VAL A 243     -16.965 -11.213   3.528  1.00  0.00           N  
ATOM   3957  CA  VAL A 243     -17.315 -10.605   4.828  1.00  0.00           C  
ATOM   3958  C   VAL A 243     -18.786 -10.190   4.959  1.00  0.00           C  
ATOM   3959  O   VAL A 243     -19.074  -9.087   5.388  1.00  0.00           O  
ATOM   3960  CB  VAL A 243     -16.436  -9.364   5.069  1.00  0.00           C  
ATOM   3961  CG1 VAL A 243     -14.991  -9.775   5.315  1.00  0.00           C  
ATOM   3962  CG2 VAL A 243     -16.534  -8.421   3.880  1.00  0.00           C  
ATOM   3963  H   VAL A 243     -17.178 -10.712   2.677  1.00  0.00           H  
ATOM   3964  HA  VAL A 243     -17.219 -11.367   5.603  1.00  0.00           H  
ATOM   3965  HB  VAL A 243     -16.782  -8.854   5.968  1.00  0.00           H  
ATOM   3966 1HG1 VAL A 243     -14.384  -8.885   5.484  1.00  0.00           H  
ATOM   3967 2HG1 VAL A 243     -14.941 -10.420   6.192  1.00  0.00           H  
ATOM   3968 3HG1 VAL A 243     -14.613 -10.311   4.445  1.00  0.00           H  
ATOM   3969 1HG2 VAL A 243     -15.910  -7.545   4.058  1.00  0.00           H  
ATOM   3970 2HG2 VAL A 243     -16.193  -8.933   2.980  1.00  0.00           H  
ATOM   3971 3HG2 VAL A 243     -17.570  -8.107   3.749  1.00  0.00           H  
ATOM   3972  N   PRO A 244     -19.756 -11.078   4.631  1.00  0.00           N  
ATOM   3973  CA  PRO A 244     -21.129 -10.657   4.980  1.00  0.00           C  
ATOM   3974  C   PRO A 244     -21.335 -10.677   6.504  1.00  0.00           C  
ATOM   3975  O   PRO A 244     -20.651 -11.443   7.191  1.00  0.00           O  
ATOM   3976  CB  PRO A 244     -22.004 -11.699   4.278  1.00  0.00           C  
ATOM   3977  CG  PRO A 244     -21.166 -12.932   4.267  1.00  0.00           C  
ATOM   3978  CD  PRO A 244     -19.767 -12.432   4.022  1.00  0.00           C  
ATOM   3979  HA  PRO A 244     -21.321  -9.660   4.556  1.00  0.00           H  
ATOM   3980 1HB  PRO A 244     -22.948 -11.830   4.827  1.00  0.00           H  
ATOM   3981 2HB  PRO A 244     -22.265 -11.352   3.267  1.00  0.00           H  
ATOM   3982 1HG  PRO A 244     -21.264 -13.466   5.224  1.00  0.00           H  
ATOM   3983 2HG  PRO A 244     -21.513 -13.621   3.482  1.00  0.00           H  
ATOM   3984 1HD  PRO A 244     -19.047 -13.099   4.519  1.00  0.00           H  
ATOM   3985 2HD  PRO A 244     -19.576 -12.392   2.939  1.00  0.00           H  
ATOM   3986  N   PRO A 245     -22.270  -9.873   7.050  1.00  0.00           N  
ATOM   3987  CA  PRO A 245     -23.189  -8.900   6.448  1.00  0.00           C  
ATOM   3988  C   PRO A 245     -22.650  -7.473   6.307  1.00  0.00           C  
ATOM   3989  O   PRO A 245     -23.415  -6.505   6.386  1.00  0.00           O  
ATOM   3990  CB  PRO A 245     -24.366  -8.928   7.436  1.00  0.00           C  
ATOM   3991  CG  PRO A 245     -23.659  -8.984   8.746  1.00  0.00           C  
ATOM   3992  CD  PRO A 245     -22.505  -9.991   8.478  1.00  0.00           C  
ATOM   3993  HA  PRO A 245     -23.491  -9.256   5.451  1.00  0.00           H  
ATOM   3994 1HB  PRO A 245     -24.991  -8.032   7.302  1.00  0.00           H  
ATOM   3995 2HB  PRO A 245     -25.006  -9.799   7.235  1.00  0.00           H  
ATOM   3996 1HG  PRO A 245     -23.305  -7.981   9.029  1.00  0.00           H  
ATOM   3997 2HG  PRO A 245     -24.349  -9.312   9.536  1.00  0.00           H  
ATOM   3998 1HD  PRO A 245     -21.616  -9.693   9.053  1.00  0.00           H  
ATOM   3999 2HD  PRO A 245     -22.828 -11.004   8.760  1.00  0.00           H  
ATOM   4000  N   LEU A 246     -21.351  -7.326   6.108  1.00  0.00           N  
ATOM   4001  CA  LEU A 246     -20.769  -6.004   6.050  1.00  0.00           C  
ATOM   4002  C   LEU A 246     -21.362  -5.145   4.908  1.00  0.00           C  
ATOM   4003  O   LEU A 246     -21.507  -5.625   3.776  1.00  0.00           O  
ATOM   4004  CB  LEU A 246     -19.249  -6.126   5.878  1.00  0.00           C  
ATOM   4005  CG  LEU A 246     -18.458  -4.818   6.007  1.00  0.00           C  
ATOM   4006  CD1 LEU A 246     -18.615  -4.265   7.417  1.00  0.00           C  
ATOM   4007  CD2 LEU A 246     -16.994  -5.076   5.680  1.00  0.00           C  
ATOM   4008  H   LEU A 246     -20.754  -8.132   5.994  1.00  0.00           H  
ATOM   4009  HA  LEU A 246     -20.993  -5.486   6.982  1.00  0.00           H  
ATOM   4010 1HB  LEU A 246     -18.869  -6.818   6.629  1.00  0.00           H  
ATOM   4011 2HB  LEU A 246     -19.043  -6.543   4.893  1.00  0.00           H  
ATOM   4012  HG  LEU A 246     -18.860  -4.080   5.312  1.00  0.00           H  
ATOM   4013 1HD1 LEU A 246     -18.053  -3.336   7.508  1.00  0.00           H  
ATOM   4014 2HD1 LEU A 246     -19.669  -4.072   7.616  1.00  0.00           H  
ATOM   4015 3HD1 LEU A 246     -18.236  -4.990   8.136  1.00  0.00           H  
ATOM   4016 1HD2 LEU A 246     -16.432  -4.146   5.771  1.00  0.00           H  
ATOM   4017 2HD2 LEU A 246     -16.591  -5.813   6.375  1.00  0.00           H  
ATOM   4018 3HD2 LEU A 246     -16.910  -5.454   4.661  1.00  0.00           H  
ATOM   4019  N   ASP A 247     -21.685  -3.879   5.188  1.00  0.00           N  
ATOM   4020  CA  ASP A 247     -22.331  -3.045   4.190  1.00  0.00           C  
ATOM   4021  C   ASP A 247     -21.321  -2.525   3.168  1.00  0.00           C  
ATOM   4022  O   ASP A 247     -20.149  -2.817   3.234  1.00  0.00           O  
ATOM   4023  CB  ASP A 247     -23.047  -1.870   4.861  1.00  0.00           C  
ATOM   4024  CG  ASP A 247     -22.087  -0.897   5.532  1.00  0.00           C  
ATOM   4025  OD1 ASP A 247     -20.927  -0.909   5.194  1.00  0.00           O  
ATOM   4026  OD2 ASP A 247     -22.523  -0.152   6.377  1.00  0.00           O  
ATOM   4027  H   ASP A 247     -21.482  -3.490   6.097  1.00  0.00           H  
ATOM   4028  HA  ASP A 247     -23.052  -3.655   3.644  1.00  0.00           H  
ATOM   4029 1HB  ASP A 247     -23.630  -1.327   4.117  1.00  0.00           H  
ATOM   4030 2HB  ASP A 247     -23.743  -2.247   5.610  1.00  0.00           H  
ATOM   4031  N   GLU A 248     -21.827  -1.761   2.203  1.00  0.00           N  
ATOM   4032  CA  GLU A 248     -21.060  -1.315   1.051  1.00  0.00           C  
ATOM   4033  C   GLU A 248     -19.866  -0.445   1.429  1.00  0.00           C  
ATOM   4034  O   GLU A 248     -18.812  -0.520   0.816  1.00  0.00           O  
ATOM   4035  CB  GLU A 248     -21.969  -0.545   0.090  1.00  0.00           C  
ATOM   4036  CG  GLU A 248     -22.994  -1.407  -0.633  1.00  0.00           C  
ATOM   4037  CD  GLU A 248     -23.954  -0.601  -1.464  1.00  0.00           C  
ATOM   4038  OE1 GLU A 248     -23.913   0.603  -1.384  1.00  0.00           O  
ATOM   4039  OE2 GLU A 248     -24.729  -1.191  -2.179  1.00  0.00           O  
ATOM   4040  H   GLU A 248     -22.795  -1.484   2.288  1.00  0.00           H  
ATOM   4041  HA  GLU A 248     -20.678  -2.193   0.528  1.00  0.00           H  
ATOM   4042 1HB  GLU A 248     -22.509   0.227   0.640  1.00  0.00           H  
ATOM   4043 2HB  GLU A 248     -21.361  -0.045  -0.664  1.00  0.00           H  
ATOM   4044 1HG  GLU A 248     -22.471  -2.109  -1.281  1.00  0.00           H  
ATOM   4045 2HG  GLU A 248     -23.553  -1.982   0.104  1.00  0.00           H  
ATOM   4046  N   ASP A 249     -20.062   0.443   2.402  1.00  0.00           N  
ATOM   4047  CA  ASP A 249     -18.934   1.315   2.802  1.00  0.00           C  
ATOM   4048  C   ASP A 249     -17.833   0.516   3.512  1.00  0.00           C  
ATOM   4049  O   ASP A 249     -16.642   0.736   3.292  1.00  0.00           O  
ATOM   4050  CB  ASP A 249     -19.419   2.440   3.719  1.00  0.00           C  
ATOM   4051  CG  ASP A 249     -20.243   3.490   2.984  1.00  0.00           C  
ATOM   4052  OD1 ASP A 249     -20.220   3.496   1.776  1.00  0.00           O  
ATOM   4053  OD2 ASP A 249     -20.887   4.275   3.638  1.00  0.00           O  
ATOM   4054  H   ASP A 249     -20.950   0.540   2.874  1.00  0.00           H  
ATOM   4055  HA  ASP A 249     -18.508   1.763   1.903  1.00  0.00           H  
ATOM   4056 1HB  ASP A 249     -20.026   2.020   4.521  1.00  0.00           H  
ATOM   4057 2HB  ASP A 249     -18.561   2.930   4.179  1.00  0.00           H  
ATOM   4058  N   GLY A 250     -18.255  -0.426   4.367  1.00  0.00           N  
ATOM   4059  CA  GLY A 250     -17.264  -1.299   5.052  1.00  0.00           C  
ATOM   4060  C   GLY A 250     -16.489  -2.165   4.053  1.00  0.00           C  
ATOM   4061  O   GLY A 250     -15.276  -2.248   4.113  1.00  0.00           O  
ATOM   4062  H   GLY A 250     -19.238  -0.554   4.557  1.00  0.00           H  
ATOM   4063 1HA  GLY A 250     -16.565  -0.683   5.618  1.00  0.00           H  
ATOM   4064 2HA  GLY A 250     -17.778  -1.941   5.767  1.00  0.00           H  
ATOM   4065  N   ARG A 251     -17.213  -2.773   3.101  1.00  0.00           N  
ATOM   4066  CA  ARG A 251     -16.542  -3.625   2.105  1.00  0.00           C  
ATOM   4067  C   ARG A 251     -15.577  -2.808   1.258  1.00  0.00           C  
ATOM   4068  O   ARG A 251     -14.469  -3.232   0.971  1.00  0.00           O  
ATOM   4069  CB  ARG A 251     -17.556  -4.303   1.196  1.00  0.00           C  
ATOM   4070  CG  ARG A 251     -18.380  -5.395   1.859  1.00  0.00           C  
ATOM   4071  CD  ARG A 251     -19.049  -6.264   0.857  1.00  0.00           C  
ATOM   4072  NE  ARG A 251     -19.972  -5.515   0.020  1.00  0.00           N  
ATOM   4073  CZ  ARG A 251     -21.287  -5.369   0.272  1.00  0.00           C  
ATOM   4074  NH1 ARG A 251     -21.817  -5.925   1.339  1.00  0.00           N  
ATOM   4075  NH2 ARG A 251     -22.045  -4.666  -0.552  1.00  0.00           N  
ATOM   4076  H   ARG A 251     -18.215  -2.657   3.053  1.00  0.00           H  
ATOM   4077  HA  ARG A 251     -15.925  -4.354   2.633  1.00  0.00           H  
ATOM   4078 1HB  ARG A 251     -18.249  -3.558   0.806  1.00  0.00           H  
ATOM   4079 2HB  ARG A 251     -17.042  -4.748   0.345  1.00  0.00           H  
ATOM   4080 1HG  ARG A 251     -17.730  -6.019   2.474  1.00  0.00           H  
ATOM   4081 2HG  ARG A 251     -19.148  -4.942   2.487  1.00  0.00           H  
ATOM   4082 1HD  ARG A 251     -18.298  -6.720   0.212  1.00  0.00           H  
ATOM   4083 2HD  ARG A 251     -19.610  -7.045   1.369  1.00  0.00           H  
ATOM   4084  HE  ARG A 251     -19.601  -5.072  -0.810  1.00  0.00           H  
ATOM   4085 1HH1 ARG A 251     -21.239  -6.462   1.969  1.00  0.00           H  
ATOM   4086 2HH1 ARG A 251     -22.803  -5.816   1.528  1.00  0.00           H  
ATOM   4087 1HH2 ARG A 251     -21.637  -4.238  -1.372  1.00  0.00           H  
ATOM   4088 2HH2 ARG A 251     -23.030  -4.557  -0.363  1.00  0.00           H  
ATOM   4089  N   SER A 252     -15.970  -1.554   0.885  1.00  0.00           N  
ATOM   4090  CA  SER A 252     -15.131  -0.640   0.092  1.00  0.00           C  
ATOM   4091  C   SER A 252     -13.822  -0.324   0.826  1.00  0.00           C  
ATOM   4092  O   SER A 252     -12.704  -0.331   0.277  1.00  0.00           O  
ATOM   4093  CB  SER A 252     -15.882   0.645  -0.199  1.00  0.00           C  
ATOM   4094  OG  SER A 252     -16.992   0.403  -1.019  1.00  0.00           O  
ATOM   4095  H   SER A 252     -16.888  -1.251   1.177  1.00  0.00           H  
ATOM   4096  HA  SER A 252     -14.951  -1.095  -0.883  1.00  0.00           H  
ATOM   4097 1HB  SER A 252     -16.210   1.094   0.738  1.00  0.00           H  
ATOM   4098 2HB  SER A 252     -15.215   1.354  -0.687  1.00  0.00           H  
ATOM   4099  HG  SER A 252     -17.687   0.086  -0.437  1.00  0.00           H  
ATOM   4100  N   LEU A 253     -13.990   0.003   2.122  1.00  0.00           N  
ATOM   4101  CA  LEU A 253     -12.819   0.283   2.952  1.00  0.00           C  
ATOM   4102  C   LEU A 253     -11.903  -0.950   3.086  1.00  0.00           C  
ATOM   4103  O   LEU A 253     -10.703  -0.891   2.877  1.00  0.00           O  
ATOM   4104  CB  LEU A 253     -13.267   0.750   4.343  1.00  0.00           C  
ATOM   4105  CG  LEU A 253     -12.141   1.007   5.353  1.00  0.00           C  
ATOM   4106  CD1 LEU A 253     -11.201   2.072   4.806  1.00  0.00           C  
ATOM   4107  CD2 LEU A 253     -12.740   1.437   6.683  1.00  0.00           C  
ATOM   4108  H   LEU A 253     -14.911   0.059   2.535  1.00  0.00           H  
ATOM   4109  HA  LEU A 253     -12.236   1.069   2.473  1.00  0.00           H  
ATOM   4110 1HB  LEU A 253     -13.831   1.675   4.234  1.00  0.00           H  
ATOM   4111 2HB  LEU A 253     -13.927  -0.006   4.768  1.00  0.00           H  
ATOM   4112  HG  LEU A 253     -11.563   0.093   5.493  1.00  0.00           H  
ATOM   4113 1HD1 LEU A 253     -10.400   2.255   5.523  1.00  0.00           H  
ATOM   4114 2HD1 LEU A 253     -10.771   1.730   3.864  1.00  0.00           H  
ATOM   4115 3HD1 LEU A 253     -11.755   2.995   4.639  1.00  0.00           H  
ATOM   4116 1HD2 LEU A 253     -11.940   1.618   7.401  1.00  0.00           H  
ATOM   4117 2HD2 LEU A 253     -13.317   2.351   6.544  1.00  0.00           H  
ATOM   4118 3HD2 LEU A 253     -13.394   0.649   7.059  1.00  0.00           H  
ATOM   4119  N   LEU A 254     -12.520  -2.099   3.406  1.00  0.00           N  
ATOM   4120  CA  LEU A 254     -11.713  -3.317   3.560  1.00  0.00           C  
ATOM   4121  C   LEU A 254     -10.916  -3.645   2.298  1.00  0.00           C  
ATOM   4122  O   LEU A 254      -9.719  -3.962   2.374  1.00  0.00           O  
ATOM   4123  CB  LEU A 254     -12.614  -4.499   3.927  1.00  0.00           C  
ATOM   4124  CG  LEU A 254     -11.897  -5.852   4.067  1.00  0.00           C  
ATOM   4125  CD1 LEU A 254     -10.832  -5.843   5.149  1.00  0.00           C  
ATOM   4126  CD2 LEU A 254     -12.914  -6.959   4.326  1.00  0.00           C  
ATOM   4127  H   LEU A 254     -13.519  -2.149   3.543  1.00  0.00           H  
ATOM   4128  HA  LEU A 254     -10.996  -3.158   4.365  1.00  0.00           H  
ATOM   4129 1HB  LEU A 254     -13.105  -4.280   4.873  1.00  0.00           H  
ATOM   4130 2HB  LEU A 254     -13.380  -4.603   3.159  1.00  0.00           H  
ATOM   4131  HG  LEU A 254     -11.354  -6.073   3.148  1.00  0.00           H  
ATOM   4132 1HD1 LEU A 254     -10.360  -6.824   5.202  1.00  0.00           H  
ATOM   4133 2HD1 LEU A 254     -10.079  -5.091   4.912  1.00  0.00           H  
ATOM   4134 3HD1 LEU A 254     -11.290  -5.609   6.109  1.00  0.00           H  
ATOM   4135 1HD2 LEU A 254     -12.396  -7.913   4.423  1.00  0.00           H  
ATOM   4136 2HD2 LEU A 254     -13.457  -6.745   5.247  1.00  0.00           H  
ATOM   4137 3HD2 LEU A 254     -13.616  -7.010   3.494  1.00  0.00           H  
ATOM   4138  N   SER A 255     -11.580  -3.572   1.155  1.00  0.00           N  
ATOM   4139  CA  SER A 255     -10.923  -3.836  -0.116  1.00  0.00           C  
ATOM   4140  C   SER A 255      -9.723  -2.918  -0.294  1.00  0.00           C  
ATOM   4141  O   SER A 255      -8.632  -3.328  -0.683  1.00  0.00           O  
ATOM   4142  CB  SER A 255     -11.897  -3.646  -1.263  1.00  0.00           C  
ATOM   4143  OG  SER A 255     -11.280  -3.905  -2.494  1.00  0.00           O  
ATOM   4144  H   SER A 255     -12.561  -3.329   1.161  1.00  0.00           H  
ATOM   4145  HA  SER A 255     -10.509  -4.845  -0.089  1.00  0.00           H  
ATOM   4146 1HB  SER A 255     -12.748  -4.314  -1.132  1.00  0.00           H  
ATOM   4147 2HB  SER A 255     -12.277  -2.625  -1.251  1.00  0.00           H  
ATOM   4148  HG  SER A 255     -11.153  -3.050  -2.912  1.00  0.00           H  
ATOM   4149  N   GLN A 256      -9.905  -1.632   0.043  1.00  0.00           N  
ATOM   4150  CA  GLN A 256      -8.804  -0.674  -0.072  1.00  0.00           C  
ATOM   4151  C   GLN A 256      -7.680  -0.944   0.907  1.00  0.00           C  
ATOM   4152  O   GLN A 256      -6.524  -0.639   0.628  1.00  0.00           O  
ATOM   4153  CB  GLN A 256      -9.320   0.753   0.133  1.00  0.00           C  
ATOM   4154  CG  GLN A 256     -10.219   1.256  -0.984  1.00  0.00           C  
ATOM   4155  CD  GLN A 256     -10.850   2.596  -0.660  1.00  0.00           C  
ATOM   4156  OE1 GLN A 256     -11.006   2.958   0.510  1.00  0.00           O  
ATOM   4157  NE2 GLN A 256     -11.219   3.342  -1.695  1.00  0.00           N  
ATOM   4158  H   GLN A 256     -10.802  -1.312   0.379  1.00  0.00           H  
ATOM   4159  HA  GLN A 256      -8.341  -0.795  -1.051  1.00  0.00           H  
ATOM   4160 1HB  GLN A 256      -9.881   0.806   1.066  1.00  0.00           H  
ATOM   4161 2HB  GLN A 256      -8.476   1.437   0.219  1.00  0.00           H  
ATOM   4162 1HG  GLN A 256      -9.626   1.368  -1.891  1.00  0.00           H  
ATOM   4163 2HG  GLN A 256     -11.018   0.532  -1.148  1.00  0.00           H  
ATOM   4164 1HE2 GLN A 256     -11.641   4.237  -1.543  1.00  0.00           H  
ATOM   4165 2HE2 GLN A 256     -11.075   3.010  -2.627  1.00  0.00           H  
ATOM   4166  N   MET A 257      -8.011  -1.537   2.055  1.00  0.00           N  
ATOM   4167  CA  MET A 257      -6.981  -1.889   3.056  1.00  0.00           C  
ATOM   4168  C   MET A 257      -6.244  -3.184   2.702  1.00  0.00           C  
ATOM   4169  O   MET A 257      -5.183  -3.445   3.253  1.00  0.00           O  
ATOM   4170  CB  MET A 257      -7.615  -2.011   4.440  1.00  0.00           C  
ATOM   4171  CG  MET A 257      -8.163  -0.705   4.999  1.00  0.00           C  
ATOM   4172  SD  MET A 257      -8.964  -0.917   6.601  1.00  0.00           S  
ATOM   4173  CE  MET A 257      -7.540  -1.006   7.683  1.00  0.00           C  
ATOM   4174  H   MET A 257      -8.979  -1.752   2.249  1.00  0.00           H  
ATOM   4175  HA  MET A 257      -6.240  -1.089   3.085  1.00  0.00           H  
ATOM   4176 1HB  MET A 257      -8.433  -2.728   4.403  1.00  0.00           H  
ATOM   4177 2HB  MET A 257      -6.876  -2.393   5.146  1.00  0.00           H  
ATOM   4178 1HG  MET A 257      -7.350   0.012   5.112  1.00  0.00           H  
ATOM   4179 2HG  MET A 257      -8.890  -0.288   4.303  1.00  0.00           H  
ATOM   4180 1HE  MET A 257      -7.873  -1.137   8.713  1.00  0.00           H  
ATOM   4181 2HE  MET A 257      -6.914  -1.850   7.392  1.00  0.00           H  
ATOM   4182 3HE  MET A 257      -6.964  -0.083   7.602  1.00  0.00           H  
ATOM   4183  N   LEU A 258      -6.826  -3.985   1.797  1.00  0.00           N  
ATOM   4184  CA  LEU A 258      -6.240  -5.256   1.357  1.00  0.00           C  
ATOM   4185  C   LEU A 258      -5.762  -5.191  -0.096  1.00  0.00           C  
ATOM   4186  O   LEU A 258      -5.651  -6.222  -0.733  1.00  0.00           O  
ATOM   4187  CB  LEU A 258      -7.238  -6.409   1.560  1.00  0.00           C  
ATOM   4188  CG  LEU A 258      -7.603  -6.700   2.999  1.00  0.00           C  
ATOM   4189  CD1 LEU A 258      -8.651  -7.831   3.058  1.00  0.00           C  
ATOM   4190  CD2 LEU A 258      -6.399  -7.022   3.878  1.00  0.00           C  
ATOM   4191  H   LEU A 258      -7.709  -3.689   1.406  1.00  0.00           H  
ATOM   4192  HA  LEU A 258      -5.353  -5.453   1.958  1.00  0.00           H  
ATOM   4193 1HB  LEU A 258      -8.155  -6.175   1.022  1.00  0.00           H  
ATOM   4194 2HB  LEU A 258      -6.812  -7.317   1.133  1.00  0.00           H  
ATOM   4195  HG  LEU A 258      -8.100  -5.830   3.431  1.00  0.00           H  
ATOM   4196 1HD1 LEU A 258      -8.910  -8.035   4.097  1.00  0.00           H  
ATOM   4197 2HD1 LEU A 258      -9.546  -7.527   2.515  1.00  0.00           H  
ATOM   4198 3HD1 LEU A 258      -8.239  -8.732   2.604  1.00  0.00           H  
ATOM   4199 1HD2 LEU A 258      -6.734  -7.219   4.897  1.00  0.00           H  
ATOM   4200 2HD2 LEU A 258      -5.889  -7.903   3.487  1.00  0.00           H  
ATOM   4201 3HD2 LEU A 258      -5.712  -6.176   3.879  1.00  0.00           H  
ATOM   4202  N   HIS A 259      -5.425  -4.003  -0.596  1.00  0.00           N  
ATOM   4203  CA  HIS A 259      -4.813  -3.953  -1.913  1.00  0.00           C  
ATOM   4204  C   HIS A 259      -3.496  -4.713  -1.895  1.00  0.00           C  
ATOM   4205  O   HIS A 259      -2.730  -4.660  -0.928  1.00  0.00           O  
ATOM   4206  CB  HIS A 259      -4.580  -2.505  -2.358  1.00  0.00           C  
ATOM   4207  CG  HIS A 259      -5.798  -1.848  -2.930  1.00  0.00           C  
ATOM   4208  ND1 HIS A 259      -6.613  -2.469  -3.854  1.00  0.00           N  
ATOM   4209  CD2 HIS A 259      -6.338  -0.627  -2.711  1.00  0.00           C  
ATOM   4210  CE1 HIS A 259      -7.604  -1.655  -4.177  1.00  0.00           C  
ATOM   4211  NE2 HIS A 259      -7.459  -0.532  -3.498  1.00  0.00           N  
ATOM   4212  H   HIS A 259      -5.579  -3.142  -0.092  1.00  0.00           H  
ATOM   4213  HA  HIS A 259      -5.487  -4.399  -2.644  1.00  0.00           H  
ATOM   4214 1HB  HIS A 259      -4.241  -1.913  -1.507  1.00  0.00           H  
ATOM   4215 2HB  HIS A 259      -3.793  -2.478  -3.110  1.00  0.00           H  
ATOM   4216  HD1 HIS A 259      -6.532  -3.413  -4.174  1.00  0.00           H  
ATOM   4217  HD2 HIS A 259      -6.049   0.208  -2.072  1.00  0.00           H  
ATOM   4218  HE1 HIS A 259      -8.361  -1.963  -4.898  1.00  0.00           H  
ATOM   4219  N   TYR A 260      -3.182  -5.387  -3.003  1.00  0.00           N  
ATOM   4220  CA  TYR A 260      -1.907  -6.081  -3.105  1.00  0.00           C  
ATOM   4221  C   TYR A 260      -0.713  -5.126  -3.149  1.00  0.00           C  
ATOM   4222  O   TYR A 260       0.320  -5.363  -2.524  1.00  0.00           O  
ATOM   4223  CB  TYR A 260      -1.888  -6.982  -4.349  1.00  0.00           C  
ATOM   4224  CG  TYR A 260      -2.461  -8.353  -4.144  1.00  0.00           C  
ATOM   4225  CD1 TYR A 260      -1.909  -9.206  -3.161  1.00  0.00           C  
ATOM   4226  CD2 TYR A 260      -3.536  -8.806  -4.900  1.00  0.00           C  
ATOM   4227  CE1 TYR A 260      -2.410 -10.494  -2.971  1.00  0.00           C  
ATOM   4228  CE2 TYR A 260      -4.055 -10.089  -4.716  1.00  0.00           C  
ATOM   4229  CZ  TYR A 260      -3.476 -10.922  -3.749  1.00  0.00           C  
ATOM   4230  OH  TYR A 260      -3.944 -12.206  -3.547  1.00  0.00           O  
ATOM   4231  H   TYR A 260      -3.826  -5.423  -3.781  1.00  0.00           H  
ATOM   4232  HA  TYR A 260      -1.781  -6.705  -2.220  1.00  0.00           H  
ATOM   4233 1HB  TYR A 260      -2.452  -6.505  -5.153  1.00  0.00           H  
ATOM   4234 2HB  TYR A 260      -0.862  -7.101  -4.696  1.00  0.00           H  
ATOM   4235  HD1 TYR A 260      -1.082  -8.860  -2.540  1.00  0.00           H  
ATOM   4236  HD2 TYR A 260      -3.986  -8.157  -5.651  1.00  0.00           H  
ATOM   4237  HE1 TYR A 260      -1.976 -11.142  -2.210  1.00  0.00           H  
ATOM   4238  HE2 TYR A 260      -4.896 -10.428  -5.320  1.00  0.00           H  
ATOM   4239  HH  TYR A 260      -4.412 -12.502  -4.331  1.00  0.00           H  
ATOM   4240  N   ASP A 261      -0.850  -4.048  -3.931  1.00  0.00           N  
ATOM   4241  CA  ASP A 261       0.280  -3.138  -4.137  1.00  0.00           C  
ATOM   4242  C   ASP A 261       0.359  -2.220  -2.896  1.00  0.00           C  
ATOM   4243  O   ASP A 261      -0.583  -1.465  -2.608  1.00  0.00           O  
ATOM   4244  CB  ASP A 261       0.111  -2.315  -5.416  1.00  0.00           C  
ATOM   4245  CG  ASP A 261       1.298  -1.404  -5.697  1.00  0.00           C  
ATOM   4246  OD1 ASP A 261       2.160  -1.309  -4.856  1.00  0.00           O  
ATOM   4247  OD2 ASP A 261       1.331  -0.812  -6.749  1.00  0.00           O  
ATOM   4248  H   ASP A 261      -1.730  -3.850  -4.386  1.00  0.00           H  
ATOM   4249  HA  ASP A 261       1.181  -3.734  -4.286  1.00  0.00           H  
ATOM   4250 1HB  ASP A 261      -0.023  -2.986  -6.266  1.00  0.00           H  
ATOM   4251 2HB  ASP A 261      -0.788  -1.703  -5.339  1.00  0.00           H  
ATOM   4252  N   PRO A 262       1.446  -2.306  -2.119  1.00  0.00           N  
ATOM   4253  CA  PRO A 262       1.538  -1.443  -0.932  1.00  0.00           C  
ATOM   4254  C   PRO A 262       1.428   0.024  -1.288  1.00  0.00           C  
ATOM   4255  O   PRO A 262       1.088   0.852  -0.418  1.00  0.00           O  
ATOM   4256  CB  PRO A 262       2.923  -1.774  -0.368  1.00  0.00           C  
ATOM   4257  CG  PRO A 262       3.198  -3.154  -0.861  1.00  0.00           C  
ATOM   4258  CD  PRO A 262       2.619  -3.178  -2.250  1.00  0.00           C  
ATOM   4259  HA  PRO A 262       0.730  -1.702  -0.232  1.00  0.00           H  
ATOM   4260 1HB  PRO A 262       3.660  -1.039  -0.724  1.00  0.00           H  
ATOM   4261 2HB  PRO A 262       2.908  -1.708   0.730  1.00  0.00           H  
ATOM   4262 1HG  PRO A 262       4.280  -3.353  -0.849  1.00  0.00           H  
ATOM   4263 2HG  PRO A 262       2.731  -3.895  -0.195  1.00  0.00           H  
ATOM   4264 1HD  PRO A 262       3.355  -2.774  -2.961  1.00  0.00           H  
ATOM   4265 2HD  PRO A 262       2.347  -4.209  -2.517  1.00  0.00           H  
ATOM   4266  N   ASN A 263       1.716   0.387  -2.531  1.00  0.00           N  
ATOM   4267  CA  ASN A 263       1.711   1.784  -2.931  1.00  0.00           C  
ATOM   4268  C   ASN A 263       0.237   2.221  -3.190  1.00  0.00           C  
ATOM   4269  O   ASN A 263      -0.004   3.431  -3.286  1.00  0.00           O  
ATOM   4270  CB  ASN A 263       2.586   1.998  -4.153  1.00  0.00           C  
ATOM   4271  CG  ASN A 263       4.034   1.696  -3.886  1.00  0.00           C  
ATOM   4272  OD1 ASN A 263       4.748   2.504  -3.281  1.00  0.00           O  
ATOM   4273  ND2 ASN A 263       4.482   0.548  -4.326  1.00  0.00           N  
ATOM   4274  H   ASN A 263       1.945  -0.320  -3.215  1.00  0.00           H  
ATOM   4275  HA  ASN A 263       2.074   2.385  -2.096  1.00  0.00           H  
ATOM   4276 1HB  ASN A 263       2.238   1.360  -4.966  1.00  0.00           H  
ATOM   4277 2HB  ASN A 263       2.498   3.032  -4.487  1.00  0.00           H  
ATOM   4278 1HD2 ASN A 263       5.438   0.293  -4.177  1.00  0.00           H  
ATOM   4279 2HD2 ASN A 263       3.869  -0.075  -4.810  1.00  0.00           H  
ATOM   4280  N   LYS A 264      -0.714   1.287  -3.342  1.00  0.00           N  
ATOM   4281  CA  LYS A 264      -2.170   1.539  -3.609  1.00  0.00           C  
ATOM   4282  C   LYS A 264      -2.980   1.431  -2.337  1.00  0.00           C  
ATOM   4283  O   LYS A 264      -4.062   1.966  -2.259  1.00  0.00           O  
ATOM   4284  CB  LYS A 264      -2.724   0.561  -4.646  1.00  0.00           C  
ATOM   4285  CG  LYS A 264      -2.121   0.711  -6.037  1.00  0.00           C  
ATOM   4286  CD  LYS A 264      -2.714  -0.298  -7.008  1.00  0.00           C  
ATOM   4287  CE  LYS A 264      -2.011  -0.250  -8.356  1.00  0.00           C  
ATOM   4288  NZ  LYS A 264      -2.504  -1.308  -9.280  1.00  0.00           N  
ATOM   4289  H   LYS A 264      -0.386   0.334  -3.264  1.00  0.00           H  
ATOM   4290  HA  LYS A 264      -2.279   2.550  -4.001  1.00  0.00           H  
ATOM   4291 1HB  LYS A 264      -2.547  -0.462  -4.313  1.00  0.00           H  
ATOM   4292 2HB  LYS A 264      -3.802   0.696  -4.733  1.00  0.00           H  
ATOM   4293 1HG  LYS A 264      -2.312   1.718  -6.410  1.00  0.00           H  
ATOM   4294 2HG  LYS A 264      -1.043   0.561  -5.984  1.00  0.00           H  
ATOM   4295 1HD  LYS A 264      -2.619  -1.303  -6.593  1.00  0.00           H  
ATOM   4296 2HD  LYS A 264      -3.773  -0.084  -7.154  1.00  0.00           H  
ATOM   4297 1HE  LYS A 264      -2.175   0.723  -8.817  1.00  0.00           H  
ATOM   4298 2HE  LYS A 264      -0.939  -0.383  -8.212  1.00  0.00           H  
ATOM   4299 1HZ  LYS A 264      -2.013  -1.242 -10.160  1.00  0.00           H  
ATOM   4300 2HZ  LYS A 264      -2.340  -2.216  -8.870  1.00  0.00           H  
ATOM   4301 3HZ  LYS A 264      -3.494  -1.183  -9.437  1.00  0.00           H  
ATOM   4302  N   ARG A 265      -2.498   0.646  -1.368  1.00  0.00           N  
ATOM   4303  CA  ARG A 265      -3.245   0.366  -0.161  1.00  0.00           C  
ATOM   4304  C   ARG A 265      -3.550   1.688   0.568  1.00  0.00           C  
ATOM   4305  O   ARG A 265      -2.691   2.571   0.649  1.00  0.00           O  
ATOM   4306  CB  ARG A 265      -2.398  -0.603   0.689  1.00  0.00           C  
ATOM   4307  CG  ARG A 265      -3.162  -1.306   1.765  1.00  0.00           C  
ATOM   4308  CD  ARG A 265      -2.304  -2.337   2.490  1.00  0.00           C  
ATOM   4309  NE  ARG A 265      -1.858  -3.425   1.548  1.00  0.00           N  
ATOM   4310  CZ  ARG A 265      -0.695  -4.090   1.669  1.00  0.00           C  
ATOM   4311  NH1 ARG A 265       0.128  -3.929   2.706  1.00  0.00           N  
ATOM   4312  NH2 ARG A 265      -0.334  -4.952   0.708  1.00  0.00           N  
ATOM   4313  H   ARG A 265      -1.582   0.236  -1.485  1.00  0.00           H  
ATOM   4314  HA  ARG A 265      -4.189  -0.104  -0.439  1.00  0.00           H  
ATOM   4315 1HB  ARG A 265      -1.955  -1.360   0.043  1.00  0.00           H  
ATOM   4316 2HB  ARG A 265      -1.581  -0.056   1.160  1.00  0.00           H  
ATOM   4317 1HG  ARG A 265      -3.513  -0.579   2.497  1.00  0.00           H  
ATOM   4318 2HG  ARG A 265      -4.017  -1.822   1.327  1.00  0.00           H  
ATOM   4319 1HD  ARG A 265      -1.422  -1.849   2.904  1.00  0.00           H  
ATOM   4320 2HD  ARG A 265      -2.881  -2.787   3.297  1.00  0.00           H  
ATOM   4321  HE  ARG A 265      -2.474  -3.666   0.783  1.00  0.00           H  
ATOM   4322 1HH1 ARG A 265      -0.113  -3.285   3.447  1.00  0.00           H  
ATOM   4323 2HH1 ARG A 265       0.991  -4.451   2.752  1.00  0.00           H  
ATOM   4324 1HH2 ARG A 265      -0.933  -5.095  -0.093  1.00  0.00           H  
ATOM   4325 2HH2 ARG A 265       0.536  -5.458   0.785  1.00  0.00           H  
ATOM   4326  N   ILE A 266      -4.782   1.832   1.048  1.00  0.00           N  
ATOM   4327  CA  ILE A 266      -5.175   3.085   1.673  1.00  0.00           C  
ATOM   4328  C   ILE A 266      -4.305   3.357   2.913  1.00  0.00           C  
ATOM   4329  O   ILE A 266      -3.999   2.464   3.710  1.00  0.00           O  
ATOM   4330  CB  ILE A 266      -6.663   3.059   2.068  1.00  0.00           C  
ATOM   4331  CG1 ILE A 266      -7.154   4.472   2.393  1.00  0.00           C  
ATOM   4332  CG2 ILE A 266      -6.883   2.131   3.252  1.00  0.00           C  
ATOM   4333  CD1 ILE A 266      -8.659   4.597   2.455  1.00  0.00           C  
ATOM   4334  H   ILE A 266      -5.455   1.081   0.987  1.00  0.00           H  
ATOM   4335  HA  ILE A 266      -4.985   3.896   0.971  1.00  0.00           H  
ATOM   4336  HB  ILE A 266      -7.257   2.705   1.225  1.00  0.00           H  
ATOM   4337 1HG1 ILE A 266      -6.746   4.788   3.352  1.00  0.00           H  
ATOM   4338 2HG1 ILE A 266      -6.787   5.168   1.638  1.00  0.00           H  
ATOM   4339 1HG2 ILE A 266      -7.940   2.125   3.518  1.00  0.00           H  
ATOM   4340 2HG2 ILE A 266      -6.570   1.122   2.986  1.00  0.00           H  
ATOM   4341 3HG2 ILE A 266      -6.297   2.480   4.102  1.00  0.00           H  
ATOM   4342 1HD1 ILE A 266      -8.930   5.627   2.689  1.00  0.00           H  
ATOM   4343 2HD1 ILE A 266      -9.088   4.319   1.491  1.00  0.00           H  
ATOM   4344 3HD1 ILE A 266      -9.047   3.936   3.229  1.00  0.00           H  
ATOM   4345  N   SER A 267      -3.936   4.634   3.116  1.00  0.00           N  
ATOM   4346  CA  SER A 267      -3.191   5.026   4.322  1.00  0.00           C  
ATOM   4347  C   SER A 267      -4.155   5.107   5.527  1.00  0.00           C  
ATOM   4348  O   SER A 267      -5.370   5.246   5.349  1.00  0.00           O  
ATOM   4349  CB  SER A 267      -2.501   6.360   4.108  1.00  0.00           C  
ATOM   4350  OG  SER A 267      -3.438   7.391   3.960  1.00  0.00           O  
ATOM   4351  H   SER A 267      -4.173   5.339   2.433  1.00  0.00           H  
ATOM   4352  HA  SER A 267      -2.427   4.272   4.517  1.00  0.00           H  
ATOM   4353 1HB  SER A 267      -1.852   6.574   4.957  1.00  0.00           H  
ATOM   4354 2HB  SER A 267      -1.872   6.306   3.221  1.00  0.00           H  
ATOM   4355  HG  SER A 267      -3.091   7.967   3.274  1.00  0.00           H  
ATOM   4356  N   ALA A 268      -3.607   5.096   6.746  1.00  0.00           N  
ATOM   4357  CA  ALA A 268      -4.465   5.234   7.930  1.00  0.00           C  
ATOM   4358  C   ALA A 268      -5.212   6.593   7.891  1.00  0.00           C  
ATOM   4359  O   ALA A 268      -6.399   6.631   8.194  1.00  0.00           O  
ATOM   4360  CB  ALA A 268      -3.669   5.155   9.197  1.00  0.00           C  
ATOM   4361  H   ALA A 268      -2.610   4.995   6.871  1.00  0.00           H  
ATOM   4362  HA  ALA A 268      -5.184   4.414   7.924  1.00  0.00           H  
ATOM   4363 1HB  ALA A 268      -4.336   5.260  10.053  1.00  0.00           H  
ATOM   4364 2HB  ALA A 268      -3.162   4.191   9.249  1.00  0.00           H  
ATOM   4365 3HB  ALA A 268      -2.930   5.954   9.213  1.00  0.00           H  
ATOM   4366  N   LYS A 269      -4.508   7.659   7.481  1.00  0.00           N  
ATOM   4367  CA  LYS A 269      -5.170   8.967   7.476  1.00  0.00           C  
ATOM   4368  C   LYS A 269      -6.270   9.036   6.437  1.00  0.00           C  
ATOM   4369  O   LYS A 269      -7.348   9.581   6.726  1.00  0.00           O  
ATOM   4370  CB  LYS A 269      -4.154  10.083   7.226  1.00  0.00           C  
ATOM   4371  CG  LYS A 269      -3.179  10.314   8.373  1.00  0.00           C  
ATOM   4372  CD  LYS A 269      -2.165  11.394   8.027  1.00  0.00           C  
ATOM   4373  CE  LYS A 269      -1.111  11.534   9.115  1.00  0.00           C  
ATOM   4374  NZ  LYS A 269      -0.062  12.524   8.750  1.00  0.00           N  
ATOM   4375  H   LYS A 269      -3.547   7.593   7.178  1.00  0.00           H  
ATOM   4376  HA  LYS A 269      -5.661   9.110   8.439  1.00  0.00           H  
ATOM   4377 1HB  LYS A 269      -3.571   9.851   6.334  1.00  0.00           H  
ATOM   4378 2HB  LYS A 269      -4.680  11.019   7.040  1.00  0.00           H  
ATOM   4379 1HG  LYS A 269      -3.731  10.617   9.264  1.00  0.00           H  
ATOM   4380 2HG  LYS A 269      -2.650   9.388   8.593  1.00  0.00           H  
ATOM   4381 1HD  LYS A 269      -1.673  11.144   7.086  1.00  0.00           H  
ATOM   4382 2HD  LYS A 269      -2.678  12.349   7.906  1.00  0.00           H  
ATOM   4383 1HE  LYS A 269      -1.586  11.852  10.042  1.00  0.00           H  
ATOM   4384 2HE  LYS A 269      -0.637  10.568   9.289  1.00  0.00           H  
ATOM   4385 1HZ  LYS A 269       0.617  12.587   9.496  1.00  0.00           H  
ATOM   4386 2HZ  LYS A 269       0.399  12.229   7.900  1.00  0.00           H  
ATOM   4387 3HZ  LYS A 269      -0.487  13.428   8.605  1.00  0.00           H  
ATOM   4388  N   ALA A 270      -6.042   8.465   5.253  1.00  0.00           N  
ATOM   4389  CA  ALA A 270      -7.108   8.407   4.257  1.00  0.00           C  
ATOM   4390  C   ALA A 270      -8.278   7.550   4.728  1.00  0.00           C  
ATOM   4391  O   ALA A 270      -9.450   7.854   4.494  1.00  0.00           O  
ATOM   4392  CB  ALA A 270      -6.597   7.952   2.884  1.00  0.00           C  
ATOM   4393  H   ALA A 270      -5.139   8.070   5.030  1.00  0.00           H  
ATOM   4394  HA  ALA A 270      -7.523   9.409   4.147  1.00  0.00           H  
ATOM   4395 1HB  ALA A 270      -7.427   7.924   2.177  1.00  0.00           H  
ATOM   4396 2HB  ALA A 270      -5.840   8.650   2.527  1.00  0.00           H  
ATOM   4397 3HB  ALA A 270      -6.161   6.958   2.970  1.00  0.00           H  
ATOM   4398  N   ALA A 271      -7.971   6.437   5.400  1.00  0.00           N  
ATOM   4399  CA  ALA A 271      -9.034   5.558   5.901  1.00  0.00           C  
ATOM   4400  C   ALA A 271      -9.944   6.291   6.906  1.00  0.00           C  
ATOM   4401  O   ALA A 271     -11.160   6.091   6.922  1.00  0.00           O  
ATOM   4402  CB  ALA A 271      -8.454   4.307   6.521  1.00  0.00           C  
ATOM   4403  H   ALA A 271      -7.007   6.189   5.570  1.00  0.00           H  
ATOM   4404  HA  ALA A 271      -9.661   5.269   5.057  1.00  0.00           H  
ATOM   4405 1HB  ALA A 271      -9.262   3.673   6.884  1.00  0.00           H  
ATOM   4406 2HB  ALA A 271      -7.875   3.765   5.773  1.00  0.00           H  
ATOM   4407 3HB  ALA A 271      -7.807   4.581   7.352  1.00  0.00           H  
ATOM   4408  N   LEU A 272      -9.358   7.162   7.755  1.00  0.00           N  
ATOM   4409  CA  LEU A 272     -10.161   7.895   8.741  1.00  0.00           C  
ATOM   4410  C   LEU A 272     -11.204   8.794   8.083  1.00  0.00           C  
ATOM   4411  O   LEU A 272     -12.260   9.049   8.674  1.00  0.00           O  
ATOM   4412  CB  LEU A 272      -9.249   8.745   9.635  1.00  0.00           C  
ATOM   4413  CG  LEU A 272      -8.361   7.965  10.612  1.00  0.00           C  
ATOM   4414  CD1 LEU A 272      -7.363   8.914  11.261  1.00  0.00           C  
ATOM   4415  CD2 LEU A 272      -9.231   7.287  11.660  1.00  0.00           C  
ATOM   4416  H   LEU A 272      -8.361   7.318   7.719  1.00  0.00           H  
ATOM   4417  HA  LEU A 272     -10.706   7.173   9.349  1.00  0.00           H  
ATOM   4418 1HB  LEU A 272      -8.597   9.341   8.999  1.00  0.00           H  
ATOM   4419 2HB  LEU A 272      -9.870   9.423  10.221  1.00  0.00           H  
ATOM   4420  HG  LEU A 272      -7.796   7.209  10.066  1.00  0.00           H  
ATOM   4421 1HD1 LEU A 272      -6.731   8.360  11.955  1.00  0.00           H  
ATOM   4422 2HD1 LEU A 272      -6.740   9.370  10.491  1.00  0.00           H  
ATOM   4423 3HD1 LEU A 272      -7.900   9.692  11.802  1.00  0.00           H  
ATOM   4424 1HD2 LEU A 272      -8.600   6.732  12.354  1.00  0.00           H  
ATOM   4425 2HD2 LEU A 272      -9.796   8.042  12.208  1.00  0.00           H  
ATOM   4426 3HD2 LEU A 272      -9.923   6.601  11.170  1.00  0.00           H  
ATOM   4427  N   ALA A 273     -10.916   9.241   6.878  1.00  0.00           N  
ATOM   4428  CA  ALA A 273     -11.850  10.106   6.126  1.00  0.00           C  
ATOM   4429  C   ALA A 273     -12.897   9.281   5.343  1.00  0.00           C  
ATOM   4430  O   ALA A 273     -13.757   9.839   4.663  1.00  0.00           O  
ATOM   4431  CB  ALA A 273     -11.070  11.023   5.150  1.00  0.00           C  
ATOM   4432  H   ALA A 273     -10.034   8.987   6.457  1.00  0.00           H  
ATOM   4433  HA  ALA A 273     -12.386  10.729   6.842  1.00  0.00           H  
ATOM   4434 1HB  ALA A 273     -11.772  11.654   4.604  1.00  0.00           H  
ATOM   4435 2HB  ALA A 273     -10.380  11.652   5.713  1.00  0.00           H  
ATOM   4436 3HB  ALA A 273     -10.510  10.411   4.446  1.00  0.00           H  
ATOM   4437  N   HIS A 274     -12.812   7.944   5.392  1.00  0.00           N  
ATOM   4438  CA  HIS A 274     -13.688   7.136   4.586  1.00  0.00           C  
ATOM   4439  C   HIS A 274     -15.147   7.290   5.043  1.00  0.00           C  
ATOM   4440  O   HIS A 274     -15.422   7.305   6.246  1.00  0.00           O  
ATOM   4441  CB  HIS A 274     -13.248   5.658   4.676  1.00  0.00           C  
ATOM   4442  CG  HIS A 274     -13.866   4.792   3.630  1.00  0.00           C  
ATOM   4443  ND1 HIS A 274     -15.157   4.308   3.742  1.00  0.00           N  
ATOM   4444  CD2 HIS A 274     -13.399   4.391   2.423  1.00  0.00           C  
ATOM   4445  CE1 HIS A 274     -15.441   3.613   2.646  1.00  0.00           C  
ATOM   4446  NE2 HIS A 274     -14.395   3.642   1.838  1.00  0.00           N  
ATOM   4447  H   HIS A 274     -12.137   7.490   5.991  1.00  0.00           H  
ATOM   4448  HA  HIS A 274     -13.626   7.457   3.547  1.00  0.00           H  
ATOM   4449 1HB  HIS A 274     -12.164   5.595   4.578  1.00  0.00           H  
ATOM   4450 2HB  HIS A 274     -13.513   5.258   5.654  1.00  0.00           H  
ATOM   4451  HD2 HIS A 274     -12.414   4.599   2.003  1.00  0.00           H  
ATOM   4452  HE1 HIS A 274     -16.381   3.101   2.441  1.00  0.00           H  
ATOM   4453  HE2 HIS A 274     -14.331   3.190   0.937  1.00  0.00           H  
ATOM   4454  N   PRO A 275     -16.109   7.323   4.103  1.00  0.00           N  
ATOM   4455  CA  PRO A 275     -17.522   7.345   4.497  1.00  0.00           C  
ATOM   4456  C   PRO A 275     -17.952   6.271   5.495  1.00  0.00           C  
ATOM   4457  O   PRO A 275     -18.936   6.477   6.212  1.00  0.00           O  
ATOM   4458  CB  PRO A 275     -18.266   7.199   3.162  1.00  0.00           C  
ATOM   4459  CG  PRO A 275     -17.348   7.786   2.145  1.00  0.00           C  
ATOM   4460  CD  PRO A 275     -15.967   7.397   2.605  1.00  0.00           C  
ATOM   4461  HA  PRO A 275     -17.751   8.312   4.969  1.00  0.00           H  
ATOM   4462 1HB  PRO A 275     -18.487   6.139   2.968  1.00  0.00           H  
ATOM   4463 2HB  PRO A 275     -19.232   7.725   3.210  1.00  0.00           H  
ATOM   4464 1HG  PRO A 275     -17.585   7.391   1.146  1.00  0.00           H  
ATOM   4465 2HG  PRO A 275     -17.483   8.877   2.096  1.00  0.00           H  
ATOM   4466 1HD  PRO A 275     -15.698   6.421   2.175  1.00  0.00           H  
ATOM   4467 2HD  PRO A 275     -15.246   8.169   2.296  1.00  0.00           H  
ATOM   4468  N   PHE A 276     -17.229   5.151   5.580  1.00  0.00           N  
ATOM   4469  CA  PHE A 276     -17.595   4.136   6.585  1.00  0.00           C  
ATOM   4470  C   PHE A 276     -17.669   4.731   8.003  1.00  0.00           C  
ATOM   4471  O   PHE A 276     -18.365   4.208   8.853  1.00  0.00           O  
ATOM   4472  CB  PHE A 276     -16.587   2.986   6.566  1.00  0.00           C  
ATOM   4473  CG  PHE A 276     -16.940   1.855   7.489  1.00  0.00           C  
ATOM   4474  CD1 PHE A 276     -18.104   1.124   7.300  1.00  0.00           C  
ATOM   4475  CD2 PHE A 276     -16.111   1.521   8.549  1.00  0.00           C  
ATOM   4476  CE1 PHE A 276     -18.430   0.083   8.150  1.00  0.00           C  
ATOM   4477  CE2 PHE A 276     -16.434   0.481   9.399  1.00  0.00           C  
ATOM   4478  CZ  PHE A 276     -17.596  -0.238   9.199  1.00  0.00           C  
ATOM   4479  H   PHE A 276     -16.439   4.982   4.975  1.00  0.00           H  
ATOM   4480  HA  PHE A 276     -18.586   3.750   6.341  1.00  0.00           H  
ATOM   4481 1HB  PHE A 276     -16.509   2.587   5.555  1.00  0.00           H  
ATOM   4482 2HB  PHE A 276     -15.603   3.359   6.847  1.00  0.00           H  
ATOM   4483  HD1 PHE A 276     -18.763   1.378   6.470  1.00  0.00           H  
ATOM   4484  HD2 PHE A 276     -15.194   2.089   8.708  1.00  0.00           H  
ATOM   4485  HE1 PHE A 276     -19.348  -0.483   7.990  1.00  0.00           H  
ATOM   4486  HE2 PHE A 276     -15.774   0.228  10.228  1.00  0.00           H  
ATOM   4487  HZ  PHE A 276     -17.853  -1.057   9.869  1.00  0.00           H  
ATOM   4488  N   PHE A 277     -16.943   5.833   8.249  1.00  0.00           N  
ATOM   4489  CA  PHE A 277     -16.914   6.447   9.583  1.00  0.00           C  
ATOM   4490  C   PHE A 277     -17.848   7.601   9.756  1.00  0.00           C  
ATOM   4491  O   PHE A 277     -17.808   8.231  10.791  1.00  0.00           O  
ATOM   4492  CB  PHE A 277     -15.494   6.771  10.037  1.00  0.00           C  
ATOM   4493  CG  PHE A 277     -14.594   5.547   9.978  1.00  0.00           C  
ATOM   4494  CD1 PHE A 277     -14.718   4.525  10.929  1.00  0.00           C  
ATOM   4495  CD2 PHE A 277     -13.693   5.392   8.948  1.00  0.00           C  
ATOM   4496  CE1 PHE A 277     -13.922   3.374  10.870  1.00  0.00           C  
ATOM   4497  CE2 PHE A 277     -12.876   4.242   8.887  1.00  0.00           C  
ATOM   4498  CZ  PHE A 277     -12.998   3.245   9.849  1.00  0.00           C  
ATOM   4499  H   PHE A 277     -16.405   6.252   7.503  1.00  0.00           H  
ATOM   4500  HA  PHE A 277     -17.340   5.741  10.297  1.00  0.00           H  
ATOM   4501 1HB  PHE A 277     -15.079   7.555   9.404  1.00  0.00           H  
ATOM   4502 2HB  PHE A 277     -15.517   7.154  11.057  1.00  0.00           H  
ATOM   4503  HD1 PHE A 277     -15.450   4.628  11.730  1.00  0.00           H  
ATOM   4504  HD2 PHE A 277     -13.594   6.171   8.191  1.00  0.00           H  
ATOM   4505  HE1 PHE A 277     -14.036   2.594  11.623  1.00  0.00           H  
ATOM   4506  HE2 PHE A 277     -12.148   4.137   8.083  1.00  0.00           H  
ATOM   4507  HZ  PHE A 277     -12.362   2.362   9.797  1.00  0.00           H  
ATOM   4508  N   GLN A 278     -18.724   7.846   8.782  1.00  0.00           N  
ATOM   4509  CA  GLN A 278     -19.605   9.003   8.853  1.00  0.00           C  
ATOM   4510  C   GLN A 278     -20.450   9.000  10.116  1.00  0.00           C  
ATOM   4511  O   GLN A 278     -20.768  10.089  10.640  1.00  0.00           O  
ATOM   4512  CB  GLN A 278     -20.516   9.053   7.622  1.00  0.00           C  
ATOM   4513  CG  GLN A 278     -21.380  10.299   7.538  1.00  0.00           C  
ATOM   4514  CD  GLN A 278     -20.562  11.557   7.319  1.00  0.00           C  
ATOM   4515  OE1 GLN A 278     -19.764  11.640   6.381  1.00  0.00           O  
ATOM   4516  NE2 GLN A 278     -20.756  12.546   8.184  1.00  0.00           N  
ATOM   4517  H   GLN A 278     -18.785   7.229   7.984  1.00  0.00           H  
ATOM   4518  HA  GLN A 278     -18.992   9.900   8.937  1.00  0.00           H  
ATOM   4519 1HB  GLN A 278     -19.909   9.003   6.718  1.00  0.00           H  
ATOM   4520 2HB  GLN A 278     -21.175   8.185   7.622  1.00  0.00           H  
ATOM   4521 1HG  GLN A 278     -22.073  10.192   6.704  1.00  0.00           H  
ATOM   4522 2HG  GLN A 278     -21.933  10.409   8.471  1.00  0.00           H  
ATOM   4523 1HE2 GLN A 278     -20.244  13.401   8.090  1.00  0.00           H  
ATOM   4524 2HE2 GLN A 278     -21.413  12.437   8.930  1.00  0.00           H  
ATOM   4525  N   ASP A 279     -20.878   7.824  10.568  1.00  0.00           N  
ATOM   4526  CA  ASP A 279     -21.710   7.706  11.748  1.00  0.00           C  
ATOM   4527  C   ASP A 279     -20.990   7.028  12.905  1.00  0.00           C  
ATOM   4528  O   ASP A 279     -21.635   6.492  13.793  1.00  0.00           O  
ATOM   4529  CB  ASP A 279     -22.985   6.929  11.413  1.00  0.00           C  
ATOM   4530  CG  ASP A 279     -22.705   5.517  10.916  1.00  0.00           C  
ATOM   4531  OD1 ASP A 279     -21.564   5.213  10.662  1.00  0.00           O  
ATOM   4532  OD2 ASP A 279     -23.635   4.756  10.795  1.00  0.00           O  
ATOM   4533  H   ASP A 279     -20.611   6.988  10.069  1.00  0.00           H  
ATOM   4534  HA  ASP A 279     -21.921   8.708  12.124  1.00  0.00           H  
ATOM   4535 1HB  ASP A 279     -23.617   6.868  12.299  1.00  0.00           H  
ATOM   4536 2HB  ASP A 279     -23.546   7.464  10.647  1.00  0.00           H  
ATOM   4537  N   VAL A 280     -19.666   7.079  12.927  1.00  0.00           N  
ATOM   4538  CA  VAL A 280     -18.949   6.481  14.050  1.00  0.00           C  
ATOM   4539  C   VAL A 280     -19.278   7.172  15.379  1.00  0.00           C  
ATOM   4540  O   VAL A 280     -19.498   8.381  15.432  1.00  0.00           O  
ATOM   4541  CB  VAL A 280     -17.422   6.406  13.792  1.00  0.00           C  
ATOM   4542  CG1 VAL A 280     -16.782   7.804  13.804  1.00  0.00           C  
ATOM   4543  CG2 VAL A 280     -16.730   5.500  14.775  1.00  0.00           C  
ATOM   4544  H   VAL A 280     -19.140   7.520  12.186  1.00  0.00           H  
ATOM   4545  HA  VAL A 280     -19.315   5.463  14.191  1.00  0.00           H  
ATOM   4546  HB  VAL A 280     -17.251   6.020  12.787  1.00  0.00           H  
ATOM   4547 1HG1 VAL A 280     -15.711   7.715  13.620  1.00  0.00           H  
ATOM   4548 2HG1 VAL A 280     -17.234   8.418  13.026  1.00  0.00           H  
ATOM   4549 3HG1 VAL A 280     -16.945   8.270  14.776  1.00  0.00           H  
ATOM   4550 1HG2 VAL A 280     -15.663   5.476  14.558  1.00  0.00           H  
ATOM   4551 2HG2 VAL A 280     -16.887   5.874  15.787  1.00  0.00           H  
ATOM   4552 3HG2 VAL A 280     -17.140   4.494  14.693  1.00  0.00           H  
ATOM   4553  N   THR A 281     -19.385   6.380  16.428  1.00  0.00           N  
ATOM   4554  CA  THR A 281     -19.610   6.774  17.804  1.00  0.00           C  
ATOM   4555  C   THR A 281     -18.724   5.912  18.713  1.00  0.00           C  
ATOM   4556  O   THR A 281     -17.875   5.148  18.222  1.00  0.00           O  
ATOM   4557  CB  THR A 281     -21.091   6.630  18.199  1.00  0.00           C  
ATOM   4558  OG1 THR A 281     -21.305   7.225  19.486  1.00  0.00           O  
ATOM   4559  CG2 THR A 281     -21.489   5.163  18.250  1.00  0.00           C  
ATOM   4560  H   THR A 281     -19.294   5.399  16.206  1.00  0.00           H  
ATOM   4561  HA  THR A 281     -19.403   7.841  17.897  1.00  0.00           H  
ATOM   4562  HB  THR A 281     -21.714   7.145  17.468  1.00  0.00           H  
ATOM   4563  HG1 THR A 281     -22.027   7.856  19.430  1.00  0.00           H  
ATOM   4564 1HG2 THR A 281     -22.539   5.081  18.530  1.00  0.00           H  
ATOM   4565 2HG2 THR A 281     -21.338   4.711  17.270  1.00  0.00           H  
ATOM   4566 3HG2 THR A 281     -20.876   4.646  18.986  1.00  0.00           H  
ATOM   4567  N   LYS A 282     -18.933   6.004  20.021  1.00  0.00           N  
ATOM   4568  CA  LYS A 282     -18.060   5.323  20.981  1.00  0.00           C  
ATOM   4569  C   LYS A 282     -18.885   4.609  22.038  1.00  0.00           C  
ATOM   4570  O   LYS A 282     -19.113   5.140  23.122  1.00  0.00           O  
ATOM   4571  CB  LYS A 282     -17.100   6.312  21.643  1.00  0.00           C  
ATOM   4572  CG  LYS A 282     -16.084   5.672  22.580  1.00  0.00           C  
ATOM   4573  CD  LYS A 282     -15.122   6.707  23.142  1.00  0.00           C  
ATOM   4574  CE  LYS A 282     -14.170   6.087  24.154  1.00  0.00           C  
ATOM   4575  NZ  LYS A 282     -13.262   7.101  24.758  1.00  0.00           N  
ATOM   4576  H   LYS A 282     -19.707   6.554  20.365  1.00  0.00           H  
ATOM   4577  HA  LYS A 282     -17.490   4.559  20.449  1.00  0.00           H  
ATOM   4578 1HB  LYS A 282     -16.550   6.856  20.874  1.00  0.00           H  
ATOM   4579 2HB  LYS A 282     -17.670   7.043  22.217  1.00  0.00           H  
ATOM   4580 1HG  LYS A 282     -16.606   5.187  23.406  1.00  0.00           H  
ATOM   4581 2HG  LYS A 282     -15.516   4.916  22.039  1.00  0.00           H  
ATOM   4582 1HD  LYS A 282     -14.540   7.144  22.329  1.00  0.00           H  
ATOM   4583 2HD  LYS A 282     -15.686   7.503  23.629  1.00  0.00           H  
ATOM   4584 1HE  LYS A 282     -14.743   5.612  24.949  1.00  0.00           H  
ATOM   4585 2HE  LYS A 282     -13.566   5.323  23.665  1.00  0.00           H  
ATOM   4586 1HZ  LYS A 282     -12.648   6.650  25.422  1.00  0.00           H  
ATOM   4587 2HZ  LYS A 282     -12.711   7.535  24.031  1.00  0.00           H  
ATOM   4588 3HZ  LYS A 282     -13.810   7.805  25.231  1.00  0.00           H  
ATOM   4589  N   PRO A 283     -19.364   3.386  21.744  1.00  0.00           N  
ATOM   4590  CA  PRO A 283     -20.184   2.677  22.708  1.00  0.00           C  
ATOM   4591  C   PRO A 283     -19.348   2.046  23.816  1.00  0.00           C  
ATOM   4592  O   PRO A 283     -18.136   1.822  23.641  1.00  0.00           O  
ATOM   4593  CB  PRO A 283     -20.871   1.614  21.845  1.00  0.00           C  
ATOM   4594  CG  PRO A 283     -19.872   1.302  20.784  1.00  0.00           C  
ATOM   4595  CD  PRO A 283     -19.230   2.628  20.473  1.00  0.00           C  
ATOM   4596  HA  PRO A 283     -20.927   3.369  23.130  1.00  0.00           H  
ATOM   4597 1HB  PRO A 283     -21.127   0.738  22.460  1.00  0.00           H  
ATOM   4598 2HB  PRO A 283     -21.814   2.009  21.441  1.00  0.00           H  
ATOM   4599 1HG  PRO A 283     -19.149   0.558  21.149  1.00  0.00           H  
ATOM   4600 2HG  PRO A 283     -20.371   0.859  19.910  1.00  0.00           H  
ATOM   4601 1HD  PRO A 283     -18.173   2.473  20.212  1.00  0.00           H  
ATOM   4602 2HD  PRO A 283     -19.768   3.111  19.644  1.00  0.00           H  
ATOM   4603  N   VAL A 284     -20.022   1.767  24.928  1.00  0.00           N  
ATOM   4604  CA  VAL A 284     -19.481   1.035  26.086  1.00  0.00           C  
ATOM   4605  C   VAL A 284     -19.572  -0.483  25.781  1.00  0.00           C  
ATOM   4606  O   VAL A 284     -20.652  -0.991  25.445  1.00  0.00           O  
ATOM   4607  CB  VAL A 284     -20.267   1.370  27.368  1.00  0.00           C  
ATOM   4608  CG1 VAL A 284     -19.753   0.544  28.538  1.00  0.00           C  
ATOM   4609  CG2 VAL A 284     -20.159   2.857  27.667  1.00  0.00           C  
ATOM   4610  H   VAL A 284     -20.978   2.094  24.955  1.00  0.00           H  
ATOM   4611  HA  VAL A 284     -18.445   1.340  26.235  1.00  0.00           H  
ATOM   4612  HB  VAL A 284     -21.314   1.103  27.221  1.00  0.00           H  
ATOM   4613 1HG1 VAL A 284     -20.320   0.794  29.436  1.00  0.00           H  
ATOM   4614 2HG1 VAL A 284     -19.874  -0.516  28.316  1.00  0.00           H  
ATOM   4615 3HG1 VAL A 284     -18.699   0.764  28.703  1.00  0.00           H  
ATOM   4616 1HG2 VAL A 284     -20.717   3.087  28.574  1.00  0.00           H  
ATOM   4617 2HG2 VAL A 284     -19.111   3.125  27.808  1.00  0.00           H  
ATOM   4618 3HG2 VAL A 284     -20.570   3.427  26.834  1.00  0.00           H  
ATOM   4619  N   PRO A 285     -18.442  -1.206  25.866  1.00  0.00           N  
ATOM   4620  CA  PRO A 285     -18.480  -2.661  25.563  1.00  0.00           C  
ATOM   4621  C   PRO A 285     -19.139  -3.440  26.682  1.00  0.00           C  
ATOM   4622  O   PRO A 285     -19.167  -2.969  27.801  1.00  0.00           O  
ATOM   4623  CB  PRO A 285     -16.998  -3.042  25.507  1.00  0.00           C  
ATOM   4624  CG  PRO A 285     -16.293  -2.052  26.355  1.00  0.00           C  
ATOM   4625  CD  PRO A 285     -17.061  -0.752  26.184  1.00  0.00           C  
ATOM   4626  HA  PRO A 285     -18.962  -2.815  24.587  1.00  0.00           H  
ATOM   4627 1HB  PRO A 285     -16.860  -4.071  25.872  1.00  0.00           H  
ATOM   4628 2HB  PRO A 285     -16.643  -3.020  24.466  1.00  0.00           H  
ATOM   4629 1HG  PRO A 285     -16.280  -2.390  27.402  1.00  0.00           H  
ATOM   4630 2HG  PRO A 285     -15.244  -1.958  26.039  1.00  0.00           H  
ATOM   4631 1HD  PRO A 285     -17.024  -0.177  27.121  1.00  0.00           H  
ATOM   4632 2HD  PRO A 285     -16.624  -0.174  25.356  1.00  0.00           H  
ATOM   4633  N   HIS A 286     -19.636  -4.634  26.359  1.00  0.00           N  
ATOM   4634  CA  HIS A 286     -20.096  -5.569  27.386  1.00  0.00           C  
ATOM   4635  C   HIS A 286     -18.915  -6.423  27.903  1.00  0.00           C  
ATOM   4636  O   HIS A 286     -18.484  -7.366  27.245  1.00  0.00           O  
ATOM   4637  OXT HIS A 286     -18.406  -6.168  28.959  1.00  0.00           O  
ATOM   4638  CB  HIS A 286     -21.203  -6.475  26.838  1.00  0.00           C  
ATOM   4639  CG  HIS A 286     -22.455  -5.741  26.472  1.00  0.00           C  
ATOM   4640  ND1 HIS A 286     -23.324  -5.236  27.417  1.00  0.00           N  
ATOM   4641  CD2 HIS A 286     -22.985  -5.427  25.267  1.00  0.00           C  
ATOM   4642  CE1 HIS A 286     -24.335  -4.642  26.807  1.00  0.00           C  
ATOM   4643  NE2 HIS A 286     -24.153  -4.744  25.503  1.00  0.00           N  
ATOM   4644  H   HIS A 286     -19.698  -4.902  25.387  1.00  0.00           H  
ATOM   4645  HA  HIS A 286     -20.455  -5.011  28.251  1.00  0.00           H  
ATOM   4646 1HB  HIS A 286     -20.841  -6.995  25.950  1.00  0.00           H  
ATOM   4647 2HB  HIS A 286     -21.455  -7.231  27.580  1.00  0.00           H  
ATOM   4648  HD2 HIS A 286     -22.565  -5.671  24.291  1.00  0.00           H  
ATOM   4649  HE1 HIS A 286     -25.175  -4.151  27.297  1.00  0.00           H  
ATOM   4650  HE2 HIS A 286     -24.770  -4.381  24.791  1.00  0.00           H  
TER                                                                             
# All scores below are weighted scores, not raw scores.
#BEGIN_POSE_ENERGIES_TABLE 4EK4_A_0090.pdb
label fa_atr fa_rep fa_sol fa_intra_rep fa_intra_sol_xover4 lk_ball_wtd fa_elec pro_close hbond_sr_bb hbond_lr_bb hbond_bb_sc hbond_sc dslf_fa13 coordinate_constraint omega fa_dun p_aa_pp yhh_planarity ref rama_prepro total
weights 1 0.55 1 0.005 1 1 1 1.25 1 1 1 1 1.25 0.5 0.4 0.7 0.6 0.625 1 0.45 NA
pose -1712.72 198.493 939.114 3.38888 55.974 -44.448 -476.827 1.80382 -103.432 -47.3343 -66.4645 -25.2443 0 29.9279 24.0534 337.359 -53.4091 0.22523 110.189 -14.9528 -844.307
MET:NtermProteinFull_1 -6.18028 0.6958 1.39625 0.01247 0.27247 -0.10728 -0.99141 0 0 0 0 0 0 0.42416 0.00548 0.87796 0 0 1.65735 0 -1.93704
GLU_2 -2.41345 0.16634 3.59508 0.02124 1.39374 -0.06371 -2.39572 0 0 0 0 0 0 0.06002 -0.06933 2.77287 -0.20844 0 -2.72453 -0.14122 -0.00711
ASN_3 -5.13567 0.57678 3.71143 0.00701 0.30594 -0.62449 -0.95632 0 0 0 0 0 0 0.07064 -0.00918 1.62612 -0.35528 0 -1.34026 -0.46641 -2.58967
PHE_4 -8.61844 0.89751 0.82207 0.02158 0.24797 -0.60575 -0.40094 0 0 0 0 0 0 0.06275 -0.02917 1.60174 -0.03722 0 1.21829 -0.37262 -5.19222
GLN_5 -4.20538 0.20462 4.14289 0.01278 0.5699 0.31075 -2.84406 0 0 0 -0.89084 0 0 0.11993 0.04515 2.32387 0.29926 0 -1.45095 0.08585 -1.27624
LYS_6 -4.24867 0.14834 2.17633 0.00832 0.23668 -0.07119 -0.88324 0 0 0 -0.89084 0 0 0.04566 -0.04758 2.26999 -0.01561 0 -0.71458 -0.11381 -2.1002
VAL_7 -4.37055 0.25666 1.81432 0.0141 0.04466 -0.17221 -0.55791 0 0 0 0 0 0 0.02619 -0.0021 0.01465 -0.51848 0 2.64269 -0.16868 -0.97666
GLU_8 -4.63975 0.25434 4.02689 0.00933 0.45601 0.00971 -1.87498 0 0 0 0 0 0 0.03451 0.03441 2.48607 0.12896 0 -2.72453 0.28626 -1.51278
LYS_9 -4.66454 0.14994 3.38172 0.00786 0.14195 -0.02928 -1.59197 0 0 0 0 -0.85163 0 0.03217 -0.00199 1.25457 0.04258 0 -0.71458 0.13856 -2.70465
ILE_10 -5.36375 0.915 1.50036 0.0272 0.06968 -0.26463 -0.56008 0 0 0 0 0 0 0.01743 -0.02737 0.40636 -0.50733 0 2.30374 -0.04405 -1.52743
GLY_11 -3.15296 0.04536 2.66338 0.0001 0 -0.09259 -1.09433 0 0 0 0 0 0 0.01496 -0.03586 0 -1.4166 0 0.79816 0.26181 -2.00857
GLU_12 -3.78488 0.42414 3.54932 0.00647 0.32371 0.04411 -2.44005 0 0 0 0 -0.85163 0 0.01379 -0.06763 2.68963 0.32922 0 -2.72453 0.49554 -1.9928
GLY_13 -2.64518 0.27177 2.60265 7e-05 0 -0.12594 -0.61854 0 0 0 0 0 0 0.06024 0.00087 0 -1.02621 0 0.79816 0.30961 -0.3725
THR_14 -4.45249 0.29144 1.32401 0.00967 0.06154 -0.24371 -0.57511 0 0 0 0 0 0 0.0288 0.58508 0.03352 0.00742 0 1.15175 0.06668 -1.71141
TYR_15 -7.10249 0.44731 1.72129 0.02181 0.30566 -0.42261 -0.71243 0 0 0 -0.38898 0 0 0.07447 -0.04298 1.88641 -0.21221 0.00128 0.58223 0.03046 -3.81078
GLY_16 -3.9235 0.95545 2.78326 0.00012 0 -0.14225 -1.07263 0 0 0 0 0 0 0.02861 0.00063 0 -1.44657 0 0.79816 0.23296 -1.78576
VAL_17 -6.15619 1.33353 2.24149 0.01765 0.03701 -0.08777 -1.1907 0 0 0 0 0 0 0.13501 -0.07529 0.32942 -0.03403 0 2.64269 0.14068 -0.66652
VAL_18 -6.94961 0.85517 2.66468 0.01514 0.04231 -0.25188 -2.50133 0 0 0 0 0 0 0.03612 -0.0423 0.13621 -0.67733 0 2.64269 -0.26145 -4.29158
TYR_19 -8.84611 0.9828 3.45904 0.02109 0.21176 -0.26603 -2.46434 0 0 0 0 0 0 0.04209 1.58666 1.73671 -0.37708 0.00065 0.58223 -0.30916 -3.63969
LYS_20 -8.18818 0.83764 4.96048 0.00793 0.14147 -0.09518 -3.4141 0 0 0 0 0 0 0.11759 0.03281 1.18678 0.07796 0 -0.71458 -0.1888 -5.23819
ALA_21 -5.83069 0.84266 1.97554 0.00125 0 -0.02251 -1.88679 0 0 0 0 0 0 0.0356 0.12519 0 -0.41946 0 1.32468 -0.02412 -3.87865
ARG_22 -6.44821 0.46356 4.92253 0.02143 0.51623 0.0418 -3.46571 0 0 0 -0.37927 0 0 0.05684 -0.03218 2.45866 0.12297 0 -0.09474 0.03665 -1.77944
ASN_23 -7.13437 0.33339 6.13548 0.01137 0.52209 -0.20543 -3.63293 0 0 0 -0.71412 0 0 0.08679 -0.06551 1.51198 -0.51858 0 -1.34026 -0.0831 -5.09319
LYS_24 -4.75021 0.12329 4.68139 0.00785 0.14075 -0.01865 -2.09582 0 0 0 0 0 0 0.10838 0.06355 1.09496 -0.02692 0 -0.71458 -0.37289 -1.7589
LEU_25 -3.35976 0.31858 2.05763 0.01618 0.08546 -0.30381 -0.42106 0 0 0 -0.71412 0 0 0.08163 -0.02604 0.11718 -0.22003 0 1.66147 -0.43851 -1.1452
THR_26 -3.21716 0.36032 3.44868 0.0079 0.06624 -0.31957 -0.37544 0 0 0 -0.7493 0 0 0.06631 -0.03445 0.12074 -0.661 0 1.15175 -0.11028 -0.24526
GLY_27 -2.73804 0.13927 2.93039 7e-05 0 0.27401 -1.7339 0 0 0 -0.37927 0 0 0.05503 -0.09424 0 -1.45906 0 0.79816 -0.42018 -2.62775
GLU_28 -5.1547 0.39906 4.72688 0.00748 0.30932 -0.18831 -2.28466 0 0 0 -0.7493 0 0 0.20863 0.18814 2.5758 -0.01512 0 -2.72453 -0.72456 -3.42587
VAL_29 -4.84516 0.296 1.4548 0.01499 0.04304 -0.46388 -0.16156 0 0 0 0 0 0 0.06853 0.17151 0.01266 -0.46542 0 2.64269 -0.50146 -1.73325
VAL_30 -7.78037 0.592 1.56676 0.01781 0.04798 -0.16806 -1.91994 0 0 0 0 0 0 0.05346 0.56765 0.01339 -0.4262 0 2.64269 -0.42032 -5.21315
ALA_31 -4.97028 0.31344 2.25227 0.00162 0 0.09319 -2.0695 0 0 0 0 0 0 0.05894 -0.03299 0 0.56462 0 1.32468 0.09903 -2.36498
LEU_32 -7.43075 1.69962 0.98392 0.02006 0.06583 0.12157 -2.13308 0 0 0 0 0 0 0.19056 0.04559 0.77992 -0.30643 0 1.66147 0.30223 -3.99947
LYS_33 -6.58007 0.94097 5.40611 0.01498 0.21656 0.07235 -5.74087 0 0 0 0 0 0 0.11772 0.0694 2.3756 0.35903 0 -0.71458 0.10525 -3.35757
LYS_34 -4.60956 0.54733 3.00597 0.00819 0.15182 -0.09128 -1.00856 0 0 0 0 0 0 0.10905 0.07208 1.0478 0.09537 0 -0.71458 0.05224 -1.33413
ILE_35 -6.31847 1.24767 1.05423 0.03116 0.09618 0.04283 -1.95761 0.00992 0 0 0 0 0 0.41388 0.59789 0.72503 1.65013 0 2.30374 5.1888 5.08539
PRO_36 -2.41894 0.30155 1.64847 0.00393 0.12205 -0.06462 -0.64901 0.0965 0 0 0 0 0 0.59181 0.11676 0.09036 2.16484 0 -1.64321 10.4826 10.8431
SER_37 -2.46327 0.10093 2.40369 0.00178 0.0484 -0.17296 -0.98199 0 0 0 0 0 0 0.28027 0.19779 0.11482 -0.09363 0 -0.28969 4.9301 4.07622
THR_38 -3.76701 0.30175 3.51821 0.01063 0.06147 -0.3357 -0.55336 0 0 0 0 0 0 0.1415 0.10001 0.00193 -0.01475 0 1.15175 -0.25921 0.35722
ALA_39 -5.6669 0.5957 2.28883 0.0014 0 -0.20868 -1.17902 0 0 0 0 0 0 0.10566 0.00623 0 -0.23531 0 1.32468 -0.12926 -3.09666
ILE_40 -6.31066 0.3581 3.80137 0.03802 0.11214 -0.26404 -2.12662 0 0 0 0 0 0 0.05347 0.08964 1.27359 -0.33967 0 2.30374 -0.23418 -1.2451
ARG_41 -5.92279 0.37181 6.04569 0.01948 0.49863 -0.00034 -3.19182 0 0 0 0 -1.03208 0 0.06082 0.13775 1.84597 0.00524 0 -0.09474 0.07299 -1.18339
GLU_42 -6.59151 0.33333 6.45141 0.00741 0.76233 0.08624 -3.14053 0 0 0 0 -1.03208 0 0.06599 -0.04139 2.8612 -0.27597 0 -2.72453 -0.13333 -3.37141
ILE_43 -8.66961 2.09831 1.53223 0.02623 0.07327 -0.23718 -1.46568 0 0 0 0 0 0 0.03004 0.19812 0.29029 -0.32519 0 2.30374 -0.26182 -4.40725
SER_44 -4.59398 0.32174 4.52818 0.00148 0.02381 -0.17483 -2.58493 0 0 0 0 0 0 0.02171 0.15229 0.5336 0.27854 0 -0.28969 -0.00041 -1.78249
LEU_45 -4.60367 0.48372 3.86218 0.01687 0.07724 -0.17139 -1.44357 0 0 0 0 0 0 0.04039 0.08447 0.16332 -0.27819 0 1.66147 -0.15269 -0.25985
LEU_46 -7.46071 1.01652 2.93094 0.01521 0.09221 0.02751 -1.44791 0 0 0 0 0 0 0.01127 -0.04436 0.1585 -0.10079 0 1.66147 -0.28611 -3.42625
LYS_47 -5.96399 0.45954 5.69849 0.01456 0.18497 0.15397 -2.73479 0 0 0 -0.41523 -0.38368 0 0.0089 -0.02818 2.48799 -0.02405 0 -0.71458 -0.40696 -1.66304
GLU_48 -2.84733 0.40065 2.88206 0.00699 0.33299 -0.2812 -1.19532 0 0 0 0 0 0 0.02939 0.06241 2.36122 -0.0796 0 -2.72453 -0.47189 -1.52415
LEU_49 -6.21272 0.62723 0.68569 0.02021 0.16943 -0.34113 -0.37985 0 0 0 0 0 0 0.05196 0.35003 1.49202 -0.0494 0 1.66147 -0.06282 -1.98789
ASN_50 -3.63103 0.22145 3.29798 0.00443 0.27131 -0.45365 -0.80205 0 0 0 -0.41523 0 0 0.0077 -0.03905 1.99247 0.35368 0 -1.34026 0.19833 -0.33392
HIS_51 -7.64897 1.53367 5.01536 0.00407 0.33819 -0.14178 -1.07594 0.00028 0 0 -1.05144 0 0 0.02917 0.10418 1.45632 -0.44907 0 -0.30065 0.3991 -1.78749
PRO_52 -3.15308 0.7087 2.46843 0.0023 0.03647 -0.28006 -0.2751 0.00496 0 0 0 0 0 0.04302 -0.121 0.50661 -0.58831 0 -1.64321 0.26842 -2.02185
ASN_53 -7.66792 0.91222 6.19717 0.00803 0.35004 0.12134 -2.90694 0 0 0 -1.41492 -0.55304 0 0.02475 0.48118 2.67958 -0.61184 0 -1.34026 -0.33446 -4.05506
ILE_54 -7.70014 0.6108 2.94809 0.03067 0.07957 -0.14456 -0.71311 0 0 0 0 0 0 0.02545 -0.05758 1.25893 -0.75469 0 2.30374 -0.46923 -2.58206
VAL_55 -6.94262 0.77701 1.00258 0.0158 0.04637 -0.27651 -1.38899 0 0 0 0 0 0 0.04196 0.4933 0.00834 -0.23626 0 2.64269 -0.23332 -4.04965
LYS_56 -5.23685 0.28676 4.08212 0.00825 0.13686 0.01776 -2.20909 0 0 0 -0.91498 0 0 0.08379 0.55484 1.04721 0.00238 0 -0.71458 -0.21888 -3.0744
LEU_57 -7.4752 0.48239 0.64751 0.01368 0.11064 -0.34558 -0.10787 0 0 0 0 0 0 0.01742 0.08572 0.44404 -0.14871 0 1.66147 -0.12188 -4.73637
LEU_58 -6.41875 0.55111 2.79386 0.01412 0.07843 -0.3725 -0.89289 0 0 0 0 0 0 0.06442 0.53422 0.24905 -0.24851 0 1.66147 0.04645 -1.93953
ASP_59 -5.43154 0.22442 5.57665 0.0061 0.30027 0.06375 -3.63355 0 0 0 -0.56116 -0.38368 0 0.03056 0.19632 2.01299 0.13706 0 -2.14574 0.16392 -3.44364
VAL_60 -5.42411 1.02711 0.52351 0.01267 0.04364 -0.31153 -0.84725 0 0 0 -0.56116 0 0 0.06188 -0.01687 0.03972 -0.49558 0 2.64269 0.14067 -3.1646
ILE_61 -6.0756 0.5567 2.10749 0.02502 0.08442 0.00865 -1.86357 0 0 0 0 0 0 0.04643 -0.01295 0.17964 -0.66729 0 2.30374 -0.15304 -3.46036
HIS_D_62 -4.05182 0.18956 1.51702 0.00732 0.38815 -0.38895 -0.39845 0 0 0 0 0 0 0.03688 -0.06777 2.21509 -0.23694 0 -0.30065 0.16519 -0.92537
THR_63 -4.43225 0.41305 3.73832 0.01289 0.08859 -0.02101 -1.14434 0 0 0 0 0 0 0.04154 0.0215 0.04874 0.23393 0 1.15175 0.41109 0.56379
GLU_64 -3.27862 0.73354 4.38951 0.00753 0.37565 0.26788 -2.52802 0 0 0 -0.46627 -0.73789 0 0.03831 -0.03079 2.34998 0.02204 0 -2.72453 0.07641 -1.50527
ASN_65 -1.94338 0.38227 1.83284 0.00689 0.31546 -0.33095 -0.11949 0 0 0 0 0 0 0.0349 -0.00545 1.44106 -0.86546 0 -1.34026 -0.26852 -0.86008
LYS_66 -6.35047 0.83827 7.39482 0.01827 0.5699 0.36562 -4.95392 0 0 0 -0.46627 -0.73789 0 0.06788 0.02652 2.96524 0.04306 0 -0.71458 -0.28834 -1.22189
LEU_67 -7.83833 1.63519 1.18371 0.016 0.08332 -0.00051 -1.95195 0 0 0 0 0 0 0.05504 -0.00781 0.7255 -0.1781 0 1.66147 -0.0733 -4.68976
TYR_68 -9.12847 0.45503 3.51988 0.02259 0.29641 -0.12066 -2.38317 0 0 0 0 0 0 0.0318 -0.02711 1.61893 -0.0694 0.0089 0.58223 -0.10389 -5.29693
LEU_69 -7.97392 0.64384 0.425 0.01598 0.06689 0.15606 -2.12 0 0 0 0 0 0 0.00996 0.06474 0.74533 -0.20608 0 1.66147 -0.09315 -6.60389
VAL_70 -7.83698 0.90214 1.54293 0.01475 0.04526 -0.11263 -2.70922 0 0 0 0 0 0 0.01601 -0.02962 0.34221 -0.53261 0 2.64269 -0.13475 -5.84981
PHE_71 -8.89081 0.64559 2.68597 0.0212 0.19484 -0.0604 -2.85639 0 0 0 0 0 0 0.0469 0.92775 1.98373 -0.35571 0 1.21829 -0.25824 -4.69726
GLU_72 -5.84833 0.34371 5.54579 0.00763 0.34986 0.37854 -5.09596 0 0 0 -0.91498 -0.58497 0 0.07611 -0.04662 2.67455 -0.05021 0 -2.72453 -0.38727 -6.27669
PHE_73 -7.37684 0.46798 1.89348 0.02221 0.08428 -0.55991 0.29649 0 0 0 0 0 0 0.02759 0.63019 2.17118 -0.17307 0 1.21829 -0.36318 -1.66131
LEU_74 -7.06111 0.5068 0.84348 0.01354 0.05984 -0.63898 -0.15949 0 0 0 0 0 0 0.02389 2.00109 1.87944 -0.02431 0 1.66147 -0.1344 -1.02874
HIS_75 -2.26221 0.12684 1.30746 0.00393 0.44809 -0.22966 -0.46799 0 0 0 0 0 0 0.0068 0.03725 2.45012 -0.13742 0 -0.30065 -0.2618 0.72076
GLN_76 -5.37856 0.2942 3.88104 0.00696 0.15592 -0.18761 -1.44722 0 0 0 0 0 0 0.05759 0.21437 2.43069 -0.06356 0 -1.45095 0.02652 -1.46062
ASP_77 -6.60952 0.6299 6.78897 0.01487 0.97789 -0.20055 -4.89239 0 0 0 -0.66771 0 0 0.02035 0.00434 2.50206 0.22225 0 -2.14574 0.36924 -2.98603
LEU_78 -9.34036 0.69706 2.48204 0.01941 0.20582 0.01789 -2.01238 0 0 0 0 0 0 0.01949 -0.04433 1.27873 -0.30968 0 1.66147 -0.06229 -5.3871
LYS_79 -7.07676 0.36959 7.38095 0.01412 0.82086 -0.35451 -3.45669 0 0 0 0 -0.68146 0 0.03348 0.03477 3.22346 0.09402 0 -0.71458 -0.11582 -0.42857
LYS_80 -4.80312 0.20606 5.39387 0.00717 0.11926 -0.01048 -3.32837 0 0 0 -0.66771 0 0 0.05222 0.06849 0.85633 -0.05472 0 -0.71458 -0.19075 -3.06634
PHE_81 -9.10967 0.62037 3.95567 0.0217 0.26257 -0.41678 -1.89674 0 0 0 0 0 0 0.02331 0.08868 2.10658 -0.21136 0 1.21829 -0.29806 -3.63545
MET_82 -8.77734 0.99997 4.38799 0.00912 0.05542 -0.32163 -1.39069 0 0 0 0 0 0 0.05997 0.0672 1.74285 0.00138 0 1.65735 -0.08844 -1.59686
ASP_83 -4.22909 0.20881 5.47118 0.00439 0.29842 0.03084 -3.75466 0 0 0 0 -0.68146 0 0.0233 0.21037 1.50515 0.31286 0 -2.14574 -0.014 -2.75963
ALA_84 -2.63942 0.13931 2.36611 0.00138 0 -0.15619 -1.10996 0 0 0 0 0 0 0.07424 -0.06913 0 -0.31167 0 1.32468 -0.3129 -0.69355
SER_85 -4.91172 0.34797 5.22831 0.00221 0.03043 -0.28066 -3.04356 0 0 0 0 0 0 0.09734 0.09305 0.82626 -0.06133 0 -0.28969 -0.48735 -2.44874
ALA_86 -3.51985 0.33509 3.13337 0.00149 0 0.24407 -1.32548 0 0 0 -0.34584 0 0 0.06998 0.05652 0 -0.4151 0 1.32468 -0.40677 -0.84785
LEU_87 -2.03998 0.14854 1.75095 0.01602 0.07589 -0.25008 -0.19786 0 0 0 0 0 0 0.1328 0.06275 0.20366 -0.29182 0 1.66147 -0.3882 0.88413
THR_88 -2.17781 0.12334 2.19552 0.00705 0.05973 -0.34194 -0.65488 0 0 0 0 0 0 0.03496 -0.00903 0.01672 -0.63196 0 1.15175 -0.19654 -0.4231
GLY_89 -2.91258 0.28958 2.62968 3e-05 0 0.04504 -0.90731 0 0 0 0 0 0 0.02081 0.18579 0 -1.46547 0 0.79816 0.045 -1.27126
ILE_90 -6.58521 1.31599 0.18132 0.02349 0.07104 -0.13969 -0.22531 0.00152 0 0 0 0 0 0.04488 -0.04903 0.26536 -0.47254 0 2.30374 -0.13509 -3.39952
PRO_91 -4.46222 0.55777 2.3501 0.00297 0.07137 0.05097 -1.81627 0.02428 0 0 0 0 0 0.03593 -0.08504 0.08329 -0.90064 0 -1.64321 -0.55733 -6.28804
LEU_92 -4.79509 0.7687 2.64783 0.01825 0.19686 -0.01522 -0.94766 0.00068 0 0 0 0 0 0.06093 0.10371 0.5293 -0.18514 0 1.66147 0.53733 0.58196
PRO_93 -4.30871 0.63454 2.49135 0.00249 0.0361 -0.2514 -0.83395 0.02413 0 0 0 0 0 0.01121 -0.1233 0.12651 0.16631 0 -1.64321 0.80107 -2.86687
LEU_94 -8.71953 1.32347 2.96588 0.01479 0.20253 -0.20076 -1.301 0 0 0 0 0 0 0.00397 0.25507 1.11022 -0.23646 0 1.66147 -0.07333 -2.99368
ILE_95 -9.62912 1.16123 2.65939 0.02607 0.07144 -0.11314 -1.59799 0 0 0 0 0 0 0.01206 -0.03801 0.29292 -0.39122 0 2.30374 -0.01743 -5.26005
LYS_96 -9.14833 0.69588 7.60378 0.0235 0.25287 -0.14043 -6.65229 0 0 0 0 -0.38231 0 0.06353 0.03432 2.72252 0.0519 0 -0.71458 -0.08661 -5.67625
SER_97 -6.38011 0.45056 5.94828 0.00165 0.06757 -0.02694 -2.69734 0 0 0 0 -0.48363 0 0.0571 0.01896 0.6775 0.34389 0 -0.28969 0.0283 -2.28391
TYR_98 -11.5421 1.37615 3.44668 0.06728 0.20868 -0.41895 -2.03572 0 0 0 0 0 0 0.00671 0.03024 3.66851 -0.12876 0.01417 0.58223 0.05639 -4.66849
LEU_99 -9.02238 1.14727 2.25209 0.01707 0.18618 -0.14336 -1.90906 0 0 0 0 0 0 0.00763 0.01872 0.48375 -0.20708 0 1.66147 -0.09593 -5.60364
PHE_100 -9.43237 0.87171 3.41101 0.02169 0.25614 -0.19639 -2.10735 0 0 0 0 0 0 0.02179 0.06275 1.7347 -0.39912 0 1.21829 -0.03004 -4.56719
GLN_101 -9.48097 0.93388 8.14635 0.00679 0.21265 0.11659 -4.26507 0 0 0 -1.40975 -1.03667 0 0.02586 -0.02668 3.17933 0.03686 0 -1.45095 -0.04287 -5.05465
LEU_102 -9.01841 1.70371 2.11609 0.01399 0.07164 -0.25188 -1.96601 0 0 0 0 0 0 0.03391 0.1053 0.58265 -0.27976 0 1.66147 -0.19291 -5.42021
LEU_103 -10.1594 1.05346 1.74584 0.0141 0.07766 -0.10591 -2.21818 0 0 0 0 0 0 0.01803 0.23652 0.34934 -0.28794 0 1.66147 -0.31432 -7.92937
GLN_104 -7.3564 0.54986 4.97797 0.00608 0.1765 -0.52617 -1.68466 0 0 0 0 0 0 0.01639 0.28179 2.38826 -0.06754 0 -1.45095 -0.25738 -2.94625
GLY_105 -4.90332 0.14949 3.74675 0.00016 0 -0.28248 -1.78621 0 0 0 0 0 0 0.02437 0.03701 0 0.50529 0 0.79816 0.24819 -1.46259
LEU_106 -9.47079 1.17973 3.1556 0.02072 0.07915 -0.40338 -2.08064 0 0 0 0 0 0 0.01687 -0.03507 0.46175 -0.2541 0 1.66147 0.23635 -5.43235
ALA_107 -5.55133 0.29253 3.46961 0.00135 0 -0.12068 -2.46796 0 0 0 0 0 0 0.01952 0.0139 0 -0.26754 0 1.32468 -0.30895 -3.59487
PHE_108 -9.25825 1.32696 4.77801 0.02136 0.23921 -0.3868 -2.30951 0 0 0 -0.45775 0 0 0.02579 0.09303 1.35007 -0.44035 0 1.21829 -0.07723 -3.87716
CYS_109 -8.74415 1.05955 3.503 0.00208 0.01193 -0.09013 -2.3002 0 0 0 0 0 0 0.02312 0.08115 0.13137 0.30518 0 3.25479 0.15471 -2.60761
HIS_110 -9.09493 1.32012 6.65108 0.00798 0.35631 -0.32815 -2.88675 0 0 0 0 -1.1567 0 0.06484 0.07327 2.24046 0.13134 0 -0.30065 -0.09627 -3.01806
SER_111 -3.53888 0.31821 4.6834 0.00142 0.02703 -0.06031 -2.3862 0 0 0 0 -0.40326 0 0.05513 -0.03849 1.28628 -0.04307 0 -0.28969 -0.43598 -0.82441
HIS_D_112 -5.56579 0.76481 3.81529 0.00622 0.43107 -0.35918 -1.20329 0 0 0 -0.45775 0 0 0.03112 -0.05479 1.97272 -0.29433 0 -0.30065 -0.57852 -1.79307
ARG_113 -2.54483 0.25442 2.30444 0.01371 0.26308 -0.24095 -1.20059 0 0 0 0 0 0 0.05514 -0.04384 1.24416 -0.10907 0 -0.09474 -0.38431 -0.48338
VAL_114 -6.99353 1.1509 1.67201 0.00891 0.03795 -0.49389 -0.50284 0 0 0 0 0 0 0.01958 -0.03136 0.25172 -0.7546 0 2.64269 -0.30625 -3.2987
LEU_115 -6.7966 0.80186 1.44405 0.02554 0.06168 -0.33428 -0.73215 0 0 0 0 0 0 0.05994 0.18424 2.07808 -0.36222 0 1.66147 -0.31881 -2.2272
HIS_116 -10.1066 1.51356 7.0681 0.0095 0.72569 -0.11291 -3.00281 0 0 0 -2.35551 0 0 0.04123 0.03242 3.74941 -0.14572 0 -0.30065 0.28038 -2.60394
ARG_117 -5.83807 0.64706 3.3443 0.01234 0.24092 -0.21072 -0.96885 0 0 0 -1.04245 0 0 0.05129 0.09582 1.3518 0.33988 0 -0.09474 0.85646 -1.21495
ASP_118 -4.571 0.81343 6.46954 0.01039 0.96103 0.26811 -6.22283 0 0 0 -1.23354 -0.13446 0 0.11498 -0.01436 1.69333 -0.53656 0 -2.14574 0.8173 -3.71036
LEU_119 -7.36983 1.10204 1.78749 0.01895 0.04663 -0.31683 -0.38534 0 0 0 0 0 0 0.07812 0.0983 0.31932 -0.12377 0 1.66147 0.1051 -2.97834
LYS_120 -8.67945 1.73428 8.15315 0.02203 0.73655 -0.13731 -5.03955 0.00019 0 0 -0.89329 -0.13446 0 0.09287 0.08257 2.70995 0.18667 0 -0.71458 -0.04223 -1.92261
PRO_121 -8.56835 1.63491 3.65122 0.00245 0.03569 -0.16976 -1.03279 0.01801 0 0 0 0 0 0.08911 -0.04308 0.08969 -0.36138 0 -1.64321 0.25796 -6.03953
GLN_122 -5.93323 0.51786 4.20405 0.01918 1.04519 -0.57222 -0.07761 0 0 0 0 0 0 0.03252 0.1117 3.34089 -0.08573 0 -1.45095 -0.13412 1.01752
ASN_123 -7.86474 0.85411 6.99674 0.00556 0.58078 -0.12809 -2.93867 0 0 0 -1.41873 0 0 0.04515 0.3241 3.36974 -0.57011 0 -1.34026 -0.41628 -2.50069
LEU_124 -9.26448 1.60098 1.64058 0.02103 0.08271 -0.09035 -1.9929 0 0 0 0 0 0 0.04281 0.0525 2.53432 -0.27571 0 1.66147 -0.16692 -4.15394
LEU_125 -7.68794 1.12364 2.47424 0.01527 0.05579 -0.03018 -2.62489 0 0 0 0 0 0 0.02938 0.2533 0.45189 -0.33944 0 1.66147 -0.03751 -4.65497
ILE_126 -8.08449 0.6924 2.24746 0.02524 0.08887 -0.15388 -2.25464 0 0 0 0 0 0 0.07865 0.11427 0.05984 -0.11171 0 2.30374 -0.21469 -5.20893
ASN_127 -5.15672 0.35667 4.85571 0.01379 0.70445 -0.37674 -1.57644 0 0 0 -0.73637 0 0 0.05135 0.62148 1.57018 0.12313 0 -1.34026 0.15055 -0.73922
THR_128 -2.16193 0.15895 1.68233 0.00586 0.06781 -0.23263 0.07661 0 0 0 0 0 0 0.00854 -0.0007 0.00767 -0.11812 0 1.15175 0.0482 0.69434
GLU_129 -3.08787 0.28234 3.08411 0.00685 0.32454 -0.58793 -0.26239 0 0 0 0 0 0 0.01777 0.01852 2.3908 -0.10845 0 -2.72453 -0.45776 -1.104
GLY_130 -3.50495 0.52732 2.98826 0.00012 0 -0.16217 -0.99469 0 0 0 -0.74732 0 0 0.01817 -0.03424 0 -1.49687 0 0.79816 -0.50469 -3.1129
ALA_131 -4.4566 0.51788 3.36921 0.00117 0 0.09178 -1.41471 0 0 0 -0.73637 0 0 0.02701 0.16481 0 0.03774 0 1.32468 -0.29262 -1.36603
ILE_132 -9.5305 1.53328 0.83933 0.0201 0.07845 -0.08543 -1.4848 0 0 0 -1.02591 0 0 0.01999 0.33597 1.11813 -0.47729 0 2.30374 -0.11334 -6.46829
LYS_133 -8.72259 0.74381 6.74689 0.00776 0.12629 0.36003 -5.57483 0 0 0 0 -0.58497 0 0.0157 0.00157 2.32042 0.00015 0 -0.71458 -0.13115 -5.4055
LEU_134 -7.62394 1.25208 0.9259 0.02032 0.05786 -0.00363 -2.1988 0 0 0 0 0 0 0.03045 0.0345 0.76156 -0.3398 0 1.66147 -0.12492 -5.54696
ALA_135 -4.47675 0.49167 2.50452 0.00123 0 0.01023 -1.86401 0 0 0 -0.53452 0 0 0.03158 0.02963 0 0.16157 0 1.32468 0.07642 -2.24374
ASP_136 -4.48733 0.80078 5.00204 0.00553 0.36973 -0.38196 -5.39579 0 0 0 0 0 0 0.14227 0.13688 2.0751 -0.15612 0 -2.14574 0.15655 -3.87806
PHE_137 -9.47153 2.275 0.88501 0.02255 0.02894 -0.44743 -0.10585 0 0 0 0 0 0 0.17731 0.03107 7.47633 0.0724 0 1.21829 -0.19429 1.96781
GLY_138 -3.82875 0.61325 2.50117 0.00013 0 0.02889 -1.13929 0 0 0 0 0 0 0.04446 -0.09948 0 -1.44151 0 0.79816 -0.62802 -3.15098
LEU_139 -6.93794 0.34719 2.218 0.01887 0.09234 -0.31755 -1.17691 0 0 0 0 0 0 0.02388 0.05809 0.2614 -0.26424 0 1.66147 -0.55301 -4.56841
ALA_140 -4.25448 0.48986 2.58661 0.00129 0 -0.15873 -0.89974 0 0 0 0 0 0 0.06937 0.05593 0 -0.31418 0 1.32468 -0.36984 -1.46923
ARG_141 -5.51623 0.70372 4.67166 0.01442 0.27408 -0.52384 -0.46253 0 0 0 0 0 0 0.02745 0.03812 2.90766 -0.14388 0 -0.09474 -0.36894 1.52696
ALA_142 -4.54705 0.29451 0.78047 0.00133 0 -0.14578 -0.1094 0 0 0 0 0 0 0.01865 0.04018 0 0.03148 0 1.32468 -0.11376 -2.42468
PHE_143 -6.33644 1.76052 -0.11636 0.02278 0.29786 -0.2541 -0.94609 0 0 0 0 0 0 0.27013 0.03837 1.68673 -0.24284 0 1.21829 0.1401 -2.46104
GLY_144 -2.68129 0.23131 2.54679 0.0001 0 0.07824 -1.80349 0 0 0 -0.38898 0 0 0.08559 0.01585 0 -1.47172 0 0.79816 0.17852 -2.41093
VAL_145 -2.79074 0.2715 0.43883 0.01243 0.04666 -0.15368 -0.03909 0.00016 0 0 0 0 0 0.02115 -0.02748 0.00445 -0.47696 0 2.64269 -0.07099 -0.12109
PRO_146 -4.2482 0.45309 1.62716 0.00355 0.10615 -0.20698 -0.20698 0.1085 0 0 0 0 0 0.01921 0.05996 0.05641 -0.78951 0 -1.64321 -0.17662 -4.83747
VAL_147 -2.67994 0.15937 1.63145 0.01671 0.05261 -0.11164 -0.56848 0 0 0 0 0 0 0.0464 -0.05183 0.01224 -0.30986 0 2.64269 -0.09989 0.73983
ARG_148 -6.62139 0.87483 3.89868 0.01573 0.3003 -0.2274 -1.17112 0 0 0 -0.38411 0 0 0.03769 0.01088 1.71877 -0.19869 0 -0.09474 -0.14359 -1.98417
THR_149 -6.69691 0.72929 5.5156 0.00996 0.07355 0.0394 -3.0811 0 0 0 -0.80582 0 0 0.0092 0.00227 0.58436 -0.45838 0 1.15175 -0.04678 -2.97361
TYR_150 -8.2871 2.29634 4.18599 0.02744 0.31433 -0.4879 -0.2194 0 0 0 0 0 0 0.03858 -0.09973 3.13569 0.31838 0.05639 0.58223 0.04117 1.90242
THR_151 -4.67897 1.86187 3.75335 0.00707 0.08134 -0.50871 -0.97667 0 0 0 -0.80582 0 0 0.06918 -0.02206 0.0093 -0.26653 0 1.15175 -0.13807 -0.46299
HIS_152 -3.90716 0.81344 3.7118 0.00515 0.48944 -0.04036 -2.10111 0 0 0 -0.38411 0 0 0.11193 0.23527 1.24808 0.05403 0 -0.30065 -0.02481 -0.08907
GLU_153 -4.29922 0.47209 4.59452 0.00664 0.26911 0.00724 -1.65429 0 0 0 0 0 0 0.03469 0.05019 2.66028 -0.03458 0 -2.72453 -0.125 -0.74287
VAL_154 -3.66146 0.18785 1.77533 0.01636 0.04293 -0.33299 -0.31259 0 0 0 0 0 0 0.10717 0.03775 -0.0005 -0.357 0 2.64269 -0.47216 -0.32663
VAL_155 -5.17856 0.24364 1.49857 0.01458 0.04353 -0.24445 -0.81852 0 0 0 0 0 0 0.04871 0.04754 0.00744 -0.40171 0 2.64269 -0.46907 -2.56562
THR_156 -3.77962 0.44629 2.03378 0.01617 0.09282 -0.11922 -0.26789 0 0 0 -1.08014 0 0 0.08058 0.16677 0.98395 0.27155 0 1.15175 -0.32339 -0.3266
LEU_157 -6.60066 0.81445 2.93864 0.01862 0.10262 -0.49412 -0.43241 0 0 0 0 0 0 0.01972 1.25133 0.07476 -0.13567 0 1.66147 -0.2926 -1.07384
[truncated: 18,369 more chars]
