# Supplementary material for: RosettaAMRLD: A Reaction-Driven Approach for Structure-Based Drug Design from Combinatorial Libraries with Monte Carlo Metropolis Algorithms
Source: J Chem Inf Model. 2025 Jun 11;65(12):5945–59. doi: 10.1021/acs.jcim.5c00497 (PMC12199295; doi:10.1021/acs.jcim.5c00497)
Supplement: Supplementary file 2 [file ci5c00497_si_002.zip › RosettaAMRLD_protocol_capture/inputs/CDK2_rand39.pdb]

HEADER                                            11-DEC-23   XXXX              
EXPDTA    THEORETICAL MODEL                                                     
REMARK 220                                                                      
REMARK 220 EXPERIMENTAL DETAILS                                                 
REMARK 220  EXPERIMENT TYPE                : THEORETICAL MODELLING              
REMARK 220  DATE OF DATA COLLECTION        : 11-DEC-23                          
REMARK 220                                                                      
REMARK 220 REMARK: MODEL GENERATED BY ROSETTA                                   
REMARK 220  VERSION 2021.16+release.8ee4f02                                     
HETNAM     LIG X   1  LIG                                                       
ATOM      1  N   MET A   1      14.471  -4.063  39.562  1.00  0.00           N  
ATOM      2  CA  MET A   1      13.020  -4.285  39.647  1.00  0.00           C  
ATOM      3  C   MET A   1      12.508  -4.486  41.080  1.00  0.00           C  
ATOM      4  O   MET A   1      11.378  -4.939  41.284  1.00  0.00           O  
ATOM      5  CB  MET A   1      12.638  -5.490  38.789  1.00  0.00           C  
ATOM      6  CG  MET A   1      13.026  -5.367  37.323  1.00  0.00           C  
ATOM      7  SD  MET A   1      12.307  -3.914  36.532  1.00  0.00           S  
ATOM      8  CE  MET A   1      10.593  -4.416  36.397  1.00  0.00           C  
ATOM      9 1H   MET A   1      14.734  -3.940  38.605  1.00  0.00           H  
ATOM     10 2H   MET A   1      14.714  -3.243  40.081  1.00  0.00           H  
ATOM     11 3H   MET A   1      14.953  -4.852  39.942  1.00  0.00           H  
ATOM     12  HA  MET A   1      12.511  -3.405  39.256  1.00  0.00           H  
ATOM     13 1HB  MET A   1      13.114  -6.385  39.187  1.00  0.00           H  
ATOM     14 2HB  MET A   1      11.559  -5.644  38.838  1.00  0.00           H  
ATOM     15 1HG  MET A   1      14.110  -5.305  37.238  1.00  0.00           H  
ATOM     16 2HG  MET A   1      12.693  -6.253  36.783  1.00  0.00           H  
ATOM     17 1HE  MET A   1      10.017  -3.619  35.926  1.00  0.00           H  
ATOM     18 2HE  MET A   1      10.526  -5.321  35.792  1.00  0.00           H  
ATOM     19 3HE  MET A   1      10.193  -4.614  37.392  1.00  0.00           H  
ATOM     20  N   GLU A   2      13.347  -4.180  42.068  1.00  0.00           N  
ATOM     21  CA  GLU A   2      12.960  -4.313  43.467  1.00  0.00           C  
ATOM     22  C   GLU A   2      11.822  -3.362  43.831  1.00  0.00           C  
ATOM     23  O   GLU A   2      11.187  -3.519  44.880  1.00  0.00           O  
ATOM     24  CB  GLU A   2      14.163  -4.054  44.376  1.00  0.00           C  
ATOM     25  CG  GLU A   2      14.753  -2.656  44.253  1.00  0.00           C  
ATOM     26  CD  GLU A   2      15.685  -2.514  43.082  1.00  0.00           C  
ATOM     27  OE1 GLU A   2      15.562  -3.278  42.154  1.00  0.00           O  
ATOM     28  OE2 GLU A   2      16.521  -1.642  43.115  1.00  0.00           O  
ATOM     29  H   GLU A   2      14.273  -3.847  41.843  1.00  0.00           H  
ATOM     30  HA  GLU A   2      12.581  -5.324  43.627  1.00  0.00           H  
ATOM     31 1HB  GLU A   2      13.873  -4.204  45.416  1.00  0.00           H  
ATOM     32 2HB  GLU A   2      14.952  -4.771  44.148  1.00  0.00           H  
ATOM     33 1HG  GLU A   2      13.940  -1.938  44.145  1.00  0.00           H  
ATOM     34 2HG  GLU A   2      15.291  -2.418  45.170  1.00  0.00           H  
ATOM     35  N   ASN A   3      11.561  -2.393  42.948  1.00  0.00           N  
ATOM     36  CA  ASN A   3      10.494  -1.416  43.139  1.00  0.00           C  
ATOM     37  C   ASN A   3       9.142  -1.878  42.585  1.00  0.00           C  
ATOM     38  O   ASN A   3       8.185  -1.107  42.639  1.00  0.00           O  
ATOM     39  CB  ASN A   3      10.891  -0.091  42.513  1.00  0.00           C  
ATOM     40  CG  ASN A   3      11.991   0.599  43.271  1.00  0.00           C  
ATOM     41  OD1 ASN A   3      12.049   0.532  44.504  1.00  0.00           O  
ATOM     42  ND2 ASN A   3      12.865   1.262  42.558  1.00  0.00           N  
ATOM     43  H   ASN A   3      12.131  -2.342  42.116  1.00  0.00           H  
ATOM     44  HA  ASN A   3      10.348  -1.268  44.210  1.00  0.00           H  
ATOM     45 1HB  ASN A   3      11.222  -0.258  41.487  1.00  0.00           H  
ATOM     46 2HB  ASN A   3      10.024   0.568  42.475  1.00  0.00           H  
ATOM     47 1HD2 ASN A   3      13.619   1.741  43.008  1.00  0.00           H  
ATOM     48 2HD2 ASN A   3      12.779   1.290  41.562  1.00  0.00           H  
ATOM     49  N   PHE A   4       9.079  -3.124  42.091  1.00  0.00           N  
ATOM     50  CA  PHE A   4       7.834  -3.754  41.555  1.00  0.00           C  
ATOM     51  C   PHE A   4       7.432  -5.060  42.228  1.00  0.00           C  
ATOM     52  O   PHE A   4       8.256  -5.952  42.443  1.00  0.00           O  
ATOM     53  CB  PHE A   4       7.988  -4.019  40.056  1.00  0.00           C  
ATOM     54  CG  PHE A   4       8.154  -2.772  39.234  1.00  0.00           C  
ATOM     55  CD1 PHE A   4       9.417  -2.273  38.952  1.00  0.00           C  
ATOM     56  CD2 PHE A   4       7.048  -2.096  38.741  1.00  0.00           C  
ATOM     57  CE1 PHE A   4       9.571  -1.126  38.196  1.00  0.00           C  
ATOM     58  CE2 PHE A   4       7.199  -0.950  37.985  1.00  0.00           C  
ATOM     59  CZ  PHE A   4       8.462  -0.465  37.712  1.00  0.00           C  
ATOM     60  H   PHE A   4       9.938  -3.655  42.091  1.00  0.00           H  
ATOM     61  HA  PHE A   4       7.001  -3.071  41.723  1.00  0.00           H  
ATOM     62 1HB  PHE A   4       8.855  -4.656  39.886  1.00  0.00           H  
ATOM     63 2HB  PHE A   4       7.113  -4.554  39.689  1.00  0.00           H  
ATOM     64  HD1 PHE A   4      10.294  -2.796  39.334  1.00  0.00           H  
ATOM     65  HD2 PHE A   4       6.050  -2.480  38.957  1.00  0.00           H  
ATOM     66  HE1 PHE A   4      10.569  -0.744  37.983  1.00  0.00           H  
ATOM     67  HE2 PHE A   4       6.321  -0.429  37.603  1.00  0.00           H  
ATOM     68  HZ  PHE A   4       8.582   0.439  37.118  1.00  0.00           H  
ATOM     69  N   GLN A   5       6.158  -5.176  42.569  1.00  0.00           N  
ATOM     70  CA  GLN A   5       5.656  -6.394  43.184  1.00  0.00           C  
ATOM     71  C   GLN A   5       4.747  -7.117  42.192  1.00  0.00           C  
ATOM     72  O   GLN A   5       3.704  -6.587  41.809  1.00  0.00           O  
ATOM     73  CB  GLN A   5       4.899  -6.082  44.478  1.00  0.00           C  
ATOM     74  CG  GLN A   5       4.176  -7.275  45.079  1.00  0.00           C  
ATOM     75  CD  GLN A   5       5.132  -8.350  45.559  1.00  0.00           C  
ATOM     76  OE1 GLN A   5       5.970  -8.110  46.433  1.00  0.00           O  
ATOM     77  NE2 GLN A   5       5.012  -9.545  44.991  1.00  0.00           N  
ATOM     78  H   GLN A   5       5.521  -4.410  42.401  1.00  0.00           H  
ATOM     79  HA  GLN A   5       6.505  -7.024  43.448  1.00  0.00           H  
ATOM     80 1HB  GLN A   5       5.597  -5.701  45.224  1.00  0.00           H  
ATOM     81 2HB  GLN A   5       4.162  -5.302  44.290  1.00  0.00           H  
ATOM     82 1HG  GLN A   5       3.585  -6.938  45.930  1.00  0.00           H  
ATOM     83 2HG  GLN A   5       3.524  -7.711  44.321  1.00  0.00           H  
ATOM     84 1HE2 GLN A   5       5.616 -10.294  45.267  1.00  0.00           H  
ATOM     85 2HE2 GLN A   5       4.319  -9.696  44.286  1.00  0.00           H  
ATOM     86  N   LYS A   6       5.196  -8.327  41.860  1.00  0.00           N  
ATOM     87  CA  LYS A   6       4.390  -9.120  40.922  1.00  0.00           C  
ATOM     88  C   LYS A   6       3.070  -9.494  41.568  1.00  0.00           C  
ATOM     89  O   LYS A   6       3.014  -9.830  42.754  1.00  0.00           O  
ATOM     90  CB  LYS A   6       5.137 -10.380  40.480  1.00  0.00           C  
ATOM     91  CG  LYS A   6       6.332 -10.117  39.573  1.00  0.00           C  
ATOM     92  CD  LYS A   6       7.033 -11.412  39.192  1.00  0.00           C  
ATOM     93  CE  LYS A   6       8.266 -11.145  38.341  1.00  0.00           C  
ATOM     94  NZ  LYS A   6       9.004 -12.397  38.022  1.00  0.00           N  
ATOM     95  H   LYS A   6       6.025  -8.738  42.264  1.00  0.00           H  
ATOM     96  HA  LYS A   6       4.161  -8.500  40.054  1.00  0.00           H  
ATOM     97 1HB  LYS A   6       5.474 -10.886  41.385  1.00  0.00           H  
ATOM     98 2HB  LYS A   6       4.418 -11.012  39.958  1.00  0.00           H  
ATOM     99 1HG  LYS A   6       5.978  -9.616  38.671  1.00  0.00           H  
ATOM    100 2HG  LYS A   6       7.030  -9.466  40.099  1.00  0.00           H  
ATOM    101 1HD  LYS A   6       7.327 -11.930  40.106  1.00  0.00           H  
ATOM    102 2HD  LYS A   6       6.335 -12.034  38.632  1.00  0.00           H  
ATOM    103 1HE  LYS A   6       7.947 -10.667  37.417  1.00  0.00           H  
ATOM    104 2HE  LYS A   6       8.921 -10.469  38.892  1.00  0.00           H  
ATOM    105 1HZ  LYS A   6       9.813 -12.177  37.459  1.00  0.00           H  
ATOM    106 2HZ  LYS A   6       9.302 -12.841  38.880  1.00  0.00           H  
ATOM    107 3HZ  LYS A   6       8.398 -13.024  37.512  1.00  0.00           H  
ATOM    108  N   VAL A   7       2.000  -9.399  40.793  1.00  0.00           N  
ATOM    109  CA  VAL A   7       0.657  -9.709  41.263  1.00  0.00           C  
ATOM    110  C   VAL A   7       0.286 -11.063  40.670  1.00  0.00           C  
ATOM    111  O   VAL A   7      -0.064 -12.009  41.418  1.00  0.00           O  
ATOM    112  CB  VAL A   7      -0.378  -8.645  40.853  1.00  0.00           C  
ATOM    113  CG1 VAL A   7      -1.771  -9.052  41.309  1.00  0.00           C  
ATOM    114  CG2 VAL A   7      -0.005  -7.288  41.430  1.00  0.00           C  
ATOM    115  H   VAL A   7       2.128  -9.098  39.837  1.00  0.00           H  
ATOM    116  HA  VAL A   7       0.675  -9.753  42.353  1.00  0.00           H  
ATOM    117  HB  VAL A   7      -0.367  -8.540  39.767  1.00  0.00           H  
ATOM    118 1HG1 VAL A   7      -2.489  -8.289  41.010  1.00  0.00           H  
ATOM    119 2HG1 VAL A   7      -2.040 -10.003  40.850  1.00  0.00           H  
ATOM    120 3HG1 VAL A   7      -1.782  -9.155  42.394  1.00  0.00           H  
ATOM    121 1HG2 VAL A   7      -0.746  -6.548  41.130  1.00  0.00           H  
ATOM    122 2HG2 VAL A   7       0.024  -7.352  42.518  1.00  0.00           H  
ATOM    123 3HG2 VAL A   7       0.975  -6.990  41.058  1.00  0.00           H  
ATOM    124  N   GLU A   8       0.379 -11.161  39.340  1.00  0.00           N  
ATOM    125  CA  GLU A   8      -0.005 -12.359  38.590  1.00  0.00           C  
ATOM    126  C   GLU A   8       0.464 -12.337  37.130  1.00  0.00           C  
ATOM    127  O   GLU A   8       0.436 -11.301  36.467  1.00  0.00           O  
ATOM    128  CB  GLU A   8      -1.525 -12.537  38.640  1.00  0.00           C  
ATOM    129  CG  GLU A   8      -2.035 -13.782  37.928  1.00  0.00           C  
ATOM    130  CD  GLU A   8      -3.519 -13.944  38.108  1.00  0.00           C  
ATOM    131  OE1 GLU A   8      -4.119 -13.098  38.726  1.00  0.00           O  
ATOM    132  OE2 GLU A   8      -4.071 -14.853  37.534  1.00  0.00           O  
ATOM    133  H   GLU A   8       0.737 -10.361  38.838  1.00  0.00           H  
ATOM    134  HA  GLU A   8       0.497 -13.220  39.031  1.00  0.00           H  
ATOM    135 1HB  GLU A   8      -1.806 -12.580  39.692  1.00  0.00           H  
ATOM    136 2HB  GLU A   8      -1.964 -11.651  38.182  1.00  0.00           H  
ATOM    137 1HG  GLU A   8      -1.795 -13.803  36.865  1.00  0.00           H  
ATOM    138 2HG  GLU A   8      -1.517 -14.596  38.432  1.00  0.00           H  
ATOM    139  N   LYS A   9       0.857 -13.495  36.630  1.00  0.00           N  
ATOM    140  CA  LYS A   9       1.284 -13.679  35.266  1.00  0.00           C  
ATOM    141  C   LYS A   9       0.067 -13.343  34.405  1.00  0.00           C  
ATOM    142  O   LYS A   9      -1.042 -13.842  34.677  1.00  0.00           O  
ATOM    143  CB  LYS A   9       1.782 -15.103  35.016  1.00  0.00           C  
ATOM    144  CG  LYS A   9       2.234 -15.369  33.586  1.00  0.00           C  
ATOM    145  CD  LYS A   9       2.791 -16.776  33.434  1.00  0.00           C  
ATOM    146  CE  LYS A   9       3.037 -17.121  31.973  1.00  0.00           C  
ATOM    147  NZ  LYS A   9       3.485 -18.529  31.801  1.00  0.00           N  
ATOM    148  H   LYS A   9       0.852 -14.288  37.255  1.00  0.00           H  
ATOM    149  HA  LYS A   9       2.135 -13.023  35.079  1.00  0.00           H  
ATOM    150 1HB  LYS A   9       2.622 -15.316  35.677  1.00  0.00           H  
ATOM    151 2HB  LYS A   9       0.991 -15.813  35.254  1.00  0.00           H  
ATOM    152 1HG  LYS A   9       1.389 -15.247  32.908  1.00  0.00           H  
ATOM    153 2HG  LYS A   9       3.005 -14.650  33.308  1.00  0.00           H  
ATOM    154 1HD  LYS A   9       3.732 -16.856  33.982  1.00  0.00           H  
ATOM    155 2HD  LYS A   9       2.085 -17.493  33.853  1.00  0.00           H  
ATOM    156 1HE  LYS A   9       2.120 -16.973  31.405  1.00  0.00           H  
ATOM    157 2HE  LYS A   9       3.801 -16.458  31.566  1.00  0.00           H  
ATOM    158 1HZ  LYS A   9       3.639 -18.717  30.821  1.00  0.00           H  
ATOM    159 2HZ  LYS A   9       4.348 -18.673  32.309  1.00  0.00           H  
ATOM    160 3HZ  LYS A   9       2.778 -19.155  32.157  1.00  0.00           H  
ATOM    161  N   ILE A  10       0.266 -12.492  33.401  1.00  0.00           N  
ATOM    162  CA  ILE A  10      -0.777 -12.109  32.438  1.00  0.00           C  
ATOM    163  C   ILE A  10      -0.725 -13.046  31.259  1.00  0.00           C  
ATOM    164  O   ILE A  10      -1.748 -13.591  30.830  1.00  0.00           O  
ATOM    165  CB  ILE A  10      -0.620 -10.660  31.942  1.00  0.00           C  
ATOM    166  CG1 ILE A  10      -0.824  -9.676  33.096  1.00  0.00           C  
ATOM    167  CG2 ILE A  10      -1.601 -10.375  30.815  1.00  0.00           C  
ATOM    168  CD1 ILE A  10      -0.472  -8.247  32.750  1.00  0.00           C  
ATOM    169  H   ILE A  10       1.190 -12.094  33.310  1.00  0.00           H  
ATOM    170  HA  ILE A  10      -1.738 -12.108  32.951  1.00  0.00           H  
ATOM    171  HB  ILE A  10       0.398 -10.516  31.583  1.00  0.00           H  
ATOM    172 1HG1 ILE A  10      -1.872  -9.731  33.388  1.00  0.00           H  
ATOM    173 2HG1 ILE A  10      -0.200 -10.013  33.924  1.00  0.00           H  
ATOM    174 1HG2 ILE A  10      -1.477  -9.347  30.476  1.00  0.00           H  
ATOM    175 2HG2 ILE A  10      -1.410 -11.055  29.986  1.00  0.00           H  
ATOM    176 3HG2 ILE A  10      -2.620 -10.518  31.174  1.00  0.00           H  
ATOM    177 1HD1 ILE A  10      -0.642  -7.609  33.617  1.00  0.00           H  
ATOM    178 2HD1 ILE A  10       0.578  -8.191  32.459  1.00  0.00           H  
ATOM    179 3HD1 ILE A  10      -1.095  -7.908  31.924  1.00  0.00           H  
ATOM    180  N   GLY A  11       0.476 -13.235  30.730  1.00  0.00           N  
ATOM    181  CA  GLY A  11       0.630 -14.098  29.573  1.00  0.00           C  
ATOM    182  C   GLY A  11       2.052 -14.169  29.095  1.00  0.00           C  
ATOM    183  O   GLY A  11       2.983 -13.725  29.760  1.00  0.00           O  
ATOM    184  H   GLY A  11       1.292 -12.785  31.120  1.00  0.00           H  
ATOM    185 1HA  GLY A  11       0.288 -15.103  29.821  1.00  0.00           H  
ATOM    186 2HA  GLY A  11      -0.001 -13.736  28.762  1.00  0.00           H  
ATOM    187  N   GLU A  12       2.197 -14.831  27.961  1.00  0.00           N  
ATOM    188  CA  GLU A  12       3.485 -15.135  27.366  1.00  0.00           C  
ATOM    189  C   GLU A  12       3.458 -14.409  26.056  1.00  0.00           C  
ATOM    190  O   GLU A  12       2.564 -14.630  25.232  1.00  0.00           O  
ATOM    191  CB  GLU A  12       3.703 -16.637  27.167  1.00  0.00           C  
ATOM    192  CG  GLU A  12       3.715 -17.446  28.456  1.00  0.00           C  
ATOM    193  CD  GLU A  12       3.853 -18.924  28.217  1.00  0.00           C  
ATOM    194  OE1 GLU A  12       3.917 -19.319  27.078  1.00  0.00           O  
ATOM    195  OE2 GLU A  12       3.894 -19.659  29.175  1.00  0.00           O  
ATOM    196  H   GLU A  12       1.355 -15.136  27.494  1.00  0.00           H  
ATOM    197  HA  GLU A  12       4.268 -14.779  28.035  1.00  0.00           H  
ATOM    198 1HB  GLU A  12       2.916 -17.037  26.528  1.00  0.00           H  
ATOM    199 2HB  GLU A  12       4.653 -16.803  26.659  1.00  0.00           H  
ATOM    200 1HG  GLU A  12       4.548 -17.111  29.074  1.00  0.00           H  
ATOM    201 2HG  GLU A  12       2.793 -17.255  29.001  1.00  0.00           H  
ATOM    202  N   GLY A  13       4.402 -13.490  25.884  1.00  0.00           N  
ATOM    203  CA  GLY A  13       4.457 -12.710  24.657  1.00  0.00           C  
ATOM    204  C   GLY A  13       5.403 -13.301  23.641  1.00  0.00           C  
ATOM    205  O   GLY A  13       5.732 -14.492  23.679  1.00  0.00           O  
ATOM    206  H   GLY A  13       5.092 -13.325  26.602  1.00  0.00           H  
ATOM    207 1HA  GLY A  13       3.459 -12.647  24.222  1.00  0.00           H  
ATOM    208 2HA  GLY A  13       4.771 -11.693  24.887  1.00  0.00           H  
ATOM    209  N   THR A  14       5.863 -12.467  22.728  1.00  0.00           N  
ATOM    210  CA  THR A  14       6.862 -12.902  21.759  1.00  0.00           C  
ATOM    211  C   THR A  14       8.255 -13.122  22.412  1.00  0.00           C  
ATOM    212  O   THR A  14       8.904 -14.180  22.241  1.00  0.00           O  
ATOM    213  CB  THR A  14       6.994 -11.881  20.614  1.00  0.00           C  
ATOM    214  OG1 THR A  14       5.743 -11.769  19.924  1.00  0.00           O  
ATOM    215  CG2 THR A  14       8.072 -12.316  19.633  1.00  0.00           C  
ATOM    216  H   THR A  14       5.524 -11.516  22.693  1.00  0.00           H  
ATOM    217  HA  THR A  14       6.526 -13.838  21.312  1.00  0.00           H  
ATOM    218  HB  THR A  14       7.257 -10.910  21.033  1.00  0.00           H  
ATOM    219  HG1 THR A  14       5.891 -11.395  19.052  1.00  0.00           H  
ATOM    220 1HG2 THR A  14       8.151 -11.583  18.831  1.00  0.00           H  
ATOM    221 2HG2 THR A  14       9.027 -12.392  20.152  1.00  0.00           H  
ATOM    222 3HG2 THR A  14       7.810 -13.287  19.213  1.00  0.00           H  
ATOM    223  N   TYR A  15       8.677 -12.134  23.205  1.00  0.00           N  
ATOM    224  CA  TYR A  15      10.046 -12.067  23.709  1.00  0.00           C  
ATOM    225  C   TYR A  15      10.195 -12.579  25.116  1.00  0.00           C  
ATOM    226  O   TYR A  15      11.291 -12.947  25.508  1.00  0.00           O  
ATOM    227  CB  TYR A  15      10.563 -10.628  23.642  1.00  0.00           C  
ATOM    228  CG  TYR A  15      10.400  -9.981  22.285  1.00  0.00           C  
ATOM    229  CD1 TYR A  15       9.494  -8.948  22.092  1.00  0.00           C  
ATOM    230  CD2 TYR A  15      11.154 -10.404  21.201  1.00  0.00           C  
ATOM    231  CE1 TYR A  15       9.341  -8.353  20.855  1.00  0.00           C  
ATOM    232  CE2 TYR A  15      11.010  -9.817  19.959  1.00  0.00           C  
ATOM    233  CZ  TYR A  15      10.102  -8.791  19.789  1.00  0.00           C  
ATOM    234  OH  TYR A  15       9.955  -8.202  18.555  1.00  0.00           O  
ATOM    235  H   TYR A  15       8.021 -11.410  23.462  1.00  0.00           H  
ATOM    236  HA  TYR A  15      10.682 -12.677  23.068  1.00  0.00           H  
ATOM    237 1HB  TYR A  15      10.012 -10.053  24.388  1.00  0.00           H  
ATOM    238 2HB  TYR A  15      11.619 -10.653  23.909  1.00  0.00           H  
ATOM    239  HD1 TYR A  15       8.897  -8.607  22.938  1.00  0.00           H  
ATOM    240  HD2 TYR A  15      11.869 -11.215  21.341  1.00  0.00           H  
ATOM    241  HE1 TYR A  15       8.625  -7.543  20.718  1.00  0.00           H  
ATOM    242  HE2 TYR A  15      11.611 -10.164  19.118  1.00  0.00           H  
ATOM    243  HH  TYR A  15      10.509  -8.602  17.880  1.00  0.00           H  
ATOM    244  N   GLY A  16       9.128 -12.504  25.898  1.00  0.00           N  
ATOM    245  CA  GLY A  16       9.205 -12.970  27.280  1.00  0.00           C  
ATOM    246  C   GLY A  16       7.883 -12.888  27.989  1.00  0.00           C  
ATOM    247  O   GLY A  16       6.842 -12.664  27.363  1.00  0.00           O  
ATOM    248  H   GLY A  16       8.257 -12.127  25.553  1.00  0.00           H  
ATOM    249 1HA  GLY A  16       9.553 -14.002  27.296  1.00  0.00           H  
ATOM    250 2HA  GLY A  16       9.938 -12.376  27.824  1.00  0.00           H  
ATOM    251  N   VAL A  17       7.926 -13.055  29.302  1.00  0.00           N  
ATOM    252  CA  VAL A  17       6.703 -13.119  30.083  1.00  0.00           C  
ATOM    253  C   VAL A  17       6.164 -11.720  30.446  1.00  0.00           C  
ATOM    254  O   VAL A  17       6.940 -10.791  30.717  1.00  0.00           O  
ATOM    255  CB  VAL A  17       6.919 -13.928  31.376  1.00  0.00           C  
ATOM    256  CG1 VAL A  17       5.632 -13.994  32.185  1.00  0.00           C  
ATOM    257  CG2 VAL A  17       7.415 -15.328  31.051  1.00  0.00           C  
ATOM    258  H   VAL A  17       8.816 -13.140  29.774  1.00  0.00           H  
ATOM    259  HA  VAL A  17       5.930 -13.592  29.478  1.00  0.00           H  
ATOM    260  HB  VAL A  17       7.697 -13.446  31.969  1.00  0.00           H  
ATOM    261 1HG1 VAL A  17       5.804 -14.569  33.095  1.00  0.00           H  
ATOM    262 2HG1 VAL A  17       5.316 -12.985  32.448  1.00  0.00           H  
ATOM    263 3HG1 VAL A  17       4.855 -14.476  31.593  1.00  0.00           H  
ATOM    264 1HG2 VAL A  17       7.564 -15.886  31.976  1.00  0.00           H  
ATOM    265 2HG2 VAL A  17       6.678 -15.840  30.433  1.00  0.00           H  
ATOM    266 3HG2 VAL A  17       8.360 -15.264  30.512  1.00  0.00           H  
ATOM    267  N   VAL A  18       4.839 -11.602  30.431  1.00  0.00           N  
ATOM    268  CA  VAL A  18       4.157 -10.371  30.779  1.00  0.00           C  
ATOM    269  C   VAL A  18       3.481 -10.551  32.127  1.00  0.00           C  
ATOM    270  O   VAL A  18       2.621 -11.440  32.271  1.00  0.00           O  
ATOM    271  CB  VAL A  18       3.111 -10.002  29.710  1.00  0.00           C  
ATOM    272  CG1 VAL A  18       2.392  -8.716  30.090  1.00  0.00           C  
ATOM    273  CG2 VAL A  18       3.784  -9.862  28.353  1.00  0.00           C  
ATOM    274  H   VAL A  18       4.293 -12.409  30.165  1.00  0.00           H  
ATOM    275  HA  VAL A  18       4.892  -9.567  30.819  1.00  0.00           H  
ATOM    276  HB  VAL A  18       2.357 -10.789  29.664  1.00  0.00           H  
ATOM    277 1HG1 VAL A  18       1.657  -8.470  29.324  1.00  0.00           H  
ATOM    278 2HG1 VAL A  18       1.888  -8.850  31.047  1.00  0.00           H  
ATOM    279 3HG1 VAL A  18       3.115  -7.905  30.170  1.00  0.00           H  
ATOM    280 1HG2 VAL A  18       3.038  -9.602  27.602  1.00  0.00           H  
ATOM    281 2HG2 VAL A  18       4.540  -9.080  28.401  1.00  0.00           H  
ATOM    282 3HG2 VAL A  18       4.256 -10.807  28.082  1.00  0.00           H  
ATOM    283  N   TYR A  19       3.884  -9.779  33.126  1.00  0.00           N  
ATOM    284  CA  TYR A  19       3.291  -9.848  34.464  1.00  0.00           C  
ATOM    285  C   TYR A  19       2.425  -8.633  34.739  1.00  0.00           C  
ATOM    286  O   TYR A  19       2.664  -7.575  34.196  1.00  0.00           O  
ATOM    287  CB  TYR A  19       4.380  -9.965  35.533  1.00  0.00           C  
ATOM    288  CG  TYR A  19       5.094 -11.298  35.538  1.00  0.00           C  
ATOM    289  CD1 TYR A  19       6.322 -11.451  34.911  1.00  0.00           C  
ATOM    290  CD2 TYR A  19       4.539 -12.400  36.171  1.00  0.00           C  
ATOM    291  CE1 TYR A  19       6.979 -12.667  34.912  1.00  0.00           C  
ATOM    292  CE2 TYR A  19       5.186 -13.620  36.179  1.00  0.00           C  
ATOM    293  CZ  TYR A  19       6.407 -13.750  35.548  1.00  0.00           C  
ATOM    294  OH  TYR A  19       7.056 -14.963  35.554  1.00  0.00           O  
ATOM    295  H   TYR A  19       4.629  -9.120  32.953  1.00  0.00           H  
ATOM    296  HA  TYR A  19       2.754 -10.793  34.557  1.00  0.00           H  
ATOM    297 1HB  TYR A  19       5.101  -9.167  35.348  1.00  0.00           H  
ATOM    298 2HB  TYR A  19       3.902  -9.806  36.499  1.00  0.00           H  
ATOM    299  HD1 TYR A  19       6.768 -10.591  34.411  1.00  0.00           H  
ATOM    300  HD2 TYR A  19       3.574 -12.291  36.667  1.00  0.00           H  
ATOM    301  HE1 TYR A  19       7.943 -12.773  34.416  1.00  0.00           H  
ATOM    302  HE2 TYR A  19       4.732 -14.475  36.681  1.00  0.00           H  
ATOM    303  HH  TYR A  19       7.885 -14.947  35.070  1.00  0.00           H  
ATOM    304  N   LYS A  20       1.419  -8.791  35.570  1.00  0.00           N  
ATOM    305  CA  LYS A  20       0.746  -7.681  36.219  1.00  0.00           C  
ATOM    306  C   LYS A  20       1.509  -7.402  37.504  1.00  0.00           C  
ATOM    307  O   LYS A  20       1.817  -8.334  38.265  1.00  0.00           O  
ATOM    308  CB  LYS A  20      -0.724  -7.996  36.503  1.00  0.00           C  
ATOM    309  CG  LYS A  20      -1.462  -6.911  37.276  1.00  0.00           C  
ATOM    310  CD  LYS A  20      -2.880  -7.343  37.617  1.00  0.00           C  
ATOM    311  CE  LYS A  20      -3.605  -6.277  38.426  1.00  0.00           C  
ATOM    312  NZ  LYS A  20      -4.978  -6.705  38.808  1.00  0.00           N  
ATOM    313  H   LYS A  20       1.109  -9.733  35.760  1.00  0.00           H  
ATOM    314  HA  LYS A  20       0.799  -6.813  35.562  1.00  0.00           H  
ATOM    315 1HB  LYS A  20      -1.210  -8.149  35.539  1.00  0.00           H  
ATOM    316 2HB  LYS A  20      -0.748  -8.926  37.072  1.00  0.00           H  
ATOM    317 1HG  LYS A  20      -0.913  -6.707  38.196  1.00  0.00           H  
ATOM    318 2HG  LYS A  20      -1.493  -6.010  36.664  1.00  0.00           H  
ATOM    319 1HD  LYS A  20      -3.421  -7.524  36.688  1.00  0.00           H  
ATOM    320 2HD  LYS A  20      -2.833  -8.266  38.195  1.00  0.00           H  
ATOM    321 1HE  LYS A  20      -3.024  -6.077  39.326  1.00  0.00           H  
ATOM    322 2HE  LYS A  20      -3.662  -5.371  37.824  1.00  0.00           H  
ATOM    323 1HZ  LYS A  20      -5.423  -5.972  39.341  1.00  0.00           H  
ATOM    324 2HZ  LYS A  20      -5.518  -6.889  37.973  1.00  0.00           H  
ATOM    325 3HZ  LYS A  20      -4.926  -7.544  39.367  1.00  0.00           H  
ATOM    326  N   ALA A  21       1.842  -6.144  37.753  1.00  0.00           N  
ATOM    327  CA  ALA A  21       2.651  -5.769  38.912  1.00  0.00           C  
ATOM    328  C   ALA A  21       2.254  -4.407  39.484  1.00  0.00           C  
ATOM    329  O   ALA A  21       1.620  -3.616  38.777  1.00  0.00           O  
ATOM    330  CB  ALA A  21       4.130  -5.778  38.561  1.00  0.00           C  
ATOM    331  H   ALA A  21       1.526  -5.424  37.120  1.00  0.00           H  
ATOM    332  HA  ALA A  21       2.473  -6.501  39.700  1.00  0.00           H  
ATOM    333 1HB  ALA A  21       4.713  -5.496  39.438  1.00  0.00           H  
ATOM    334 2HB  ALA A  21       4.421  -6.778  38.238  1.00  0.00           H  
ATOM    335 3HB  ALA A  21       4.317  -5.068  37.757  1.00  0.00           H  
ATOM    336  N   ARG A  22       2.620  -4.137  40.750  1.00  0.00           N  
ATOM    337  CA  ARG A  22       2.428  -2.799  41.323  1.00  0.00           C  
ATOM    338  C   ARG A  22       3.766  -2.128  41.592  1.00  0.00           C  
ATOM    339  O   ARG A  22       4.690  -2.757  42.104  1.00  0.00           O  
ATOM    340  CB  ARG A  22       1.558  -2.820  42.571  1.00  0.00           C  
ATOM    341  CG  ARG A  22       1.348  -1.465  43.227  1.00  0.00           C  
ATOM    342  CD  ARG A  22       0.415  -1.482  44.383  1.00  0.00           C  
ATOM    343  NE  ARG A  22      -0.971  -1.749  44.035  1.00  0.00           N  
ATOM    344  CZ  ARG A  22      -1.933  -2.076  44.920  1.00  0.00           C  
ATOM    345  NH1 ARG A  22      -1.658  -2.215  46.198  1.00  0.00           N  
ATOM    346  NH2 ARG A  22      -3.157  -2.279  44.465  1.00  0.00           N  
ATOM    347  H   ARG A  22       3.033  -4.862  41.320  1.00  0.00           H  
ATOM    348  HA  ARG A  22       1.898  -2.184  40.595  1.00  0.00           H  
ATOM    349 1HB  ARG A  22       0.593  -3.232  42.279  1.00  0.00           H  
ATOM    350 2HB  ARG A  22       2.039  -3.492  43.282  1.00  0.00           H  
ATOM    351 1HG  ARG A  22       2.312  -1.096  43.579  1.00  0.00           H  
ATOM    352 2HG  ARG A  22       0.947  -0.777  42.481  1.00  0.00           H  
ATOM    353 1HD  ARG A  22       0.731  -2.256  45.081  1.00  0.00           H  
ATOM    354 2HD  ARG A  22       0.447  -0.512  44.878  1.00  0.00           H  
ATOM    355  HE  ARG A  22      -1.422  -1.736  43.130  1.00  0.00           H  
ATOM    356 1HH1 ARG A  22      -0.714  -2.075  46.527  1.00  0.00           H  
ATOM    357 2HH1 ARG A  22      -2.393  -2.461  46.845  1.00  0.00           H  
ATOM    358 1HH2 ARG A  22      -3.347  -2.185  43.477  1.00  0.00           H  
ATOM    359 2HH2 ARG A  22      -3.896  -2.526  45.106  1.00  0.00           H  
ATOM    360  N   ASN A  23       3.850  -0.853  41.204  1.00  0.00           N  
ATOM    361  CA  ASN A  23       5.034   0.003  41.358  1.00  0.00           C  
ATOM    362  C   ASN A  23       5.002   0.563  42.764  1.00  0.00           C  
ATOM    363  O   ASN A  23       4.142   1.378  43.094  1.00  0.00           O  
ATOM    364  CB  ASN A  23       5.073   1.113  40.323  1.00  0.00           C  
ATOM    365  CG  ASN A  23       6.337   1.924  40.393  1.00  0.00           C  
ATOM    366  OD1 ASN A  23       6.925   2.089  41.468  1.00  0.00           O  
ATOM    367  ND2 ASN A  23       6.767   2.435  39.267  1.00  0.00           N  
ATOM    368  H   ASN A  23       3.019  -0.472  40.774  1.00  0.00           H  
ATOM    369  HA  ASN A  23       5.924  -0.600  41.172  1.00  0.00           H  
ATOM    370 1HB  ASN A  23       4.986   0.683  39.324  1.00  0.00           H  
ATOM    371 2HB  ASN A  23       4.221   1.777  40.469  1.00  0.00           H  
ATOM    372 1HD2 ASN A  23       7.603   2.984  39.254  1.00  0.00           H  
ATOM    373 2HD2 ASN A  23       6.259   2.276  38.421  1.00  0.00           H  
ATOM    374  N   LYS A  24       5.913   0.099  43.599  1.00  0.00           N  
ATOM    375  CA  LYS A  24       5.938   0.487  45.025  1.00  0.00           C  
ATOM    376  C   LYS A  24       6.130   1.984  45.277  1.00  0.00           C  
ATOM    377  O   LYS A  24       5.741   2.488  46.328  1.00  0.00           O  
ATOM    378  CB  LYS A  24       7.040  -0.286  45.751  1.00  0.00           C  
ATOM    379  CG  LYS A  24       6.807  -1.789  45.830  1.00  0.00           C  
ATOM    380  CD  LYS A  24       7.976  -2.494  46.501  1.00  0.00           C  
ATOM    381  CE  LYS A  24       7.800  -4.006  46.475  1.00  0.00           C  
ATOM    382  NZ  LYS A  24       8.970  -4.712  47.063  1.00  0.00           N  
ATOM    383  H   LYS A  24       6.614  -0.540  43.251  1.00  0.00           H  
ATOM    384  HA  LYS A  24       4.969   0.247  45.466  1.00  0.00           H  
ATOM    385 1HB  LYS A  24       7.992  -0.121  45.247  1.00  0.00           H  
ATOM    386 2HB  LYS A  24       7.139   0.092  46.769  1.00  0.00           H  
ATOM    387 1HG  LYS A  24       5.898  -1.987  46.401  1.00  0.00           H  
ATOM    388 2HG  LYS A  24       6.679  -2.190  44.826  1.00  0.00           H  
ATOM    389 1HD  LYS A  24       8.902  -2.236  45.985  1.00  0.00           H  
ATOM    390 2HD  LYS A  24       8.054  -2.165  47.537  1.00  0.00           H  
ATOM    391 1HE  LYS A  24       6.907  -4.277  47.036  1.00  0.00           H  
ATOM    392 2HE  LYS A  24       7.670  -4.339  45.445  1.00  0.00           H  
ATOM    393 1HZ  LYS A  24       8.815  -5.710  47.027  1.00  0.00           H  
ATOM    394 2HZ  LYS A  24       9.802  -4.482  46.538  1.00  0.00           H  
ATOM    395 3HZ  LYS A  24       9.089  -4.426  48.024  1.00  0.00           H  
ATOM    396  N   LEU A  25       6.719   2.688  44.321  1.00  0.00           N  
ATOM    397  CA  LEU A  25       7.049   4.092  44.524  1.00  0.00           C  
ATOM    398  C   LEU A  25       5.856   5.002  44.247  1.00  0.00           C  
ATOM    399  O   LEU A  25       5.806   6.135  44.722  1.00  0.00           O  
ATOM    400  CB  LEU A  25       8.221   4.491  43.618  1.00  0.00           C  
ATOM    401  CG  LEU A  25       9.534   3.735  43.858  1.00  0.00           C  
ATOM    402  CD1 LEU A  25      10.565   4.167  42.824  1.00  0.00           C  
ATOM    403  CD2 LEU A  25      10.028   4.009  45.270  1.00  0.00           C  
ATOM    404  H   LEU A  25       6.946   2.252  43.438  1.00  0.00           H  
ATOM    405  HA  LEU A  25       7.320   4.236  45.569  1.00  0.00           H  
ATOM    406 1HB  LEU A  25       7.930   4.329  42.582  1.00  0.00           H  
ATOM    407 2HB  LEU A  25       8.420   5.554  43.756  1.00  0.00           H  
ATOM    408  HG  LEU A  25       9.365   2.665  43.733  1.00  0.00           H  
ATOM    409 1HD1 LEU A  25      11.498   3.630  42.994  1.00  0.00           H  
ATOM    410 2HD1 LEU A  25      10.194   3.942  41.824  1.00  0.00           H  
ATOM    411 3HD1 LEU A  25      10.742   5.238  42.913  1.00  0.00           H  
ATOM    412 1HD2 LEU A  25      10.960   3.471  45.441  1.00  0.00           H  
ATOM    413 2HD2 LEU A  25      10.198   5.079  45.395  1.00  0.00           H  
ATOM    414 3HD2 LEU A  25       9.279   3.675  45.989  1.00  0.00           H  
ATOM    415  N   THR A  26       4.886   4.504  43.492  1.00  0.00           N  
ATOM    416  CA  THR A  26       3.757   5.340  43.108  1.00  0.00           C  
ATOM    417  C   THR A  26       2.407   4.718  43.453  1.00  0.00           C  
ATOM    418  O   THR A  26       1.394   5.419  43.483  1.00  0.00           O  
ATOM    419  CB  THR A  26       3.803   5.648  41.600  1.00  0.00           C  
ATOM    420  OG1 THR A  26       3.591   4.441  40.856  1.00  0.00           O  
ATOM    421  CG2 THR A  26       5.148   6.245  41.218  1.00  0.00           C  
ATOM    422  H   THR A  26       4.918   3.546  43.175  1.00  0.00           H  
ATOM    423  HA  THR A  26       3.810   6.273  43.671  1.00  0.00           H  
ATOM    424  HB  THR A  26       3.013   6.356  41.350  1.00  0.00           H  
ATOM    425  HG1 THR A  26       3.620   4.636  39.917  1.00  0.00           H  
ATOM    426 1HG2 THR A  26       5.162   6.457  40.149  1.00  0.00           H  
ATOM    427 2HG2 THR A  26       5.307   7.170  41.773  1.00  0.00           H  
ATOM    428 3HG2 THR A  26       5.941   5.538  41.457  1.00  0.00           H  
ATOM    429  N   GLY A  27       2.394   3.394  43.650  1.00  0.00           N  
ATOM    430  CA  GLY A  27       1.160   2.619  43.868  1.00  0.00           C  
ATOM    431  C   GLY A  27       0.487   2.139  42.596  1.00  0.00           C  
ATOM    432  O   GLY A  27      -0.506   1.427  42.624  1.00  0.00           O  
ATOM    433  H   GLY A  27       3.283   2.914  43.647  1.00  0.00           H  
ATOM    434 1HA  GLY A  27       1.383   1.745  44.481  1.00  0.00           H  
ATOM    435 2HA  GLY A  27       0.443   3.224  44.421  1.00  0.00           H  
ATOM    436  N   GLU A  28       1.047   2.579  41.489  1.00  0.00           N  
ATOM    437  CA  GLU A  28       0.559   2.314  40.170  1.00  0.00           C  
ATOM    438  C   GLU A  28       0.570   0.834  39.742  1.00  0.00           C  
ATOM    439  O   GLU A  28       1.553   0.140  39.925  1.00  0.00           O  
ATOM    440  CB  GLU A  28       1.381   3.139  39.177  1.00  0.00           C  
ATOM    441  CG  GLU A  28       0.847   3.121  37.752  1.00  0.00           C  
ATOM    442  CD  GLU A  28       1.592   4.052  36.836  1.00  0.00           C  
ATOM    443  OE1 GLU A  28       2.582   4.601  37.255  1.00  0.00           O  
ATOM    444  OE2 GLU A  28       1.169   4.215  35.715  1.00  0.00           O  
ATOM    445  H   GLU A  28       1.879   3.141  41.602  1.00  0.00           H  
ATOM    446  HA  GLU A  28      -0.462   2.688  40.098  1.00  0.00           H  
ATOM    447 1HB  GLU A  28       1.415   4.177  39.508  1.00  0.00           H  
ATOM    448 2HB  GLU A  28       2.405   2.768  39.155  1.00  0.00           H  
ATOM    449 1HG  GLU A  28       0.922   2.107  37.360  1.00  0.00           H  
ATOM    450 2HG  GLU A  28      -0.206   3.398  37.766  1.00  0.00           H  
ATOM    451  N   VAL A  29      -0.529   0.394  39.162  1.00  0.00           N  
ATOM    452  CA  VAL A  29      -0.606  -0.969  38.573  1.00  0.00           C  
ATOM    453  C   VAL A  29      -0.130  -0.895  37.116  1.00  0.00           C  
ATOM    454  O   VAL A  29      -0.643  -0.051  36.343  1.00  0.00           O  
ATOM    455  CB  VAL A  29      -2.030  -1.554  38.620  1.00  0.00           C  
ATOM    456  CG1 VAL A  29      -2.069  -2.917  37.945  1.00  0.00           C  
ATOM    457  CG2 VAL A  29      -2.516  -1.659  40.058  1.00  0.00           C  
ATOM    458  H   VAL A  29      -1.339   0.996  39.116  1.00  0.00           H  
ATOM    459  HA  VAL A  29       0.059  -1.627  39.134  1.00  0.00           H  
ATOM    460  HB  VAL A  29      -2.709  -0.874  38.106  1.00  0.00           H  
ATOM    461 1HG1 VAL A  29      -3.083  -3.315  37.988  1.00  0.00           H  
ATOM    462 2HG1 VAL A  29      -1.763  -2.816  36.904  1.00  0.00           H  
ATOM    463 3HG1 VAL A  29      -1.391  -3.597  38.460  1.00  0.00           H  
ATOM    464 1HG2 VAL A  29      -3.523  -2.073  40.073  1.00  0.00           H  
ATOM    465 2HG2 VAL A  29      -1.846  -2.310  40.620  1.00  0.00           H  
ATOM    466 3HG2 VAL A  29      -2.524  -0.668  40.513  1.00  0.00           H  
ATOM    467  N   VAL A  30       0.852  -1.738  36.763  1.00  0.00           N  
ATOM    468  CA  VAL A  30       1.525  -1.719  35.464  1.00  0.00           C  
ATOM    469  C   VAL A  30       1.569  -3.140  34.887  1.00  0.00           C  
ATOM    470  O   VAL A  30       1.350  -4.149  35.605  1.00  0.00           O  
ATOM    471  CB  VAL A  30       2.956  -1.166  35.600  1.00  0.00           C  
ATOM    472  CG1 VAL A  30       2.928   0.256  36.140  1.00  0.00           C  
ATOM    473  CG2 VAL A  30       3.776  -2.071  36.507  1.00  0.00           C  
ATOM    474  H   VAL A  30       1.131  -2.422  37.451  1.00  0.00           H  
ATOM    475  HA  VAL A  30       0.960  -1.073  34.790  1.00  0.00           H  
ATOM    476  HB  VAL A  30       3.416  -1.126  34.613  1.00  0.00           H  
ATOM    477 1HG1 VAL A  30       3.948   0.631  36.230  1.00  0.00           H  
ATOM    478 2HG1 VAL A  30       2.366   0.893  35.457  1.00  0.00           H  
ATOM    479 3HG1 VAL A  30       2.451   0.264  37.120  1.00  0.00           H  
ATOM    480 1HG2 VAL A  30       4.787  -1.674  36.598  1.00  0.00           H  
ATOM    481 2HG2 VAL A  30       3.313  -2.115  37.492  1.00  0.00           H  
ATOM    482 3HG2 VAL A  30       3.817  -3.073  36.080  1.00  0.00           H  
ATOM    483  N   ALA A  31       1.878  -3.202  33.596  1.00  0.00           N  
ATOM    484  CA  ALA A  31       2.241  -4.465  32.949  1.00  0.00           C  
ATOM    485  C   ALA A  31       3.729  -4.500  32.750  1.00  0.00           C  
ATOM    486  O   ALA A  31       4.305  -3.587  32.168  1.00  0.00           O  
ATOM    487  CB  ALA A  31       1.511  -4.571  31.628  1.00  0.00           C  
ATOM    488  H   ALA A  31       1.863  -2.354  33.046  1.00  0.00           H  
ATOM    489  HA  ALA A  31       1.931  -5.281  33.603  1.00  0.00           H  
ATOM    490 1HB  ALA A  31       1.776  -5.509  31.140  1.00  0.00           H  
ATOM    491 2HB  ALA A  31       0.436  -4.544  31.803  1.00  0.00           H  
ATOM    492 3HB  ALA A  31       1.796  -3.737  30.988  1.00  0.00           H  
ATOM    493  N   LEU A  32       4.377  -5.544  33.212  1.00  0.00           N  
ATOM    494  CA  LEU A  32       5.809  -5.650  33.089  1.00  0.00           C  
ATOM    495  C   LEU A  32       6.155  -6.736  32.046  1.00  0.00           C  
ATOM    496  O   LEU A  32       5.702  -7.869  32.192  1.00  0.00           O  
ATOM    497  CB  LEU A  32       6.434  -5.986  34.448  1.00  0.00           C  
ATOM    498  CG  LEU A  32       6.208  -4.951  35.558  1.00  0.00           C  
ATOM    499  CD1 LEU A  32       6.886  -5.422  36.838  1.00  0.00           C  
ATOM    500  CD2 LEU A  32       6.755  -3.603  35.114  1.00  0.00           C  
ATOM    501  H   LEU A  32       3.865  -6.288  33.664  1.00  0.00           H  
ATOM    502  HA  LEU A  32       6.202  -4.684  32.774  1.00  0.00           H  
ATOM    503 1HB  LEU A  32       6.027  -6.935  34.793  1.00  0.00           H  
ATOM    504 2HB  LEU A  32       7.510  -6.102  34.317  1.00  0.00           H  
ATOM    505  HG  LEU A  32       5.141  -4.861  35.760  1.00  0.00           H  
ATOM    506 1HD1 LEU A  32       6.725  -4.686  37.626  1.00  0.00           H  
ATOM    507 2HD1 LEU A  32       6.462  -6.378  37.143  1.00  0.00           H  
ATOM    508 3HD1 LEU A  32       7.955  -5.537  36.662  1.00  0.00           H  
ATOM    509 1HD2 LEU A  32       6.594  -2.867  35.902  1.00  0.00           H  
ATOM    510 2HD2 LEU A  32       7.823  -3.691  34.913  1.00  0.00           H  
ATOM    511 3HD2 LEU A  32       6.241  -3.282  34.207  1.00  0.00           H  
ATOM    512  N   LYS A  33       6.920  -6.388  31.003  1.00  0.00           N  
ATOM    513  CA  LYS A  33       7.372  -7.321  29.965  1.00  0.00           C  
ATOM    514  C   LYS A  33       8.843  -7.542  30.101  1.00  0.00           C  
ATOM    515  O   LYS A  33       9.626  -6.572  30.095  1.00  0.00           O  
ATOM    516  CB  LYS A  33       7.049  -6.802  28.563  1.00  0.00           C  
ATOM    517  CG  LYS A  33       7.261  -7.820  27.451  1.00  0.00           C  
ATOM    518  CD  LYS A  33       6.735  -7.303  26.120  1.00  0.00           C  
ATOM    519  CE  LYS A  33       6.804  -8.375  25.043  1.00  0.00           C  
ATOM    520  NZ  LYS A  33       6.137  -7.944  23.784  1.00  0.00           N  
ATOM    521  H   LYS A  33       7.193  -5.417  30.944  1.00  0.00           H  
ATOM    522  HA  LYS A  33       6.858  -8.273  30.107  1.00  0.00           H  
ATOM    523 1HB  LYS A  33       6.005  -6.486  28.572  1.00  0.00           H  
ATOM    524 2HB  LYS A  33       7.687  -5.935  28.388  1.00  0.00           H  
ATOM    525 1HG  LYS A  33       8.329  -8.022  27.366  1.00  0.00           H  
ATOM    526 2HG  LYS A  33       6.738  -8.738  27.717  1.00  0.00           H  
ATOM    527 1HD  LYS A  33       5.699  -6.989  26.255  1.00  0.00           H  
ATOM    528 2HD  LYS A  33       7.336  -6.446  25.817  1.00  0.00           H  
ATOM    529 1HE  LYS A  33       7.852  -8.592  24.842  1.00  0.00           H  
ATOM    530 2HE  LYS A  33       6.315  -9.273  25.422  1.00  0.00           H  
ATOM    531 1HZ  LYS A  33       6.205  -8.681  23.097  1.00  0.00           H  
ATOM    532 2HZ  LYS A  33       5.164  -7.744  23.969  1.00  0.00           H  
ATOM    533 3HZ  LYS A  33       6.590  -7.113  23.432  1.00  0.00           H  
ATOM    534  N   LYS A  34       9.213  -8.806  30.300  1.00  0.00           N  
ATOM    535  CA  LYS A  34      10.607  -9.186  30.395  1.00  0.00           C  
ATOM    536  C   LYS A  34      11.141  -9.487  28.978  1.00  0.00           C  
ATOM    537  O   LYS A  34      10.538 -10.291  28.244  1.00  0.00           O  
ATOM    538  CB  LYS A  34      10.777 -10.396  31.316  1.00  0.00           C  
ATOM    539  CG  LYS A  34      12.221 -10.841  31.510  1.00  0.00           C  
ATOM    540  CD  LYS A  34      12.310 -12.032  32.452  1.00  0.00           C  
ATOM    541  CE  LYS A  34      13.742 -12.529  32.583  1.00  0.00           C  
ATOM    542  NZ  LYS A  34      13.836 -13.737  33.447  1.00  0.00           N  
ATOM    543  H   LYS A  34       8.501  -9.518  30.387  1.00  0.00           H  
ATOM    544  HA  LYS A  34      11.165  -8.353  30.824  1.00  0.00           H  
ATOM    545 1HB  LYS A  34      10.363 -10.167  32.298  1.00  0.00           H  
ATOM    546 2HB  LYS A  34      10.218 -11.241  30.914  1.00  0.00           H  
ATOM    547 1HG  LYS A  34      12.649 -11.117  30.546  1.00  0.00           H  
ATOM    548 2HG  LYS A  34      12.803 -10.017  31.923  1.00  0.00           H  
ATOM    549 1HD  LYS A  34      11.942 -11.746  33.437  1.00  0.00           H  
ATOM    550 2HD  LYS A  34      11.688 -12.843  32.072  1.00  0.00           H  
ATOM    551 1HE  LYS A  34      14.135 -12.772  31.597  1.00  0.00           H  
ATOM    552 2HE  LYS A  34      14.362 -11.742  33.012  1.00  0.00           H  
ATOM    553 1HZ  LYS A  34      14.799 -14.034  33.509  1.00  0.00           H  
ATOM    554 2HZ  LYS A  34      13.491 -13.517  34.372  1.00  0.00           H  
ATOM    555 3HZ  LYS A  34      13.280 -14.480  33.049  1.00  0.00           H  
ATOM    556  N   ILE A  35      12.230  -8.836  28.570  1.00  0.00           N  
ATOM    557  CA  ILE A  35      12.864  -9.106  27.256  1.00  0.00           C  
ATOM    558  C   ILE A  35      14.160  -9.851  27.546  1.00  0.00           C  
ATOM    559  O   ILE A  35      15.122  -9.237  28.006  1.00  0.00           O  
ATOM    560  CB  ILE A  35      13.154  -7.818  26.464  1.00  0.00           C  
ATOM    561  CG1 ILE A  35      11.873  -6.998  26.290  1.00  0.00           C  
ATOM    562  CG2 ILE A  35      13.765  -8.150  25.112  1.00  0.00           C  
ATOM    563  CD1 ILE A  35      10.807  -7.698  25.477  1.00  0.00           C  
ATOM    564  H   ILE A  35      12.634  -8.138  29.178  1.00  0.00           H  
ATOM    565  HA  ILE A  35      12.180  -9.707  26.659  1.00  0.00           H  
ATOM    566  HB  ILE A  35      13.852  -7.196  27.024  1.00  0.00           H  
ATOM    567 1HG1 ILE A  35      11.456  -6.762  27.268  1.00  0.00           H  
ATOM    568 2HG1 ILE A  35      12.109  -6.054  25.799  1.00  0.00           H  
ATOM    569 1HG2 ILE A  35      13.963  -7.229  24.565  1.00  0.00           H  
ATOM    570 2HG2 ILE A  35      14.698  -8.693  25.258  1.00  0.00           H  
ATOM    571 3HG2 ILE A  35      13.072  -8.769  24.541  1.00  0.00           H  
ATOM    572 1HD1 ILE A  35       9.930  -7.055  25.397  1.00  0.00           H  
ATOM    573 2HD1 ILE A  35      11.192  -7.913  24.480  1.00  0.00           H  
ATOM    574 3HD1 ILE A  35      10.529  -8.630  25.968  1.00  0.00           H  
ATOM    575  N   PRO A  36      21.687  -5.592  23.091  1.00  0.00           N  
ATOM    576  CA  PRO A  36      22.256  -4.647  22.129  1.00  0.00           C  
ATOM    577  C   PRO A  36      21.858  -3.219  22.464  1.00  0.00           C  
ATOM    578  O   PRO A  36      20.688  -2.939  22.730  1.00  0.00           O  
ATOM    579  CB  PRO A  36      21.654  -5.101  20.796  1.00  0.00           C  
ATOM    580  CG  PRO A  36      20.341  -5.698  21.172  1.00  0.00           C  
ATOM    581  CD  PRO A  36      20.607  -6.395  22.479  1.00  0.00           C  
ATOM    582  HA  PRO A  36      23.349  -4.770  22.104  1.00  0.00           H  
ATOM    583 1HB  PRO A  36      21.553  -4.242  20.116  1.00  0.00           H  
ATOM    584 2HB  PRO A  36      22.325  -5.822  20.306  1.00  0.00           H  
ATOM    585 1HG  PRO A  36      19.577  -4.911  21.260  1.00  0.00           H  
ATOM    586 2HG  PRO A  36      19.997  -6.387  20.387  1.00  0.00           H  
ATOM    587 1HD  PRO A  36      19.697  -6.378  23.097  1.00  0.00           H  
ATOM    588 2HD  PRO A  36      20.925  -7.430  22.285  1.00  0.00           H  
ATOM    589  N   SER A  37      22.836  -2.322  22.443  1.00  0.00           N  
ATOM    590  CA  SER A  37      22.577  -0.904  22.648  1.00  0.00           C  
ATOM    591  C   SER A  37      21.717  -0.266  21.563  1.00  0.00           C  
ATOM    592  O   SER A  37      21.047   0.734  21.819  1.00  0.00           O  
ATOM    593  CB  SER A  37      23.897  -0.162  22.737  1.00  0.00           C  
ATOM    594  OG  SER A  37      24.586  -0.216  21.518  1.00  0.00           O  
ATOM    595  H   SER A  37      23.784  -2.631  22.282  1.00  0.00           H  
ATOM    596  HA  SER A  37      21.968  -0.789  23.546  1.00  0.00           H  
ATOM    597 1HB  SER A  37      23.713   0.877  23.008  1.00  0.00           H  
ATOM    598 2HB  SER A  37      24.509  -0.602  23.523  1.00  0.00           H  
ATOM    599  HG  SER A  37      25.402   0.271  21.654  1.00  0.00           H  
ATOM    600  N   THR A  38      21.693  -0.871  20.369  1.00  0.00           N  
ATOM    601  CA  THR A  38      20.824  -0.389  19.299  1.00  0.00           C  
ATOM    602  C   THR A  38      19.345  -0.467  19.702  1.00  0.00           C  
ATOM    603  O   THR A  38      18.607   0.513  19.567  1.00  0.00           O  
ATOM    604  CB  THR A  38      21.051  -1.189  18.004  1.00  0.00           C  
ATOM    605  OG1 THR A  38      22.401  -1.007  17.557  1.00  0.00           O  
ATOM    606  CG2 THR A  38      20.095  -0.726  16.916  1.00  0.00           C  
ATOM    607  H   THR A  38      22.284  -1.673  20.200  1.00  0.00           H  
ATOM    608  HA  THR A  38      21.043   0.664  19.124  1.00  0.00           H  
ATOM    609  HB  THR A  38      20.887  -2.249  18.197  1.00  0.00           H  
ATOM    610  HG1 THR A  38      22.985  -1.578  18.061  1.00  0.00           H  
ATOM    611 1HG2 THR A  38      20.270  -1.303  16.008  1.00  0.00           H  
ATOM    612 2HG2 THR A  38      19.067  -0.875  17.248  1.00  0.00           H  
ATOM    613 3HG2 THR A  38      20.261   0.330  16.711  1.00  0.00           H  
ATOM    614  N   ALA A  39      18.935  -1.611  20.252  1.00  0.00           N  
ATOM    615  CA  ALA A  39      17.559  -1.809  20.736  1.00  0.00           C  
ATOM    616  C   ALA A  39      17.232  -0.843  21.867  1.00  0.00           C  
ATOM    617  O   ALA A  39      16.124  -0.311  21.932  1.00  0.00           O  
ATOM    618  CB  ALA A  39      17.341  -3.233  21.208  1.00  0.00           C  
ATOM    619  H   ALA A  39      19.599  -2.367  20.336  1.00  0.00           H  
ATOM    620  HA  ALA A  39      16.877  -1.611  19.909  1.00  0.00           H  
ATOM    621 1HB  ALA A  39      16.316  -3.347  21.559  1.00  0.00           H  
ATOM    622 2HB  ALA A  39      17.520  -3.921  20.382  1.00  0.00           H  
ATOM    623 3HB  ALA A  39      18.030  -3.455  22.021  1.00  0.00           H  
ATOM    624  N   ILE A  40      18.195  -0.618  22.765  1.00  0.00           N  
ATOM    625  CA  ILE A  40      17.979   0.307  23.881  1.00  0.00           C  
ATOM    626  C   ILE A  40      17.715   1.727  23.375  1.00  0.00           C  
ATOM    627  O   ILE A  40      16.811   2.422  23.864  1.00  0.00           O  
ATOM    628  CB  ILE A  40      19.190   0.317  24.831  1.00  0.00           C  
ATOM    629  CG1 ILE A  40      19.383  -1.063  25.465  1.00  0.00           C  
ATOM    630  CG2 ILE A  40      19.016   1.380  25.905  1.00  0.00           C  
ATOM    631  CD1 ILE A  40      18.203  -1.527  26.289  1.00  0.00           C  
ATOM    632  H   ILE A  40      19.085  -1.088  22.681  1.00  0.00           H  
ATOM    633  HA  ILE A  40      17.099  -0.018  24.435  1.00  0.00           H  
ATOM    634  HB  ILE A  40      20.095   0.532  24.264  1.00  0.00           H  
ATOM    635 1HG1 ILE A  40      19.564  -1.800  24.684  1.00  0.00           H  
ATOM    636 2HG1 ILE A  40      20.262  -1.048  26.110  1.00  0.00           H  
ATOM    637 1HG2 ILE A  40      19.881   1.373  26.568  1.00  0.00           H  
ATOM    638 2HG2 ILE A  40      18.927   2.359  25.436  1.00  0.00           H  
ATOM    639 3HG2 ILE A  40      18.115   1.170  26.482  1.00  0.00           H  
ATOM    640 1HD1 ILE A  40      18.414  -2.512  26.706  1.00  0.00           H  
ATOM    641 2HD1 ILE A  40      18.025  -0.820  27.100  1.00  0.00           H  
ATOM    642 3HD1 ILE A  40      17.318  -1.583  25.657  1.00  0.00           H  
ATOM    643  N   ARG A  41      18.481   2.150  22.382  1.00  0.00           N  
ATOM    644  CA  ARG A  41      18.254   3.450  21.782  1.00  0.00           C  
ATOM    645  C   ARG A  41      16.845   3.541  21.191  1.00  0.00           C  
ATOM    646  O   ARG A  41      16.071   4.454  21.554  1.00  0.00           O  
ATOM    647  CB  ARG A  41      19.284   3.721  20.696  1.00  0.00           C  
ATOM    648  CG  ARG A  41      19.148   5.070  20.007  1.00  0.00           C  
ATOM    649  CD  ARG A  41      20.010   5.161  18.802  1.00  0.00           C  
ATOM    650  NE  ARG A  41      19.514   4.331  17.716  1.00  0.00           N  
ATOM    651  CZ  ARG A  41      20.284   3.797  16.747  1.00  0.00           C  
ATOM    652  NH1 ARG A  41      21.580   4.016  16.743  1.00  0.00           N  
ATOM    653  NH2 ARG A  41      19.735   3.055  15.802  1.00  0.00           N  
ATOM    654  H   ARG A  41      19.232   1.572  22.032  1.00  0.00           H  
ATOM    655  HA  ARG A  41      18.292   4.205  22.569  1.00  0.00           H  
ATOM    656 1HB  ARG A  41      20.285   3.669  21.123  1.00  0.00           H  
ATOM    657 2HB  ARG A  41      19.215   2.951  19.928  1.00  0.00           H  
ATOM    658 1HG  ARG A  41      18.112   5.219  19.700  1.00  0.00           H  
ATOM    659 2HG  ARG A  41      19.439   5.862  20.698  1.00  0.00           H  
ATOM    660 1HD  ARG A  41      20.042   6.193  18.454  1.00  0.00           H  
ATOM    661 2HD  ARG A  41      21.018   4.830  19.050  1.00  0.00           H  
ATOM    662  HE  ARG A  41      18.521   4.140  17.686  1.00  0.00           H  
ATOM    663 1HH1 ARG A  41      21.999   4.584  17.466  1.00  0.00           H  
ATOM    664 2HH1 ARG A  41      22.157   3.616  16.017  1.00  0.00           H  
ATOM    665 1HH2 ARG A  41      18.738   2.887  15.805  1.00  0.00           H  
ATOM    666 2HH2 ARG A  41      20.312   2.655  15.076  1.00  0.00           H  
ATOM    667  N   GLU A  42      16.490   2.571  20.340  1.00  0.00           N  
ATOM    668  CA  GLU A  42      15.233   2.601  19.589  1.00  0.00           C  
ATOM    669  C   GLU A  42      14.043   2.509  20.542  1.00  0.00           C  
ATOM    670  O   GLU A  42      13.002   3.167  20.374  1.00  0.00           O  
ATOM    671  CB  GLU A  42      15.182   1.456  18.575  1.00  0.00           C  
ATOM    672  CG  GLU A  42      16.162   1.595  17.419  1.00  0.00           C  
ATOM    673  CD  GLU A  42      15.902   2.812  16.574  1.00  0.00           C  
ATOM    674  OE1 GLU A  42      14.788   2.984  16.141  1.00  0.00           O  
ATOM    675  OE2 GLU A  42      16.819   3.570  16.363  1.00  0.00           O  
ATOM    676  H   GLU A  42      17.119   1.790  20.216  1.00  0.00           H  
ATOM    677  HA  GLU A  42      15.183   3.538  19.034  1.00  0.00           H  
ATOM    678 1HB  GLU A  42      15.392   0.513  19.080  1.00  0.00           H  
ATOM    679 2HB  GLU A  42      14.178   1.386  18.155  1.00  0.00           H  
ATOM    680 1HG  GLU A  42      17.174   1.655  17.819  1.00  0.00           H  
ATOM    681 2HG  GLU A  42      16.100   0.705  16.794  1.00  0.00           H  
ATOM    682  N   ILE A  43      14.192   1.688  21.570  1.00  0.00           N  
ATOM    683  CA  ILE A  43      13.086   1.500  22.487  1.00  0.00           C  
ATOM    684  C   ILE A  43      12.931   2.731  23.361  1.00  0.00           C  
ATOM    685  O   ILE A  43      11.812   3.193  23.606  1.00  0.00           O  
ATOM    686  CB  ILE A  43      13.296   0.255  23.367  1.00  0.00           C  
ATOM    687  CG1 ILE A  43      13.242  -1.016  22.516  1.00  0.00           C  
ATOM    688  CG2 ILE A  43      12.253   0.203  24.473  1.00  0.00           C  
ATOM    689  CD1 ILE A  43      13.722  -2.255  23.237  1.00  0.00           C  
ATOM    690  H   ILE A  43      15.055   1.189  21.731  1.00  0.00           H  
ATOM    691  HA  ILE A  43      12.161   1.472  21.912  1.00  0.00           H  
ATOM    692  HB  ILE A  43      14.287   0.291  23.818  1.00  0.00           H  
ATOM    693 1HG1 ILE A  43      12.219  -1.189  22.184  1.00  0.00           H  
ATOM    694 2HG1 ILE A  43      13.855  -0.883  21.624  1.00  0.00           H  
ATOM    695 1HG2 ILE A  43      12.415  -0.683  25.085  1.00  0.00           H  
ATOM    696 2HG2 ILE A  43      12.337   1.094  25.095  1.00  0.00           H  
ATOM    697 3HG2 ILE A  43      11.257   0.162  24.032  1.00  0.00           H  
ATOM    698 1HD1 ILE A  43      13.654  -3.114  22.569  1.00  0.00           H  
ATOM    699 2HD1 ILE A  43      14.758  -2.117  23.547  1.00  0.00           H  
ATOM    700 3HD1 ILE A  43      13.100  -2.429  24.114  1.00  0.00           H  
ATOM    701  N   SER A  44      14.054   3.302  23.796  1.00  0.00           N  
ATOM    702  CA  SER A  44      14.019   4.557  24.562  1.00  0.00           C  
ATOM    703  C   SER A  44      13.252   5.666  23.830  1.00  0.00           C  
ATOM    704  O   SER A  44      12.469   6.402  24.460  1.00  0.00           O  
ATOM    705  CB  SER A  44      15.432   5.024  24.850  1.00  0.00           C  
ATOM    706  OG  SER A  44      16.099   4.120  25.687  1.00  0.00           O  
ATOM    707  H   SER A  44      14.945   2.870  23.599  1.00  0.00           H  
ATOM    708  HA  SER A  44      13.435   4.393  25.469  1.00  0.00           H  
ATOM    709 1HB  SER A  44      15.979   5.128  23.913  1.00  0.00           H  
ATOM    710 2HB  SER A  44      15.402   6.005  25.322  1.00  0.00           H  
ATOM    711  HG  SER A  44      17.037   4.293  25.570  1.00  0.00           H  
ATOM    712  N   LEU A  45      13.427   5.753  22.510  1.00  0.00           N  
ATOM    713  CA  LEU A  45      12.696   6.721  21.670  1.00  0.00           C  
ATOM    714  C   LEU A  45      11.156   6.525  21.709  1.00  0.00           C  
ATOM    715  O   LEU A  45      10.352   7.469  21.596  1.00  0.00           O  
ATOM    716  CB  LEU A  45      13.186   6.614  20.221  1.00  0.00           C  
ATOM    717  CG  LEU A  45      14.622   7.090  19.967  1.00  0.00           C  
ATOM    718  CD1 LEU A  45      15.018   6.767  18.533  1.00  0.00           C  
ATOM    719  CD2 LEU A  45      14.717   8.584  20.238  1.00  0.00           C  
ATOM    720  H   LEU A  45      14.090   5.127  22.075  1.00  0.00           H  
ATOM    721  HA  LEU A  45      12.894   7.724  22.046  1.00  0.00           H  
ATOM    722 1HB  LEU A  45      13.122   5.573  19.908  1.00  0.00           H  
ATOM    723 2HB  LEU A  45      12.524   7.203  19.586  1.00  0.00           H  
ATOM    724  HG  LEU A  45      15.304   6.557  20.629  1.00  0.00           H  
ATOM    725 1HD1 LEU A  45      16.039   7.105  18.352  1.00  0.00           H  
ATOM    726 2HD1 LEU A  45      14.960   5.691  18.372  1.00  0.00           H  
ATOM    727 3HD1 LEU A  45      14.342   7.274  17.845  1.00  0.00           H  
ATOM    728 1HD2 LEU A  45      15.738   8.922  20.058  1.00  0.00           H  
ATOM    729 2HD2 LEU A  45      14.036   9.118  19.575  1.00  0.00           H  
ATOM    730 3HD2 LEU A  45      14.445   8.784  21.274  1.00  0.00           H  
ATOM    731  N   LEU A  46      10.729   5.274  21.860  1.00  0.00           N  
ATOM    732  CA  LEU A  46       9.304   4.973  21.967  1.00  0.00           C  
ATOM    733  C   LEU A  46       8.613   5.616  23.185  1.00  0.00           C  
ATOM    734  O   LEU A  46       7.396   5.787  23.164  1.00  0.00           O  
ATOM    735  CB  LEU A  46       9.113   3.452  22.025  1.00  0.00           C  
ATOM    736  CG  LEU A  46       9.516   2.683  20.760  1.00  0.00           C  
ATOM    737  CD1 LEU A  46       9.389   1.187  21.013  1.00  0.00           C  
ATOM    738  CD2 LEU A  46       8.635   3.118  19.599  1.00  0.00           C  
ATOM    739  H   LEU A  46      11.397   4.518  21.902  1.00  0.00           H  
ATOM    740  HA  LEU A  46       8.789   5.430  21.123  1.00  0.00           H  
ATOM    741 1HB  LEU A  46       9.702   3.059  22.853  1.00  0.00           H  
ATOM    742 2HB  LEU A  46       8.062   3.240  22.221  1.00  0.00           H  
ATOM    743  HG  LEU A  46      10.560   2.894  20.523  1.00  0.00           H  
ATOM    744 1HD1 LEU A  46       9.676   0.640  20.114  1.00  0.00           H  
ATOM    745 2HD1 LEU A  46      10.045   0.900  21.835  1.00  0.00           H  
ATOM    746 3HD1 LEU A  46       8.358   0.947  21.269  1.00  0.00           H  
ATOM    747 1HD2 LEU A  46       8.922   2.572  18.699  1.00  0.00           H  
ATOM    748 2HD2 LEU A  46       7.592   2.906  19.834  1.00  0.00           H  
ATOM    749 3HD2 LEU A  46       8.759   4.188  19.429  1.00  0.00           H  
ATOM    750  N   LYS A  47       9.364   5.994  24.219  1.00  0.00           N  
ATOM    751  CA  LYS A  47       8.773   6.640  25.406  1.00  0.00           C  
ATOM    752  C   LYS A  47       8.118   7.982  25.058  1.00  0.00           C  
ATOM    753  O   LYS A  47       7.252   8.476  25.784  1.00  0.00           O  
ATOM    754  CB  LYS A  47       9.836   6.845  26.487  1.00  0.00           C  
ATOM    755  CG  LYS A  47      10.265   5.569  27.197  1.00  0.00           C  
ATOM    756  CD  LYS A  47      11.260   5.863  28.309  1.00  0.00           C  
ATOM    757  CE  LYS A  47      10.601   6.612  29.459  1.00  0.00           C  
ATOM    758  NZ  LYS A  47      11.504   6.731  30.636  1.00  0.00           N  
ATOM    759  H   LYS A  47      10.361   5.836  24.190  1.00  0.00           H  
ATOM    760  HA  LYS A  47       7.978   5.999  25.789  1.00  0.00           H  
ATOM    761 1HB  LYS A  47      10.723   7.297  26.043  1.00  0.00           H  
ATOM    762 2HB  LYS A  47       9.459   7.537  27.241  1.00  0.00           H  
ATOM    763 1HG  LYS A  47       9.390   5.077  27.624  1.00  0.00           H  
ATOM    764 2HG  LYS A  47      10.726   4.891  26.479  1.00  0.00           H  
ATOM    765 1HD  LYS A  47      11.673   4.927  28.686  1.00  0.00           H  
ATOM    766 2HD  LYS A  47      12.077   6.468  27.916  1.00  0.00           H  
ATOM    767 1HE  LYS A  47      10.322   7.611  29.128  1.00  0.00           H  
ATOM    768 2HE  LYS A  47       9.696   6.087  29.763  1.00  0.00           H  
ATOM    769 1HZ  LYS A  47      11.031   7.232  31.374  1.00  0.00           H  
ATOM    770 2HZ  LYS A  47      11.755   5.808  30.963  1.00  0.00           H  
ATOM    771 3HZ  LYS A  47      12.339   7.233  30.371  1.00  0.00           H  
ATOM    772  N   GLU A  48       8.540   8.565  23.946  1.00  0.00           N  
ATOM    773  CA  GLU A  48       7.985   9.819  23.488  1.00  0.00           C  
ATOM    774  C   GLU A  48       6.825   9.651  22.519  1.00  0.00           C  
ATOM    775  O   GLU A  48       6.169  10.633  22.162  1.00  0.00           O  
ATOM    776  CB  GLU A  48       9.084  10.655  22.827  1.00  0.00           C  
ATOM    777  CG  GLU A  48      10.207  11.072  23.766  1.00  0.00           C  
ATOM    778  CD  GLU A  48      11.267  11.889  23.082  1.00  0.00           C  
ATOM    779  OE1 GLU A  48      11.135  12.137  21.908  1.00  0.00           O  
ATOM    780  OE2 GLU A  48      12.212  12.267  23.735  1.00  0.00           O  
ATOM    781  H   GLU A  48       9.267   8.121  23.404  1.00  0.00           H  
ATOM    782  HA  GLU A  48       7.569  10.347  24.347  1.00  0.00           H  
ATOM    783 1HB  GLU A  48       9.526  10.091  22.006  1.00  0.00           H  
ATOM    784 2HB  GLU A  48       8.648  11.560  22.405  1.00  0.00           H  
ATOM    785 1HG  GLU A  48       9.786  11.655  24.584  1.00  0.00           H  
ATOM    786 2HG  GLU A  48      10.662  10.178  24.190  1.00  0.00           H  
ATOM    787  N   LEU A  49       6.569   8.409  22.082  1.00  0.00           N  
ATOM    788  CA  LEU A  49       5.578   8.125  21.061  1.00  0.00           C  
ATOM    789  C   LEU A  49       4.192   7.954  21.719  1.00  0.00           C  
ATOM    790  O   LEU A  49       3.643   6.860  21.792  1.00  0.00           O  
ATOM    791  CB  LEU A  49       5.963   6.861  20.284  1.00  0.00           C  
ATOM    792  CG  LEU A  49       5.189   6.619  18.981  1.00  0.00           C  
ATOM    793  CD1 LEU A  49       5.503   7.731  17.990  1.00  0.00           C  
ATOM    794  CD2 LEU A  49       5.563   5.258  18.413  1.00  0.00           C  
ATOM    795  H   LEU A  49       7.092   7.645  22.486  1.00  0.00           H  
ATOM    796  HA  LEU A  49       5.531   8.974  20.379  1.00  0.00           H  
ATOM    797 1HB  LEU A  49       7.021   6.915  20.034  1.00  0.00           H  
ATOM    798 2HB  LEU A  49       5.807   5.995  20.928  1.00  0.00           H  
ATOM    799  HG  LEU A  49       4.118   6.646  19.184  1.00  0.00           H  
ATOM    800 1HD1 LEU A  49       4.953   7.560  17.064  1.00  0.00           H  
ATOM    801 2HD1 LEU A  49       5.207   8.691  18.414  1.00  0.00           H  
ATOM    802 3HD1 LEU A  49       6.572   7.740  17.780  1.00  0.00           H  
ATOM    803 1HD2 LEU A  49       5.012   5.086  17.488  1.00  0.00           H  
ATOM    804 2HD2 LEU A  49       6.634   5.231  18.209  1.00  0.00           H  
ATOM    805 3HD2 LEU A  49       5.312   4.481  19.135  1.00  0.00           H  
ATOM    806  N   ASN A  50       3.674   9.057  22.249  1.00  0.00           N  
ATOM    807  CA  ASN A  50       2.497   9.059  23.107  1.00  0.00           C  
ATOM    808  C   ASN A  50       1.240   9.455  22.376  1.00  0.00           C  
ATOM    809  O   ASN A  50       1.192  10.522  21.731  1.00  0.00           O  
ATOM    810  CB  ASN A  50       2.715   9.975  24.297  1.00  0.00           C  
ATOM    811  CG  ASN A  50       3.786   9.473  25.225  1.00  0.00           C  
ATOM    812  OD1 ASN A  50       3.609   8.455  25.904  1.00  0.00           O  
ATOM    813  ND2 ASN A  50       4.894  10.167  25.267  1.00  0.00           N  
ATOM    814  H   ASN A  50       4.130   9.933  22.038  1.00  0.00           H  
ATOM    815  HA  ASN A  50       2.324   8.042  23.460  1.00  0.00           H  
ATOM    816 1HB  ASN A  50       2.992  10.970  23.946  1.00  0.00           H  
ATOM    817 2HB  ASN A  50       1.784  10.073  24.856  1.00  0.00           H  
ATOM    818 1HD2 ASN A  50       5.642   9.880  25.867  1.00  0.00           H  
ATOM    819 2HD2 ASN A  50       4.994  10.985  24.701  1.00  0.00           H  
ATOM    820  N   HIS A  51       0.190   8.654  22.492  1.00  0.00           N  
ATOM    821  CA  HIS A  51      -1.076   8.920  21.845  1.00  0.00           C  
ATOM    822  C   HIS A  51      -2.151   8.148  22.617  1.00  0.00           C  
ATOM    823  O   HIS A  51      -1.880   7.000  23.052  1.00  0.00           O  
ATOM    824  CB  HIS A  51      -1.025   8.509  20.365  1.00  0.00           C  
ATOM    825  CG  HIS A  51      -2.261   8.804  19.598  1.00  0.00           C  
ATOM    826  ND1 HIS A  51      -3.356   7.959  19.563  1.00  0.00           N  
ATOM    827  CD2 HIS A  51      -2.584   9.885  18.838  1.00  0.00           C  
ATOM    828  CE1 HIS A  51      -4.302   8.511  18.823  1.00  0.00           C  
ATOM    829  NE2 HIS A  51      -3.857   9.683  18.371  1.00  0.00           N  
ATOM    830  H   HIS A  51       0.287   7.823  23.059  1.00  0.00           H  
ATOM    831  HA  HIS A  51      -1.291   9.988  21.891  1.00  0.00           H  
ATOM    832 1HB  HIS A  51      -0.198   9.023  19.873  1.00  0.00           H  
ATOM    833 2HB  HIS A  51      -0.836   7.439  20.291  1.00  0.00           H  
ATOM    834  HD2 HIS A  51      -1.952  10.751  18.640  1.00  0.00           H  
ATOM    835  HE1 HIS A  51      -5.282   8.081  18.616  1.00  0.00           H  
ATOM    836  HE2 HIS A  51      -4.370  10.322  17.780  1.00  0.00           H  
ATOM    837  N   PRO A  52      -3.382   8.670  22.749  1.00  0.00           N  
ATOM    838  CA  PRO A  52      -4.405   7.954  23.513  1.00  0.00           C  
ATOM    839  C   PRO A  52      -4.667   6.515  23.048  1.00  0.00           C  
ATOM    840  O   PRO A  52      -5.146   5.699  23.860  1.00  0.00           O  
ATOM    841  CB  PRO A  52      -5.639   8.835  23.295  1.00  0.00           C  
ATOM    842  CG  PRO A  52      -5.085  10.212  23.155  1.00  0.00           C  
ATOM    843  CD  PRO A  52      -3.821  10.028  22.359  1.00  0.00           C  
ATOM    844  HA  PRO A  52      -4.102   7.909  24.570  1.00  0.00           H  
ATOM    845 1HB  PRO A  52      -6.185   8.503  22.400  1.00  0.00           H  
ATOM    846 2HB  PRO A  52      -6.327   8.737  24.147  1.00  0.00           H  
ATOM    847 1HG  PRO A  52      -5.812  10.865  22.651  1.00  0.00           H  
ATOM    848 2HG  PRO A  52      -4.900  10.649  24.148  1.00  0.00           H  
ATOM    849 1HD  PRO A  52      -4.052  10.088  21.285  1.00  0.00           H  
ATOM    850 2HD  PRO A  52      -3.092  10.801  22.643  1.00  0.00           H  
ATOM    851  N   ASN A  53      -4.376   6.195  21.784  1.00  0.00           N  
ATOM    852  CA  ASN A  53      -4.665   4.853  21.260  1.00  0.00           C  
ATOM    853  C   ASN A  53      -3.412   4.019  21.122  1.00  0.00           C  
ATOM    854  O   ASN A  53      -3.466   2.975  20.449  1.00  0.00           O  
ATOM    855  CB  ASN A  53      -5.382   4.939  19.925  1.00  0.00           C  
ATOM    856  CG  ASN A  53      -6.791   5.447  20.057  1.00  0.00           C  
ATOM    857  OD1 ASN A  53      -7.130   6.516  19.535  1.00  0.00           O  
ATOM    858  ND2 ASN A  53      -7.618   4.703  20.745  1.00  0.00           N  
ATOM    859  H   ASN A  53      -3.952   6.880  21.175  1.00  0.00           H  
ATOM    860  HA  ASN A  53      -5.269   4.317  21.994  1.00  0.00           H  
ATOM    861 1HB  ASN A  53      -4.830   5.602  19.257  1.00  0.00           H  
ATOM    862 2HB  ASN A  53      -5.406   3.953  19.460  1.00  0.00           H  
ATOM    863 1HD2 ASN A  53      -8.568   4.991  20.866  1.00  0.00           H  
ATOM    864 2HD2 ASN A  53      -7.301   3.846  21.150  1.00  0.00           H  
ATOM    865  N   ILE A  54      -2.342   4.396  21.791  1.00  0.00           N  
ATOM    866  CA  ILE A  54      -1.133   3.618  21.909  1.00  0.00           C  
ATOM    867  C   ILE A  54      -0.908   3.312  23.374  1.00  0.00           C  
ATOM    868  O   ILE A  54      -0.992   4.217  24.200  1.00  0.00           O  
ATOM    869  CB  ILE A  54       0.082   4.363  21.326  1.00  0.00           C  
ATOM    870  CG1 ILE A  54      -0.180   4.751  19.869  1.00  0.00           C  
ATOM    871  CG2 ILE A  54       1.334   3.506  21.435  1.00  0.00           C  
ATOM    872  CD1 ILE A  54      -0.352   3.569  18.943  1.00  0.00           C  
ATOM    873  H   ILE A  54      -2.393   5.297  22.246  1.00  0.00           H  
ATOM    874  HA  ILE A  54      -1.274   2.677  21.379  1.00  0.00           H  
ATOM    875  HB  ILE A  54       0.239   5.290  21.876  1.00  0.00           H  
ATOM    876 1HG1 ILE A  54      -1.079   5.364  19.811  1.00  0.00           H  
ATOM    877 2HG1 ILE A  54       0.650   5.355  19.498  1.00  0.00           H  
ATOM    878 1HG2 ILE A  54       2.183   4.047  21.018  1.00  0.00           H  
ATOM    879 2HG2 ILE A  54       1.528   3.278  22.482  1.00  0.00           H  
ATOM    880 3HG2 ILE A  54       1.189   2.577  20.883  1.00  0.00           H  
ATOM    881 1HD1 ILE A  54      -0.533   3.924  17.928  1.00  0.00           H  
ATOM    882 2HD1 ILE A  54       0.552   2.960  18.958  1.00  0.00           H  
ATOM    883 3HD1 ILE A  54      -1.199   2.969  19.273  1.00  0.00           H  
ATOM    884  N   VAL A  55      -0.667   2.042  23.721  1.00  0.00           N  
ATOM    885  CA  VAL A  55      -0.455   1.682  25.119  1.00  0.00           C  
ATOM    886  C   VAL A  55       0.810   2.364  25.604  1.00  0.00           C  
ATOM    887  O   VAL A  55       1.875   2.192  25.046  1.00  0.00           O  
ATOM    888  CB  VAL A  55      -0.334   0.160  25.321  1.00  0.00           C  
ATOM    889  CG1 VAL A  55       0.006  -0.159  26.769  1.00  0.00           C  
ATOM    890  CG2 VAL A  55      -1.623  -0.536  24.912  1.00  0.00           C  
ATOM    891  H   VAL A  55      -0.629   1.320  23.016  1.00  0.00           H  
ATOM    892  HA  VAL A  55      -1.314   2.024  25.698  1.00  0.00           H  
ATOM    893  HB  VAL A  55       0.453  -0.222  24.671  1.00  0.00           H  
ATOM    894 1HG1 VAL A  55       0.088  -1.240  26.894  1.00  0.00           H  
ATOM    895 2HG1 VAL A  55       0.954   0.309  27.032  1.00  0.00           H  
ATOM    896 3HG1 VAL A  55      -0.781   0.221  27.420  1.00  0.00           H  
ATOM    897 1HG2 VAL A  55      -1.519  -1.611  25.061  1.00  0.00           H  
ATOM    898 2HG2 VAL A  55      -2.446  -0.163  25.521  1.00  0.00           H  
ATOM    899 3HG2 VAL A  55      -1.828  -0.334  23.861  1.00  0.00           H  
ATOM    900  N   LYS A  56       0.696   3.183  26.664  1.00  0.00           N  
ATOM    901  CA  LYS A  56       1.826   4.037  27.034  1.00  0.00           C  
ATOM    902  C   LYS A  56       3.004   3.213  27.540  1.00  0.00           C  
ATOM    903  O   LYS A  56       2.828   2.310  28.393  1.00  0.00           O  
ATOM    904  CB  LYS A  56       1.404   5.053  28.096  1.00  0.00           C  
ATOM    905  CG  LYS A  56       2.483   6.063  28.464  1.00  0.00           C  
ATOM    906  CD  LYS A  56       1.946   7.126  29.410  1.00  0.00           C  
ATOM    907  CE  LYS A  56       3.018   8.147  29.764  1.00  0.00           C  
ATOM    908  NZ  LYS A  56       2.502   9.201  30.679  1.00  0.00           N  
ATOM    909  H   LYS A  56      -0.152   3.223  27.212  1.00  0.00           H  
ATOM    910  HA  LYS A  56       2.150   4.585  26.148  1.00  0.00           H  
ATOM    911 1HB  LYS A  56       0.534   5.608  27.744  1.00  0.00           H  
ATOM    912 2HB  LYS A  56       1.112   4.529  29.006  1.00  0.00           H  
ATOM    913 1HG  LYS A  56       3.315   5.547  28.945  1.00  0.00           H  
ATOM    914 2HG  LYS A  56       2.853   6.546  27.560  1.00  0.00           H  
ATOM    915 1HD  LYS A  56       1.106   7.640  28.941  1.00  0.00           H  
ATOM    916 2HD  LYS A  56       1.593   6.653  30.327  1.00  0.00           H  
ATOM    917 1HE  LYS A  56       3.855   7.643  30.245  1.00  0.00           H  
ATOM    918 2HE  LYS A  56       3.383   8.621  28.853  1.00  0.00           H  
ATOM    919 1HZ  LYS A  56       3.242   9.857  30.888  1.00  0.00           H  
ATOM    920 2HZ  LYS A  56       1.736   9.688  30.235  1.00  0.00           H  
ATOM    921 3HZ  LYS A  56       2.179   8.775  31.535  1.00  0.00           H  
ATOM    922  N   LEU A  57       4.196   3.495  27.019  1.00  0.00           N  
ATOM    923  CA  LEU A  57       5.419   2.937  27.552  1.00  0.00           C  
ATOM    924  C   LEU A  57       5.905   3.818  28.706  1.00  0.00           C  
ATOM    925  O   LEU A  57       6.285   4.970  28.506  1.00  0.00           O  
ATOM    926  CB  LEU A  57       6.462   2.822  26.480  1.00  0.00           C  
ATOM    927  CG  LEU A  57       7.852   2.326  26.923  1.00  0.00           C  
ATOM    928  CD1 LEU A  57       7.789   0.912  27.523  1.00  0.00           C  
ATOM    929  CD2 LEU A  57       8.845   2.376  25.748  1.00  0.00           C  
ATOM    930  H   LEU A  57       4.245   4.120  26.227  1.00  0.00           H  
ATOM    931  HA  LEU A  57       5.206   1.941  27.936  1.00  0.00           H  
ATOM    932 1HB  LEU A  57       6.102   2.134  25.717  1.00  0.00           H  
ATOM    933 2HB  LEU A  57       6.599   3.801  26.021  1.00  0.00           H  
ATOM    934  HG  LEU A  57       8.225   2.960  27.727  1.00  0.00           H  
ATOM    935 1HD1 LEU A  57       8.789   0.599  27.823  1.00  0.00           H  
ATOM    936 2HD1 LEU A  57       7.134   0.917  28.395  1.00  0.00           H  
ATOM    937 3HD1 LEU A  57       7.399   0.218  26.780  1.00  0.00           H  
ATOM    938 1HD2 LEU A  57       9.821   2.023  26.082  1.00  0.00           H  
ATOM    939 2HD2 LEU A  57       8.485   1.740  24.940  1.00  0.00           H  
ATOM    940 3HD2 LEU A  57       8.933   3.402  25.390  1.00  0.00           H  
ATOM    941  N   LEU A  58       5.813   3.315  29.922  1.00  0.00           N  
ATOM    942  CA  LEU A  58       6.073   4.096  31.131  1.00  0.00           C  
ATOM    943  C   LEU A  58       7.556   4.191  31.456  1.00  0.00           C  
ATOM    944  O   LEU A  58       7.996   5.256  31.917  1.00  0.00           O  
ATOM    945  CB  LEU A  58       5.331   3.477  32.322  1.00  0.00           C  
ATOM    946  CG  LEU A  58       3.802   3.440  32.207  1.00  0.00           C  
ATOM    947  CD1 LEU A  58       3.223   2.657  33.379  1.00  0.00           C  
ATOM    948  CD2 LEU A  58       3.259   4.861  32.178  1.00  0.00           C  
ATOM    949  H   LEU A  58       5.551   2.343  30.011  1.00  0.00           H  
ATOM    950  HA  LEU A  58       5.777   5.128  30.945  1.00  0.00           H  
ATOM    951 1HB  LEU A  58       5.678   2.454  32.454  1.00  0.00           H  
ATOM    952 2HB  LEU A  58       5.582   4.042  33.220  1.00  0.00           H  
ATOM    953  HG  LEU A  58       3.518   2.924  31.289  1.00  0.00           H  
ATOM    954 1HD1 LEU A  58       2.136   2.631  33.297  1.00  0.00           H  
ATOM    955 2HD1 LEU A  58       3.612   1.639  33.364  1.00  0.00           H  
ATOM    956 3HD1 LEU A  58       3.504   3.141  34.313  1.00  0.00           H  
ATOM    957 1HD2 LEU A  58       2.172   4.834  32.095  1.00  0.00           H  
ATOM    958 2HD2 LEU A  58       3.541   5.377  33.096  1.00  0.00           H  
ATOM    959 3HD2 LEU A  58       3.676   5.391  31.321  1.00  0.00           H  
ATOM    960  N   ASP A  59       8.314   3.112  31.250  1.00  0.00           N  
ATOM    961  CA  ASP A  59       9.764   3.132  31.407  1.00  0.00           C  
ATOM    962  C   ASP A  59      10.429   1.951  30.743  1.00  0.00           C  
ATOM    963  O   ASP A  59       9.767   0.987  30.391  1.00  0.00           O  
ATOM    964  CB  ASP A  59      10.141   3.153  32.890  1.00  0.00           C  
ATOM    965  CG  ASP A  59      11.468   3.851  33.155  1.00  0.00           C  
ATOM    966  OD1 ASP A  59      12.087   4.284  32.212  1.00  0.00           O  
ATOM    967  OD2 ASP A  59      11.850   3.944  34.297  1.00  0.00           O  
ATOM    968  H   ASP A  59       7.861   2.252  30.976  1.00  0.00           H  
ATOM    969  HA  ASP A  59      10.150   4.038  30.939  1.00  0.00           H  
ATOM    970 1HB  ASP A  59       9.360   3.661  33.457  1.00  0.00           H  
ATOM    971 2HB  ASP A  59      10.204   2.130  33.265  1.00  0.00           H  
ATOM    972  N   VAL A  60      11.750   2.067  30.597  1.00  0.00           N  
ATOM    973  CA  VAL A  60      12.634   1.115  29.957  1.00  0.00           C  
ATOM    974  C   VAL A  60      13.730   0.890  30.988  1.00  0.00           C  
ATOM    975  O   VAL A  60      14.457   1.827  31.345  1.00  0.00           O  
ATOM    976  CB  VAL A  60      13.211   1.653  28.635  1.00  0.00           C  
ATOM    977  CG1 VAL A  60      14.117   0.616  27.988  1.00  0.00           C  
ATOM    978  CG2 VAL A  60      12.080   2.042  27.696  1.00  0.00           C  
ATOM    979  H   VAL A  60      12.137   2.916  30.984  1.00  0.00           H  
ATOM    980  HA  VAL A  60      12.061   0.218  29.717  1.00  0.00           H  
ATOM    981  HB  VAL A  60      13.826   2.528  28.847  1.00  0.00           H  
ATOM    982 1HG1 VAL A  60      14.516   1.013  27.054  1.00  0.00           H  
ATOM    983 2HG1 VAL A  60      14.939   0.379  28.662  1.00  0.00           H  
ATOM    984 3HG1 VAL A  60      13.544  -0.288  27.781  1.00  0.00           H  
ATOM    985 1HG2 VAL A  60      12.495   2.423  26.764  1.00  0.00           H  
ATOM    986 2HG2 VAL A  60      11.462   1.168  27.489  1.00  0.00           H  
ATOM    987 3HG2 VAL A  60      11.469   2.815  28.163  1.00  0.00           H  
ATOM    988  N   ILE A  61      13.819  -0.318  31.523  1.00  0.00           N  
ATOM    989  CA  ILE A  61      14.770  -0.636  32.593  1.00  0.00           C  
ATOM    990  C   ILE A  61      15.751  -1.706  32.114  1.00  0.00           C  
ATOM    991  O   ILE A  61      15.326  -2.818  31.836  1.00  0.00           O  
ATOM    992  CB  ILE A  61      14.045  -1.122  33.861  1.00  0.00           C  
ATOM    993  CG1 ILE A  61      13.095  -0.041  34.381  1.00  0.00           C  
ATOM    994  CG2 ILE A  61      15.052  -1.511  34.933  1.00  0.00           C  
ATOM    995  CD1 ILE A  61      12.165  -0.519  35.473  1.00  0.00           C  
ATOM    996  H   ILE A  61      13.206  -1.043  31.179  1.00  0.00           H  
ATOM    997  HA  ILE A  61      15.327   0.268  32.840  1.00  0.00           H  
ATOM    998  HB  ILE A  61      13.433  -1.990  33.619  1.00  0.00           H  
ATOM    999 1HG1 ILE A  61      13.674   0.797  34.769  1.00  0.00           H  
ATOM   1000 2HG1 ILE A  61      12.488   0.336  33.558  1.00  0.00           H  
ATOM   1001 1HG2 ILE A  61      14.523  -1.852  35.822  1.00  0.00           H  
ATOM   1002 2HG2 ILE A  61      15.689  -2.313  34.560  1.00  0.00           H  
ATOM   1003 3HG2 ILE A  61      15.667  -0.647  35.186  1.00  0.00           H  
ATOM   1004 1HD1 ILE A  61      11.522   0.303  35.789  1.00  0.00           H  
ATOM   1005 2HD1 ILE A  61      11.549  -1.336  35.095  1.00  0.00           H  
ATOM   1006 3HD1 ILE A  61      12.750  -0.868  36.322  1.00  0.00           H  
ATOM   1007  N   HIS A  62      17.054  -1.370  32.048  1.00  0.00           N  
ATOM   1008  CA  HIS A  62      18.096  -2.273  31.526  1.00  0.00           C  
ATOM   1009  C   HIS A  62      19.008  -2.630  32.688  1.00  0.00           C  
ATOM   1010  O   HIS A  62      19.735  -1.774  33.177  1.00  0.00           O  
ATOM   1011  CB  HIS A  62      18.902  -1.627  30.394  1.00  0.00           C  
ATOM   1012  CG  HIS A  62      19.842  -2.571  29.711  1.00  0.00           C  
ATOM   1013  ND1 HIS A  62      20.952  -2.141  29.015  1.00  0.00           N  
ATOM   1014  CD2 HIS A  62      19.837  -3.922  29.616  1.00  0.00           C  
ATOM   1015  CE1 HIS A  62      21.591  -3.188  28.522  1.00  0.00           C  
ATOM   1016  NE2 HIS A  62      20.935  -4.279  28.872  1.00  0.00           N  
ATOM   1017  H   HIS A  62      17.318  -0.451  32.376  1.00  0.00           H  
ATOM   1018  HA  HIS A  62      17.628  -3.158  31.097  1.00  0.00           H  
ATOM   1019 1HB  HIS A  62      18.219  -1.224  29.645  1.00  0.00           H  
ATOM   1020 2HB  HIS A  62      19.482  -0.794  30.790  1.00  0.00           H  
ATOM   1021  HD1 HIS A  62      21.285  -1.200  28.955  1.00  0.00           H  
ATOM   1022  HD2 HIS A  62      19.164  -4.689  30.000  1.00  0.00           H  
ATOM   1023  HE1 HIS A  62      22.501  -3.058  27.937  1.00  0.00           H  
ATOM   1024  N   THR A  63      18.980  -3.883  33.140  1.00  0.00           N  
ATOM   1025  CA  THR A  63      19.786  -4.239  34.301  1.00  0.00           C  
ATOM   1026  C   THR A  63      20.126  -5.714  34.378  1.00  0.00           C  
ATOM   1027  O   THR A  63      19.340  -6.562  33.957  1.00  0.00           O  
ATOM   1028  CB  THR A  63      19.072  -3.824  35.601  1.00  0.00           C  
ATOM   1029  OG1 THR A  63      19.931  -4.075  36.721  1.00  0.00           O  
ATOM   1030  CG2 THR A  63      17.779  -4.607  35.772  1.00  0.00           C  
ATOM   1031  H   THR A  63      18.413  -4.592  32.698  1.00  0.00           H  
ATOM   1032  HA  THR A  63      20.783  -3.817  34.172  1.00  0.00           H  
ATOM   1033  HB  THR A  63      18.844  -2.759  35.566  1.00  0.00           H  
ATOM   1034  HG1 THR A  63      19.405  -4.120  37.523  1.00  0.00           H  
ATOM   1035 1HG2 THR A  63      17.288  -4.300  36.695  1.00  0.00           H  
ATOM   1036 2HG2 THR A  63      17.120  -4.409  34.927  1.00  0.00           H  
ATOM   1037 3HG2 THR A  63      18.002  -5.672  35.816  1.00  0.00           H  
ATOM   1038  N   GLU A  64      21.330  -5.989  34.891  1.00  0.00           N  
ATOM   1039  CA  GLU A  64      21.834  -7.341  35.054  1.00  0.00           C  
ATOM   1040  C   GLU A  64      21.699  -8.073  33.715  1.00  0.00           C  
ATOM   1041  O   GLU A  64      21.324  -9.260  33.667  1.00  0.00           O  
ATOM   1042  CB  GLU A  64      21.072  -8.081  36.155  1.00  0.00           C  
ATOM   1043  CG  GLU A  64      21.217  -7.468  37.541  1.00  0.00           C  
ATOM   1044  CD  GLU A  64      20.506  -8.255  38.606  1.00  0.00           C  
ATOM   1045  OE1 GLU A  64      19.861  -9.221  38.274  1.00  0.00           O  
ATOM   1046  OE2 GLU A  64      20.607  -7.890  39.754  1.00  0.00           O  
ATOM   1047  H   GLU A  64      21.908  -5.211  35.175  1.00  0.00           H  
ATOM   1048  HA  GLU A  64      22.893  -7.287  35.309  1.00  0.00           H  
ATOM   1049 1HB  GLU A  64      20.011  -8.106  35.910  1.00  0.00           H  
ATOM   1050 2HB  GLU A  64      21.420  -9.113  36.208  1.00  0.00           H  
ATOM   1051 1HG  GLU A  64      22.276  -7.412  37.793  1.00  0.00           H  
ATOM   1052 2HG  GLU A  64      20.822  -6.453  37.520  1.00  0.00           H  
ATOM   1053  N   ASN A  65      22.004  -7.348  32.628  1.00  0.00           N  
ATOM   1054  CA  ASN A  65      21.906  -7.847  31.248  1.00  0.00           C  
ATOM   1055  C   ASN A  65      20.506  -8.326  30.833  1.00  0.00           C  
ATOM   1056  O   ASN A  65      20.361  -9.161  29.935  1.00  0.00           O  
ATOM   1057  CB  ASN A  65      22.911  -8.965  31.040  1.00  0.00           C  
ATOM   1058  CG  ASN A  65      24.330  -8.513  31.249  1.00  0.00           C  
ATOM   1059  OD1 ASN A  65      24.700  -7.395  30.872  1.00  0.00           O  
ATOM   1060  ND2 ASN A  65      25.132  -9.360  31.842  1.00  0.00           N  
ATOM   1061  H   ASN A  65      22.318  -6.402  32.788  1.00  0.00           H  
ATOM   1062  HA  ASN A  65      22.077  -7.012  30.565  1.00  0.00           H  
ATOM   1063 1HB  ASN A  65      22.697  -9.780  31.732  1.00  0.00           H  
ATOM   1064 2HB  ASN A  65      22.813  -9.359  30.029  1.00  0.00           H  
ATOM   1065 1HD2 ASN A  65      26.087  -9.113  32.007  1.00  0.00           H  
ATOM   1066 2HD2 ASN A  65      24.790 -10.254  32.130  1.00  0.00           H  
ATOM   1067  N   LYS A  66      19.473  -7.804  31.498  1.00  0.00           N  
ATOM   1068  CA  LYS A  66      18.075  -8.112  31.183  1.00  0.00           C  
ATOM   1069  C   LYS A  66      17.323  -6.792  30.923  1.00  0.00           C  
ATOM   1070  O   LYS A  66      17.629  -5.763  31.534  1.00  0.00           O  
ATOM   1071  CB  LYS A  66      17.416  -8.900  32.316  1.00  0.00           C  
ATOM   1072  CG  LYS A  66      18.081 -10.235  32.624  1.00  0.00           C  
ATOM   1073  CD  LYS A  66      17.443 -10.905  33.831  1.00  0.00           C  
ATOM   1074  CE  LYS A  66      17.855 -10.223  35.127  1.00  0.00           C  
ATOM   1075  NZ  LYS A  66      19.255 -10.554  35.509  1.00  0.00           N  
ATOM   1076  H   LYS A  66      19.678  -7.166  32.255  1.00  0.00           H  
ATOM   1077  HA  LYS A  66      18.052  -8.744  30.294  1.00  0.00           H  
ATOM   1078 1HB  LYS A  66      17.426  -8.303  33.228  1.00  0.00           H  
ATOM   1079 2HB  LYS A  66      16.373  -9.096  32.065  1.00  0.00           H  
ATOM   1080 1HG  LYS A  66      17.989 -10.895  31.761  1.00  0.00           H  
ATOM   1081 2HG  LYS A  66      19.140 -10.075  32.826  1.00  0.00           H  
ATOM   1082 1HD  LYS A  66      16.356 -10.864  33.739  1.00  0.00           H  
ATOM   1083 2HD  LYS A  66      17.747 -11.951  33.870  1.00  0.00           H  
ATOM   1084 1HE  LYS A  66      17.768  -9.143  35.014  1.00  0.00           H  
ATOM   1085 2HE  LYS A  66      17.189 -10.536  35.931  1.00  0.00           H  
ATOM   1086 1HZ  LYS A  66      19.489 -10.083  36.372  1.00  0.00           H  
ATOM   1087 2HZ  LYS A  66      19.343 -11.552  35.636  1.00  0.00           H  
ATOM   1088 3HZ  LYS A  66      19.884 -10.251  34.780  1.00  0.00           H  
ATOM   1089  N   LEU A  67      16.351  -6.809  30.022  1.00  0.00           N  
ATOM   1090  CA  LEU A  67      15.601  -5.595  29.736  1.00  0.00           C  
ATOM   1091  C   LEU A  67      14.147  -5.788  30.132  1.00  0.00           C  
ATOM   1092  O   LEU A  67      13.537  -6.791  29.796  1.00  0.00           O  
ATOM   1093  CB  LEU A  67      15.699  -5.236  28.248  1.00  0.00           C  
ATOM   1094  CG  LEU A  67      14.840  -4.049  27.792  1.00  0.00           C  
ATOM   1095  CD1 LEU A  67      15.378  -2.766  28.411  1.00  0.00           C  
ATOM   1096  CD2 LEU A  67      14.850  -3.969  26.273  1.00  0.00           C  
ATOM   1097  H   LEU A  67      16.120  -7.658  29.526  1.00  0.00           H  
ATOM   1098  HA  LEU A  67      16.007  -4.787  30.343  1.00  0.00           H  
ATOM   1099 1HB  LEU A  67      16.737  -5.003  28.014  1.00  0.00           H  
ATOM   1100 2HB  LEU A  67      15.402  -6.105  27.660  1.00  0.00           H  
ATOM   1101  HG  LEU A  67      13.817  -4.185  28.142  1.00  0.00           H  
ATOM   1102 1HD1 LEU A  67      14.768  -1.922  28.087  1.00  0.00           H  
ATOM   1103 2HD1 LEU A  67      15.341  -2.843  29.498  1.00  0.00           H  
ATOM   1104 3HD1 LEU A  67      16.408  -2.612  28.092  1.00  0.00           H  
ATOM   1105 1HD2 LEU A  67      14.239  -3.126  25.949  1.00  0.00           H  
ATOM   1106 2HD2 LEU A  67      15.873  -3.832  25.922  1.00  0.00           H  
ATOM   1107 3HD2 LEU A  67      14.444  -4.892  25.857  1.00  0.00           H  
ATOM   1108  N   TYR A  68      13.606  -4.820  30.866  1.00  0.00           N  
ATOM   1109  CA  TYR A  68      12.201  -4.823  31.286  1.00  0.00           C  
ATOM   1110  C   TYR A  68      11.520  -3.594  30.751  1.00  0.00           C  
ATOM   1111  O   TYR A  68      12.083  -2.499  30.811  1.00  0.00           O  
ATOM   1112  CB  TYR A  68      12.084  -4.796  32.802  1.00  0.00           C  
ATOM   1113  CG  TYR A  68      12.779  -5.934  33.454  1.00  0.00           C  
ATOM   1114  CD1 TYR A  68      14.136  -5.864  33.770  1.00  0.00           C  
ATOM   1115  CD2 TYR A  68      12.089  -7.107  33.734  1.00  0.00           C  
ATOM   1116  CE1 TYR A  68      14.788  -6.927  34.382  1.00  0.00           C  
ATOM   1117  CE2 TYR A  68      12.726  -8.189  34.349  1.00  0.00           C  
ATOM   1118  CZ  TYR A  68      14.076  -8.095  34.654  1.00  0.00           C  
ATOM   1119  OH  TYR A  68      14.730  -9.137  35.268  1.00  0.00           O  
ATOM   1120  H   TYR A  68      14.201  -4.052  31.141  1.00  0.00           H  
ATOM   1121  HA  TYR A  68      11.733  -5.737  30.921  1.00  0.00           H  
ATOM   1122 1HB  TYR A  68      12.506  -3.865  33.183  1.00  0.00           H  
ATOM   1123 2HB  TYR A  68      11.033  -4.819  33.087  1.00  0.00           H  
ATOM   1124  HD1 TYR A  68      14.704  -4.964  33.535  1.00  0.00           H  
ATOM   1125  HD2 TYR A  68      11.035  -7.195  33.472  1.00  0.00           H  
ATOM   1126  HE1 TYR A  68      15.848  -6.851  34.620  1.00  0.00           H  
ATOM   1127  HE2 TYR A  68      12.162  -9.093  34.582  1.00  0.00           H  
ATOM   1128  HH  TYR A  68      14.113  -9.857  35.419  1.00  0.00           H  
ATOM   1129  N   LEU A  69      10.314  -3.777  30.241  1.00  0.00           N  
ATOM   1130  CA  LEU A  69       9.516  -2.688  29.725  1.00  0.00           C  
ATOM   1131  C   LEU A  69       8.298  -2.540  30.578  1.00  0.00           C  
ATOM   1132  O   LEU A  69       7.597  -3.520  30.858  1.00  0.00           O  
ATOM   1133  CB  LEU A  69       9.112  -2.941  28.267  1.00  0.00           C  
ATOM   1134  CG  LEU A  69      10.265  -3.240  27.300  1.00  0.00           C  
ATOM   1135  CD1 LEU A  69       9.702  -3.550  25.919  1.00  0.00           C  
ATOM   1136  CD2 LEU A  69      11.208  -2.048  27.250  1.00  0.00           C  
ATOM   1137  H   LEU A  69       9.941  -4.715  30.214  1.00  0.00           H  
ATOM   1138  HA  LEU A  69      10.114  -1.777  29.756  1.00  0.00           H  
ATOM   1139 1HB  LEU A  69       8.428  -3.787  28.239  1.00  0.00           H  
ATOM   1140 2HB  LEU A  69       8.586  -2.062  27.895  1.00  0.00           H  
ATOM   1141  HG  LEU A  69      10.809  -4.120  27.643  1.00  0.00           H  
ATOM   1142 1HD1 LEU A  69      10.521  -3.763  25.232  1.00  0.00           H  
ATOM   1143 2HD1 LEU A  69       9.046  -4.419  25.981  1.00  0.00           H  
ATOM   1144 3HD1 LEU A  69       9.137  -2.693  25.556  1.00  0.00           H  
ATOM   1145 1HD2 LEU A  69      12.028  -2.260  26.563  1.00  0.00           H  
ATOM   1146 2HD2 LEU A  69      10.665  -1.168  26.906  1.00  0.00           H  
ATOM   1147 3HD2 LEU A  69      11.610  -1.859  28.246  1.00  0.00           H  
ATOM   1148  N   VAL A  70       8.055  -1.311  31.023  1.00  0.00           N  
ATOM   1149  CA  VAL A  70       6.951  -1.024  31.942  1.00  0.00           C  
ATOM   1150  C   VAL A  70       5.853  -0.336  31.148  1.00  0.00           C  
ATOM   1151  O   VAL A  70       6.074   0.762  30.621  1.00  0.00           O  
ATOM   1152  CB  VAL A  70       7.407  -0.122  33.104  1.00  0.00           C  
ATOM   1153  CG1 VAL A  70       6.270   0.087  34.094  1.00  0.00           C  
ATOM   1154  CG2 VAL A  70       8.616  -0.736  33.793  1.00  0.00           C  
ATOM   1155  H   VAL A  70       8.650  -0.554  30.718  1.00  0.00           H  
ATOM   1156  HA  VAL A  70       6.603  -1.966  32.370  1.00  0.00           H  
ATOM   1157  HB  VAL A  70       7.672   0.859  32.708  1.00  0.00           H  
ATOM   1158 1HG1 VAL A  70       6.610   0.727  34.909  1.00  0.00           H  
ATOM   1159 2HG1 VAL A  70       5.429   0.560  33.588  1.00  0.00           H  
ATOM   1160 3HG1 VAL A  70       5.958  -0.877  34.497  1.00  0.00           H  
ATOM   1161 1HG2 VAL A  70       8.934  -0.092  34.613  1.00  0.00           H  
ATOM   1162 2HG2 VAL A  70       8.353  -1.719  34.184  1.00  0.00           H  
ATOM   1163 3HG2 VAL A  70       9.431  -0.837  33.075  1.00  0.00           H  
ATOM   1164  N   PHE A  71       4.687  -0.952  31.028  1.00  0.00           N  
ATOM   1165  CA  PHE A  71       3.572  -0.471  30.225  1.00  0.00           C  
ATOM   1166  C   PHE A  71       2.379  -0.115  31.084  1.00  0.00           C  
ATOM   1167  O   PHE A  71       2.167  -0.693  32.177  1.00  0.00           O  
ATOM   1168  CB  PHE A  71       3.160  -1.525  29.195  1.00  0.00           C  
ATOM   1169  CG  PHE A  71       4.148  -1.698  28.077  1.00  0.00           C  
ATOM   1170  CD1 PHE A  71       5.042  -2.758  28.079  1.00  0.00           C  
ATOM   1171  CD2 PHE A  71       4.187  -0.800  27.020  1.00  0.00           C  
ATOM   1172  CE1 PHE A  71       5.952  -2.917  27.050  1.00  0.00           C  
ATOM   1173  CE2 PHE A  71       5.094  -0.958  25.991  1.00  0.00           C  
ATOM   1174  CZ  PHE A  71       5.977  -2.018  26.006  1.00  0.00           C  
ATOM   1175  H   PHE A  71       4.587  -1.817  31.540  1.00  0.00           H  
ATOM   1176  HA  PHE A  71       3.904   0.401  29.660  1.00  0.00           H  
ATOM   1177 1HB  PHE A  71       3.035  -2.487  29.690  1.00  0.00           H  
ATOM   1178 2HB  PHE A  71       2.199  -1.253  28.761  1.00  0.00           H  
ATOM   1179  HD1 PHE A  71       5.021  -3.471  28.904  1.00  0.00           H  
ATOM   1180  HD2 PHE A  71       3.489   0.038  27.008  1.00  0.00           H  
ATOM   1181  HE1 PHE A  71       6.648  -3.756  27.065  1.00  0.00           H  
ATOM   1182  HE2 PHE A  71       5.113  -0.245  25.166  1.00  0.00           H  
ATOM   1183  HZ  PHE A  71       6.694  -2.143  25.195  1.00  0.00           H  
ATOM   1184  N   GLU A  72       1.555   0.777  30.549  1.00  0.00           N  
ATOM   1185  CA  GLU A  72       0.226   0.995  31.056  1.00  0.00           C  
ATOM   1186  C   GLU A  72      -0.539  -0.330  31.059  1.00  0.00           C  
ATOM   1187  O   GLU A  72      -0.505  -1.081  30.059  1.00  0.00           O  
ATOM   1188  CB  GLU A  72      -0.469   1.962  30.048  1.00  0.00           C  
ATOM   1189  CG  GLU A  72      -1.906   2.265  30.298  1.00  0.00           C  
ATOM   1190  CD  GLU A  72      -2.521   3.170  29.245  1.00  0.00           C  
ATOM   1191  OE1 GLU A  72      -1.842   3.587  28.253  1.00  0.00           O  
ATOM   1192  OE2 GLU A  72      -3.715   3.452  29.390  1.00  0.00           O  
ATOM   1193  H   GLU A  72       1.874   1.320  29.758  1.00  0.00           H  
ATOM   1194  HA  GLU A  72       0.303   1.454  32.042  1.00  0.00           H  
ATOM   1195 1HB  GLU A  72       0.056   2.917  30.040  1.00  0.00           H  
ATOM   1196 2HB  GLU A  72      -0.406   1.545  29.043  1.00  0.00           H  
ATOM   1197 1HG  GLU A  72      -2.465   1.329  30.322  1.00  0.00           H  
ATOM   1198 2HG  GLU A  72      -2.002   2.738  31.275  1.00  0.00           H  
ATOM   1199  N   PHE A  73      -1.261  -0.612  32.142  1.00  0.00           N  
ATOM   1200  CA  PHE A  73      -2.028  -1.846  32.315  1.00  0.00           C  
ATOM   1201  C   PHE A  73      -3.436  -1.664  31.772  1.00  0.00           C  
ATOM   1202  O   PHE A  73      -4.133  -0.682  32.143  1.00  0.00           O  
ATOM   1203  CB  PHE A  73      -2.088  -2.248  33.791  1.00  0.00           C  
ATOM   1204  CG  PHE A  73      -2.885  -3.496  34.047  1.00  0.00           C  
ATOM   1205  CD1 PHE A  73      -2.371  -4.743  33.721  1.00  0.00           C  
ATOM   1206  CD2 PHE A  73      -4.149  -3.426  34.613  1.00  0.00           C  
ATOM   1207  CE1 PHE A  73      -3.102  -5.891  33.956  1.00  0.00           C  
ATOM   1208  CE2 PHE A  73      -4.882  -4.573  34.850  1.00  0.00           C  
ATOM   1209  CZ  PHE A  73      -4.358  -5.806  34.521  1.00  0.00           C  
ATOM   1210  H   PHE A  73      -1.269   0.079  32.877  1.00  0.00           H  
ATOM   1211  HA  PHE A  73      -1.531  -2.644  31.762  1.00  0.00           H  
ATOM   1212 1HB  PHE A  73      -1.079  -2.407  34.166  1.00  0.00           H  
ATOM   1213 2HB  PHE A  73      -2.529  -1.438  34.370  1.00  0.00           H  
ATOM   1214  HD1 PHE A  73      -1.378  -4.810  33.276  1.00  0.00           H  
ATOM   1215  HD2 PHE A  73      -4.563  -2.451  34.871  1.00  0.00           H  
ATOM   1216  HE1 PHE A  73      -2.687  -6.864  33.697  1.00  0.00           H  
ATOM   1217  HE2 PHE A  73      -5.874  -4.504  35.295  1.00  0.00           H  
ATOM   1218  HZ  PHE A  73      -4.935  -6.711  34.705  1.00  0.00           H  
ATOM   1219  N   LEU A  74      -3.868  -2.607  30.919  1.00  0.00           N  
ATOM   1220  CA  LEU A  74      -5.240  -2.688  30.484  1.00  0.00           C  
ATOM   1221  C   LEU A  74      -5.822  -4.034  30.855  1.00  0.00           C  
ATOM   1222  O   LEU A  74      -5.087  -5.017  30.971  1.00  0.00           O  
ATOM   1223  CB  LEU A  74      -5.338  -2.451  28.971  1.00  0.00           C  
ATOM   1224  CG  LEU A  74      -5.179  -0.992  28.527  1.00  0.00           C  
ATOM   1225  CD1 LEU A  74      -3.728  -0.714  28.158  1.00  0.00           C  
ATOM   1226  CD2 LEU A  74      -6.098  -0.716  27.347  1.00  0.00           C  
ATOM   1227  H   LEU A  74      -3.202  -3.284  30.573  1.00  0.00           H  
ATOM   1228  HA  LEU A  74      -5.808  -1.903  30.982  1.00  0.00           H  
ATOM   1229 1HB  LEU A  74      -4.480  -3.037  28.645  1.00  0.00           H  
ATOM   1230 2HB  LEU A  74      -6.249  -2.879  28.554  1.00  0.00           H  
ATOM   1231  HG  LEU A  74      -5.503  -0.364  29.357  1.00  0.00           H  
ATOM   1232 1HD1 LEU A  74      -3.624   0.325  27.844  1.00  0.00           H  
ATOM   1233 2HD1 LEU A  74      -3.091  -0.895  29.023  1.00  0.00           H  
ATOM   1234 3HD1 LEU A  74      -3.428  -1.371  27.342  1.00  0.00           H  
ATOM   1235 1HD2 LEU A  74      -5.984   0.322  27.033  1.00  0.00           H  
ATOM   1236 2HD2 LEU A  74      -5.838  -1.377  26.520  1.00  0.00           H  
ATOM   1237 3HD2 LEU A  74      -7.132  -0.894  27.641  1.00  0.00           H  
ATOM   1238  N   HIS A  75      -7.128  -4.070  31.074  1.00  0.00           N  
ATOM   1239  CA  HIS A  75      -7.777  -5.283  31.624  1.00  0.00           C  
ATOM   1240  C   HIS A  75      -8.189  -6.344  30.573  1.00  0.00           C  
ATOM   1241  O   HIS A  75      -8.506  -7.455  30.966  1.00  0.00           O  
ATOM   1242  CB  HIS A  75      -9.019  -4.880  32.426  1.00  0.00           C  
ATOM   1243  CG  HIS A  75      -8.708  -4.084  33.656  1.00  0.00           C  
ATOM   1244  ND1 HIS A  75      -8.372  -2.748  33.611  1.00  0.00           N  
ATOM   1245  CD2 HIS A  75      -8.682  -4.436  34.963  1.00  0.00           C  
ATOM   1246  CE1 HIS A  75      -8.153  -2.311  34.839  1.00  0.00           C  
ATOM   1247  NE2 HIS A  75      -8.334  -3.315  35.676  1.00  0.00           N  
ATOM   1248  H   HIS A  75      -7.695  -3.261  30.863  1.00  0.00           H  
ATOM   1249  HA  HIS A  75      -7.060  -5.838  32.228  1.00  0.00           H  
ATOM   1250 1HB  HIS A  75      -9.684  -4.288  31.795  1.00  0.00           H  
ATOM   1251 2HB  HIS A  75      -9.563  -5.775  32.727  1.00  0.00           H  
ATOM   1252  HD2 HIS A  75      -8.896  -5.423  35.371  1.00  0.00           H  
ATOM   1253  HE1 HIS A  75      -7.870  -1.295  35.114  1.00  0.00           H  
ATOM   1254  HE2 HIS A  75      -8.235  -3.273  36.681  1.00  0.00           H  
ATOM   1255  N   GLN A  76      -8.352  -6.038  29.154  1.00  0.00           N  
ATOM   1256  CA  GLN A  76      -8.681  -7.218  28.351  1.00  0.00           C  
ATOM   1257  C   GLN A  76      -8.187  -7.023  26.917  1.00  0.00           C  
ATOM   1258  O   GLN A  76      -8.247  -5.919  26.416  1.00  0.00           O  
ATOM   1259  CB  GLN A  76     -10.189  -7.483  28.361  1.00  0.00           C  
ATOM   1260  CG  GLN A  76     -10.620  -8.665  27.509  1.00  0.00           C  
ATOM   1261  CD  GLN A  76     -12.113  -8.920  27.585  1.00  0.00           C  
ATOM   1262  OE1 GLN A  76     -12.891  -8.033  27.946  1.00  0.00           O  
ATOM   1263  NE2 GLN A  76     -12.522 -10.138  27.247  1.00  0.00           N  
ATOM   1264  H   GLN A  76      -8.365  -5.127  28.717  1.00  0.00           H  
ATOM   1265  HA  GLN A  76      -8.188  -8.084  28.791  1.00  0.00           H  
ATOM   1266 1HB  GLN A  76     -10.519  -7.668  29.383  1.00  0.00           H  
ATOM   1267 2HB  GLN A  76     -10.717  -6.599  28.002  1.00  0.00           H  
ATOM   1268 1HG  GLN A  76     -10.360  -8.463  26.469  1.00  0.00           H  
ATOM   1269 2HG  GLN A  76     -10.102  -9.558  27.857  1.00  0.00           H  
ATOM   1270 1HE2 GLN A  76     -13.496 -10.366  27.278  1.00  0.00           H  
ATOM   1271 2HE2 GLN A  76     -11.857 -10.827  26.960  1.00  0.00           H  
ATOM   1272  N   ASP A  77      -7.704  -8.074  26.250  1.00  0.00           N  
ATOM   1273  CA  ASP A  77      -7.237  -7.972  24.867  1.00  0.00           C  
ATOM   1274  C   ASP A  77      -8.313  -8.333  23.865  1.00  0.00           C  
ATOM   1275  O   ASP A  77      -9.285  -9.015  24.196  1.00  0.00           O  
ATOM   1276  CB  ASP A  77      -6.014  -8.867  24.650  1.00  0.00           C  
ATOM   1277  CG  ASP A  77      -6.275 -10.351  24.866  1.00  0.00           C  
ATOM   1278  OD1 ASP A  77      -7.420 -10.736  24.890  1.00  0.00           O  
ATOM   1279  OD2 ASP A  77      -5.334 -11.108  24.847  1.00  0.00           O  
ATOM   1280  H   ASP A  77      -7.661  -8.968  26.719  1.00  0.00           H  
ATOM   1281  HA  ASP A  77      -7.024  -6.924  24.651  1.00  0.00           H  
ATOM   1282 1HB  ASP A  77      -5.535  -8.720  23.682  1.00  0.00           H  
ATOM   1283 2HB  ASP A  77      -5.362  -8.494  25.440  1.00  0.00           H  
ATOM   1284  N   LEU A  78      -8.139  -7.866  22.634  1.00  0.00           N  
ATOM   1285  CA  LEU A  78      -9.142  -8.078  21.617  1.00  0.00           C  
ATOM   1286  C   LEU A  78      -9.345  -9.569  21.290  1.00  0.00           C  
ATOM   1287  O   LEU A  78     -10.437  -9.953  20.911  1.00  0.00           O  
ATOM   1288  CB  LEU A  78      -8.757  -7.300  20.353  1.00  0.00           C  
ATOM   1289  CG  LEU A  78      -9.785  -7.352  19.215  1.00  0.00           C  
ATOM   1290  CD1 LEU A  78     -11.107  -6.756  19.680  1.00  0.00           C  
ATOM   1291  CD2 LEU A  78      -9.248  -6.597  18.009  1.00  0.00           C  
ATOM   1292  H   LEU A  78      -7.299  -7.358  22.398  1.00  0.00           H  
ATOM   1293  HA  LEU A  78     -10.099  -7.719  21.994  1.00  0.00           H  
ATOM   1294 1HB  LEU A  78      -8.712  -6.295  20.770  1.00  0.00           H  
ATOM   1295 2HB  LEU A  78      -7.771  -7.585  19.987  1.00  0.00           H  
ATOM   1296  HG  LEU A  78      -9.900  -8.398  18.930  1.00  0.00           H  
ATOM   1297 1HD1 LEU A  78     -11.831  -6.797  18.866  1.00  0.00           H  
ATOM   1298 2HD1 LEU A  78     -11.485  -7.326  20.529  1.00  0.00           H  
ATOM   1299 3HD1 LEU A  78     -10.955  -5.719  19.976  1.00  0.00           H  
ATOM   1300 1HD2 LEU A  78      -9.979  -6.635  17.201  1.00  0.00           H  
ATOM   1301 2HD2 LEU A  78      -9.062  -5.558  18.282  1.00  0.00           H  
ATOM   1302 3HD2 LEU A  78      -8.317  -7.056  17.676  1.00  0.00           H  
ATOM   1303  N   LYS A  79      -8.302 -10.381  21.417  1.00  0.00           N  
ATOM   1304  CA  LYS A  79      -8.484 -11.813  21.128  1.00  0.00           C  
ATOM   1305  C   LYS A  79      -9.507 -12.420  22.086  1.00  0.00           C  
ATOM   1306  O   LYS A  79     -10.438 -13.113  21.682  1.00  0.00           O  
ATOM   1307  CB  LYS A  79      -7.122 -12.513  21.241  1.00  0.00           C  
ATOM   1308  CG  LYS A  79      -7.136 -14.026  21.109  1.00  0.00           C  
ATOM   1309  CD  LYS A  79      -7.681 -14.518  19.867  1.00  0.00           C  
ATOM   1310  CE  LYS A  79      -7.364 -16.023  19.738  1.00  0.00           C  
ATOM   1311  NZ  LYS A  79      -7.751 -16.936  20.877  1.00  0.00           N  
ATOM   1312  H   LYS A  79      -7.392 -10.049  21.704  1.00  0.00           H  
ATOM   1313  HA  LYS A  79      -8.863 -11.916  20.111  1.00  0.00           H  
ATOM   1314 1HB  LYS A  79      -6.453 -12.131  20.470  1.00  0.00           H  
ATOM   1315 2HB  LYS A  79      -6.674 -12.281  22.208  1.00  0.00           H  
ATOM   1316 1HG  LYS A  79      -6.116 -14.407  21.188  1.00  0.00           H  
ATOM   1317 2HG  LYS A  79      -7.728 -14.456  21.915  1.00  0.00           H  
ATOM   1318 1HD  LYS A  79      -8.761 -14.360  19.856  1.00  0.00           H  
ATOM   1319 2HD  LYS A  79      -7.243 -13.970  19.034  1.00  0.00           H  
ATOM   1320 1HE  LYS A  79      -7.865 -16.427  18.860  1.00  0.00           H  
ATOM   1321 2HE  LYS A  79      -6.290 -16.159  19.611  1.00  0.00           H  
ATOM   1322 1HZ  LYS A  79      -7.484 -17.884  20.656  1.00  0.00           H  
ATOM   1323 2HZ  LYS A  79      -7.280 -16.641  21.721  1.00  0.00           H  
ATOM   1324 3HZ  LYS A  79      -8.751 -16.893  21.018  1.00  0.00           H  
ATOM   1325  N   LYS A  80      -9.304 -12.165  23.376  1.00  0.00           N  
ATOM   1326  CA  LYS A  80     -10.216 -12.681  24.378  1.00  0.00           C  
ATOM   1327  C   LYS A  80     -11.617 -12.101  24.244  1.00  0.00           C  
ATOM   1328  O   LYS A  80     -12.624 -12.801  24.441  1.00  0.00           O  
ATOM   1329  CB  LYS A  80      -9.667 -12.401  25.778  1.00  0.00           C  
ATOM   1330  CG  LYS A  80     -10.409 -13.117  26.899  1.00  0.00           C  
ATOM   1331  CD  LYS A  80      -9.730 -12.894  28.242  1.00  0.00           C  
ATOM   1332  CE  LYS A  80     -10.461 -13.624  29.360  1.00  0.00           C  
ATOM   1333  NZ  LYS A  80      -9.763 -13.482  30.667  1.00  0.00           N  
ATOM   1334  H   LYS A  80      -8.513 -11.609  23.671  1.00  0.00           H  
ATOM   1335  HA  LYS A  80     -10.342 -13.751  24.212  1.00  0.00           H  
ATOM   1336 1HB  LYS A  80      -8.622 -12.711  25.779  1.00  0.00           H  
ATOM   1337 2HB  LYS A  80      -9.726 -11.324  25.935  1.00  0.00           H  
ATOM   1338 1HG  LYS A  80     -11.430 -12.734  26.939  1.00  0.00           H  
ATOM   1339 2HG  LYS A  80     -10.431 -14.183  26.674  1.00  0.00           H  
ATOM   1340 1HD  LYS A  80      -8.705 -13.261  28.178  1.00  0.00           H  
ATOM   1341 2HD  LYS A  80      -9.720 -11.825  28.453  1.00  0.00           H  
ATOM   1342 1HE  LYS A  80     -11.465 -13.210  29.439  1.00  0.00           H  
ATOM   1343 2HE  LYS A  80     -10.523 -14.679  29.095  1.00  0.00           H  
ATOM   1344 1HZ  LYS A  80     -10.278 -13.979  31.379  1.00  0.00           H  
ATOM   1345 2HZ  LYS A  80      -8.831 -13.866  30.595  1.00  0.00           H  
ATOM   1346 3HZ  LYS A  80      -9.706 -12.504  30.913  1.00  0.00           H  
ATOM   1347  N   PHE A  81     -11.691 -10.818  23.854  1.00  0.00           N  
ATOM   1348  CA  PHE A  81     -12.976 -10.170  23.645  1.00  0.00           C  
ATOM   1349  C   PHE A  81     -13.734 -10.840  22.490  1.00  0.00           C  
ATOM   1350  O   PHE A  81     -14.942 -11.102  22.584  1.00  0.00           O  
ATOM   1351  CB  PHE A  81     -12.782  -8.679  23.366  1.00  0.00           C  
ATOM   1352  CG  PHE A  81     -14.065  -7.899  23.321  1.00  0.00           C  
ATOM   1353  CD1 PHE A  81     -14.852  -7.765  24.455  1.00  0.00           C  
ATOM   1354  CD2 PHE A  81     -14.489  -7.299  22.144  1.00  0.00           C  
ATOM   1355  CE1 PHE A  81     -16.033  -7.048  24.414  1.00  0.00           C  
ATOM   1356  CE2 PHE A  81     -15.668  -6.581  22.101  1.00  0.00           C  
ATOM   1357  CZ  PHE A  81     -16.441  -6.456  23.238  1.00  0.00           C  
ATOM   1358  H   PHE A  81     -10.843 -10.289  23.701  1.00  0.00           H  
ATOM   1359  HA  PHE A  81     -13.584 -10.313  24.539  1.00  0.00           H  
ATOM   1360 1HB  PHE A  81     -12.170  -8.227  24.146  1.00  0.00           H  
ATOM   1361 2HB  PHE A  81     -12.299  -8.538  22.400  1.00  0.00           H  
ATOM   1362  HD1 PHE A  81     -14.529  -8.232  25.385  1.00  0.00           H  
ATOM   1363  HD2 PHE A  81     -13.878  -7.399  21.246  1.00  0.00           H  
ATOM   1364  HE1 PHE A  81     -16.642  -6.951  25.313  1.00  0.00           H  
ATOM   1365  HE2 PHE A  81     -15.989  -6.114  21.171  1.00  0.00           H  
ATOM   1366  HZ  PHE A  81     -17.372  -5.892  23.205  1.00  0.00           H  
ATOM   1367  N   MET A  82     -13.032 -11.091  21.379  1.00  0.00           N  
ATOM   1368  CA  MET A  82     -13.693 -11.747  20.250  1.00  0.00           C  
ATOM   1369  C   MET A  82     -14.147 -13.163  20.552  1.00  0.00           C  
ATOM   1370  O   MET A  82     -15.255 -13.534  20.146  1.00  0.00           O  
ATOM   1371  CB  MET A  82     -12.762 -11.754  19.040  1.00  0.00           C  
ATOM   1372  CG  MET A  82     -12.574 -10.394  18.382  1.00  0.00           C  
ATOM   1373  SD  MET A  82     -11.720 -10.500  16.796  1.00  0.00           S  
ATOM   1374  CE  MET A  82     -10.136 -11.157  17.308  1.00  0.00           C  
ATOM   1375  H   MET A  82     -12.057 -10.840  21.300  1.00  0.00           H  
ATOM   1376  HA  MET A  82     -14.627 -11.224  20.044  1.00  0.00           H  
ATOM   1377 1HB  MET A  82     -11.780 -12.118  19.339  1.00  0.00           H  
ATOM   1378 2HB  MET A  82     -13.149 -12.439  18.285  1.00  0.00           H  
ATOM   1379 1HG  MET A  82     -13.547  -9.931  18.219  1.00  0.00           H  
ATOM   1380 2HG  MET A  82     -11.995  -9.747  19.041  1.00  0.00           H  
ATOM   1381 1HE  MET A  82      -9.493 -11.280  16.436  1.00  0.00           H  
ATOM   1382 2HE  MET A  82      -9.666 -10.468  18.012  1.00  0.00           H  
ATOM   1383 3HE  MET A  82     -10.281 -12.124  17.791  1.00  0.00           H  
ATOM   1384  N   ASP A  83     -13.336 -13.926  21.288  1.00  0.00           N  
ATOM   1385  CA  ASP A  83     -13.728 -15.289  21.652  1.00  0.00           C  
ATOM   1386  C   ASP A  83     -14.945 -15.260  22.545  1.00  0.00           C  
ATOM   1387  O   ASP A  83     -15.885 -16.059  22.357  1.00  0.00           O  
ATOM   1388  CB  ASP A  83     -12.585 -16.019  22.361  1.00  0.00           C  
ATOM   1389  CG  ASP A  83     -11.451 -16.402  21.419  1.00  0.00           C  
ATOM   1390  OD1 ASP A  83     -11.643 -16.326  20.228  1.00  0.00           O  
ATOM   1391  OD2 ASP A  83     -10.405 -16.766  21.899  1.00  0.00           O  
ATOM   1392  H   ASP A  83     -12.444 -13.570  21.601  1.00  0.00           H  
ATOM   1393  HA  ASP A  83     -13.959 -15.837  20.738  1.00  0.00           H  
ATOM   1394 1HB  ASP A  83     -12.183 -15.386  23.152  1.00  0.00           H  
ATOM   1395 2HB  ASP A  83     -12.969 -16.925  22.831  1.00  0.00           H  
ATOM   1396  N   ALA A  84     -14.923 -14.381  23.542  1.00  0.00           N  
ATOM   1397  CA  ALA A  84     -16.067 -14.197  24.416  1.00  0.00           C  
ATOM   1398  C   ALA A  84     -17.354 -13.742  23.693  1.00  0.00           C  
ATOM   1399  O   ALA A  84     -18.461 -14.098  24.095  1.00  0.00           O  
ATOM   1400  CB  ALA A  84     -15.703 -13.244  25.545  1.00  0.00           C  
ATOM   1401  H   ALA A  84     -14.092 -13.829  23.697  1.00  0.00           H  
ATOM   1402  HA  ALA A  84     -16.332 -15.167  24.836  1.00  0.00           H  
ATOM   1403 1HB  ALA A  84     -16.565 -13.108  26.198  1.00  0.00           H  
ATOM   1404 2HB  ALA A  84     -14.875 -13.659  26.119  1.00  0.00           H  
ATOM   1405 3HB  ALA A  84     -15.409 -12.282  25.128  1.00  0.00           H  
ATOM   1406  N   SER A  85     -17.196 -12.977  22.618  1.00  0.00           N  
ATOM   1407  CA  SER A  85     -18.327 -12.461  21.857  1.00  0.00           C  
ATOM   1408  C   SER A  85     -18.698 -13.361  20.667  1.00  0.00           C  
ATOM   1409  O   SER A  85     -19.531 -12.981  19.845  1.00  0.00           O  
ATOM   1410  CB  SER A  85     -18.009 -11.064  21.361  1.00  0.00           C  
ATOM   1411  OG  SER A  85     -17.764 -10.195  22.432  1.00  0.00           O  
ATOM   1412  H   SER A  85     -16.258 -12.748  22.323  1.00  0.00           H  
ATOM   1413  HA  SER A  85     -19.193 -12.405  22.518  1.00  0.00           H  
ATOM   1414 1HB  SER A  85     -17.135 -11.099  20.710  1.00  0.00           H  
ATOM   1415 2HB  SER A  85     -18.843 -10.690  20.769  1.00  0.00           H  
ATOM   1416  HG  SER A  85     -17.572  -9.339  22.041  1.00  0.00           H  
ATOM   1417  N   ALA A  86     -18.071 -14.531  20.565  1.00  0.00           N  
ATOM   1418  CA  ALA A  86     -18.248 -15.442  19.423  1.00  0.00           C  
ATOM   1419  C   ALA A  86     -19.697 -15.872  19.148  1.00  0.00           C  
ATOM   1420  O   ALA A  86     -20.093 -16.061  17.991  1.00  0.00           O  
ATOM   1421  CB  ALA A  86     -17.390 -16.686  19.624  1.00  0.00           C  
ATOM   1422  H   ALA A  86     -17.447 -14.796  21.314  1.00  0.00           H  
ATOM   1423  HA  ALA A  86     -17.921 -14.922  18.522  1.00  0.00           H  
ATOM   1424 1HB  ALA A  86     -17.522 -17.360  18.777  1.00  0.00           H  
ATOM   1425 2HB  ALA A  86     -16.342 -16.398  19.699  1.00  0.00           H  
ATOM   1426 3HB  ALA A  86     -17.693 -17.192  20.540  1.00  0.00           H  
ATOM   1427  N   LEU A  87     -20.472 -16.025  20.214  1.00  0.00           N  
ATOM   1428  CA  LEU A  87     -21.831 -16.552  20.091  1.00  0.00           C  
ATOM   1429  C   LEU A  87     -22.747 -15.562  19.379  1.00  0.00           C  
ATOM   1430  O   LEU A  87     -23.586 -15.956  18.577  1.00  0.00           O  
ATOM   1431  CB  LEU A  87     -22.401 -16.875  21.478  1.00  0.00           C  
ATOM   1432  CG  LEU A  87     -21.723 -18.031  22.223  1.00  0.00           C  
ATOM   1433  CD1 LEU A  87     -22.295 -18.134  23.631  1.00  0.00           C  
ATOM   1434  CD2 LEU A  87     -21.933 -19.326  21.452  1.00  0.00           C  
ATOM   1435  H   LEU A  87     -20.121 -15.775  21.127  1.00  0.00           H  
ATOM   1436  HA  LEU A  87     -21.800 -17.449  19.474  1.00  0.00           H  
ATOM   1437 1HB  LEU A  87     -22.321 -15.986  22.102  1.00  0.00           H  
ATOM   1438 2HB  LEU A  87     -23.457 -17.124  21.370  1.00  0.00           H  
ATOM   1439  HG  LEU A  87     -20.655 -17.831  22.311  1.00  0.00           H  
ATOM   1440 1HD1 LEU A  87     -21.812 -18.956  24.161  1.00  0.00           H  
ATOM   1441 2HD1 LEU A  87     -22.113 -17.202  24.166  1.00  0.00           H  
ATOM   1442 3HD1 LEU A  87     -23.367 -18.318  23.575  1.00  0.00           H  
ATOM   1443 1HD2 LEU A  87     -21.450 -20.148  21.982  1.00  0.00           H  
ATOM   1444 2HD2 LEU A  87     -23.001 -19.528  21.365  1.00  0.00           H  
ATOM   1445 3HD2 LEU A  87     -21.500 -19.231  20.457  1.00  0.00           H  
ATOM   1446  N   THR A  88     -22.548 -14.282  19.642  1.00  0.00           N  
ATOM   1447  CA  THR A  88     -23.427 -13.253  19.141  1.00  0.00           C  
ATOM   1448  C   THR A  88     -22.739 -12.266  18.189  1.00  0.00           C  
ATOM   1449  O   THR A  88     -23.403 -11.583  17.397  1.00  0.00           O  
ATOM   1450  CB  THR A  88     -24.055 -12.479  20.315  1.00  0.00           C  
ATOM   1451  OG1 THR A  88     -23.023 -11.830  21.069  1.00  0.00           O  
ATOM   1452  CG2 THR A  88     -24.824 -13.423  21.226  1.00  0.00           C  
ATOM   1453  H   THR A  88     -21.756 -14.019  20.211  1.00  0.00           H  
ATOM   1454  HA  THR A  88     -24.227 -13.728  18.573  1.00  0.00           H  
ATOM   1455  HB  THR A  88     -24.735 -11.721  19.929  1.00  0.00           H  
ATOM   1456  HG1 THR A  88     -22.548 -11.219  20.500  1.00  0.00           H  
ATOM   1457 1HG2 THR A  88     -25.261 -12.859  22.050  1.00  0.00           H  
ATOM   1458 2HG2 THR A  88     -25.617 -13.910  20.659  1.00  0.00           H  
ATOM   1459 3HG2 THR A  88     -24.147 -14.178  21.623  1.00  0.00           H  
ATOM   1460  N   GLY A  89     -21.409 -12.197  18.255  1.00  0.00           N  
ATOM   1461  CA  GLY A  89     -20.651 -11.213  17.514  1.00  0.00           C  
ATOM   1462  C   GLY A  89     -20.482  -9.885  18.243  1.00  0.00           C  
ATOM   1463  O   GLY A  89     -21.238  -9.529  19.152  1.00  0.00           O  
ATOM   1464  H   GLY A  89     -20.918 -12.856  18.843  1.00  0.00           H  
ATOM   1465 1HA  GLY A  89     -19.660 -11.609  17.291  1.00  0.00           H  
ATOM   1466 2HA  GLY A  89     -21.141 -11.019  16.561  1.00  0.00           H  
ATOM   1467  N   ILE A  90     -19.446  -9.167  17.886  1.00  0.00           N  
ATOM   1468  CA  ILE A  90     -19.261  -7.819  18.424  1.00  0.00           C  
ATOM   1469  C   ILE A  90     -20.207  -6.881  17.654  1.00  0.00           C  
ATOM   1470  O   ILE A  90     -20.184  -6.879  16.432  1.00  0.00           O  
ATOM   1471  CB  ILE A  90     -17.802  -7.345  18.292  1.00  0.00           C  
ATOM   1472  CG1 ILE A  90     -16.868  -8.264  19.084  1.00  0.00           C  
ATOM   1473  CG2 ILE A  90     -17.665  -5.906  18.764  1.00  0.00           C  
ATOM   1474  CD1 ILE A  90     -15.400  -8.000  18.839  1.00  0.00           C  
ATOM   1475  H   ILE A  90     -18.765  -9.536  17.236  1.00  0.00           H  
ATOM   1476  HA  ILE A  90     -19.484  -7.839  19.490  1.00  0.00           H  
ATOM   1477  HB  ILE A  90     -17.493  -7.406  17.248  1.00  0.00           H  
ATOM   1478 1HG1 ILE A  90     -17.062  -8.149  20.149  1.00  0.00           H  
ATOM   1479 2HG1 ILE A  90     -17.074  -9.303  18.825  1.00  0.00           H  
ATOM   1480 1HG2 ILE A  90     -16.628  -5.587  18.664  1.00  0.00           H  
ATOM   1481 2HG2 ILE A  90     -18.302  -5.263  18.159  1.00  0.00           H  
ATOM   1482 3HG2 ILE A  90     -17.967  -5.836  19.810  1.00  0.00           H  
ATOM   1483 1HD1 ILE A  90     -14.801  -8.690  19.435  1.00  0.00           H  
ATOM   1484 2HD1 ILE A  90     -15.175  -8.144  17.782  1.00  0.00           H  
ATOM   1485 3HD1 ILE A  90     -15.162  -6.976  19.125  1.00  0.00           H  
ATOM   1486  N   PRO A  91     -21.031  -6.079  18.353  1.00  0.00           N  
ATOM   1487  CA  PRO A  91     -21.915  -5.166  17.630  1.00  0.00           C  
ATOM   1488  C   PRO A  91     -21.138  -4.274  16.656  1.00  0.00           C  
ATOM   1489  O   PRO A  91     -20.070  -3.762  16.985  1.00  0.00           O  
ATOM   1490  CB  PRO A  91     -22.533  -4.323  18.755  1.00  0.00           C  
ATOM   1491  CG  PRO A  91     -22.523  -5.234  19.940  1.00  0.00           C  
ATOM   1492  CD  PRO A  91     -21.238  -6.001  19.823  1.00  0.00           C  
ATOM   1493  HA  PRO A  91     -22.686  -5.749  17.105  1.00  0.00           H  
ATOM   1494 1HB  PRO A  91     -21.938  -3.411  18.912  1.00  0.00           H  
ATOM   1495 2HB  PRO A  91     -23.545  -4.001  18.472  1.00  0.00           H  
ATOM   1496 1HG  PRO A  91     -22.579  -4.648  20.869  1.00  0.00           H  
ATOM   1497 2HG  PRO A  91     -23.406  -5.889  19.922  1.00  0.00           H  
ATOM   1498 1HD  PRO A  91     -20.430  -5.441  20.317  1.00  0.00           H  
ATOM   1499 2HD  PRO A  91     -21.360  -6.993  20.282  1.00  0.00           H  
ATOM   1500  N   LEU A  92     -21.663  -4.091  15.446  1.00  0.00           N  
ATOM   1501  CA  LEU A  92     -20.994  -3.283  14.423  1.00  0.00           C  
ATOM   1502  C   LEU A  92     -20.644  -1.884  14.917  1.00  0.00           C  
ATOM   1503  O   LEU A  92     -19.546  -1.414  14.638  1.00  0.00           O  
ATOM   1504  CB  LEU A  92     -21.884  -3.172  13.179  1.00  0.00           C  
ATOM   1505  CG  LEU A  92     -21.288  -2.388  12.002  1.00  0.00           C  
ATOM   1506  CD1 LEU A  92     -20.002  -3.062  11.542  1.00  0.00           C  
ATOM   1507  CD2 LEU A  92     -22.304  -2.320  10.871  1.00  0.00           C  
ATOM   1508  H   LEU A  92     -22.550  -4.522  15.229  1.00  0.00           H  
ATOM   1509  HA  LEU A  92     -20.026  -3.734  14.204  1.00  0.00           H  
ATOM   1510 1HB  LEU A  92     -22.114  -4.176  12.826  1.00  0.00           H  
ATOM   1511 2HB  LEU A  92     -22.817  -2.686  13.462  1.00  0.00           H  
ATOM   1512  HG  LEU A  92     -21.038  -1.378  12.327  1.00  0.00           H  
ATOM   1513 1HD1 LEU A  92     -19.578  -2.505  10.706  1.00  0.00           H  
ATOM   1514 2HD1 LEU A  92     -19.287  -3.079  12.365  1.00  0.00           H  
ATOM   1515 3HD1 LEU A  92     -20.218  -4.081  11.226  1.00  0.00           H  
ATOM   1516 1HD2 LEU A  92     -21.880  -1.762  10.035  1.00  0.00           H  
ATOM   1517 2HD2 LEU A  92     -22.553  -3.330  10.545  1.00  0.00           H  
ATOM   1518 3HD2 LEU A  92     -23.206  -1.819  11.222  1.00  0.00           H  
ATOM   1519  N   PRO A  93     -21.546  -1.203  15.660  1.00  0.00           N  
ATOM   1520  CA  PRO A  93     -21.085   0.116  16.145  1.00  0.00           C  
ATOM   1521  C   PRO A  93     -19.786   0.025  16.910  1.00  0.00           C  
ATOM   1522  O   PRO A  93     -18.956   0.969  16.863  1.00  0.00           O  
ATOM   1523  CB  PRO A  93     -22.228   0.573  17.056  1.00  0.00           C  
ATOM   1524  CG  PRO A  93     -23.434  -0.100  16.494  1.00  0.00           C  
ATOM   1525  CD  PRO A  93     -22.947  -1.466  16.091  1.00  0.00           C  
ATOM   1526  HA  PRO A  93     -20.964   0.794  15.287  1.00  0.00           H  
ATOM   1527 1HB  PRO A  93     -22.021   0.280  18.096  1.00  0.00           H  
ATOM   1528 2HB  PRO A  93     -22.306   1.670  17.041  1.00  0.00           H  
ATOM   1529 1HG  PRO A  93     -24.233  -0.141  17.250  1.00  0.00           H  
ATOM   1530 2HG  PRO A  93     -23.830   0.477  15.645  1.00  0.00           H  
ATOM   1531 1HD  PRO A  93     -22.988  -2.141  16.959  1.00  0.00           H  
ATOM   1532 2HD  PRO A  93     -23.570  -1.850  15.270  1.00  0.00           H  
ATOM   1533  N   LEU A  94     -19.565  -1.076  17.645  1.00  0.00           N  
ATOM   1534  CA  LEU A  94     -18.363  -1.235  18.428  1.00  0.00           C  
ATOM   1535  C   LEU A  94     -17.175  -1.612  17.531  1.00  0.00           C  
ATOM   1536  O   LEU A  94     -16.054  -1.145  17.733  1.00  0.00           O  
ATOM   1537  CB  LEU A  94     -18.585  -2.212  19.588  1.00  0.00           C  
ATOM   1538  CG  LEU A  94     -17.393  -2.441  20.507  1.00  0.00           C  
ATOM   1539  CD1 LEU A  94     -16.857  -1.149  21.128  1.00  0.00           C  
ATOM   1540  CD2 LEU A  94     -17.742  -3.371  21.629  1.00  0.00           C  
ATOM   1541  H   LEU A  94     -20.256  -1.812  17.650  1.00  0.00           H  
ATOM   1542  HA  LEU A  94     -18.091  -0.265  18.844  1.00  0.00           H  
ATOM   1543 1HB  LEU A  94     -19.405  -1.842  20.202  1.00  0.00           H  
ATOM   1544 2HB  LEU A  94     -18.873  -3.179  19.178  1.00  0.00           H  
ATOM   1545  HG  LEU A  94     -16.573  -2.879  19.937  1.00  0.00           H  
ATOM   1546 1HD1 LEU A  94     -16.008  -1.380  21.772  1.00  0.00           H  
ATOM   1547 2HD1 LEU A  94     -16.537  -0.470  20.337  1.00  0.00           H  
ATOM   1548 3HD1 LEU A  94     -17.641  -0.677  21.718  1.00  0.00           H  
ATOM   1549 1HD2 LEU A  94     -16.870  -3.516  22.267  1.00  0.00           H  
ATOM   1550 2HD2 LEU A  94     -18.555  -2.943  22.217  1.00  0.00           H  
ATOM   1551 3HD2 LEU A  94     -18.057  -4.332  21.222  1.00  0.00           H  
ATOM   1552  N   ILE A  95     -17.414  -2.469  16.535  1.00  0.00           N  
ATOM   1553  CA  ILE A  95     -16.359  -2.808  15.598  1.00  0.00           C  
ATOM   1554  C   ILE A  95     -15.896  -1.545  14.878  1.00  0.00           C  
ATOM   1555  O   ILE A  95     -14.698  -1.315  14.682  1.00  0.00           O  
ATOM   1556  CB  ILE A  95     -16.834  -3.856  14.575  1.00  0.00           C  
ATOM   1557  CG1 ILE A  95     -17.149  -5.181  15.276  1.00  0.00           C  
ATOM   1558  CG2 ILE A  95     -15.784  -4.059  13.494  1.00  0.00           C  
ATOM   1559  CD1 ILE A  95     -17.839  -6.192  14.389  1.00  0.00           C  
ATOM   1560  H   ILE A  95     -18.326  -2.889  16.422  1.00  0.00           H  
ATOM   1561  HA  ILE A  95     -15.522  -3.225  16.157  1.00  0.00           H  
ATOM   1562  HB  ILE A  95     -17.760  -3.518  14.111  1.00  0.00           H  
ATOM   1563 1HG1 ILE A  95     -16.226  -5.625  15.646  1.00  0.00           H  
ATOM   1564 2HG1 ILE A  95     -17.789  -4.993  16.138  1.00  0.00           H  
ATOM   1565 1HG2 ILE A  95     -16.136  -4.803  12.780  1.00  0.00           H  
ATOM   1566 2HG2 ILE A  95     -15.608  -3.117  12.978  1.00  0.00           H  
ATOM   1567 3HG2 ILE A  95     -14.855  -4.403  13.949  1.00  0.00           H  
ATOM   1568 1HD1 ILE A  95     -18.030  -7.103  14.955  1.00  0.00           H  
ATOM   1569 2HD1 ILE A  95     -18.785  -5.780  14.035  1.00  0.00           H  
ATOM   1570 3HD1 ILE A  95     -17.202  -6.422  13.536  1.00  0.00           H  
ATOM   1571  N   LYS A  96     -16.880  -0.747  14.430  1.00  0.00           N  
ATOM   1572  CA  LYS A  96     -16.558   0.497  13.715  1.00  0.00           C  
ATOM   1573  C   LYS A  96     -15.734   1.440  14.589  1.00  0.00           C  
ATOM   1574  O   LYS A  96     -14.730   2.004  14.136  1.00  0.00           O  
ATOM   1575  CB  LYS A  96     -17.835   1.198  13.250  1.00  0.00           C  
ATOM   1576  CG  LYS A  96     -17.598   2.421  12.373  1.00  0.00           C  
ATOM   1577  CD  LYS A  96     -18.911   3.068  11.960  1.00  0.00           C  
ATOM   1578  CE  LYS A  96     -19.703   2.166  11.025  1.00  0.00           C  
ATOM   1579  NZ  LYS A  96     -21.078   2.683  10.787  1.00  0.00           N  
ATOM   1580  H   LYS A  96     -17.849  -0.991  14.580  1.00  0.00           H  
ATOM   1581  HA  LYS A  96     -15.931   0.250  12.858  1.00  0.00           H  
ATOM   1582 1HB  LYS A  96     -18.450   0.497  12.686  1.00  0.00           H  
ATOM   1583 2HB  LYS A  96     -18.413   1.516  14.118  1.00  0.00           H  
ATOM   1584 1HG  LYS A  96     -16.999   3.150  12.921  1.00  0.00           H  
ATOM   1585 2HG  LYS A  96     -17.050   2.127  11.479  1.00  0.00           H  
ATOM   1586 1HD  LYS A  96     -19.511   3.274  12.848  1.00  0.00           H  
ATOM   1587 2HD  LYS A  96     -18.708   4.011  11.454  1.00  0.00           H  
ATOM   1588 1HE  LYS A  96     -19.186   2.089  10.070  1.00  0.00           H  
ATOM   1589 2HE  LYS A  96     -19.774   1.167  11.456  1.00  0.00           H  
ATOM   1590 1HZ  LYS A  96     -21.570   2.057  10.163  1.00  0.00           H  
ATOM   1591 2HZ  LYS A  96     -21.574   2.740  11.665  1.00  0.00           H  
ATOM   1592 3HZ  LYS A  96     -21.026   3.601  10.369  1.00  0.00           H  
ATOM   1593  N   SER A  97     -16.157   1.615  15.844  1.00  0.00           N  
ATOM   1594  CA  SER A  97     -15.435   2.479  16.791  1.00  0.00           C  
ATOM   1595  C   SER A  97     -14.003   1.991  17.012  1.00  0.00           C  
ATOM   1596  O   SER A  97     -13.032   2.757  16.963  1.00  0.00           O  
ATOM   1597  CB  SER A  97     -16.168   2.528  18.118  1.00  0.00           C  
ATOM   1598  OG  SER A  97     -15.544   3.417  19.003  1.00  0.00           O  
ATOM   1599  H   SER A  97     -16.995   1.142  16.150  1.00  0.00           H  
ATOM   1600  HA  SER A  97     -15.408   3.491  16.385  1.00  0.00           H  
ATOM   1601 1HB  SER A  97     -17.199   2.839  17.953  1.00  0.00           H  
ATOM   1602 2HB  SER A  97     -16.193   1.532  18.556  1.00  0.00           H  
ATOM   1603  HG  SER A  97     -15.836   4.295  18.747  1.00  0.00           H  
ATOM   1604  N   TYR A  98     -13.854   0.673  17.247  1.00  0.00           N  
ATOM   1605  CA  TYR A  98     -12.527   0.117  17.454  1.00  0.00           C  
ATOM   1606  C   TYR A  98     -11.637   0.327  16.230  1.00  0.00           C  
ATOM   1607  O   TYR A  98     -10.461   0.676  16.332  1.00  0.00           O  
ATOM   1608  CB  TYR A  98     -12.622  -1.371  17.794  1.00  0.00           C  
ATOM   1609  CG  TYR A  98     -12.924  -1.646  19.251  1.00  0.00           C  
ATOM   1610  CD1 TYR A  98     -13.295  -2.921  19.653  1.00  0.00           C  
ATOM   1611  CD2 TYR A  98     -12.831  -0.624  20.183  1.00  0.00           C  
ATOM   1612  CE1 TYR A  98     -13.571  -3.172  20.983  1.00  0.00           C  
ATOM   1613  CE2 TYR A  98     -13.107  -0.875  21.513  1.00  0.00           C  
ATOM   1614  CZ  TYR A  98     -13.476  -2.143  21.914  1.00  0.00           C  
ATOM   1615  OH  TYR A  98     -13.751  -2.394  23.238  1.00  0.00           O  
ATOM   1616  H   TYR A  98     -14.655   0.058  17.282  1.00  0.00           H  
ATOM   1617  HA  TYR A  98     -12.041   0.673  18.256  1.00  0.00           H  
ATOM   1618 1HB  TYR A  98     -13.404  -1.834  17.191  1.00  0.00           H  
ATOM   1619 2HB  TYR A  98     -11.682  -1.863  17.544  1.00  0.00           H  
ATOM   1620  HD1 TYR A  98     -13.368  -3.725  18.920  1.00  0.00           H  
ATOM   1621  HD2 TYR A  98     -12.540   0.377  19.867  1.00  0.00           H  
ATOM   1622  HE1 TYR A  98     -13.863  -4.174  21.300  1.00  0.00           H  
ATOM   1623  HE2 TYR A  98     -13.035  -0.072  22.246  1.00  0.00           H  
ATOM   1624  HH  TYR A  98     -13.640  -1.586  23.745  1.00  0.00           H  
ATOM   1625  N   LEU A  99     -12.203   0.067  15.036  1.00  0.00           N  
ATOM   1626  CA  LEU A  99     -11.404   0.275  13.820  1.00  0.00           C  
ATOM   1627  C   LEU A  99     -10.940   1.743  13.684  1.00  0.00           C  
ATOM   1628  O   LEU A  99      -9.787   2.004  13.369  1.00  0.00           O  
ATOM   1629  CB  LEU A  99     -12.218  -0.129  12.585  1.00  0.00           C  
ATOM   1630  CG  LEU A  99     -11.528   0.090  11.232  1.00  0.00           C  
ATOM   1631  CD1 LEU A  99     -10.264  -0.755  11.164  1.00  0.00           C  
ATOM   1632  CD2 LEU A  99     -12.488  -0.270  10.108  1.00  0.00           C  
ATOM   1633  H   LEU A  99     -13.153  -0.263  14.950  1.00  0.00           H  
ATOM   1634  HA  LEU A  99     -10.486  -0.306  13.907  1.00  0.00           H  
ATOM   1635 1HB  LEU A  99     -12.467  -1.186  12.663  1.00  0.00           H  
ATOM   1636 2HB  LEU A  99     -13.147   0.442  12.579  1.00  0.00           H  
ATOM   1637  HG  LEU A  99     -11.235   1.136  11.138  1.00  0.00           H  
ATOM   1638 1HD1 LEU A  99      -9.773  -0.599  10.203  1.00  0.00           H  
ATOM   1639 2HD1 LEU A  99      -9.587  -0.463  11.968  1.00  0.00           H  
ATOM   1640 3HD1 LEU A  99     -10.523  -1.808  11.273  1.00  0.00           H  
ATOM   1641 1HD2 LEU A  99     -11.998  -0.114   9.147  1.00  0.00           H  
ATOM   1642 2HD2 LEU A  99     -12.780  -1.316  10.201  1.00  0.00           H  
ATOM   1643 3HD2 LEU A  99     -13.375   0.361  10.170  1.00  0.00           H  
ATOM   1644  N   PHE A 100     -11.885   2.654  13.890  1.00  0.00           N  
ATOM   1645  CA  PHE A 100     -11.588   4.090  13.808  1.00  0.00           C  
ATOM   1646  C   PHE A 100     -10.448   4.476  14.754  1.00  0.00           C  
ATOM   1647  O   PHE A 100      -9.492   5.180  14.375  1.00  0.00           O  
ATOM   1648  CB  PHE A 100     -12.833   4.914  14.143  1.00  0.00           C  
ATOM   1649  CG  PHE A 100     -12.658   6.390  13.928  1.00  0.00           C  
ATOM   1650  CD1 PHE A 100     -12.672   6.926  12.649  1.00  0.00           C  
ATOM   1651  CD2 PHE A 100     -12.479   7.246  15.004  1.00  0.00           C  
ATOM   1652  CE1 PHE A 100     -12.511   8.284  12.450  1.00  0.00           C  
ATOM   1653  CE2 PHE A 100     -12.319   8.604  14.808  1.00  0.00           C  
ATOM   1654  CZ  PHE A 100     -12.335   9.123  13.529  1.00  0.00           C  
ATOM   1655  H   PHE A 100     -12.826   2.358  14.107  1.00  0.00           H  
ATOM   1656  HA  PHE A 100     -11.284   4.323  12.787  1.00  0.00           H  
ATOM   1657 1HB  PHE A 100     -13.667   4.577  13.529  1.00  0.00           H  
ATOM   1658 2HB  PHE A 100     -13.107   4.752  15.184  1.00  0.00           H  
ATOM   1659  HD1 PHE A 100     -12.813   6.262  11.795  1.00  0.00           H  
ATOM   1660  HD2 PHE A 100     -12.466   6.836  16.014  1.00  0.00           H  
ATOM   1661  HE1 PHE A 100     -12.524   8.691  11.439  1.00  0.00           H  
ATOM   1662  HE2 PHE A 100     -12.179   9.266  15.663  1.00  0.00           H  
ATOM   1663  HZ  PHE A 100     -12.207  10.193  13.373  1.00  0.00           H  
ATOM   1664  N   GLN A 101     -10.547   3.996  16.000  1.00  0.00           N  
ATOM   1665  CA  GLN A 101      -9.524   4.240  16.996  1.00  0.00           C  
ATOM   1666  C   GLN A 101      -8.190   3.647  16.576  1.00  0.00           C  
ATOM   1667  O   GLN A 101      -7.118   4.269  16.727  1.00  0.00           O  
ATOM   1668  CB  GLN A 101      -9.936   3.698  18.339  1.00  0.00           C  
ATOM   1669  CG  GLN A 101     -11.057   4.515  19.003  1.00  0.00           C  
ATOM   1670  CD  GLN A 101     -11.326   3.960  20.373  1.00  0.00           C  
ATOM   1671  OE1 GLN A 101     -10.420   3.904  21.229  1.00  0.00           O  
ATOM   1672  NE2 GLN A 101     -12.549   3.490  20.602  1.00  0.00           N  
ATOM   1673  H   GLN A 101     -11.358   3.448  16.252  1.00  0.00           H  
ATOM   1674  HA  GLN A 101      -9.383   5.317  17.089  1.00  0.00           H  
ATOM   1675 1HB  GLN A 101     -10.277   2.669  18.227  1.00  0.00           H  
ATOM   1676 2HB  GLN A 101      -9.075   3.686  19.006  1.00  0.00           H  
ATOM   1677 1HG  GLN A 101     -10.739   5.555  19.079  1.00  0.00           H  
ATOM   1678 2HG  GLN A 101     -11.956   4.444  18.390  1.00  0.00           H  
ATOM   1679 1HE2 GLN A 101     -12.780   3.110  21.499  1.00  0.00           H  
ATOM   1680 2HE2 GLN A 101     -13.239   3.517  19.879  1.00  0.00           H  
ATOM   1681  N   LEU A 102      -8.218   2.389  16.056  1.00  0.00           N  
ATOM   1682  CA  LEU A 102      -6.956   1.746  15.657  1.00  0.00           C  
ATOM   1683  C   LEU A 102      -6.282   2.545  14.501  1.00  0.00           C  
ATOM   1684  O   LEU A 102      -5.078   2.695  14.473  1.00  0.00           O  
ATOM   1685  CB  LEU A 102      -7.253   0.313  15.257  1.00  0.00           C  
ATOM   1686  CG  LEU A 102      -7.682  -0.591  16.445  1.00  0.00           C  
ATOM   1687  CD1 LEU A 102      -8.333  -1.919  15.940  1.00  0.00           C  
ATOM   1688  CD2 LEU A 102      -6.564  -0.857  17.375  1.00  0.00           C  
ATOM   1689  H   LEU A 102      -9.086   1.885  15.936  1.00  0.00           H  
ATOM   1690  HA  LEU A 102      -6.279   1.755  16.511  1.00  0.00           H  
ATOM   1691 1HB  LEU A 102      -8.050   0.318  14.516  1.00  0.00           H  
ATOM   1692 2HB  LEU A 102      -6.360  -0.112  14.798  1.00  0.00           H  
ATOM   1693  HG  LEU A 102      -8.479  -0.101  17.005  1.00  0.00           H  
ATOM   1694 1HD1 LEU A 102      -8.623  -2.530  16.794  1.00  0.00           H  
ATOM   1695 2HD1 LEU A 102      -9.217  -1.687  15.344  1.00  0.00           H  
ATOM   1696 3HD1 LEU A 102      -7.616  -2.466  15.329  1.00  0.00           H  
ATOM   1697 1HD2 LEU A 102      -6.912  -1.492  18.190  1.00  0.00           H  
ATOM   1698 2HD2 LEU A 102      -5.758  -1.360  16.841  1.00  0.00           H  
ATOM   1699 3HD2 LEU A 102      -6.196   0.086  17.781  1.00  0.00           H  
ATOM   1700  N   LEU A 103      -7.102   3.046  13.565  1.00  0.00           N  
ATOM   1701  CA  LEU A 103      -6.578   3.852  12.480  1.00  0.00           C  
ATOM   1702  C   LEU A 103      -5.956   5.146  12.994  1.00  0.00           C  
ATOM   1703  O   LEU A 103      -4.945   5.601  12.472  1.00  0.00           O  
ATOM   1704  CB  LEU A 103      -7.696   4.174  11.481  1.00  0.00           C  
ATOM   1705  CG  LEU A 103      -8.187   2.996  10.629  1.00  0.00           C  
ATOM   1706  CD1 LEU A 103      -9.466   3.392   9.903  1.00  0.00           C  
ATOM   1707  CD2 LEU A 103      -7.100   2.594   9.643  1.00  0.00           C  
ATOM   1708  H   LEU A 103      -8.095   2.866  13.610  1.00  0.00           H  
ATOM   1709  HA  LEU A 103      -5.776   3.297  11.994  1.00  0.00           H  
ATOM   1710 1HB  LEU A 103      -8.551   4.564  12.030  1.00  0.00           H  
ATOM   1711 2HB  LEU A 103      -7.342   4.949  10.801  1.00  0.00           H  
ATOM   1712  HG  LEU A 103      -8.420   2.150  11.277  1.00  0.00           H  
ATOM   1713 1HD1 LEU A 103      -9.815   2.555   9.298  1.00  0.00           H  
ATOM   1714 2HD1 LEU A 103     -10.232   3.655  10.633  1.00  0.00           H  
ATOM   1715 3HD1 LEU A 103      -9.268   4.247   9.259  1.00  0.00           H  
ATOM   1716 1HD2 LEU A 103      -7.449   1.756   9.038  1.00  0.00           H  
ATOM   1717 2HD2 LEU A 103      -6.868   3.439   8.994  1.00  0.00           H  
ATOM   1718 3HD2 LEU A 103      -6.204   2.299  10.189  1.00  0.00           H  
ATOM   1719  N   GLN A 104      -6.564   5.759  14.019  1.00  0.00           N  
ATOM   1720  CA  GLN A 104      -5.967   6.958  14.624  1.00  0.00           C  
ATOM   1721  C   GLN A 104      -4.631   6.625  15.272  1.00  0.00           C  
ATOM   1722  O   GLN A 104      -3.673   7.418  15.148  1.00  0.00           O  
ATOM   1723  CB  GLN A 104      -6.911   7.571  15.663  1.00  0.00           C  
ATOM   1724  CG  GLN A 104      -8.143   8.233  15.070  1.00  0.00           C  
ATOM   1725  CD  GLN A 104      -9.081   8.770  16.135  1.00  0.00           C  
ATOM   1726  OE1 GLN A 104      -9.442   8.060  17.078  1.00  0.00           O  
ATOM   1727  NE2 GLN A 104      -9.481  10.028  15.990  1.00  0.00           N  
ATOM   1728  H   GLN A 104      -7.436   5.405  14.385  1.00  0.00           H  
ATOM   1729  HA  GLN A 104      -5.804   7.697  13.840  1.00  0.00           H  
ATOM   1730 1HB  GLN A 104      -7.245   6.797  16.353  1.00  0.00           H  
ATOM   1731 2HB  GLN A 104      -6.374   8.320  16.245  1.00  0.00           H  
ATOM   1732 1HG  GLN A 104      -7.828   9.066  14.441  1.00  0.00           H  
ATOM   1733 2HG  GLN A 104      -8.686   7.499  14.474  1.00  0.00           H  
ATOM   1734 1HE2 GLN A 104     -10.100  10.437  16.662  1.00  0.00           H  
ATOM   1735 2HE2 GLN A 104      -9.163  10.568  15.211  1.00  0.00           H  
ATOM   1736  N   GLY A 105      -4.535   5.487  15.963  1.00  0.00           N  
ATOM   1737  CA  GLY A 105      -3.253   5.072  16.513  1.00  0.00           C  
ATOM   1738  C   GLY A 105      -2.192   4.889  15.438  1.00  0.00           C  
ATOM   1739  O   GLY A 105      -1.060   5.364  15.588  1.00  0.00           O  
ATOM   1740  H   GLY A 105      -5.346   4.904  16.111  1.00  0.00           H  
ATOM   1741 1HA  GLY A 105      -2.908   5.814  17.232  1.00  0.00           H  
ATOM   1742 2HA  GLY A 105      -3.377   4.134  17.054  1.00  0.00           H  
ATOM   1743  N   LEU A 106      -2.550   4.193  14.342  1.00  0.00           N  
ATOM   1744  CA  LEU A 106      -1.609   4.007  13.246  1.00  0.00           C  
ATOM   1745  C   LEU A 106      -1.241   5.328  12.578  1.00  0.00           C  
ATOM   1746  O   LEU A 106      -0.085   5.552  12.255  1.00  0.00           O  
ATOM   1747  CB  LEU A 106      -2.203   3.052  12.202  1.00  0.00           C  
ATOM   1748  CG  LEU A 106      -2.341   1.589  12.642  1.00  0.00           C  
ATOM   1749  CD1 LEU A 106      -3.000   0.785  11.530  1.00  0.00           C  
ATOM   1750  CD2 LEU A 106      -0.968   1.029  12.981  1.00  0.00           C  
ATOM   1751  H   LEU A 106      -3.475   3.793  14.270  1.00  0.00           H  
ATOM   1752  HA  LEU A 106      -0.695   3.568  13.645  1.00  0.00           H  
ATOM   1753 1HB  LEU A 106      -3.194   3.411  11.928  1.00  0.00           H  
ATOM   1754 2HB  LEU A 106      -1.573   3.073  11.313  1.00  0.00           H  
ATOM   1755  HG  LEU A 106      -2.984   1.532  13.521  1.00  0.00           H  
ATOM   1756 1HD1 LEU A 106      -3.099  -0.255  11.842  1.00  0.00           H  
ATOM   1757 2HD1 LEU A 106      -3.988   1.195  11.321  1.00  0.00           H  
ATOM   1758 3HD1 LEU A 106      -2.387   0.837  10.631  1.00  0.00           H  
ATOM   1759 1HD2 LEU A 106      -1.066  -0.011  13.294  1.00  0.00           H  
ATOM   1760 2HD2 LEU A 106      -0.325   1.084  12.103  1.00  0.00           H  
ATOM   1761 3HD2 LEU A 106      -0.527   1.612  13.791  1.00  0.00           H  
ATOM   1762  N   ALA A 107      -2.245   6.197  12.368  1.00  0.00           N  
ATOM   1763  CA  ALA A 107      -1.932   7.459  11.681  1.00  0.00           C  
ATOM   1764  C   ALA A 107      -0.893   8.253  12.491  1.00  0.00           C  
ATOM   1765  O   ALA A 107       0.042   8.823  11.930  1.00  0.00           O  
ATOM   1766  CB  ALA A 107      -3.180   8.287  11.494  1.00  0.00           C  
ATOM   1767  H   ALA A 107      -3.195   6.019  12.661  1.00  0.00           H  
ATOM   1768  HA  ALA A 107      -1.521   7.218  10.701  1.00  0.00           H  
ATOM   1769 1HB  ALA A 107      -2.927   9.216  10.983  1.00  0.00           H  
ATOM   1770 2HB  ALA A 107      -3.901   7.729  10.895  1.00  0.00           H  
ATOM   1771 3HB  ALA A 107      -3.615   8.514  12.466  1.00  0.00           H  
ATOM   1772  N   PHE A 108      -1.055   8.249  13.823  1.00  0.00           N  
ATOM   1773  CA  PHE A 108      -0.109   8.957  14.705  1.00  0.00           C  
ATOM   1774  C   PHE A 108       1.291   8.355  14.533  1.00  0.00           C  
ATOM   1775  O   PHE A 108       2.266   9.052  14.239  1.00  0.00           O  
ATOM   1776  CB  PHE A 108      -0.551   8.841  16.150  1.00  0.00           C  
ATOM   1777  CG  PHE A 108       0.446   9.428  17.112  1.00  0.00           C  
ATOM   1778  CD1 PHE A 108       0.506  10.804  17.340  1.00  0.00           C  
ATOM   1779  CD2 PHE A 108       1.349   8.591  17.782  1.00  0.00           C  
ATOM   1780  CE1 PHE A 108       1.471  11.336  18.216  1.00  0.00           C  
ATOM   1781  CE2 PHE A 108       2.311   9.101  18.650  1.00  0.00           C  
ATOM   1782  CZ  PHE A 108       2.393  10.462  18.848  1.00  0.00           C  
ATOM   1783  H   PHE A 108      -1.834   7.755  14.233  1.00  0.00           H  
ATOM   1784  HA  PHE A 108      -0.098  10.012  14.425  1.00  0.00           H  
ATOM   1785 1HB  PHE A 108      -1.505   9.350  16.281  1.00  0.00           H  
ATOM   1786 2HB  PHE A 108      -0.703   7.792  16.400  1.00  0.00           H  
ATOM   1787  HD1 PHE A 108      -0.202  11.459  16.833  1.00  0.00           H  
ATOM   1788  HD2 PHE A 108       1.277   7.515  17.619  1.00  0.00           H  
ATOM   1789  HE1 PHE A 108       1.505  12.409  18.403  1.00  0.00           H  
ATOM   1790  HE2 PHE A 108       2.997   8.432  19.171  1.00  0.00           H  
ATOM   1791  HZ  PHE A 108       3.173  10.864  19.493  1.00  0.00           H  
ATOM   1792  N   CYS A 109       1.445   7.039  14.715  1.00  0.00           N  
ATOM   1793  CA  CYS A 109       2.768   6.441  14.683  1.00  0.00           C  
ATOM   1794  C   CYS A 109       3.385   6.524  13.294  1.00  0.00           C  
ATOM   1795  O   CYS A 109       4.590   6.732  13.135  1.00  0.00           O  
ATOM   1796  CB  CYS A 109       2.702   4.977  15.120  1.00  0.00           C  
ATOM   1797  SG  CYS A 109       2.291   4.744  16.866  1.00  0.00           S  
ATOM   1798  H   CYS A 109       0.641   6.448  14.875  1.00  0.00           H  
ATOM   1799  HA  CYS A 109       3.422   7.013  15.341  1.00  0.00           H  
ATOM   1800 1HB  CYS A 109       1.955   4.453  14.524  1.00  0.00           H  
ATOM   1801 2HB  CYS A 109       3.664   4.498  14.933  1.00  0.00           H  
ATOM   1802  HG  CYS A 109       1.110   5.352  16.813  1.00  0.00           H  
ATOM   1803  N   HIS A 110       2.536   6.370  12.277  1.00  0.00           N  
ATOM   1804  CA  HIS A 110       2.997   6.471  10.898  1.00  0.00           C  
ATOM   1805  C   HIS A 110       3.540   7.856  10.550  1.00  0.00           C  
ATOM   1806  O   HIS A 110       4.557   7.982   9.854  1.00  0.00           O  
ATOM   1807  CB  HIS A 110       1.908   6.011   9.932  1.00  0.00           C  
ATOM   1808  CG  HIS A 110       1.600   4.553  10.044  1.00  0.00           C  
ATOM   1809  ND1 HIS A 110       0.502   4.003   9.435  1.00  0.00           N  
ATOM   1810  CD2 HIS A 110       2.267   3.545  10.655  1.00  0.00           C  
ATOM   1811  CE1 HIS A 110       0.490   2.700   9.681  1.00  0.00           C  
ATOM   1812  NE2 HIS A 110       1.544   2.390  10.416  1.00  0.00           N  
ATOM   1813  H   HIS A 110       1.561   6.180  12.457  1.00  0.00           H  
ATOM   1814  HA  HIS A 110       3.867   5.831  10.757  1.00  0.00           H  
ATOM   1815 1HB  HIS A 110       0.993   6.573  10.121  1.00  0.00           H  
ATOM   1816 2HB  HIS A 110       2.216   6.221   8.909  1.00  0.00           H  
ATOM   1817  HD2 HIS A 110       3.189   3.624  11.231  1.00  0.00           H  
ATOM   1818  HE1 HIS A 110      -0.263   1.993   9.335  1.00  0.00           H  
ATOM   1819  HE2 HIS A 110       1.781   1.466  10.748  1.00  0.00           H  
ATOM   1820  N   SER A 111       2.906   8.913  11.099  1.00  0.00           N  
ATOM   1821  CA  SER A 111       3.379  10.295  10.863  1.00  0.00           C  
ATOM   1822  C   SER A 111       4.782  10.452  11.411  1.00  0.00           C  
ATOM   1823  O   SER A 111       5.505  11.311  10.965  1.00  0.00           O  
ATOM   1824  CB  SER A 111       2.456  11.304  11.518  1.00  0.00           C  
ATOM   1825  OG  SER A 111       1.183  11.274  10.933  1.00  0.00           O  
ATOM   1826  H   SER A 111       2.094   8.764  11.681  1.00  0.00           H  
ATOM   1827  HA  SER A 111       3.411  10.471   9.787  1.00  0.00           H  
ATOM   1828 1HB  SER A 111       2.375  11.086  12.582  1.00  0.00           H  
ATOM   1829 2HB  SER A 111       2.881  12.302  11.419  1.00  0.00           H  
ATOM   1830  HG  SER A 111       0.853  10.383  11.064  1.00  0.00           H  
ATOM   1831  N   HIS A 112       5.153   9.643  12.388  1.00  0.00           N  
ATOM   1832  CA  HIS A 112       6.461   9.642  13.019  1.00  0.00           C  
ATOM   1833  C   HIS A 112       7.417   8.591  12.454  1.00  0.00           C  
ATOM   1834  O   HIS A 112       8.464   8.318  13.049  1.00  0.00           O  
ATOM   1835  CB  HIS A 112       6.309   9.426  14.528  1.00  0.00           C  
ATOM   1836  CG  HIS A 112       5.655  10.572  15.237  1.00  0.00           C  
ATOM   1837  ND1 HIS A 112       4.288  10.756  15.249  1.00  0.00           N  
ATOM   1838  CD2 HIS A 112       6.179  11.592  15.955  1.00  0.00           C  
ATOM   1839  CE1 HIS A 112       4.000  11.841  15.947  1.00  0.00           C  
ATOM   1840  NE2 HIS A 112       5.130  12.366  16.385  1.00  0.00           N  
ATOM   1841  H   HIS A 112       4.455   8.984  12.702  1.00  0.00           H  
ATOM   1842  HA  HIS A 112       6.962  10.589  12.819  1.00  0.00           H  
ATOM   1843 1HB  HIS A 112       5.716   8.530  14.710  1.00  0.00           H  
ATOM   1844 2HB  HIS A 112       7.290   9.265  14.973  1.00  0.00           H  
ATOM   1845  HD1 HIS A 112       3.604  10.132  14.870  1.00  0.00           H  
ATOM   1846  HD2 HIS A 112       7.202  11.865  16.217  1.00  0.00           H  
ATOM   1847  HE1 HIS A 112       2.966  12.159  16.077  1.00  0.00           H  
ATOM   1848  N   ARG A 113       7.001   7.989  11.317  1.00  0.00           N  
ATOM   1849  CA  ARG A 113       7.818   6.968  10.656  1.00  0.00           C  
ATOM   1850  C   ARG A 113       8.115   5.765  11.562  1.00  0.00           C  
ATOM   1851  O   ARG A 113       9.227   5.216  11.515  1.00  0.00           O  
ATOM   1852  CB  ARG A 113       9.133   7.574  10.189  1.00  0.00           C  
ATOM   1853  CG  ARG A 113       8.993   8.731   9.212  1.00  0.00           C  
ATOM   1854  CD  ARG A 113      10.316   9.217   8.744  1.00  0.00           C  
ATOM   1855  NE  ARG A 113      10.188  10.337   7.826  1.00  0.00           N  
ATOM   1856  CZ  ARG A 113      11.225  11.014   7.295  1.00  0.00           C  
ATOM   1857  NH1 ARG A 113      12.458  10.674   7.601  1.00  0.00           N  
ATOM   1858  NH2 ARG A 113      11.004  12.021   6.468  1.00  0.00           N  
ATOM   1859  H   ARG A 113       6.112   8.245  10.913  1.00  0.00           H  
ATOM   1860  HA  ARG A 113       7.263   6.583   9.800  1.00  0.00           H  
ATOM   1861 1HB  ARG A 113       9.693   7.935  11.050  1.00  0.00           H  
ATOM   1862 2HB  ARG A 113       9.736   6.805   9.705  1.00  0.00           H  
ATOM   1863 1HG  ARG A 113       8.420   8.406   8.343  1.00  0.00           H  
ATOM   1864 2HG  ARG A 113       8.476   9.558   9.699  1.00  0.00           H  
ATOM   1865 1HD  ARG A 113      10.907   9.543   9.599  1.00  0.00           H  
ATOM   1866 2HD  ARG A 113      10.838   8.412   8.228  1.00  0.00           H  
ATOM   1867  HE  ARG A 113       9.255  10.629   7.567  1.00  0.00           H  
ATOM   1868 1HH1 ARG A 113      12.627   9.904   8.234  1.00  0.00           H  
ATOM   1869 2HH1 ARG A 113      13.235  11.181   7.204  1.00  0.00           H  
ATOM   1870 1HH2 ARG A 113      10.056  12.283   6.233  1.00  0.00           H  
ATOM   1871 2HH2 ARG A 113      11.781  12.528   6.071  1.00  0.00           H  
ATOM   1872  N   VAL A 114       7.157   5.370  12.393  1.00  0.00           N  
ATOM   1873  CA  VAL A 114       7.292   4.178  13.267  1.00  0.00           C  
ATOM   1874  C   VAL A 114       6.258   3.173  12.795  1.00  0.00           C  
ATOM   1875  O   VAL A 114       5.054   3.457  12.707  1.00  0.00           O  
ATOM   1876  CB  VAL A 114       7.084   4.495  14.794  1.00  0.00           C  
ATOM   1877  CG1 VAL A 114       7.287   3.259  15.702  1.00  0.00           C  
ATOM   1878  CG2 VAL A 114       8.041   5.612  15.246  1.00  0.00           C  
ATOM   1879  H   VAL A 114       6.303   5.909  12.424  1.00  0.00           H  
ATOM   1880  HA  VAL A 114       8.301   3.780  13.155  1.00  0.00           H  
ATOM   1881  HB  VAL A 114       6.055   4.819  14.952  1.00  0.00           H  
ATOM   1882 1HG1 VAL A 114       7.130   3.542  16.743  1.00  0.00           H  
ATOM   1883 2HG1 VAL A 114       6.573   2.483  15.425  1.00  0.00           H  
ATOM   1884 3HG1 VAL A 114       8.302   2.880  15.579  1.00  0.00           H  
ATOM   1885 1HG2 VAL A 114       7.884   5.819  16.304  1.00  0.00           H  
ATOM   1886 2HG2 VAL A 114       9.072   5.294  15.088  1.00  0.00           H  
ATOM   1887 3HG2 VAL A 114       7.847   6.514  14.667  1.00  0.00           H  
ATOM   1888  N   LEU A 115       6.743   1.966  12.511  1.00  0.00           N  
ATOM   1889  CA  LEU A 115       5.917   0.863  12.068  1.00  0.00           C  
ATOM   1890  C   LEU A 115       5.663  -0.111  13.223  1.00  0.00           C  
ATOM   1891  O   LEU A 115       6.470  -0.245  14.143  1.00  0.00           O  
ATOM   1892  CB  LEU A 115       6.591   0.134  10.899  1.00  0.00           C  
ATOM   1893  CG  LEU A 115       6.454   0.808   9.527  1.00  0.00           C  
ATOM   1894  CD1 LEU A 115       7.168   2.152   9.548  1.00  0.00           C  
ATOM   1895  CD2 LEU A 115       7.032  -0.102   8.454  1.00  0.00           C  
ATOM   1896  H   LEU A 115       7.738   1.826  12.614  1.00  0.00           H  
ATOM   1897  HA  LEU A 115       4.994   1.267  11.653  1.00  0.00           H  
ATOM   1898 1HB  LEU A 115       7.653   0.038  11.116  1.00  0.00           H  
ATOM   1899 2HB  LEU A 115       6.165  -0.866  10.821  1.00  0.00           H  
ATOM   1900  HG  LEU A 115       5.400   0.993   9.316  1.00  0.00           H  
ATOM   1901 1HD1 LEU A 115       7.071   2.631   8.573  1.00  0.00           H  
ATOM   1902 2HD1 LEU A 115       6.721   2.790  10.311  1.00  0.00           H  
ATOM   1903 3HD1 LEU A 115       8.223   2.000   9.773  1.00  0.00           H  
ATOM   1904 1HD2 LEU A 115       6.934   0.376   7.479  1.00  0.00           H  
ATOM   1905 2HD2 LEU A 115       8.086  -0.287   8.664  1.00  0.00           H  
ATOM   1906 3HD2 LEU A 115       6.492  -1.049   8.450  1.00  0.00           H  
ATOM   1907  N   HIS A 116       4.535  -0.813  13.164  1.00  0.00           N  
ATOM   1908  CA  HIS A 116       4.317  -1.913  14.139  1.00  0.00           C  
ATOM   1909  C   HIS A 116       4.917  -3.218  13.611  1.00  0.00           C  
ATOM   1910  O   HIS A 116       5.766  -3.855  14.292  1.00  0.00           O  
ATOM   1911  CB  HIS A 116       2.847  -2.072  14.471  1.00  0.00           C  
ATOM   1912  CG  HIS A 116       2.618  -2.952  15.666  1.00  0.00           C  
ATOM   1913  ND1 HIS A 116       3.096  -4.243  15.765  1.00  0.00           N  
ATOM   1914  CD2 HIS A 116       2.054  -2.649  16.855  1.00  0.00           C  
ATOM   1915  CE1 HIS A 116       2.773  -4.708  16.966  1.00  0.00           C  
ATOM   1916  NE2 HIS A 116       2.129  -3.764  17.635  1.00  0.00           N  
ATOM   1917  H   HIS A 116       3.823  -0.618  12.475  1.00  0.00           H  
ATOM   1918  HA  HIS A 116       4.844  -1.688  15.066  1.00  0.00           H  
ATOM   1919 1HB  HIS A 116       2.410  -1.093  14.667  1.00  0.00           H  
ATOM   1920 2HB  HIS A 116       2.325  -2.499  13.615  1.00  0.00           H  
ATOM   1921  HD2 HIS A 116       1.584  -1.702  17.124  1.00  0.00           H  
ATOM   1922  HE1 HIS A 116       2.999  -5.705  17.345  1.00  0.00           H  
ATOM   1923  HE2 HIS A 116       1.754  -3.854  18.569  1.00  0.00           H  
ATOM   1924  N   ARG A 117       4.460  -3.603  12.407  1.00  0.00           N  
ATOM   1925  CA  ARG A 117       4.884  -4.820  11.686  1.00  0.00           C  
ATOM   1926  C   ARG A 117       4.382  -6.115  12.293  1.00  0.00           C  
ATOM   1927  O   ARG A 117       4.577  -7.155  11.655  1.00  0.00           O  
ATOM   1928  CB  ARG A 117       6.403  -4.887  11.620  1.00  0.00           C  
ATOM   1929  CG  ARG A 117       7.069  -3.684  10.972  1.00  0.00           C  
ATOM   1930  CD  ARG A 117       8.544  -3.843  10.903  1.00  0.00           C  
ATOM   1931  NE  ARG A 117       9.184  -2.698  10.276  1.00  0.00           N  
ATOM   1932  CZ  ARG A 117      10.517  -2.525  10.179  1.00  0.00           C  
ATOM   1933  NH1 ARG A 117      11.335  -3.429  10.672  1.00  0.00           N  
ATOM   1934  NH2 ARG A 117      11.002  -1.447   9.588  1.00  0.00           N  
ATOM   1935  H   ARG A 117       3.774  -2.994  11.984  1.00  0.00           H  
ATOM   1936  HA  ARG A 117       4.429  -4.812  10.695  1.00  0.00           H  
ATOM   1937 1HB  ARG A 117       6.807  -4.985  12.627  1.00  0.00           H  
ATOM   1938 2HB  ARG A 117       6.704  -5.772  11.060  1.00  0.00           H  
ATOM   1939 1HG  ARG A 117       6.690  -3.560   9.957  1.00  0.00           H  
ATOM   1940 2HG  ARG A 117       6.847  -2.788  11.554  1.00  0.00           H  
ATOM   1941 1HD  ARG A 117       8.946  -3.949  11.911  1.00  0.00           H  
ATOM   1942 2HD  ARG A 117       8.787  -4.731  10.321  1.00  0.00           H  
ATOM   1943  HE  ARG A 117       8.587  -1.981   9.885  1.00  0.00           H  
ATOM   1944 1HH1 ARG A 117      10.964  -4.253  11.123  1.00  0.00           H  
ATOM   1945 2HH1 ARG A 117      12.333  -3.299  10.599  1.00  0.00           H  
ATOM   1946 1HH2 ARG A 117      10.373  -0.752   9.210  1.00  0.00           H  
ATOM   1947 2HH2 ARG A 117      12.000  -1.317   9.516  1.00  0.00           H  
ATOM   1948  N   ASP A 118       3.736  -6.089  13.453  1.00  0.00           N  
ATOM   1949  CA  ASP A 118       3.325  -7.338  14.114  1.00  0.00           C  
ATOM   1950  C   ASP A 118       1.947  -7.228  14.741  1.00  0.00           C  
ATOM   1951  O   ASP A 118       1.709  -7.728  15.843  1.00  0.00           O  
ATOM   1952  CB  ASP A 118       4.344  -7.740  15.184  1.00  0.00           C  
ATOM   1953  CG  ASP A 118       4.456  -9.241  15.414  1.00  0.00           C  
ATOM   1954  OD1 ASP A 118       3.798  -9.979  14.719  1.00  0.00           O  
ATOM   1955  OD2 ASP A 118       5.308  -9.644  16.168  1.00  0.00           O  
ATOM   1956  H   ASP A 118       3.520  -5.205  13.893  1.00  0.00           H  
ATOM   1957  HA  ASP A 118       3.187  -8.104  13.350  1.00  0.00           H  
ATOM   1958 1HB  ASP A 118       5.337  -7.323  15.016  1.00  0.00           H  
ATOM   1959 2HB  ASP A 118       3.896  -7.271  16.060  1.00  0.00           H  
ATOM   1960  N   LEU A 119       1.004  -6.566  14.053  1.00  0.00           N  
ATOM   1961  CA  LEU A 119      -0.316  -6.424  14.629  1.00  0.00           C  
ATOM   1962  C   LEU A 119      -1.044  -7.753  14.701  1.00  0.00           C  
ATOM   1963  O   LEU A 119      -1.010  -8.555  13.751  1.00  0.00           O  
ATOM   1964  CB  LEU A 119      -1.142  -5.427  13.807  1.00  0.00           C  
ATOM   1965  CG  LEU A 119      -0.685  -3.965  13.879  1.00  0.00           C  
ATOM   1966  CD1 LEU A 119      -1.487  -3.132  12.888  1.00  0.00           C  
ATOM   1967  CD2 LEU A 119      -0.861  -3.447  15.298  1.00  0.00           C  
ATOM   1968  H   LEU A 119       1.190  -6.164  13.145  1.00  0.00           H  
ATOM   1969  HA  LEU A 119      -0.213  -6.010  15.631  1.00  0.00           H  
ATOM   1970 1HB  LEU A 119      -1.114  -5.732  12.762  1.00  0.00           H  
ATOM   1971 2HB  LEU A 119      -2.177  -5.468  14.148  1.00  0.00           H  
ATOM   1972  HG  LEU A 119       0.366  -3.898  13.596  1.00  0.00           H  
ATOM   1973 1HD1 LEU A 119      -1.162  -2.093  12.939  1.00  0.00           H  
ATOM   1974 2HD1 LEU A 119      -1.327  -3.512  11.879  1.00  0.00           H  
ATOM   1975 3HD1 LEU A 119      -2.546  -3.193  13.136  1.00  0.00           H  
ATOM   1976 1HD2 LEU A 119      -0.535  -2.407  15.350  1.00  0.00           H  
ATOM   1977 2HD2 LEU A 119      -1.912  -3.512  15.581  1.00  0.00           H  
ATOM   1978 3HD2 LEU A 119      -0.263  -4.049  15.982  1.00  0.00           H  
ATOM   1979  N   LYS A 120      -1.741  -7.977  15.803  1.00  0.00           N  
ATOM   1980  CA  LYS A 120      -2.608  -9.154  15.971  1.00  0.00           C  
ATOM   1981  C   LYS A 120      -3.567  -8.829  17.100  1.00  0.00           C  
ATOM   1982  O   LYS A 120      -3.247  -7.976  17.962  1.00  0.00           O  
ATOM   1983  CB  LYS A 120      -1.806 -10.419  16.281  1.00  0.00           C  
ATOM   1984  CG  LYS A 120      -1.057 -10.380  17.606  1.00  0.00           C  
ATOM   1985  CD  LYS A 120      -0.139 -11.584  17.759  1.00  0.00           C  
ATOM   1986  CE  LYS A 120       0.868 -11.661  16.621  1.00  0.00           C  
ATOM   1987  NZ  LYS A 120       1.825 -10.522  16.646  1.00  0.00           N  
ATOM   1988  H   LYS A 120      -1.668  -7.308  16.556  1.00  0.00           H  
ATOM   1989  HA  LYS A 120      -3.145  -9.324  15.037  1.00  0.00           H  
ATOM   1990 1HB  LYS A 120      -2.511 -11.251  16.287  1.00  0.00           H  
ATOM   1991 2HB  LYS A 120      -1.094 -10.554  15.466  1.00  0.00           H  
ATOM   1992 1HG  LYS A 120      -0.465  -9.465  17.643  1.00  0.00           H  
ATOM   1993 2HG  LYS A 120      -1.786 -10.373  18.416  1.00  0.00           H  
ATOM   1994 1HD  LYS A 120       0.390 -11.499  18.709  1.00  0.00           H  
ATOM   1995 2HD  LYS A 120      -0.750 -12.487  17.765  1.00  0.00           H  
ATOM   1996 1HE  LYS A 120       1.416 -12.598  16.713  1.00  0.00           H  
ATOM   1997 2HE  LYS A 120       0.320 -11.653  15.679  1.00  0.00           H  
ATOM   1998 1HZ  LYS A 120       2.474 -10.610  15.877  1.00  0.00           H  
ATOM   1999 2HZ  LYS A 120       1.317  -9.653  16.560  1.00  0.00           H  
ATOM   2000 3HZ  LYS A 120       2.333 -10.529  17.519  1.00  0.00           H  
ATOM   2001  N   PRO A 121      -4.754  -9.456  17.131  1.00  0.00           N  
ATOM   2002  CA  PRO A 121      -5.678  -9.147  18.234  1.00  0.00           C  
ATOM   2003  C   PRO A 121      -5.079  -9.228  19.622  1.00  0.00           C  
ATOM   2004  O   PRO A 121      -5.416  -8.412  20.497  1.00  0.00           O  
ATOM   2005  CB  PRO A 121      -6.765 -10.210  18.056  1.00  0.00           C  
ATOM   2006  CG  PRO A 121      -6.781 -10.475  16.589  1.00  0.00           C  
ATOM   2007  CD  PRO A 121      -5.332 -10.415  16.183  1.00  0.00           C  
ATOM   2008  HA  PRO A 121      -6.022  -8.107  18.138  1.00  0.00           H  
ATOM   2009 1HB  PRO A 121      -6.520 -11.103  18.649  1.00  0.00           H  
ATOM   2010 2HB  PRO A 121      -7.727  -9.830  18.431  1.00  0.00           H  
ATOM   2011 1HG  PRO A 121      -7.237 -11.454  16.385  1.00  0.00           H  
ATOM   2012 2HG  PRO A 121      -7.397  -9.724  16.074  1.00  0.00           H  
ATOM   2013 1HD  PRO A 121      -4.880 -11.411  16.288  1.00  0.00           H  
ATOM   2014 2HD  PRO A 121      -5.257 -10.061  15.144  1.00  0.00           H  
ATOM   2015  N   GLN A 122      -4.152 -10.155  19.831  1.00  0.00           N  
ATOM   2016  CA  GLN A 122      -3.499 -10.290  21.088  1.00  0.00           C  
ATOM   2017  C   GLN A 122      -2.706  -9.075  21.519  1.00  0.00           C  
ATOM   2018  O   GLN A 122      -2.458  -8.940  22.715  1.00  0.00           O  
ATOM   2019  CB  GLN A 122      -2.573 -11.509  21.043  1.00  0.00           C  
ATOM   2020  CG  GLN A 122      -3.298 -12.837  20.913  1.00  0.00           C  
ATOM   2021  CD  GLN A 122      -2.391 -13.946  20.415  1.00  0.00           C  
ATOM   2022  OE1 GLN A 122      -1.213 -13.719  20.123  1.00  0.00           O  
ATOM   2023  NE2 GLN A 122      -2.935 -15.153  20.310  1.00  0.00           N  
ATOM   2024  H   GLN A 122      -3.903 -10.782  19.079  1.00  0.00           H  
ATOM   2025  HA  GLN A 122      -4.258 -10.413  21.861  1.00  0.00           H  
ATOM   2026 1HB  GLN A 122      -1.907 -11.367  20.192  1.00  0.00           H  
ATOM   2027 2HB  GLN A 122      -1.991 -11.496  21.965  1.00  0.00           H  
ATOM   2028 1HG  GLN A 122      -3.924 -13.248  21.705  1.00  0.00           H  
ATOM   2029 2HG  GLN A 122      -3.929 -12.510  20.086  1.00  0.00           H  
ATOM   2030 1HE2 GLN A 122      -2.385 -15.924  19.987  1.00  0.00           H  
ATOM   2031 2HE2 GLN A 122      -3.894 -15.292  20.555  1.00  0.00           H  
ATOM   2032  N   ASN A 123      -2.322  -8.178  20.586  1.00  0.00           N  
ATOM   2033  CA  ASN A 123      -1.682  -6.935  21.044  1.00  0.00           C  
ATOM   2034  C   ASN A 123      -2.565  -5.693  20.835  1.00  0.00           C  
ATOM   2035  O   ASN A 123      -2.069  -4.587  20.805  1.00  0.00           O  
ATOM   2036  CB  ASN A 123      -0.226  -6.806  20.586  1.00  0.00           C  
ATOM   2037  CG  ASN A 123      -0.085  -6.816  19.069  1.00  0.00           C  
ATOM   2038  OD1 ASN A 123      -1.077  -6.676  18.358  1.00  0.00           O  
ATOM   2039  ND2 ASN A 123       1.106  -7.053  18.555  1.00  0.00           N  
ATOM   2040  H   ASN A 123      -2.455  -8.328  19.597  1.00  0.00           H  
ATOM   2041  HA  ASN A 123      -1.683  -6.926  22.134  1.00  0.00           H  
ATOM   2042 1HB  ASN A 123       0.196  -5.876  20.972  1.00  0.00           H  
ATOM   2043 2HB  ASN A 123       0.360  -7.626  20.999  1.00  0.00           H  
ATOM   2044 1HD2 ASN A 123       1.228  -7.067  17.562  1.00  0.00           H  
ATOM   2045 2HD2 ASN A 123       1.886  -7.219  19.157  1.00  0.00           H  
ATOM   2046  N   LEU A 124      -3.869  -5.893  20.782  1.00  0.00           N  
ATOM   2047  CA  LEU A 124      -4.852  -4.808  20.781  1.00  0.00           C  
ATOM   2048  C   LEU A 124      -5.538  -4.826  22.136  1.00  0.00           C  
ATOM   2049  O   LEU A 124      -6.156  -5.822  22.518  1.00  0.00           O  
ATOM   2050  CB  LEU A 124      -5.868  -4.968  19.643  1.00  0.00           C  
ATOM   2051  CG  LEU A 124      -5.470  -4.310  18.315  1.00  0.00           C  
ATOM   2052  CD1 LEU A 124      -4.127  -4.853  17.846  1.00  0.00           C  
ATOM   2053  CD2 LEU A 124      -6.550  -4.569  17.275  1.00  0.00           C  
ATOM   2054  H   LEU A 124      -4.190  -6.850  20.739  1.00  0.00           H  
ATOM   2055  HA  LEU A 124      -4.326  -3.864  20.641  1.00  0.00           H  
ATOM   2056 1HB  LEU A 124      -5.851  -6.052  19.542  1.00  0.00           H  
ATOM   2057 2HB  LEU A 124      -6.865  -4.647  19.943  1.00  0.00           H  
ATOM   2058  HG  LEU A 124      -5.425  -3.235  18.488  1.00  0.00           H  
ATOM   2059 1HD1 LEU A 124      -3.853  -4.380  16.902  1.00  0.00           H  
ATOM   2060 2HD1 LEU A 124      -3.365  -4.636  18.594  1.00  0.00           H  
ATOM   2061 3HD1 LEU A 124      -4.200  -5.930  17.703  1.00  0.00           H  
ATOM   2062 1HD2 LEU A 124      -6.267  -4.100  16.333  1.00  0.00           H  
ATOM   2063 2HD2 LEU A 124      -6.664  -5.643  17.128  1.00  0.00           H  
ATOM   2064 3HD2 LEU A 124      -7.495  -4.149  17.619  1.00  0.00           H  
ATOM   2065  N   LEU A 125      -5.344  -3.950  23.040  1.00  0.00           N  
ATOM   2066  CA  LEU A 125      -5.883  -3.966  24.384  1.00  0.00           C  
ATOM   2067  C   LEU A 125      -7.084  -3.033  24.511  1.00  0.00           C  
ATOM   2068  O   LEU A 125      -7.126  -1.985  23.837  1.00  0.00           O  
ATOM   2069  CB  LEU A 125      -4.792  -3.637  25.396  1.00  0.00           C  
ATOM   2070  CG  LEU A 125      -3.567  -4.562  25.351  1.00  0.00           C  
ATOM   2071  CD1 LEU A 125      -2.589  -4.157  26.386  1.00  0.00           C  
ATOM   2072  CD2 LEU A 125      -3.926  -6.048  25.557  1.00  0.00           C  
ATOM   2073  H   LEU A 125      -4.823  -3.144  22.729  1.00  0.00           H  
ATOM   2074  HA  LEU A 125      -6.263  -4.966  24.592  1.00  0.00           H  
ATOM   2075 1HB  LEU A 125      -4.453  -2.617  25.222  1.00  0.00           H  
ATOM   2076 2HB  LEU A 125      -5.220  -3.690  26.397  1.00  0.00           H  
ATOM   2077  HG  LEU A 125      -3.078  -4.471  24.380  1.00  0.00           H  
ATOM   2078 1HD1 LEU A 125      -1.723  -4.817  26.347  1.00  0.00           H  
ATOM   2079 2HD1 LEU A 125      -2.269  -3.131  26.203  1.00  0.00           H  
ATOM   2080 3HD1 LEU A 125      -3.052  -4.225  27.370  1.00  0.00           H  
ATOM   2081 1HD2 LEU A 125      -3.017  -6.651  25.513  1.00  0.00           H  
ATOM   2082 2HD2 LEU A 125      -4.400  -6.177  26.530  1.00  0.00           H  
ATOM   2083 3HD2 LEU A 125      -4.612  -6.368  24.773  1.00  0.00           H  
ATOM   2084  N   ILE A 126      -8.058  -3.398  25.349  1.00  0.00           N  
ATOM   2085  CA  ILE A 126      -9.274  -2.625  25.520  1.00  0.00           C  
ATOM   2086  C   ILE A 126      -9.558  -2.339  26.996  1.00  0.00           C  
ATOM   2087  O   ILE A 126      -9.043  -3.025  27.896  1.00  0.00           O  
ATOM   2088  CB  ILE A 126     -10.499  -3.253  24.819  1.00  0.00           C  
ATOM   2089  CG1 ILE A 126     -10.843  -4.644  25.346  1.00  0.00           C  
ATOM   2090  CG2 ILE A 126     -10.259  -3.324  23.310  1.00  0.00           C  
ATOM   2091  CD1 ILE A 126     -12.201  -5.157  24.827  1.00  0.00           C  
ATOM   2092  H   ILE A 126      -7.936  -4.248  25.880  1.00  0.00           H  
ATOM   2093  HA  ILE A 126      -9.122  -1.638  25.085  1.00  0.00           H  
ATOM   2094  HB  ILE A 126     -11.382  -2.643  25.012  1.00  0.00           H  
ATOM   2095 1HG1 ILE A 126     -10.064  -5.347  25.052  1.00  0.00           H  
ATOM   2096 2HG1 ILE A 126     -10.869  -4.624  26.436  1.00  0.00           H  
ATOM   2097 1HG2 ILE A 126     -11.127  -3.768  22.823  1.00  0.00           H  
ATOM   2098 2HG2 ILE A 126     -10.099  -2.320  22.919  1.00  0.00           H  
ATOM   2099 3HG2 ILE A 126      -9.379  -3.935  23.111  1.00  0.00           H  
ATOM   2100 1HD1 ILE A 126     -12.395  -6.149  25.234  1.00  0.00           H  
ATOM   2101 2HD1 ILE A 126     -12.992  -4.474  25.141  1.00  0.00           H  
ATOM   2102 3HD1 ILE A 126     -12.178  -5.209  23.739  1.00  0.00           H  
ATOM   2103  N   ASN A 127     -10.394  -1.321  27.255  1.00  0.00           N  
ATOM   2104  CA  ASN A 127     -10.863  -1.009  28.615  1.00  0.00           C  
ATOM   2105  C   ASN A 127     -12.386  -0.853  28.671  1.00  0.00           C  
ATOM   2106  O   ASN A 127     -13.109  -0.993  27.694  1.00  0.00           O  
ATOM   2107  CB  ASN A 127     -10.185   0.244  29.138  1.00  0.00           C  
ATOM   2108  CG  ASN A 127     -10.515   1.463  28.322  1.00  0.00           C  
ATOM   2109  OD1 ASN A 127     -11.483   1.466  27.552  1.00  0.00           O  
ATOM   2110  ND2 ASN A 127      -9.731   2.499  28.476  1.00  0.00           N  
ATOM   2111  H   ASN A 127     -10.710  -0.752  26.483  1.00  0.00           H  
ATOM   2112  HA  ASN A 127     -10.691  -1.880  29.249  1.00  0.00           H  
ATOM   2113 1HB  ASN A 127     -10.488   0.419  30.171  1.00  0.00           H  
ATOM   2114 2HB  ASN A 127      -9.104   0.101  29.134  1.00  0.00           H  
ATOM   2115 1HD2 ASN A 127      -9.903   3.338  27.958  1.00  0.00           H  
ATOM   2116 2HD2 ASN A 127      -8.959   2.452  29.110  1.00  0.00           H  
ATOM   2117  N   THR A 128     -12.908  -0.577  29.860  1.00  0.00           N  
ATOM   2118  CA  THR A 128     -14.371  -0.616  30.008  1.00  0.00           C  
ATOM   2119  C   THR A 128     -15.012   0.694  29.519  1.00  0.00           C  
ATOM   2120  O   THR A 128     -16.232   0.752  29.404  1.00  0.00           O  
ATOM   2121  CB  THR A 128     -14.774  -0.875  31.471  1.00  0.00           C  
ATOM   2122  OG1 THR A 128     -14.270   0.178  32.302  1.00  0.00           O  
ATOM   2123  CG2 THR A 128     -14.215  -2.206  31.951  1.00  0.00           C  
ATOM   2124  H   THR A 128     -12.338  -0.343  30.661  1.00  0.00           H  
ATOM   2125  HA  THR A 128     -14.764  -1.396  29.356  1.00  0.00           H  
ATOM   2126  HB  THR A 128     -15.861  -0.895  31.552  1.00  0.00           H  
ATOM   2127  HG1 THR A 128     -14.762   0.198  33.126  1.00  0.00           H  
ATOM   2128 1HG2 THR A 128     -14.510  -2.373  32.987  1.00  0.00           H  
ATOM   2129 2HG2 THR A 128     -14.605  -3.010  31.328  1.00  0.00           H  
ATOM   2130 3HG2 THR A 128     -13.128  -2.189  31.882  1.00  0.00           H  
ATOM   2131  N   GLU A 129     -14.199   1.696  29.165  1.00  0.00           N  
ATOM   2132  CA  GLU A 129     -14.630   3.016  28.652  1.00  0.00           C  
ATOM   2133  C   GLU A 129     -14.928   2.999  27.154  1.00  0.00           C  
ATOM   2134  O   GLU A 129     -15.393   3.987  26.580  1.00  0.00           O  
ATOM   2135  CB  GLU A 129     -13.560   4.071  28.941  1.00  0.00           C  
ATOM   2136  CG  GLU A 129     -13.338   4.353  30.420  1.00  0.00           C  
ATOM   2137  CD  GLU A 129     -12.257   5.368  30.665  1.00  0.00           C  
ATOM   2138  OE1 GLU A 129     -11.673   5.829  29.714  1.00  0.00           O  
ATOM   2139  OE2 GLU A 129     -12.014   5.684  31.807  1.00  0.00           O  
ATOM   2140  H   GLU A 129     -13.212   1.506  29.268  1.00  0.00           H  
ATOM   2141  HA  GLU A 129     -15.510   3.334  29.212  1.00  0.00           H  
ATOM   2142 1HB  GLU A 129     -12.609   3.750  28.515  1.00  0.00           H  
ATOM   2143 2HB  GLU A 129     -13.834   5.009  28.458  1.00  0.00           H  
ATOM   2144 1HG  GLU A 129     -14.268   4.719  30.853  1.00  0.00           H  
ATOM   2145 2HG  GLU A 129     -13.076   3.422  30.921  1.00  0.00           H  
ATOM   2146  N   GLY A 130     -14.577   1.918  26.466  1.00  0.00           N  
ATOM   2147  CA  GLY A 130     -14.721   1.863  25.016  1.00  0.00           C  
ATOM   2148  C   GLY A 130     -13.470   2.200  24.243  1.00  0.00           C  
ATOM   2149  O   GLY A 130     -13.546   2.298  23.024  1.00  0.00           O  
ATOM   2150  H   GLY A 130     -14.203   1.117  26.955  1.00  0.00           H  
ATOM   2151 1HA  GLY A 130     -15.037   0.862  24.720  1.00  0.00           H  
ATOM   2152 2HA  GLY A 130     -15.504   2.552  24.701  1.00  0.00           H  
ATOM   2153  N   ALA A 131     -12.314   2.346  24.893  1.00  0.00           N  
ATOM   2154  CA  ALA A 131     -11.074   2.603  24.151  1.00  0.00           C  
ATOM   2155  C   ALA A 131     -10.382   1.302  23.738  1.00  0.00           C  
ATOM   2156  O   ALA A 131     -10.512   0.249  24.423  1.00  0.00           O  
ATOM   2157  CB  ALA A 131     -10.118   3.460  24.984  1.00  0.00           C  
ATOM   2158  H   ALA A 131     -12.280   2.282  25.901  1.00  0.00           H  
ATOM   2159  HA  ALA A 131     -11.330   3.146  23.241  1.00  0.00           H  
ATOM   2160 1HB  ALA A 131      -9.204   3.640  24.418  1.00  0.00           H  
ATOM   2161 2HB  ALA A 131     -10.594   4.412  25.219  1.00  0.00           H  
ATOM   2162 3HB  ALA A 131      -9.875   2.938  25.909  1.00  0.00           H  
ATOM   2163  N   ILE A 132      -9.646   1.367  22.649  1.00  0.00           N  
ATOM   2164  CA  ILE A 132      -8.778   0.290  22.212  1.00  0.00           C  
ATOM   2165  C   ILE A 132      -7.400   0.904  21.924  1.00  0.00           C  
ATOM   2166  O   ILE A 132      -7.308   2.011  21.357  1.00  0.00           O  
ATOM   2167  CB  ILE A 132      -9.371  -0.474  21.002  1.00  0.00           C  
ATOM   2168  CG1 ILE A 132      -8.540  -1.713  20.659  1.00  0.00           C  
ATOM   2169  CG2 ILE A 132      -9.523   0.470  19.796  1.00  0.00           C  
ATOM   2170  CD1 ILE A 132      -9.318  -2.666  19.721  1.00  0.00           C  
ATOM   2171  H   ILE A 132      -9.697   2.212  22.099  1.00  0.00           H  
ATOM   2172  HA  ILE A 132      -8.663  -0.417  23.033  1.00  0.00           H  
ATOM   2173  HB  ILE A 132     -10.350  -0.872  21.267  1.00  0.00           H  
ATOM   2174 1HG1 ILE A 132      -7.611  -1.406  20.180  1.00  0.00           H  
ATOM   2175 2HG1 ILE A 132      -8.276  -2.239  21.576  1.00  0.00           H  
ATOM   2176 1HG2 ILE A 132      -9.940  -0.080  18.953  1.00  0.00           H  
ATOM   2177 2HG2 ILE A 132     -10.189   1.291  20.058  1.00  0.00           H  
ATOM   2178 3HG2 ILE A 132      -8.546   0.869  19.521  1.00  0.00           H  
ATOM   2179 1HD1 ILE A 132      -8.702  -3.537  19.496  1.00  0.00           H  
ATOM   2180 2HD1 ILE A 132     -10.237  -2.988  20.211  1.00  0.00           H  
ATOM   2181 3HD1 ILE A 132      -9.563  -2.146  18.796  1.00  0.00           H  
ATOM   2182  N   LYS A 133      -6.347   0.182  22.325  1.00  0.00           N  
ATOM   2183  CA  LYS A 133      -4.998   0.707  22.232  1.00  0.00           C  
ATOM   2184  C   LYS A 133      -4.069  -0.337  21.634  1.00  0.00           C  
ATOM   2185  O   LYS A 133      -4.222  -1.559  21.890  1.00  0.00           O  
ATOM   2186  CB  LYS A 133      -4.493   1.146  23.607  1.00  0.00           C  
ATOM   2187  CG  LYS A 133      -5.389   2.155  24.314  1.00  0.00           C  
ATOM   2188  CD  LYS A 133      -4.685   2.775  25.511  1.00  0.00           C  
ATOM   2189  CE  LYS A 133      -5.602   3.731  26.260  1.00  0.00           C  
ATOM   2190  NZ  LYS A 133      -4.839   4.679  27.116  1.00  0.00           N  
ATOM   2191  H   LYS A 133      -6.490  -0.745  22.700  1.00  0.00           H  
ATOM   2192  HA  LYS A 133      -5.013   1.586  21.588  1.00  0.00           H  
ATOM   2193 1HB  LYS A 133      -4.396   0.274  24.255  1.00  0.00           H  
ATOM   2194 2HB  LYS A 133      -3.503   1.591  23.506  1.00  0.00           H  
ATOM   2195 1HG  LYS A 133      -5.665   2.947  23.616  1.00  0.00           H  
ATOM   2196 2HG  LYS A 133      -6.297   1.660  24.654  1.00  0.00           H  
ATOM   2197 1HD  LYS A 133      -4.361   1.986  26.192  1.00  0.00           H  
ATOM   2198 2HD  LYS A 133      -3.804   3.322  25.173  1.00  0.00           H  
ATOM   2199 1HE  LYS A 133      -6.194   4.301  25.546  1.00  0.00           H  
ATOM   2200 2HE  LYS A 133      -6.284   3.161  26.891  1.00  0.00           H  
ATOM   2201 1HZ  LYS A 133      -5.482   5.294  27.595  1.00  0.00           H  
ATOM   2202 2HZ  LYS A 133      -4.300   4.161  27.796  1.00  0.00           H  
ATOM   2203 3HZ  LYS A 133      -4.216   5.227  26.540  1.00  0.00           H  
ATOM   2204  N   LEU A 134      -3.058   0.112  20.902  1.00  0.00           N  
ATOM   2205  CA  LEU A 134      -2.047  -0.756  20.337  1.00  0.00           C  
ATOM   2206  C   LEU A 134      -0.896  -0.944  21.271  1.00  0.00           C  
ATOM   2207  O   LEU A 134      -0.323   0.040  21.756  1.00  0.00           O  
ATOM   2208  CB  LEU A 134      -1.536  -0.184  19.009  1.00  0.00           C  
ATOM   2209  CG  LEU A 134      -2.551  -0.163  17.859  1.00  0.00           C  
ATOM   2210  CD1 LEU A 134      -1.920   0.490  16.637  1.00  0.00           C  
ATOM   2211  CD2 LEU A 134      -2.998  -1.584  17.550  1.00  0.00           C  
ATOM   2212  H   LEU A 134      -3.000   1.107  20.738  1.00  0.00           H  
ATOM   2213  HA  LEU A 134      -2.497  -1.729  20.142  1.00  0.00           H  
ATOM   2214 1HB  LEU A 134      -1.204   0.839  19.176  1.00  0.00           H  
ATOM   2215 2HB  LEU A 134      -0.679  -0.774  18.684  1.00  0.00           H  
ATOM   2216  HG  LEU A 134      -3.416   0.435  18.148  1.00  0.00           H  
ATOM   2217 1HD1 LEU A 134      -2.641   0.506  15.819  1.00  0.00           H  
ATOM   2218 2HD1 LEU A 134      -1.628   1.512  16.880  1.00  0.00           H  
ATOM   2219 3HD1 LEU A 134      -1.041  -0.077  16.334  1.00  0.00           H  
ATOM   2220 1HD2 LEU A 134      -3.720  -1.569  16.733  1.00  0.00           H  
ATOM   2221 2HD2 LEU A 134      -2.134  -2.182  17.260  1.00  0.00           H  
ATOM   2222 3HD2 LEU A 134      -3.460  -2.021  18.435  1.00  0.00           H  
ATOM   2223  N   ALA A 135      -0.546  -2.218  21.540  1.00  0.00           N  
ATOM   2224  CA  ALA A 135       0.580  -2.617  22.367  1.00  0.00           C  
ATOM   2225  C   ALA A 135       1.746  -3.108  21.495  1.00  0.00           C  
ATOM   2226  O   ALA A 135       1.540  -3.492  20.350  1.00  0.00           O  
ATOM   2227  CB  ALA A 135       0.167  -3.714  23.347  1.00  0.00           C  
ATOM   2228  H   ALA A 135      -1.126  -2.932  21.122  1.00  0.00           H  
ATOM   2229  HA  ALA A 135       0.908  -1.747  22.935  1.00  0.00           H  
ATOM   2230 1HB  ALA A 135       1.024  -3.999  23.957  1.00  0.00           H  
ATOM   2231 2HB  ALA A 135      -0.631  -3.345  23.992  1.00  0.00           H  
ATOM   2232 3HB  ALA A 135      -0.187  -4.582  22.793  1.00  0.00           H  
ATOM   2233  N   ASP A 136       2.963  -3.081  22.038  1.00  0.00           N  
ATOM   2234  CA  ASP A 136       4.198  -3.610  21.420  1.00  0.00           C  
ATOM   2235  C   ASP A 136       4.602  -2.832  20.191  1.00  0.00           C  
ATOM   2236  O   ASP A 136       5.368  -3.322  19.369  1.00  0.00           O  
ATOM   2237  CB  ASP A 136       4.030  -5.086  21.051  1.00  0.00           C  
ATOM   2238  CG  ASP A 136       3.794  -6.009  22.239  1.00  0.00           C  
ATOM   2239  OD1 ASP A 136       4.584  -5.983  23.153  1.00  0.00           O  
ATOM   2240  OD2 ASP A 136       2.749  -6.613  22.297  1.00  0.00           O  
ATOM   2241  H   ASP A 136       3.013  -2.656  22.953  1.00  0.00           H  
ATOM   2242  HA  ASP A 136       5.019  -3.487  22.127  1.00  0.00           H  
ATOM   2243 1HB  ASP A 136       3.262  -5.261  20.297  1.00  0.00           H  
ATOM   2244 2HB  ASP A 136       5.012  -5.289  20.623  1.00  0.00           H  
ATOM   2245  N   PHE A 137       4.159  -1.559  20.088  1.00  0.00           N  
ATOM   2246  CA  PHE A 137       4.453  -0.788  18.904  1.00  0.00           C  
ATOM   2247  C   PHE A 137       5.957  -0.492  18.879  1.00  0.00           C  
ATOM   2248  O   PHE A 137       6.520   0.053  19.860  1.00  0.00           O  
ATOM   2249  CB  PHE A 137       3.646   0.512  18.885  1.00  0.00           C  
ATOM   2250  CG  PHE A 137       3.248   0.958  17.507  1.00  0.00           C  
ATOM   2251  CD1 PHE A 137       1.926   0.880  17.092  1.00  0.00           C  
ATOM   2252  CD2 PHE A 137       4.193   1.456  16.623  1.00  0.00           C  
ATOM   2253  CE1 PHE A 137       1.559   1.290  15.824  1.00  0.00           C  
ATOM   2254  CE2 PHE A 137       3.828   1.867  15.356  1.00  0.00           C  
ATOM   2255  CZ  PHE A 137       2.509   1.784  14.956  1.00  0.00           C  
ATOM   2256  H   PHE A 137       3.621  -1.134  20.830  1.00  0.00           H  
ATOM   2257  HA  PHE A 137       4.157  -1.370  18.030  1.00  0.00           H  
ATOM   2258 1HB  PHE A 137       2.740   0.386  19.477  1.00  0.00           H  
ATOM   2259 2HB  PHE A 137       4.229   1.308  19.345  1.00  0.00           H  
ATOM   2260  HD1 PHE A 137       1.175   0.491  17.779  1.00  0.00           H  
ATOM   2261  HD2 PHE A 137       5.235   1.521  16.938  1.00  0.00           H  
ATOM   2262  HE1 PHE A 137       0.517   1.224  15.511  1.00  0.00           H  
ATOM   2263  HE2 PHE A 137       4.581   2.257  14.671  1.00  0.00           H  
ATOM   2264  HZ  PHE A 137       2.221   2.107  13.957  1.00  0.00           H  
ATOM   2265  N   GLY A 138       6.593  -0.742  17.739  1.00  0.00           N  
ATOM   2266  CA  GLY A 138       7.972  -0.437  17.577  1.00  0.00           C  
ATOM   2267  C   GLY A 138       8.936  -1.488  18.067  1.00  0.00           C  
ATOM   2268  O   GLY A 138      10.118  -1.384  17.808  1.00  0.00           O  
ATOM   2269  H   GLY A 138       6.087  -1.158  16.970  1.00  0.00           H  
ATOM   2270 1HA  GLY A 138       8.186  -0.267  16.522  1.00  0.00           H  
ATOM   2271 2HA  GLY A 138       8.205   0.487  18.104  1.00  0.00           H  
ATOM   2272  N   LEU A 139       8.452  -2.541  18.729  1.00  0.00           N  
ATOM   2273  CA  LEU A 139       9.391  -3.565  19.202  1.00  0.00           C  
ATOM   2274  C   LEU A 139       9.897  -4.473  18.087  1.00  0.00           C  
ATOM   2275  O   LEU A 139      10.988  -5.002  18.187  1.00  0.00           O  
ATOM   2276  CB  LEU A 139       8.722  -4.424  20.283  1.00  0.00           C  
ATOM   2277  CG  LEU A 139       8.426  -3.711  21.609  1.00  0.00           C  
ATOM   2278  CD1 LEU A 139       7.778  -4.691  22.579  1.00  0.00           C  
ATOM   2279  CD2 LEU A 139       9.718  -3.149  22.183  1.00  0.00           C  
ATOM   2280  H   LEU A 139       7.466  -2.654  18.915  1.00  0.00           H  
ATOM   2281  HA  LEU A 139      10.288  -3.069  19.569  1.00  0.00           H  
ATOM   2282 1HB  LEU A 139       7.778  -4.801  19.893  1.00  0.00           H  
ATOM   2283 2HB  LEU A 139       9.368  -5.274  20.501  1.00  0.00           H  
ATOM   2284  HG  LEU A 139       7.721  -2.898  21.436  1.00  0.00           H  
ATOM   2285 1HD1 LEU A 139       7.568  -4.184  23.521  1.00  0.00           H  
ATOM   2286 2HD1 LEU A 139       6.846  -5.063  22.152  1.00  0.00           H  
ATOM   2287 3HD1 LEU A 139       8.454  -5.525  22.759  1.00  0.00           H  
ATOM   2288 1HD2 LEU A 139       9.508  -2.642  23.125  1.00  0.00           H  
ATOM   2289 2HD2 LEU A 139      10.423  -3.961  22.358  1.00  0.00           H  
ATOM   2290 3HD2 LEU A 139      10.150  -2.439  21.478  1.00  0.00           H  
ATOM   2291  N   ALA A 140       9.119  -4.658  17.015  1.00  0.00           N  
ATOM   2292  CA  ALA A 140       9.568  -5.499  15.901  1.00  0.00           C  
ATOM   2293  C   ALA A 140      10.864  -4.982  15.272  1.00  0.00           C  
ATOM   2294  O   ALA A 140      11.733  -5.756  14.902  1.00  0.00           O  
ATOM   2295  CB  ALA A 140       8.476  -5.638  14.846  1.00  0.00           C  
ATOM   2296  H   ALA A 140       8.212  -4.216  16.964  1.00  0.00           H  
ATOM   2297  HA  ALA A 140       9.798  -6.489  16.295  1.00  0.00           H  
ATOM   2298 1HB  ALA A 140       8.834  -6.267  14.031  1.00  0.00           H  
ATOM   2299 2HB  ALA A 140       7.593  -6.094  15.295  1.00  0.00           H  
ATOM   2300 3HB  ALA A 140       8.218  -4.654  14.458  1.00  0.00           H  
ATOM   2301  N   ARG A 141      11.008  -3.679  15.141  1.00  0.00           N  
ATOM   2302  CA  ARG A 141      12.234  -3.145  14.592  1.00  0.00           C  
ATOM   2303  C   ARG A 141      13.367  -3.208  15.605  1.00  0.00           C  
ATOM   2304  O   ARG A 141      14.539  -3.324  15.233  1.00  0.00           O  
ATOM   2305  CB  ARG A 141      12.033  -1.705  14.145  1.00  0.00           C  
ATOM   2306  CG  ARG A 141      11.696  -0.730  15.262  1.00  0.00           C  
ATOM   2307  CD  ARG A 141      11.561   0.660  14.755  1.00  0.00           C  
ATOM   2308  NE  ARG A 141      11.318   1.608  15.831  1.00  0.00           N  
ATOM   2309  CZ  ARG A 141      11.301   2.947  15.681  1.00  0.00           C  
ATOM   2310  NH1 ARG A 141      11.512   3.479  14.497  1.00  0.00           N  
ATOM   2311  NH2 ARG A 141      11.070   3.726  16.724  1.00  0.00           N  
ATOM   2312  H   ARG A 141      10.274  -3.042  15.419  1.00  0.00           H  
ATOM   2313  HA  ARG A 141      12.522  -3.753  13.734  1.00  0.00           H  
ATOM   2314 1HB  ARG A 141      12.937  -1.346  13.656  1.00  0.00           H  
ATOM   2315 2HB  ARG A 141      11.226  -1.660  13.413  1.00  0.00           H  
ATOM   2316 1HG  ARG A 141      10.752  -1.019  15.725  1.00  0.00           H  
ATOM   2317 2HG  ARG A 141      12.488  -0.746  16.011  1.00  0.00           H  
ATOM   2318 1HD  ARG A 141      12.478   0.952  14.244  1.00  0.00           H  
ATOM   2319 2HD  ARG A 141      10.725   0.714  14.059  1.00  0.00           H  
ATOM   2320  HE  ARG A 141      11.152   1.236  16.756  1.00  0.00           H  
ATOM   2321 1HH1 ARG A 141      11.688   2.884  13.700  1.00  0.00           H  
ATOM   2322 2HH1 ARG A 141      11.499   4.482  14.385  1.00  0.00           H  
ATOM   2323 1HH2 ARG A 141      10.908   3.317  17.634  1.00  0.00           H  
ATOM   2324 2HH2 ARG A 141      11.057   4.728  16.611  1.00  0.00           H  
ATOM   2325  N   ALA A 142      13.036  -3.142  16.890  1.00  0.00           N  
ATOM   2326  CA  ALA A 142      14.089  -3.216  17.902  1.00  0.00           C  
ATOM   2327  C   ALA A 142      14.724  -4.621  17.948  1.00  0.00           C  
ATOM   2328  O   ALA A 142      15.952  -4.766  17.967  1.00  0.00           O  
ATOM   2329  CB  ALA A 142      13.548  -2.806  19.245  1.00  0.00           C  
ATOM   2330  H   ALA A 142      12.075  -3.042  17.185  1.00  0.00           H  
ATOM   2331  HA  ALA A 142      14.884  -2.528  17.615  1.00  0.00           H  
ATOM   2332 1HB  ALA A 142      14.341  -2.865  19.991  1.00  0.00           H  
ATOM   2333 2HB  ALA A 142      13.176  -1.782  19.191  1.00  0.00           H  
ATOM   2334 3HB  ALA A 142      12.734  -3.471  19.528  1.00  0.00           H  
ATOM   2335  N   PHE A 143      13.888  -5.653  17.899  1.00  0.00           N  
ATOM   2336  CA  PHE A 143      14.368  -7.033  18.058  1.00  0.00           C  
ATOM   2337  C   PHE A 143      14.129  -7.997  16.861  1.00  0.00           C  
ATOM   2338  O   PHE A 143      14.656  -9.117  16.858  1.00  0.00           O  
ATOM   2339  CB  PHE A 143      13.717  -7.634  19.306  1.00  0.00           C  
ATOM   2340  CG  PHE A 143      14.019  -6.880  20.570  1.00  0.00           C  
ATOM   2341  CD1 PHE A 143      12.999  -6.295  21.306  1.00  0.00           C  
ATOM   2342  CD2 PHE A 143      15.323  -6.753  21.024  1.00  0.00           C  
ATOM   2343  CE1 PHE A 143      13.276  -5.601  22.469  1.00  0.00           C  
ATOM   2344  CE2 PHE A 143      15.602  -6.061  22.187  1.00  0.00           C  
ATOM   2345  CZ  PHE A 143      14.577  -5.484  22.909  1.00  0.00           C  
ATOM   2346  H   PHE A 143      12.903  -5.488  17.750  1.00  0.00           H  
ATOM   2347  HA  PHE A 143      15.452  -7.012  18.173  1.00  0.00           H  
ATOM   2348 1HB  PHE A 143      12.636  -7.660  19.175  1.00  0.00           H  
ATOM   2349 2HB  PHE A 143      14.055  -8.661  19.434  1.00  0.00           H  
ATOM   2350  HD1 PHE A 143      11.970  -6.389  20.958  1.00  0.00           H  
ATOM   2351  HD2 PHE A 143      16.133  -7.209  20.453  1.00  0.00           H  
ATOM   2352  HE1 PHE A 143      12.465  -5.146  23.037  1.00  0.00           H  
ATOM   2353  HE2 PHE A 143      16.631  -5.970  22.533  1.00  0.00           H  
ATOM   2354  HZ  PHE A 143      14.796  -4.937  23.825  1.00  0.00           H  
ATOM   2355  N   GLY A 144      13.311  -7.611  15.888  1.00  0.00           N  
ATOM   2356  CA  GLY A 144      12.899  -8.505  14.794  1.00  0.00           C  
ATOM   2357  C   GLY A 144      11.694  -9.362  15.184  1.00  0.00           C  
ATOM   2358  O   GLY A 144      11.337  -9.421  16.365  1.00  0.00           O  
ATOM   2359  H   GLY A 144      12.962  -6.664  15.908  1.00  0.00           H  
ATOM   2360 1HA  GLY A 144      12.651  -7.912  13.913  1.00  0.00           H  
ATOM   2361 2HA  GLY A 144      13.731  -9.153  14.520  1.00  0.00           H  
ATOM   2362  N   VAL A 145      11.049  -9.997  14.204  1.00  0.00           N  
ATOM   2363  CA  VAL A 145       9.916 -10.884  14.483  1.00  0.00           C  
ATOM   2364  C   VAL A 145      10.429 -12.303  14.283  1.00  0.00           C  
ATOM   2365  O   VAL A 145      10.767 -12.680  13.162  1.00  0.00           O  
ATOM   2366  CB  VAL A 145       8.687 -10.616  13.586  1.00  0.00           C  
ATOM   2367  CG1 VAL A 145       7.549 -11.600  13.938  1.00  0.00           C  
ATOM   2368  CG2 VAL A 145       8.241  -9.163  13.727  1.00  0.00           C  
ATOM   2369  H   VAL A 145      11.345  -9.864  13.248  1.00  0.00           H  
ATOM   2370  HA  VAL A 145       9.600 -10.728  15.515  1.00  0.00           H  
ATOM   2371  HB  VAL A 145       8.957 -10.813  12.548  1.00  0.00           H  
ATOM   2372 1HG1 VAL A 145       6.688 -11.403  13.299  1.00  0.00           H  
ATOM   2373 2HG1 VAL A 145       7.891 -12.623  13.780  1.00  0.00           H  
ATOM   2374 3HG1 VAL A 145       7.264 -11.468  14.981  1.00  0.00           H  
ATOM   2375 1HG2 VAL A 145       7.375  -8.985  13.090  1.00  0.00           H  
ATOM   2376 2HG2 VAL A 145       7.975  -8.963  14.765  1.00  0.00           H  
ATOM   2377 3HG2 VAL A 145       9.054  -8.502  13.427  1.00  0.00           H  
ATOM   2378  N   PRO A 146      10.519 -13.095  15.371  1.00  0.00           N  
ATOM   2379  CA  PRO A 146      11.046 -14.455  15.231  1.00  0.00           C  
ATOM   2380  C   PRO A 146      10.016 -15.413  14.631  1.00  0.00           C  
ATOM   2381  O   PRO A 146       8.820 -15.108  14.565  1.00  0.00           O  
ATOM   2382  CB  PRO A 146      11.390 -14.835  16.675  1.00  0.00           C  
ATOM   2383  CG  PRO A 146      10.386 -14.100  17.496  1.00  0.00           C  
ATOM   2384  CD  PRO A 146      10.225 -12.778  16.795  1.00  0.00           C  
ATOM   2385  HA  PRO A 146      11.954 -14.429  14.610  1.00  0.00           H  
ATOM   2386 1HB  PRO A 146      11.329 -15.926  16.802  1.00  0.00           H  
ATOM   2387 2HB  PRO A 146      12.426 -14.542  16.904  1.00  0.00           H  
ATOM   2388 1HG  PRO A 146       9.446 -14.670  17.546  1.00  0.00           H  
ATOM   2389 2HG  PRO A 146      10.747 -13.991  18.529  1.00  0.00           H  
ATOM   2390 1HD  PRO A 146       9.193 -12.420  16.919  1.00  0.00           H  
ATOM   2391 2HD  PRO A 146      10.940 -12.052  17.211  1.00  0.00           H  
ATOM   2392  N   VAL A 147      10.474 -16.578  14.197  1.00  0.00           N  
ATOM   2393  CA  VAL A 147       9.562 -17.620  13.765  1.00  0.00           C  
ATOM   2394  C   VAL A 147       8.774 -18.154  14.977  1.00  0.00           C  
ATOM   2395  O   VAL A 147       7.561 -18.407  14.888  1.00  0.00           O  
ATOM   2396  CB  VAL A 147      10.338 -18.768  13.092  1.00  0.00           C  
ATOM   2397  CG1 VAL A 147       9.402 -19.919  12.755  1.00  0.00           C  
ATOM   2398  CG2 VAL A 147      11.036 -18.256  11.841  1.00  0.00           C  
ATOM   2399  H   VAL A 147      11.469 -16.750  14.163  1.00  0.00           H  
ATOM   2400  HA  VAL A 147       8.856 -17.190  13.054  1.00  0.00           H  
ATOM   2401  HB  VAL A 147      11.081 -19.151  13.792  1.00  0.00           H  
ATOM   2402 1HG1 VAL A 147       9.968 -20.721  12.281  1.00  0.00           H  
ATOM   2403 2HG1 VAL A 147       8.941 -20.292  13.670  1.00  0.00           H  
ATOM   2404 3HG1 VAL A 147       8.627 -19.570  12.074  1.00  0.00           H  
ATOM   2405 1HG2 VAL A 147      11.584 -19.073  11.371  1.00  0.00           H  
ATOM   2406 2HG2 VAL A 147      10.294 -17.867  11.144  1.00  0.00           H  
ATOM   2407 3HG2 VAL A 147      11.732 -17.462  12.112  1.00  0.00           H  
ATOM   2408  N   ARG A 148       9.489 -18.361  16.092  1.00  0.00           N  
ATOM   2409  CA  ARG A 148       8.894 -18.868  17.335  1.00  0.00           C  
ATOM   2410  C   ARG A 148       9.221 -17.945  18.482  1.00  0.00           C  
ATOM   2411  O   ARG A 148      10.247 -17.262  18.478  1.00  0.00           O  
ATOM   2412  CB  ARG A 148       9.399 -20.266  17.658  1.00  0.00           C  
ATOM   2413  CG  ARG A 148       8.961 -21.346  16.681  1.00  0.00           C  
ATOM   2414  CD  ARG A 148       9.542 -22.668  17.027  1.00  0.00           C  
ATOM   2415  NE  ARG A 148       9.186 -23.688  16.054  1.00  0.00           N  
ATOM   2416  CZ  ARG A 148       8.142 -24.531  16.175  1.00  0.00           C  
ATOM   2417  NH1 ARG A 148       7.362 -24.463  17.231  1.00  0.00           N  
ATOM   2418  NH2 ARG A 148       7.902 -25.426  15.233  1.00  0.00           N  
ATOM   2419  H   ARG A 148      10.477 -18.156  16.067  1.00  0.00           H  
ATOM   2420  HA  ARG A 148       7.814 -18.928  17.202  1.00  0.00           H  
ATOM   2421 1HB  ARG A 148      10.488 -20.263  17.679  1.00  0.00           H  
ATOM   2422 2HB  ARG A 148       9.053 -20.558  18.649  1.00  0.00           H  
ATOM   2423 1HG  ARG A 148       7.875 -21.433  16.698  1.00  0.00           H  
ATOM   2424 2HG  ARG A 148       9.288 -21.081  15.675  1.00  0.00           H  
ATOM   2425 1HD  ARG A 148      10.628 -22.592  17.059  1.00  0.00           H  
ATOM   2426 2HD  ARG A 148       9.171 -22.984  18.002  1.00  0.00           H  
ATOM   2427  HE  ARG A 148       9.763 -23.771  15.227  1.00  0.00           H  
ATOM   2428 1HH1 ARG A 148       7.545 -23.779  17.952  1.00  0.00           H  
ATOM   2429 2HH1 ARG A 148       6.579 -25.094  17.322  1.00  0.00           H  
ATOM   2430 1HH2 ARG A 148       8.501 -25.478  14.421  1.00  0.00           H  
ATOM   2431 2HH2 ARG A 148       7.119 -26.057  15.324  1.00  0.00           H  
ATOM   2432  N   THR A 149       8.357 -17.986  19.499  1.00  0.00           N  
ATOM   2433  CA  THR A 149       8.579 -17.163  20.673  1.00  0.00           C  
ATOM   2434  C   THR A 149       9.592 -17.781  21.599  1.00  0.00           C  
ATOM   2435  O   THR A 149      10.075 -18.912  21.386  1.00  0.00           O  
ATOM   2436  CB  THR A 149       7.273 -16.926  21.453  1.00  0.00           C  
ATOM   2437  OG1 THR A 149       6.873 -18.140  22.102  1.00  0.00           O  
ATOM   2438  CG2 THR A 149       6.167 -16.468  20.515  1.00  0.00           C  
ATOM   2439  H   THR A 149       7.544 -18.584  19.464  1.00  0.00           H  
ATOM   2440  HA  THR A 149       8.961 -16.194  20.349  1.00  0.00           H  
ATOM   2441  HB  THR A 149       7.446 -16.161  22.210  1.00  0.00           H  
ATOM   2442  HG1 THR A 149       6.085 -17.978  22.626  1.00  0.00           H  
ATOM   2443 1HG2 THR A 149       5.252 -16.305  21.085  1.00  0.00           H  
ATOM   2444 2HG2 THR A 149       6.463 -15.539  20.030  1.00  0.00           H  
ATOM   2445 3HG2 THR A 149       5.992 -17.233  19.760  1.00  0.00           H  
ATOM   2446  N   TYR A 150       9.898 -17.095  22.689  1.00  0.00           N  
ATOM   2447  CA  TYR A 150      10.818 -17.593  23.677  1.00  0.00           C  
ATOM   2448  C   TYR A 150      10.335 -18.919  24.268  1.00  0.00           C  
ATOM   2449  O   TYR A 150      11.127 -19.609  24.872  1.00  0.00           O  
ATOM   2450  CB  TYR A 150      11.018 -16.551  24.779  1.00  0.00           C  
ATOM   2451  CG  TYR A 150       9.832 -16.411  25.709  1.00  0.00           C  
ATOM   2452  CD1 TYR A 150       9.934 -16.826  27.028  1.00  0.00           C  
ATOM   2453  CD2 TYR A 150       8.645 -15.867  25.241  1.00  0.00           C  
ATOM   2454  CE1 TYR A 150       8.851 -16.697  27.877  1.00  0.00           C  
ATOM   2455  CE2 TYR A 150       7.563 -15.738  26.090  1.00  0.00           C  
ATOM   2456  CZ  TYR A 150       7.663 -16.152  27.403  1.00  0.00           C  
ATOM   2457  OH  TYR A 150       6.585 -16.024  28.249  1.00  0.00           O  
ATOM   2458  H   TYR A 150       9.469 -16.192  22.827  1.00  0.00           H  
ATOM   2459  HA  TYR A 150      11.773 -17.793  23.191  1.00  0.00           H  
ATOM   2460 1HB  TYR A 150      11.890 -16.817  25.378  1.00  0.00           H  
ATOM   2461 2HB  TYR A 150      11.213 -15.578  24.329  1.00  0.00           H  
ATOM   2462  HD1 TYR A 150      10.866 -17.253  27.395  1.00  0.00           H  
ATOM   2463  HD2 TYR A 150       8.566 -15.542  24.204  1.00  0.00           H  
ATOM   2464  HE1 TYR A 150       8.930 -17.023  28.914  1.00  0.00           H  
ATOM   2465  HE2 TYR A 150       6.630 -15.312  25.723  1.00  0.00           H  
ATOM   2466  HH  TYR A 150       5.880 -15.553  27.798  1.00  0.00           H  
ATOM   2467  N   THR A 151       9.060 -19.267  24.115  1.00  0.00           N  
ATOM   2468  CA  THR A 151       8.508 -20.528  24.640  1.00  0.00           C  
ATOM   2469  C   THR A 151       8.339 -21.546  23.524  1.00  0.00           C  
ATOM   2470  O   THR A 151       7.737 -22.625  23.729  1.00  0.00           O  
ATOM   2471  CB  THR A 151       7.149 -20.317  25.333  1.00  0.00           C  
ATOM   2472  OG1 THR A 151       6.244 -19.669  24.430  1.00  0.00           O  
ATOM   2473  CG2 THR A 151       7.313 -19.462  26.580  1.00  0.00           C  
ATOM   2474  H   THR A 151       8.452 -18.634  23.616  1.00  0.00           H  
ATOM   2475  HA  THR A 151       9.138 -20.865  25.463  1.00  0.00           H  
ATOM   2476  HB  THR A 151       6.738 -21.288  25.611  1.00  0.00           H  
ATOM   2477  HG1 THR A 151       5.402 -19.528  24.868  1.00  0.00           H  
ATOM   2478 1HG2 THR A 151       6.343 -19.324  27.056  1.00  0.00           H  
ATOM   2479 2HG2 THR A 151       7.992 -19.958  27.274  1.00  0.00           H  
ATOM   2480 3HG2 THR A 151       7.723 -18.491  26.303  1.00  0.00           H  
ATOM   2481  N   HIS A 152       8.906 -21.271  22.355  1.00  0.00           N  
ATOM   2482  CA  HIS A 152       8.782 -22.150  21.147  1.00  0.00           C  
ATOM   2483  C   HIS A 152       7.399 -22.150  20.514  1.00  0.00           C  
ATOM   2484  O   HIS A 152       7.161 -22.944  19.594  1.00  0.00           O  
ATOM   2485  CB  HIS A 152       9.149 -23.596  21.496  1.00  0.00           C  
ATOM   2486  CG  HIS A 152      10.457 -23.729  22.212  1.00  0.00           C  
ATOM   2487  ND1 HIS A 152      11.663 -23.407  21.624  1.00  0.00           N  
ATOM   2488  CD2 HIS A 152      10.749 -24.148  23.465  1.00  0.00           C  
ATOM   2489  CE1 HIS A 152      12.640 -23.623  22.487  1.00  0.00           C  
ATOM   2490  NE2 HIS A 152      12.112 -24.073  23.610  1.00  0.00           N  
ATOM   2491  H   HIS A 152       9.448 -20.421  22.291  1.00  0.00           H  
ATOM   2492  HA  HIS A 152       9.338 -21.711  20.319  1.00  0.00           H  
ATOM   2493 1HB  HIS A 152       8.370 -24.028  22.125  1.00  0.00           H  
ATOM   2494 2HB  HIS A 152       9.198 -24.189  20.583  1.00  0.00           H  
ATOM   2495  HD2 HIS A 152      10.036 -24.484  24.218  1.00  0.00           H  
ATOM   2496  HE1 HIS A 152      13.702 -23.457  22.302  1.00  0.00           H  
ATOM   2497  HE2 HIS A 152      12.624 -24.323  24.445  1.00  0.00           H  
ATOM   2498  N   GLU A 153       6.488 -21.307  20.976  1.00  0.00           N  
ATOM   2499  CA  GLU A 153       5.208 -21.135  20.317  1.00  0.00           C  
ATOM   2500  C   GLU A 153       5.406 -20.468  18.960  1.00  0.00           C  
ATOM   2501  O   GLU A 153       6.203 -19.536  18.812  1.00  0.00           O  
ATOM   2502  CB  GLU A 153       4.258 -20.310  21.188  1.00  0.00           C  
ATOM   2503  CG  GLU A 153       2.864 -20.131  20.603  1.00  0.00           C  
ATOM   2504  CD  GLU A 153       1.971 -19.370  21.542  1.00  0.00           C  
ATOM   2505  OE1 GLU A 153       2.430 -18.992  22.593  1.00  0.00           O  
ATOM   2506  OE2 GLU A 153       0.863 -19.069  21.164  1.00  0.00           O  
ATOM   2507  H   GLU A 153       6.689 -20.770  21.807  1.00  0.00           H  
ATOM   2508  HA  GLU A 153       4.758 -22.118  20.174  1.00  0.00           H  
ATOM   2509 1HB  GLU A 153       4.185 -20.818  22.149  1.00  0.00           H  
ATOM   2510 2HB  GLU A 153       4.721 -19.332  21.327  1.00  0.00           H  
ATOM   2511 1HG  GLU A 153       2.862 -19.646  19.628  1.00  0.00           H  
ATOM   2512 2HG  GLU A 153       2.497 -21.152  20.500  1.00  0.00           H  
ATOM   2513  N   VAL A 154       4.656 -20.942  17.972  1.00  0.00           N  
ATOM   2514  CA  VAL A 154       4.791 -20.408  16.635  1.00  0.00           C  
ATOM   2515  C   VAL A 154       4.168 -18.996  16.560  1.00  0.00           C  
ATOM   2516  O   VAL A 154       3.036 -18.788  16.978  1.00  0.00           O  
ATOM   2517  CB  VAL A 154       4.107 -21.344  15.620  1.00  0.00           C  
ATOM   2518  CG1 VAL A 154       4.144 -20.735  14.226  1.00  0.00           C  
ATOM   2519  CG2 VAL A 154       4.784 -22.706  15.633  1.00  0.00           C  
ATOM   2520  H   VAL A 154       3.985 -21.678  18.142  1.00  0.00           H  
ATOM   2521  HA  VAL A 154       5.852 -20.349  16.392  1.00  0.00           H  
ATOM   2522  HB  VAL A 154       3.057 -21.456  15.894  1.00  0.00           H  
ATOM   2523 1HG1 VAL A 154       3.656 -21.410  13.522  1.00  0.00           H  
ATOM   2524 2HG1 VAL A 154       3.623 -19.779  14.233  1.00  0.00           H  
ATOM   2525 3HG1 VAL A 154       5.180 -20.583  13.923  1.00  0.00           H  
ATOM   2526 1HG2 VAL A 154       4.295 -23.362  14.914  1.00  0.00           H  
ATOM   2527 2HG2 VAL A 154       5.835 -22.592  15.365  1.00  0.00           H  
ATOM   2528 3HG2 VAL A 154       4.709 -23.140  16.630  1.00  0.00           H  
ATOM   2529  N   VAL A 155       4.882 -18.032  15.995  1.00  0.00           N  
ATOM   2530  CA  VAL A 155       4.326 -16.678  15.813  1.00  0.00           C  
ATOM   2531  C   VAL A 155       3.351 -16.714  14.625  1.00  0.00           C  
ATOM   2532  O   VAL A 155       3.700 -17.144  13.534  1.00  0.00           O  
ATOM   2533  CB  VAL A 155       5.419 -15.624  15.558  1.00  0.00           C  
ATOM   2534  CG1 VAL A 155       4.795 -14.263  15.290  1.00  0.00           C  
ATOM   2535  CG2 VAL A 155       6.372 -15.547  16.742  1.00  0.00           C  
ATOM   2536  H   VAL A 155       5.823 -18.224  15.683  1.00  0.00           H  
ATOM   2537  HA  VAL A 155       3.740 -16.422  16.697  1.00  0.00           H  
ATOM   2538  HB  VAL A 155       6.011 -15.928  14.695  1.00  0.00           H  
ATOM   2539 1HG1 VAL A 155       5.582 -13.529  15.112  1.00  0.00           H  
ATOM   2540 2HG1 VAL A 155       4.152 -14.324  14.412  1.00  0.00           H  
ATOM   2541 3HG1 VAL A 155       4.204 -13.957  16.153  1.00  0.00           H  
ATOM   2542 1HG2 VAL A 155       7.138 -14.798  16.545  1.00  0.00           H  
ATOM   2543 2HG2 VAL A 155       5.815 -15.271  17.638  1.00  0.00           H  
ATOM   2544 3HG2 VAL A 155       6.844 -16.517  16.893  1.00  0.00           H  
ATOM   2545  N   THR A 156       2.139 -16.257  14.838  1.00  0.00           N  
ATOM   2546  CA  THR A 156       1.150 -16.361  13.790  1.00  0.00           C  
ATOM   2547  C   THR A 156       1.516 -15.587  12.538  1.00  0.00           C  
ATOM   2548  O   THR A 156       2.004 -14.441  12.626  1.00  0.00           O  
ATOM   2549  CB  THR A 156      -0.222 -15.882  14.298  1.00  0.00           C  
ATOM   2550  OG1 THR A 156      -1.214 -16.107  13.288  1.00  0.00           O  
ATOM   2551  CG2 THR A 156      -0.177 -14.400  14.639  1.00  0.00           C  
ATOM   2552  H   THR A 156       1.880 -15.834  15.718  1.00  0.00           H  
ATOM   2553  HA  THR A 156       1.107 -17.399  13.458  1.00  0.00           H  
ATOM   2554  HB  THR A 156      -0.497 -16.446  15.190  1.00  0.00           H  
ATOM   2555  HG1 THR A 156      -2.086 -16.110  13.691  1.00  0.00           H  
ATOM   2556 1HG2 THR A 156      -1.155 -14.080  14.997  1.00  0.00           H  
ATOM   2557 2HG2 THR A 156       0.568 -14.228  15.415  1.00  0.00           H  
ATOM   2558 3HG2 THR A 156       0.088 -13.831  13.749  1.00  0.00           H  
ATOM   2559  N   LEU A 157       1.180 -16.137  11.394  1.00  0.00           N  
ATOM   2560  CA  LEU A 157       1.314 -15.460  10.102  1.00  0.00           C  
ATOM   2561  C   LEU A 157       0.001 -14.877   9.604  1.00  0.00           C  
ATOM   2562  O   LEU A 157      -0.021 -14.291   8.497  1.00  0.00           O  
ATOM   2563  CB  LEU A 157       1.861 -16.438   9.055  1.00  0.00           C  
ATOM   2564  CG  LEU A 157       3.223 -17.067   9.378  1.00  0.00           C  
ATOM   2565  CD1 LEU A 157       3.596 -18.061   8.287  1.00  0.00           C  
ATOM   2566  CD2 LEU A 157       4.271 -15.971   9.502  1.00  0.00           C  
ATOM   2567  H   LEU A 157       0.811 -17.077  11.421  1.00  0.00           H  
ATOM   2568  HA  LEU A 157       2.040 -14.654  10.207  1.00  0.00           H  
ATOM   2569 1HB  LEU A 157       1.145 -17.248   8.928  1.00  0.00           H  
ATOM   2570 2HB  LEU A 157       1.957 -15.913   8.104  1.00  0.00           H  
ATOM   2571  HG  LEU A 157       3.157 -17.614  10.319  1.00  0.00           H  
ATOM   2572 1HD1 LEU A 157       4.564 -18.508   8.517  1.00  0.00           H  
ATOM   2573 2HD1 LEU A 157       2.839 -18.844   8.234  1.00  0.00           H  
ATOM   2574 3HD1 LEU A 157       3.654 -17.545   7.329  1.00  0.00           H  
ATOM   2575 1HD2 LEU A 157       5.239 -16.418   9.733  1.00  0.00           H  
ATOM   2576 2HD2 LEU A 157       4.339 -15.425   8.561  1.00  0.00           H  
ATOM   2577 3HD2 LEU A 157       3.989 -15.286  10.300  1.00  0.00           H  
ATOM   2578  N   TRP A 158      -1.079 -15.039  10.357  1.00  0.00           N  
ATOM   2579  CA  TRP A 158      -2.417 -14.812   9.823  1.00  0.00           C  
ATOM   2580  C   TRP A 158      -2.637 -13.394   9.313  1.00  0.00           C  
ATOM   2581  O   TRP A 158      -3.560 -13.163   8.524  1.00  0.00           O  
ATOM   2582  CB  TRP A 158      -3.461 -15.124  10.897  1.00  0.00           C  
ATOM   2583  CG  TRP A 158      -3.510 -16.571  11.282  1.00  0.00           C  
ATOM   2584  CD1 TRP A 158      -2.666 -17.555  10.862  1.00  0.00           C  
ATOM   2585  CD2 TRP A 158      -4.458 -17.208  12.173  1.00  0.00           C  
ATOM   2586  NE1 TRP A 158      -3.022 -18.756  11.426  1.00  0.00           N  
ATOM   2587  CE2 TRP A 158      -4.115 -18.562  12.232  1.00  0.00           C  
ATOM   2588  CE3 TRP A 158      -5.552 -16.745  12.914  1.00  0.00           C  
ATOM   2589  CZ2 TRP A 158      -4.828 -19.466  13.003  1.00  0.00           C  
ATOM   2590  CZ3 TRP A 158      -6.266 -17.651  13.689  1.00  0.00           C  
ATOM   2591  CH2 TRP A 158      -5.913 -18.977  13.732  1.00  0.00           C  
ATOM   2592  H   TRP A 158      -0.975 -15.324  11.321  1.00  0.00           H  
ATOM   2593  HA  TRP A 158      -2.562 -15.468   8.965  1.00  0.00           H  
ATOM   2594 1HB  TRP A 158      -3.249 -14.538  11.791  1.00  0.00           H  
ATOM   2595 2HB  TRP A 158      -4.448 -14.830  10.540  1.00  0.00           H  
ATOM   2596  HD1 TRP A 158      -1.831 -17.410  10.179  1.00  0.00           H  
ATOM   2597  HE1 TRP A 158      -2.556 -19.638  11.273  1.00  0.00           H  
ATOM   2598  HE3 TRP A 158      -5.835 -15.693  12.886  1.00  0.00           H  
ATOM   2599  HZ2 TRP A 158      -4.563 -20.522  13.051  1.00  0.00           H  
ATOM   2600  HZ3 TRP A 158      -7.117 -17.283  14.262  1.00  0.00           H  
ATOM   2601  HH2 TRP A 158      -6.495 -19.661  14.350  1.00  0.00           H  
ATOM   2602  N   TYR A 159      -1.837 -12.458   9.821  1.00  0.00           N  
ATOM   2603  CA  TYR A 159      -2.022 -11.019   9.514  1.00  0.00           C  
ATOM   2604  C   TYR A 159      -0.804 -10.494   8.820  1.00  0.00           C  
ATOM   2605  O   TYR A 159      -0.652  -9.232   8.749  1.00  0.00           O  
ATOM   2606  CB  TYR A 159      -2.295 -10.202  10.779  1.00  0.00           C  
ATOM   2607  CG  TYR A 159      -3.303 -10.837  11.711  1.00  0.00           C  
ATOM   2608  CD1 TYR A 159      -2.871 -11.639  12.757  1.00  0.00           C  
ATOM   2609  CD2 TYR A 159      -4.659 -10.619  11.519  1.00  0.00           C  
ATOM   2610  CE1 TYR A 159      -3.792 -12.220  13.608  1.00  0.00           C  
ATOM   2611  CE2 TYR A 159      -5.579 -11.199  12.369  1.00  0.00           C  
ATOM   2612  CZ  TYR A 159      -5.150 -11.997  13.411  1.00  0.00           C  
ATOM   2613  OH  TYR A 159      -6.067 -12.575  14.258  1.00  0.00           O  
ATOM   2614  H   TYR A 159      -1.083 -12.738  10.431  1.00  0.00           H  
ATOM   2615  HA  TYR A 159      -2.860 -10.917   8.824  1.00  0.00           H  
ATOM   2616 1HB  TYR A 159      -1.364 -10.061  11.330  1.00  0.00           H  
ATOM   2617 2HB  TYR A 159      -2.663  -9.215  10.502  1.00  0.00           H  
ATOM   2618  HD1 TYR A 159      -1.805 -11.811  12.908  1.00  0.00           H  
ATOM   2619  HD2 TYR A 159      -4.998  -9.990  10.696  1.00  0.00           H  
ATOM   2620  HE1 TYR A 159      -3.452 -12.849  14.430  1.00  0.00           H  
ATOM   2621  HE2 TYR A 159      -6.645 -11.028  12.218  1.00  0.00           H  
ATOM   2622  HH  TYR A 159      -6.954 -12.324  13.987  1.00  0.00           H  
ATOM   2623  N   ARG A 160       0.075 -11.309   8.276  1.00  0.00           N  
ATOM   2624  CA  ARG A 160       1.250 -10.835   7.580  1.00  0.00           C  
ATOM   2625  C   ARG A 160       0.942 -10.400   6.156  1.00  0.00           C  
ATOM   2626  O   ARG A 160       0.256 -11.104   5.401  1.00  0.00           O  
ATOM   2627  CB  ARG A 160       2.320 -11.973   7.567  1.00  0.00           C  
ATOM   2628  CG  ARG A 160       3.550 -11.659   6.764  1.00  0.00           C  
ATOM   2629  CD  ARG A 160       4.562 -12.784   6.758  1.00  0.00           C  
ATOM   2630  NE  ARG A 160       5.371 -12.720   7.973  1.00  0.00           N  
ATOM   2631  CZ  ARG A 160       6.364 -13.556   8.271  1.00  0.00           C  
ATOM   2632  NH1 ARG A 160       6.714 -14.519   7.407  1.00  0.00           N  
ATOM   2633  NH2 ARG A 160       6.984 -13.430   9.454  1.00  0.00           N  
ATOM   2634  H   ARG A 160      -0.085 -12.303   8.352  1.00  0.00           H  
ATOM   2635  HA  ARG A 160       1.645  -9.972   8.116  1.00  0.00           H  
ATOM   2636 1HB  ARG A 160       2.633 -12.190   8.587  1.00  0.00           H  
ATOM   2637 2HB  ARG A 160       1.879 -12.883   7.160  1.00  0.00           H  
ATOM   2638 1HG  ARG A 160       3.269 -11.464   5.729  1.00  0.00           H  
ATOM   2639 2HG  ARG A 160       4.040 -10.778   7.180  1.00  0.00           H  
ATOM   2640 1HD  ARG A 160       4.042 -13.741   6.718  1.00  0.00           H  
ATOM   2641 2HD  ARG A 160       5.208 -12.687   5.886  1.00  0.00           H  
ATOM   2642  HE  ARG A 160       5.162 -11.987   8.638  1.00  0.00           H  
ATOM   2643 1HH1 ARG A 160       6.225 -14.612   6.528  1.00  0.00           H  
ATOM   2644 2HH1 ARG A 160       7.468 -15.152   7.635  1.00  0.00           H  
ATOM   2645 1HH2 ARG A 160       6.695 -12.710  10.102  1.00  0.00           H  
ATOM   2646 2HH2 ARG A 160       7.739 -14.054   9.697  1.00  0.00           H  
ATOM   2647  N   ALA A 161       1.477  -9.238   5.756  1.00  0.00           N  
ATOM   2648  CA  ALA A 161       1.251  -8.681   4.434  1.00  0.00           C  
ATOM   2649  C   ALA A 161       1.905  -9.533   3.334  1.00  0.00           C  
ATOM   2650  O   ALA A 161       3.029 -10.067   3.513  1.00  0.00           O  
ATOM   2651  CB  ALA A 161       1.803  -7.242   4.405  1.00  0.00           C  
ATOM   2652  H   ALA A 161       2.060  -8.734   6.408  1.00  0.00           H  
ATOM   2653  HA  ALA A 161       0.177  -8.667   4.252  1.00  0.00           H  
ATOM   2654 1HB  ALA A 161       1.641  -6.810   3.417  1.00  0.00           H  
ATOM   2655 2HB  ALA A 161       1.289  -6.639   5.153  1.00  0.00           H  
ATOM   2656 3HB  ALA A 161       2.870  -7.257   4.623  1.00  0.00           H  
ATOM   2657  N   PRO A 162       1.291  -9.558   2.155  1.00  0.00           N  
ATOM   2658  CA  PRO A 162       1.890 -10.318   1.054  1.00  0.00           C  
ATOM   2659  C   PRO A 162       3.309  -9.907   0.765  1.00  0.00           C  
ATOM   2660  O   PRO A 162       4.135 -10.738   0.407  1.00  0.00           O  
ATOM   2661  CB  PRO A 162       0.971  -9.990  -0.127  1.00  0.00           C  
ATOM   2662  CG  PRO A 162      -0.360  -9.752   0.500  1.00  0.00           C  
ATOM   2663  CD  PRO A 162      -0.046  -9.036   1.786  1.00  0.00           C  
ATOM   2664  HA  PRO A 162       1.912 -11.385   1.321  1.00  0.00           H  
ATOM   2665 1HB  PRO A 162       1.351  -9.111  -0.668  1.00  0.00           H  
ATOM   2666 2HB  PRO A 162       0.963 -10.828  -0.841  1.00  0.00           H  
ATOM   2667 1HG  PRO A 162      -0.996  -9.157  -0.172  1.00  0.00           H  
ATOM   2668 2HG  PRO A 162      -0.880 -10.708   0.664  1.00  0.00           H  
ATOM   2669 1HD  PRO A 162      -0.019  -7.951   1.605  1.00  0.00           H  
ATOM   2670 2HD  PRO A 162      -0.806  -9.284   2.540  1.00  0.00           H  
ATOM   2671  N   GLU A 163       3.623  -8.605   0.868  1.00  0.00           N  
ATOM   2672  CA  GLU A 163       4.969  -8.174   0.522  1.00  0.00           C  
ATOM   2673  C   GLU A 163       6.015  -8.776   1.459  1.00  0.00           C  
ATOM   2674  O   GLU A 163       7.180  -8.918   1.074  1.00  0.00           O  
ATOM   2675  CB  GLU A 163       5.075  -6.634   0.443  1.00  0.00           C  
ATOM   2676  CG  GLU A 163       4.680  -5.831   1.701  1.00  0.00           C  
ATOM   2677  CD  GLU A 163       3.199  -5.516   1.815  1.00  0.00           C  
ATOM   2678  OE1 GLU A 163       2.368  -6.187   1.157  1.00  0.00           O  
ATOM   2679  OE2 GLU A 163       2.868  -4.576   2.618  1.00  0.00           O  
ATOM   2680  H   GLU A 163       2.951  -7.918   1.178  1.00  0.00           H  
ATOM   2681  HA  GLU A 163       5.222  -8.581  -0.458  1.00  0.00           H  
ATOM   2682 1HB  GLU A 163       6.101  -6.352   0.209  1.00  0.00           H  
ATOM   2683 2HB  GLU A 163       4.442  -6.267  -0.365  1.00  0.00           H  
ATOM   2684 1HG  GLU A 163       4.972  -6.395   2.586  1.00  0.00           H  
ATOM   2685 2HG  GLU A 163       5.230  -4.890   1.705  1.00  0.00           H  
ATOM   2686  N   ILE A 164       5.623  -9.087   2.694  1.00  0.00           N  
ATOM   2687  CA  ILE A 164       6.554  -9.736   3.615  1.00  0.00           C  
ATOM   2688  C   ILE A 164       6.724 -11.229   3.215  1.00  0.00           C  
ATOM   2689  O   ILE A 164       7.842 -11.735   3.170  1.00  0.00           O  
ATOM   2690  CB  ILE A 164       6.058  -9.624   5.069  1.00  0.00           C  
ATOM   2691  CG1 ILE A 164       5.949  -8.155   5.485  1.00  0.00           C  
ATOM   2692  CG2 ILE A 164       6.987 -10.379   6.007  1.00  0.00           C  
ATOM   2693  CD1 ILE A 164       5.187  -7.940   6.773  1.00  0.00           C  
ATOM   2694  H   ILE A 164       4.685  -8.881   3.006  1.00  0.00           H  
ATOM   2695  HA  ILE A 164       7.527  -9.256   3.519  1.00  0.00           H  
ATOM   2696  HB  ILE A 164       5.057 -10.048   5.145  1.00  0.00           H  
ATOM   2697 1HG1 ILE A 164       6.947  -7.736   5.605  1.00  0.00           H  
ATOM   2698 2HG1 ILE A 164       5.450  -7.590   4.697  1.00  0.00           H  
ATOM   2699 1HG2 ILE A 164       6.622 -10.290   7.030  1.00  0.00           H  
ATOM   2700 2HG2 ILE A 164       7.015 -11.430   5.723  1.00  0.00           H  
ATOM   2701 3HG2 ILE A 164       7.990  -9.958   5.942  1.00  0.00           H  
ATOM   2702 1HD1 ILE A 164       5.152  -6.875   7.001  1.00  0.00           H  
ATOM   2703 2HD1 ILE A 164       4.171  -8.321   6.663  1.00  0.00           H  
ATOM   2704 3HD1 ILE A 164       5.687  -8.468   7.583  1.00  0.00           H  
ATOM   2705  N   LEU A 165       5.610 -11.879   2.903  1.00  0.00           N  
ATOM   2706  CA  LEU A 165       5.639 -13.273   2.467  1.00  0.00           C  
ATOM   2707  C   LEU A 165       6.453 -13.417   1.181  1.00  0.00           C  
ATOM   2708  O   LEU A 165       7.065 -14.471   0.969  1.00  0.00           O  
ATOM   2709  CB  LEU A 165       4.213 -13.791   2.244  1.00  0.00           C  
ATOM   2710  CG  LEU A 165       3.353 -13.938   3.506  1.00  0.00           C  
ATOM   2711  CD1 LEU A 165       1.891 -14.095   3.109  1.00  0.00           C  
ATOM   2712  CD2 LEU A 165       3.833 -15.135   4.312  1.00  0.00           C  
ATOM   2713  H   LEU A 165       4.723 -11.402   2.968  1.00  0.00           H  
ATOM   2714  HA  LEU A 165       6.104 -13.871   3.250  1.00  0.00           H  
ATOM   2715 1HB  LEU A 165       3.697 -13.110   1.569  1.00  0.00           H  
ATOM   2716 2HB  LEU A 165       4.269 -14.769   1.766  1.00  0.00           H  
ATOM   2717  HG  LEU A 165       3.439 -13.035   4.111  1.00  0.00           H  
ATOM   2718 1HD1 LEU A 165       1.280 -14.199   4.006  1.00  0.00           H  
ATOM   2719 2HD1 LEU A 165       1.569 -13.216   2.551  1.00  0.00           H  
ATOM   2720 3HD1 LEU A 165       1.777 -14.982   2.488  1.00  0.00           H  
ATOM   2721 1HD2 LEU A 165       3.222 -15.239   5.209  1.00  0.00           H  
ATOM   2722 2HD2 LEU A 165       3.746 -16.039   3.708  1.00  0.00           H  
ATOM   2723 3HD2 LEU A 165       4.875 -14.988   4.597  1.00  0.00           H  
ATOM   2724  N   LEU A 166       6.433 -12.412   0.292  1.00  0.00           N  
ATOM   2725  CA  LEU A 166       7.151 -12.503  -0.970  1.00  0.00           C  
ATOM   2726  C   LEU A 166       8.614 -12.058  -0.852  1.00  0.00           C  
ATOM   2727  O   LEU A 166       9.315 -11.937  -1.866  1.00  0.00           O  
ATOM   2728  CB  LEU A 166       6.417 -11.732  -2.066  1.00  0.00           C  
ATOM   2729  CG  LEU A 166       5.078 -12.367  -2.463  1.00  0.00           C  
ATOM   2730  CD1 LEU A 166       4.297 -11.499  -3.455  1.00  0.00           C  
ATOM   2731  CD2 LEU A 166       5.265 -13.764  -3.062  1.00  0.00           C  
ATOM   2732  H   LEU A 166       5.910 -11.574   0.500  1.00  0.00           H  
ATOM   2733  HA  LEU A 166       7.206 -13.551  -1.262  1.00  0.00           H  
ATOM   2734 1HB  LEU A 166       6.236 -10.717  -1.715  1.00  0.00           H  
ATOM   2735 2HB  LEU A 166       7.059 -11.681  -2.945  1.00  0.00           H  
ATOM   2736  HG  LEU A 166       4.442 -12.455  -1.583  1.00  0.00           H  
ATOM   2737 1HD1 LEU A 166       3.357 -11.990  -3.707  1.00  0.00           H  
ATOM   2738 2HD1 LEU A 166       4.090 -10.528  -3.004  1.00  0.00           H  
ATOM   2739 3HD1 LEU A 166       4.887 -11.361  -4.360  1.00  0.00           H  
ATOM   2740 1HD2 LEU A 166       4.292 -14.179  -3.329  1.00  0.00           H  
ATOM   2741 2HD2 LEU A 166       5.888 -13.698  -3.954  1.00  0.00           H  
ATOM   2742 3HD2 LEU A 166       5.747 -14.412  -2.330  1.00  0.00           H  
ATOM   2743  N   GLY A 167       9.068 -11.823   0.382  1.00  0.00           N  
ATOM   2744  CA  GLY A 167      10.464 -11.548   0.648  1.00  0.00           C  
ATOM   2745  C   GLY A 167      10.935 -10.114   0.464  1.00  0.00           C  
ATOM   2746  O   GLY A 167      12.134  -9.882   0.311  1.00  0.00           O  
ATOM   2747  H   GLY A 167       8.414 -11.839   1.151  1.00  0.00           H  
ATOM   2748 1HA  GLY A 167      10.699 -11.823   1.676  1.00  0.00           H  
ATOM   2749 2HA  GLY A 167      11.086 -12.165   0.000  1.00  0.00           H  
ATOM   2750  N   CYS A 168      10.039  -9.133   0.500  1.00  0.00           N  
ATOM   2751  CA  CYS A 168      10.417  -7.724   0.336  1.00  0.00           C  
ATOM   2752  C   CYS A 168      11.358  -7.329   1.460  1.00  0.00           C  
ATOM   2753  O   CYS A 168      11.068  -7.603   2.609  1.00  0.00           O  
ATOM   2754  CB  CYS A 168       9.190  -6.812   0.350  1.00  0.00           C  
ATOM   2755  SG  CYS A 168       9.552  -5.082  -0.033  1.00  0.00           S  
ATOM   2756  H   CYS A 168       9.068  -9.369   0.644  1.00  0.00           H  
ATOM   2757  HA  CYS A 168      10.899  -7.606  -0.635  1.00  0.00           H  
ATOM   2758 1HB  CYS A 168       8.461  -7.173  -0.375  1.00  0.00           H  
ATOM   2759 2HB  CYS A 168       8.721  -6.849   1.333  1.00  0.00           H  
ATOM   2760  HG  CYS A 168       8.310  -4.752  -0.372  1.00  0.00           H  
ATOM   2761  N   LYS A 169      12.450  -6.664   1.129  1.00  0.00           N  
ATOM   2762  CA  LYS A 169      13.432  -6.326   2.158  1.00  0.00           C  
ATOM   2763  C   LYS A 169      13.047  -5.084   2.982  1.00  0.00           C  
ATOM   2764  O   LYS A 169      13.384  -4.921   4.174  1.00  0.00           O  
ATOM   2765  CB  LYS A 169      14.802  -6.114   1.512  1.00  0.00           C  
ATOM   2766  CG  LYS A 169      15.431  -7.378   0.941  1.00  0.00           C  
ATOM   2767  CD  LYS A 169      16.786  -7.086   0.313  1.00  0.00           C  
ATOM   2768  CE  LYS A 169      17.418  -8.349  -0.253  1.00  0.00           C  
ATOM   2769  NZ  LYS A 169      18.726  -8.072  -0.907  1.00  0.00           N  
ATOM   2770  H   LYS A 169      12.620  -6.383   0.175  1.00  0.00           H  
ATOM   2771  HA  LYS A 169      13.431  -7.115   2.910  1.00  0.00           H  
ATOM   2772 1HB  LYS A 169      14.715  -5.389   0.702  1.00  0.00           H  
ATOM   2773 2HB  LYS A 169      15.492  -5.700   2.248  1.00  0.00           H  
ATOM   2774 1HG  LYS A 169      15.560  -8.112   1.737  1.00  0.00           H  
ATOM   2775 2HG  LYS A 169      14.773  -7.802   0.183  1.00  0.00           H  
ATOM   2776 1HD  LYS A 169      16.666  -6.358  -0.491  1.00  0.00           H  
ATOM   2777 2HD  LYS A 169      17.452  -6.664   1.065  1.00  0.00           H  
ATOM   2778 1HE  LYS A 169      17.572  -9.070   0.549  1.00  0.00           H  
ATOM   2779 2HE  LYS A 169      16.747  -8.794  -0.988  1.00  0.00           H  
ATOM   2780 1HZ  LYS A 169      19.111  -8.933  -1.269  1.00  0.00           H  
ATOM   2781 2HZ  LYS A 169      18.592  -7.418  -1.665  1.00  0.00           H  
ATOM   2782 3HZ  LYS A 169      19.364  -7.677  -0.231  1.00  0.00           H  
ATOM   2783  N   TYR A 170      12.294  -4.226   2.344  1.00  0.00           N  
ATOM   2784  CA  TYR A 170      11.973  -2.943   2.967  1.00  0.00           C  
ATOM   2785  C   TYR A 170      10.438  -2.926   3.169  1.00  0.00           C  
ATOM   2786  O   TYR A 170       9.690  -3.438   2.347  1.00  0.00           O  
ATOM   2787  CB  TYR A 170      12.444  -1.767   2.109  1.00  0.00           C  
ATOM   2788  CG  TYR A 170      13.940  -1.733   1.888  1.00  0.00           C  
ATOM   2789  CD1 TYR A 170      14.501  -2.430   0.828  1.00  0.00           C  
ATOM   2790  CD2 TYR A 170      14.751  -1.005   2.746  1.00  0.00           C  
ATOM   2791  CE1 TYR A 170      15.868  -2.399   0.627  1.00  0.00           C  
ATOM   2792  CE2 TYR A 170      16.118  -0.974   2.545  1.00  0.00           C  
ATOM   2793  CZ  TYR A 170      16.676  -1.668   1.491  1.00  0.00           C  
ATOM   2794  OH  TYR A 170      18.037  -1.637   1.290  1.00  0.00           O  
ATOM   2795  H   TYR A 170      11.927  -4.432   1.426  1.00  0.00           H  
ATOM   2796  HA  TYR A 170      12.401  -2.928   3.970  1.00  0.00           H  
ATOM   2797 1HB  TYR A 170      11.957  -1.810   1.133  1.00  0.00           H  
ATOM   2798 2HB  TYR A 170      12.149  -0.830   2.581  1.00  0.00           H  
ATOM   2799  HD1 TYR A 170      13.864  -3.002   0.154  1.00  0.00           H  
ATOM   2800  HD2 TYR A 170      14.311  -0.458   3.580  1.00  0.00           H  
ATOM   2801  HE1 TYR A 170      16.308  -2.947  -0.206  1.00  0.00           H  
ATOM   2802  HE2 TYR A 170      16.755  -0.403   3.220  1.00  0.00           H  
ATOM   2803  HH  TYR A 170      18.257  -2.168   0.521  1.00  0.00           H  
ATOM   2804  N   TYR A 171      10.008  -2.571   4.370  1.00  0.00           N  
ATOM   2805  CA  TYR A 171       8.584  -2.584   4.725  1.00  0.00           C  
ATOM   2806  C   TYR A 171       8.128  -1.168   4.815  1.00  0.00           C  
ATOM   2807  O   TYR A 171       8.846  -0.343   5.374  1.00  0.00           O  
ATOM   2808  CB  TYR A 171       8.338  -3.317   6.082  1.00  0.00           C  
ATOM   2809  CG  TYR A 171       8.826  -4.748   6.093  1.00  0.00           C  
ATOM   2810  CD1 TYR A 171       8.781  -5.523   4.940  1.00  0.00           C  
ATOM   2811  CD2 TYR A 171       9.404  -5.306   7.246  1.00  0.00           C  
ATOM   2812  CE1 TYR A 171       9.247  -6.849   4.939  1.00  0.00           C  
ATOM   2813  CE2 TYR A 171       9.879  -6.616   7.261  1.00  0.00           C  
ATOM   2814  CZ  TYR A 171       9.800  -7.386   6.104  1.00  0.00           C  
ATOM   2815  OH  TYR A 171      10.282  -8.688   6.131  1.00  0.00           O  
ATOM   2816  H   TYR A 171      10.685  -2.282   5.062  1.00  0.00           H  
ATOM   2817  HA  TYR A 171       8.038  -3.118   3.948  1.00  0.00           H  
ATOM   2818 1HB  TYR A 171       8.843  -2.776   6.884  1.00  0.00           H  
ATOM   2819 2HB  TYR A 171       7.273  -3.317   6.308  1.00  0.00           H  
ATOM   2820  HD1 TYR A 171       8.379  -5.105   4.017  1.00  0.00           H  
ATOM   2821  HD2 TYR A 171       9.488  -4.712   8.156  1.00  0.00           H  
ATOM   2822  HE1 TYR A 171       9.203  -7.441   4.025  1.00  0.00           H  
ATOM   2823  HE2 TYR A 171      10.307  -7.030   8.174  1.00  0.00           H  
ATOM   2824  HH  TYR A 171      10.160  -9.091   5.267  1.00  0.00           H  
ATOM   2825  N   SER A 172       6.917  -0.897   4.338  1.00  0.00           N  
ATOM   2826  CA  SER A 172       6.324   0.436   4.541  1.00  0.00           C  
ATOM   2827  C   SER A 172       5.184   0.347   5.549  1.00  0.00           C  
ATOM   2828  O   SER A 172       4.835  -0.730   6.045  1.00  0.00           O  
ATOM   2829  CB  SER A 172       5.813   1.001   3.231  1.00  0.00           C  
ATOM   2830  OG  SER A 172       4.577   0.437   2.888  1.00  0.00           O  
ATOM   2831  H   SER A 172       6.391  -1.597   3.834  1.00  0.00           H  
ATOM   2832  HA  SER A 172       7.092   1.098   4.943  1.00  0.00           H  
ATOM   2833 1HB  SER A 172       5.711   2.083   3.316  1.00  0.00           H  
ATOM   2834 2HB  SER A 172       6.538   0.803   2.442  1.00  0.00           H  
ATOM   2835  HG  SER A 172       4.323   0.842   2.055  1.00  0.00           H  
ATOM   2836  N   THR A 173       4.608   1.495   5.857  1.00  0.00           N  
ATOM   2837  CA  THR A 173       3.476   1.555   6.759  1.00  0.00           C  
ATOM   2838  C   THR A 173       2.286   0.738   6.235  1.00  0.00           C  
ATOM   2839  O   THR A 173       1.393   0.415   7.008  1.00  0.00           O  
ATOM   2840  CB  THR A 173       3.045   3.015   6.991  1.00  0.00           C  
ATOM   2841  OG1 THR A 173       2.732   3.630   5.734  1.00  0.00           O  
ATOM   2842  CG2 THR A 173       4.158   3.799   7.671  1.00  0.00           C  
ATOM   2843  H   THR A 173       4.963   2.351   5.455  1.00  0.00           H  
ATOM   2844  HA  THR A 173       3.769   1.111   7.711  1.00  0.00           H  
ATOM   2845  HB  THR A 173       2.157   3.037   7.622  1.00  0.00           H  
ATOM   2846  HG1 THR A 173       2.181   4.402   5.886  1.00  0.00           H  
ATOM   2847 1HG2 THR A 173       3.836   4.828   7.827  1.00  0.00           H  
ATOM   2848 2HG2 THR A 173       4.391   3.341   8.632  1.00  0.00           H  
ATOM   2849 3HG2 THR A 173       5.046   3.789   7.040  1.00  0.00           H  
ATOM   2850  N   ALA A 174       2.287   0.396   4.945  1.00  0.00           N  
ATOM   2851  CA  ALA A 174       1.212  -0.416   4.387  1.00  0.00           C  
ATOM   2852  C   ALA A 174       1.061  -1.782   5.066  1.00  0.00           C  
ATOM   2853  O   ALA A 174      -0.027  -2.348   5.034  1.00  0.00           O  
ATOM   2854  CB  ALA A 174       1.405  -0.601   2.886  1.00  0.00           C  
ATOM   2855  H   ALA A 174       3.039   0.699   4.343  1.00  0.00           H  
ATOM   2856  HA  ALA A 174       0.270   0.105   4.558  1.00  0.00           H  
ATOM   2857 1HB  ALA A 174       0.593  -1.209   2.487  1.00  0.00           H  
ATOM   2858 2HB  ALA A 174       1.403   0.373   2.397  1.00  0.00           H  
ATOM   2859 3HB  ALA A 174       2.355  -1.098   2.700  1.00  0.00           H  
ATOM   2860  N   VAL A 175       2.141  -2.307   5.661  1.00  0.00           N  
ATOM   2861  CA  VAL A 175       2.015  -3.652   6.258  1.00  0.00           C  
ATOM   2862  C   VAL A 175       1.078  -3.621   7.457  1.00  0.00           C  
ATOM   2863  O   VAL A 175       0.462  -4.627   7.806  1.00  0.00           O  
ATOM   2864  CB  VAL A 175       3.391  -4.182   6.704  1.00  0.00           C  
ATOM   2865  CG1 VAL A 175       4.366  -4.181   5.536  1.00  0.00           C  
ATOM   2866  CG2 VAL A 175       3.924  -3.338   7.852  1.00  0.00           C  
ATOM   2867  H   VAL A 175       3.027  -1.825   5.716  1.00  0.00           H  
ATOM   2868  HA  VAL A 175       1.516  -4.304   5.540  1.00  0.00           H  
ATOM   2869  HB  VAL A 175       3.283  -5.216   7.032  1.00  0.00           H  
ATOM   2870 1HG1 VAL A 175       5.333  -4.559   5.869  1.00  0.00           H  
ATOM   2871 2HG1 VAL A 175       3.982  -4.820   4.741  1.00  0.00           H  
ATOM   2872 3HG1 VAL A 175       4.484  -3.164   5.162  1.00  0.00           H  
ATOM   2873 1HG2 VAL A 175       4.896  -3.719   8.163  1.00  0.00           H  
ATOM   2874 2HG2 VAL A 175       4.026  -2.303   7.526  1.00  0.00           H  
ATOM   2875 3HG2 VAL A 175       3.230  -3.386   8.692  1.00  0.00           H  
ATOM   2876  N   ASP A 176       0.976  -2.456   8.124  1.00  0.00           N  
ATOM   2877  CA  ASP A 176       0.117  -2.325   9.278  1.00  0.00           C  
ATOM   2878  C   ASP A 176      -1.338  -2.183   8.879  1.00  0.00           C  
ATOM   2879  O   ASP A 176      -2.251  -2.648   9.578  1.00  0.00           O  
ATOM   2880  CB  ASP A 176       0.523  -1.149  10.145  1.00  0.00           C  
ATOM   2881  CG  ASP A 176       1.853  -1.336  10.824  1.00  0.00           C  
ATOM   2882  OD1 ASP A 176       2.296  -2.488  11.066  1.00  0.00           O  
ATOM   2883  OD2 ASP A 176       2.442  -0.294  11.231  1.00  0.00           O  
ATOM   2884  H   ASP A 176       1.509  -1.656   7.815  1.00  0.00           H  
ATOM   2885  HA  ASP A 176       0.200  -3.232   9.877  1.00  0.00           H  
ATOM   2886 1HB  ASP A 176       0.573  -0.247   9.535  1.00  0.00           H  
ATOM   2887 2HB  ASP A 176      -0.234  -0.984  10.912  1.00  0.00           H  
ATOM   2888  N   ILE A 177      -1.584  -1.500   7.743  1.00  0.00           N  
ATOM   2889  CA  ILE A 177      -2.950  -1.370   7.231  1.00  0.00           C  
ATOM   2890  C   ILE A 177      -3.491  -2.758   6.829  1.00  0.00           C  
ATOM   2891  O   ILE A 177      -4.645  -3.038   7.072  1.00  0.00           O  
ATOM   2892  CB  ILE A 177      -3.002  -0.414   6.026  1.00  0.00           C  
ATOM   2893  CG1 ILE A 177      -2.626   1.007   6.456  1.00  0.00           C  
ATOM   2894  CG2 ILE A 177      -4.384  -0.433   5.391  1.00  0.00           C  
ATOM   2895  CD1 ILE A 177      -3.553   1.597   7.494  1.00  0.00           C  
ATOM   2896  H   ILE A 177      -0.825  -1.071   7.233  1.00  0.00           H  
ATOM   2897  HA  ILE A 177      -3.589  -1.014   8.038  1.00  0.00           H  
ATOM   2898  HB  ILE A 177      -2.267  -0.723   5.284  1.00  0.00           H  
ATOM   2899 1HG1 ILE A 177      -1.615   1.009   6.862  1.00  0.00           H  
ATOM   2900 2HG1 ILE A 177      -2.629   1.663   5.585  1.00  0.00           H  
ATOM   2901 1HG2 ILE A 177      -4.403   0.249   4.542  1.00  0.00           H  
ATOM   2902 2HG2 ILE A 177      -4.613  -1.442   5.051  1.00  0.00           H  
ATOM   2903 3HG2 ILE A 177      -5.126  -0.119   6.125  1.00  0.00           H  
ATOM   2904 1HD1 ILE A 177      -3.223   2.604   7.747  1.00  0.00           H  
ATOM   2905 2HD1 ILE A 177      -4.568   1.637   7.095  1.00  0.00           H  
ATOM   2906 3HD1 ILE A 177      -3.540   0.975   8.388  1.00  0.00           H  
ATOM   2907  N   TRP A 178      -2.648  -3.567   6.172  1.00  0.00           N  
ATOM   2908  CA  TRP A 178      -3.073  -4.948   5.809  1.00  0.00           C  
ATOM   2909  C   TRP A 178      -3.512  -5.708   7.079  1.00  0.00           C  
ATOM   2910  O   TRP A 178      -4.622  -6.291   7.125  1.00  0.00           O  
ATOM   2911  CB  TRP A 178      -1.939  -5.707   5.116  1.00  0.00           C  
ATOM   2912  CG  TRP A 178      -2.258  -7.146   4.848  1.00  0.00           C  
ATOM   2913  CD1 TRP A 178      -2.098  -8.191   5.708  1.00  0.00           C  
ATOM   2914  CD2 TRP A 178      -2.799  -7.710   3.628  1.00  0.00           C  
ATOM   2915  NE1 TRP A 178      -2.497  -9.361   5.111  1.00  0.00           N  
ATOM   2916  CE2 TRP A 178      -2.931  -9.085   3.838  1.00  0.00           C  
ATOM   2917  CE3 TRP A 178      -3.176  -7.166   2.394  1.00  0.00           C  
ATOM   2918  CZ2 TRP A 178      -3.424  -9.933   2.859  1.00  0.00           C  
ATOM   2919  CZ3 TRP A 178      -3.671  -8.016   1.413  1.00  0.00           C  
ATOM   2920  CH2 TRP A 178      -3.792  -9.364   1.640  1.00  0.00           C  
ATOM   2921  H   TRP A 178      -1.722  -3.255   5.918  1.00  0.00           H  
ATOM   2922  HA  TRP A 178      -3.906  -4.881   5.109  1.00  0.00           H  
ATOM   2923 1HB  TRP A 178      -1.705  -5.225   4.167  1.00  0.00           H  
ATOM   2924 2HB  TRP A 178      -1.042  -5.664   5.734  1.00  0.00           H  
ATOM   2925  HD1 TRP A 178      -1.709  -8.109   6.721  1.00  0.00           H  
ATOM   2926  HE1 TRP A 178      -2.476 -10.276   5.537  1.00  0.00           H  
ATOM   2927  HE3 TRP A 178      -3.084  -6.096   2.209  1.00  0.00           H  
ATOM   2928  HZ2 TRP A 178      -3.527 -11.006   3.020  1.00  0.00           H  
ATOM   2929  HZ3 TRP A 178      -3.962  -7.584   0.454  1.00  0.00           H  
ATOM   2930  HH2 TRP A 178      -4.185 -10.002   0.848  1.00  0.00           H  
ATOM   2931  N   SER A 179      -2.651  -5.720   8.084  1.00  0.00           N  
ATOM   2932  CA  SER A 179      -2.959  -6.481   9.285  1.00  0.00           C  
ATOM   2933  C   SER A 179      -4.255  -6.039   9.897  1.00  0.00           C  
ATOM   2934  O   SER A 179      -5.084  -6.831  10.348  1.00  0.00           O  
ATOM   2935  CB  SER A 179      -1.844  -6.337  10.302  1.00  0.00           C  
ATOM   2936  OG  SER A 179      -0.652  -6.897   9.823  1.00  0.00           O  
ATOM   2937  H   SER A 179      -1.781  -5.210   8.034  1.00  0.00           H  
ATOM   2938  HA  SER A 179      -3.095  -7.527   9.007  1.00  0.00           H  
ATOM   2939 1HB  SER A 179      -1.689  -5.281  10.524  1.00  0.00           H  
ATOM   2940 2HB  SER A 179      -2.133  -6.827  11.230  1.00  0.00           H  
ATOM   2941  HG  SER A 179      -0.731  -7.844   9.961  1.00  0.00           H  
ATOM   2942  N   LEU A 180      -4.434  -4.687   9.966  1.00  0.00           N  
ATOM   2943  CA  LEU A 180      -5.655  -4.166  10.531  1.00  0.00           C  
ATOM   2944  C   LEU A 180      -6.896  -4.532   9.702  1.00  0.00           C  
ATOM   2945  O   LEU A 180      -7.924  -4.906  10.262  1.00  0.00           O  
ATOM   2946  CB  LEU A 180      -5.546  -2.642  10.657  1.00  0.00           C  
ATOM   2947  CG  LEU A 180      -6.748  -1.939  11.301  1.00  0.00           C  
ATOM   2948  CD1 LEU A 180      -6.996  -2.524  12.685  1.00  0.00           C  
ATOM   2949  CD2 LEU A 180      -6.481  -0.444  11.378  1.00  0.00           C  
ATOM   2950  H   LEU A 180      -3.733  -4.042   9.631  1.00  0.00           H  
ATOM   2951  HA  LEU A 180      -5.810  -4.629  11.505  1.00  0.00           H  
ATOM   2952 1HB  LEU A 180      -4.666  -2.404  11.252  1.00  0.00           H  
ATOM   2953 2HB  LEU A 180      -5.410  -2.219   9.661  1.00  0.00           H  
ATOM   2954  HG  LEU A 180      -7.639  -2.118  10.699  1.00  0.00           H  
ATOM   2955 1HD1 LEU A 180      -7.851  -2.025  13.142  1.00  0.00           H  
ATOM   2956 2HD1 LEU A 180      -7.204  -3.590  12.598  1.00  0.00           H  
ATOM   2957 3HD1 LEU A 180      -6.114  -2.374  13.306  1.00  0.00           H  
ATOM   2958 1HD2 LEU A 180      -7.336   0.056  11.836  1.00  0.00           H  
ATOM   2959 2HD2 LEU A 180      -5.590  -0.264  11.981  1.00  0.00           H  
ATOM   2960 3HD2 LEU A 180      -6.325  -0.049  10.374  1.00  0.00           H  
ATOM   2961  N   GLY A 181      -6.785  -4.487   8.360  1.00  0.00           N  
ATOM   2962  CA  GLY A 181      -7.900  -4.886   7.531  1.00  0.00           C  
ATOM   2963  C   GLY A 181      -8.273  -6.372   7.806  1.00  0.00           C  
ATOM   2964  O   GLY A 181      -9.449  -6.727   7.862  1.00  0.00           O  
ATOM   2965  H   GLY A 181      -5.930  -4.177   7.920  1.00  0.00           H  
ATOM   2966 1HA  GLY A 181      -8.754  -4.240   7.735  1.00  0.00           H  
ATOM   2967 2HA  GLY A 181      -7.640  -4.752   6.482  1.00  0.00           H  
ATOM   2968  N   CYS A 182      -7.245  -7.204   8.017  1.00  0.00           N  
ATOM   2969  CA  CYS A 182      -7.507  -8.628   8.303  1.00  0.00           C  
ATOM   2970  C   CYS A 182      -8.204  -8.782   9.646  1.00  0.00           C  
ATOM   2971  O   CYS A 182      -9.155  -9.595   9.806  1.00  0.00           O  
ATOM   2972  CB  CYS A 182      -6.209  -9.435   8.316  1.00  0.00           C  
ATOM   2973  SG  CYS A 182      -5.421  -9.594   6.696  1.00  0.00           S  
ATOM   2974  H   CYS A 182      -6.290  -6.877   7.984  1.00  0.00           H  
ATOM   2975  HA  CYS A 182      -8.149  -9.026   7.517  1.00  0.00           H  
ATOM   2976 1HB  CYS A 182      -5.495  -8.965   8.994  1.00  0.00           H  
ATOM   2977 2HB  CYS A 182      -6.407 -10.438   8.694  1.00  0.00           H  
ATOM   2978  HG  CYS A 182      -4.388 -10.319   7.115  1.00  0.00           H  
ATOM   2979  N   ILE A 183      -7.783  -8.011  10.664  1.00  0.00           N  
ATOM   2980  CA  ILE A 183      -8.418  -8.039  11.963  1.00  0.00           C  
ATOM   2981  C   ILE A 183      -9.862  -7.580  11.910  1.00  0.00           C  
ATOM   2982  O   ILE A 183     -10.761  -8.142  12.540  1.00  0.00           O  
ATOM   2983  CB  ILE A 183      -7.643  -7.161  12.962  1.00  0.00           C  
ATOM   2984  CG1 ILE A 183      -6.277  -7.781  13.269  1.00  0.00           C  
ATOM   2985  CG2 ILE A 183      -8.445  -6.973  14.240  1.00  0.00           C  
ATOM   2986  CD1 ILE A 183      -5.342  -6.859  14.017  1.00  0.00           C  
ATOM   2987  H   ILE A 183      -6.998  -7.394  10.514  1.00  0.00           H  
ATOM   2988  HA  ILE A 183      -8.515  -9.078  12.278  1.00  0.00           H  
ATOM   2989  HB  ILE A 183      -7.452  -6.185  12.517  1.00  0.00           H  
ATOM   2990 1HG1 ILE A 183      -6.413  -8.684  13.863  1.00  0.00           H  
ATOM   2991 2HG1 ILE A 183      -5.792  -8.074  12.337  1.00  0.00           H  
ATOM   2992 1HG2 ILE A 183      -7.882  -6.351  14.935  1.00  0.00           H  
ATOM   2993 2HG2 ILE A 183      -9.393  -6.490  14.007  1.00  0.00           H  
ATOM   2994 3HG2 ILE A 183      -8.636  -7.945  14.696  1.00  0.00           H  
ATOM   2995 1HD1 ILE A 183      -4.395  -7.369  14.197  1.00  0.00           H  
ATOM   2996 2HD1 ILE A 183      -5.163  -5.962  13.423  1.00  0.00           H  
ATOM   2997 3HD1 ILE A 183      -5.790  -6.580  14.969  1.00  0.00           H  
ATOM   2998  N   PHE A 184     -10.095  -6.485  11.154  1.00  0.00           N  
ATOM   2999  CA  PHE A 184     -11.447  -5.972  10.934  1.00  0.00           C  
ATOM   3000  C   PHE A 184     -12.369  -7.045  10.334  1.00  0.00           C  
ATOM   3001  O   PHE A 184     -13.460  -7.285  10.833  1.00  0.00           O  
ATOM   3002  CB  PHE A 184     -11.406  -4.753  10.009  1.00  0.00           C  
ATOM   3003  CG  PHE A 184     -12.764  -4.254   9.605  1.00  0.00           C  
ATOM   3004  CD1 PHE A 184     -13.621  -3.694  10.541  1.00  0.00           C  
ATOM   3005  CD2 PHE A 184     -13.188  -4.343   8.287  1.00  0.00           C  
ATOM   3006  CE1 PHE A 184     -14.870  -3.235  10.169  1.00  0.00           C  
ATOM   3007  CE2 PHE A 184     -14.435  -3.883   7.913  1.00  0.00           C  
ATOM   3008  CZ  PHE A 184     -15.277  -3.329   8.856  1.00  0.00           C  
ATOM   3009  H   PHE A 184      -9.312  -6.007  10.730  1.00  0.00           H  
ATOM   3010  HA  PHE A 184     -11.870  -5.684  11.897  1.00  0.00           H  
ATOM   3011 1HB  PHE A 184     -10.878  -3.939  10.504  1.00  0.00           H  
ATOM   3012 2HB  PHE A 184     -10.852  -5.001   9.105  1.00  0.00           H  
ATOM   3013  HD1 PHE A 184     -13.298  -3.619  11.580  1.00  0.00           H  
ATOM   3014  HD2 PHE A 184     -12.523  -4.782   7.543  1.00  0.00           H  
ATOM   3015  HE1 PHE A 184     -15.533  -2.797  10.916  1.00  0.00           H  
ATOM   3016  HE2 PHE A 184     -14.756  -3.959   6.874  1.00  0.00           H  
ATOM   3017  HZ  PHE A 184     -16.262  -2.968   8.562  1.00  0.00           H  
ATOM   3018  N   ALA A 185     -11.884  -7.714   9.275  1.00  0.00           N  
ATOM   3019  CA  ALA A 185     -12.671  -8.775   8.656  1.00  0.00           C  
ATOM   3020  C   ALA A 185     -13.003  -9.894   9.699  1.00  0.00           C  
ATOM   3021  O   ALA A 185     -14.126 -10.401   9.727  1.00  0.00           O  
ATOM   3022  CB  ALA A 185     -11.894  -9.395   7.508  1.00  0.00           C  
ATOM   3023  H   ALA A 185     -10.974  -7.491   8.897  1.00  0.00           H  
ATOM   3024  HA  ALA A 185     -13.588  -8.333   8.267  1.00  0.00           H  
ATOM   3025 1HB  ALA A 185     -12.489 -10.186   7.052  1.00  0.00           H  
ATOM   3026 2HB  ALA A 185     -11.673  -8.630   6.763  1.00  0.00           H  
ATOM   3027 3HB  ALA A 185     -10.962  -9.814   7.885  1.00  0.00           H  
ATOM   3028  N   GLU A 186     -12.023 -10.237  10.525  1.00  0.00           N  
ATOM   3029  CA  GLU A 186     -12.222 -11.229  11.592  1.00  0.00           C  
ATOM   3030  C   GLU A 186     -13.256 -10.760  12.601  1.00  0.00           C  
ATOM   3031  O   GLU A 186     -14.127 -11.547  13.023  1.00  0.00           O  
ATOM   3032  CB  GLU A 186     -10.901 -11.520  12.309  1.00  0.00           C  
ATOM   3033  CG  GLU A 186     -11.001 -12.565  13.411  1.00  0.00           C  
ATOM   3034  CD  GLU A 186      -9.665 -12.929  13.995  1.00  0.00           C  
ATOM   3035  OE1 GLU A 186      -8.676 -12.408  13.538  1.00  0.00           O  
ATOM   3036  OE2 GLU A 186      -9.632 -13.731  14.899  1.00  0.00           O  
ATOM   3037  H   GLU A 186     -11.117  -9.804  10.418  1.00  0.00           H  
ATOM   3038  HA  GLU A 186     -12.643 -12.133  11.150  1.00  0.00           H  
ATOM   3039 1HB  GLU A 186     -10.163 -11.866  11.586  1.00  0.00           H  
ATOM   3040 2HB  GLU A 186     -10.519 -10.601  12.753  1.00  0.00           H  
ATOM   3041 1HG  GLU A 186     -11.639 -12.179  14.207  1.00  0.00           H  
ATOM   3042 2HG  GLU A 186     -11.473 -13.460  13.008  1.00  0.00           H  
ATOM   3043  N   MET A 187     -13.213  -9.479  13.010  1.00  0.00           N  
ATOM   3044  CA  MET A 187     -14.203  -9.016  13.982  1.00  0.00           C  
ATOM   3045  C   MET A 187     -15.616  -9.119  13.393  1.00  0.00           C  
ATOM   3046  O   MET A 187     -16.566  -9.450  14.098  1.00  0.00           O  
ATOM   3047  CB  MET A 187     -13.899  -7.581  14.409  1.00  0.00           C  
ATOM   3048  CG  MET A 187     -12.622  -7.423  15.222  1.00  0.00           C  
ATOM   3049  SD  MET A 187     -12.104  -5.702  15.377  1.00  0.00           S  
ATOM   3050  CE  MET A 187     -13.275  -5.104  16.592  1.00  0.00           C  
ATOM   3051  H   MET A 187     -12.520  -8.829  12.667  1.00  0.00           H  
ATOM   3052  HA  MET A 187     -14.126  -9.634  14.876  1.00  0.00           H  
ATOM   3053 1HB  MET A 187     -13.813  -6.949  13.526  1.00  0.00           H  
ATOM   3054 2HB  MET A 187     -14.726  -7.196  15.007  1.00  0.00           H  
ATOM   3055 1HG  MET A 187     -12.775  -7.828  16.222  1.00  0.00           H  
ATOM   3056 2HG  MET A 187     -11.817  -7.984  14.748  1.00  0.00           H  
ATOM   3057 1HE  MET A 187     -13.083  -4.050  16.795  1.00  0.00           H  
ATOM   3058 2HE  MET A 187     -14.290  -5.222  16.209  1.00  0.00           H  
ATOM   3059 3HE  MET A 187     -13.167  -5.676  17.514  1.00  0.00           H  
ATOM   3060  N   VAL A 188     -15.770  -8.804  12.093  1.00  0.00           N  
ATOM   3061  CA  VAL A 188     -17.062  -8.851  11.452  1.00  0.00           C  
ATOM   3062  C   VAL A 188     -17.578 -10.298  11.273  1.00  0.00           C  
ATOM   3063  O   VAL A 188     -18.742 -10.582  11.490  1.00  0.00           O  
ATOM   3064  CB  VAL A 188     -16.979  -8.156  10.080  1.00  0.00           C  
ATOM   3065  CG1 VAL A 188     -18.264  -8.372   9.295  1.00  0.00           C  
ATOM   3066  CG2 VAL A 188     -16.702  -6.672  10.267  1.00  0.00           C  
ATOM   3067  H   VAL A 188     -14.962  -8.528  11.553  1.00  0.00           H  
ATOM   3068  HA  VAL A 188     -17.784  -8.340  12.091  1.00  0.00           H  
ATOM   3069  HB  VAL A 188     -16.171  -8.608   9.504  1.00  0.00           H  
ATOM   3070 1HG1 VAL A 188     -18.187  -7.874   8.328  1.00  0.00           H  
ATOM   3071 2HG1 VAL A 188     -18.423  -9.439   9.142  1.00  0.00           H  
ATOM   3072 3HG1 VAL A 188     -19.104  -7.954   9.851  1.00  0.00           H  
ATOM   3073 1HG2 VAL A 188     -16.644  -6.188   9.292  1.00  0.00           H  
ATOM   3074 2HG2 VAL A 188     -17.507  -6.223  10.848  1.00  0.00           H  
ATOM   3075 3HG2 VAL A 188     -15.757  -6.542  10.794  1.00  0.00           H  
ATOM   3076  N   THR A 189     -16.689 -11.181  10.821  1.00  0.00           N  
ATOM   3077  CA  THR A 189     -17.135 -12.535  10.455  1.00  0.00           C  
ATOM   3078  C   THR A 189     -17.033 -13.556  11.591  1.00  0.00           C  
ATOM   3079  O   THR A 189     -17.608 -14.641  11.514  1.00  0.00           O  
ATOM   3080  CB  THR A 189     -16.332 -13.055   9.249  1.00  0.00           C  
ATOM   3081  OG1 THR A 189     -14.950 -13.184   9.610  1.00  0.00           O  
ATOM   3082  CG2 THR A 189     -16.457 -12.099   8.072  1.00  0.00           C  
ATOM   3083  H   THR A 189     -15.713 -10.941  10.725  1.00  0.00           H  
ATOM   3084  HA  THR A 189     -18.184 -12.487  10.164  1.00  0.00           H  
ATOM   3085  HB  THR A 189     -16.709 -14.034   8.955  1.00  0.00           H  
ATOM   3086  HG1 THR A 189     -14.412 -13.199   8.815  1.00  0.00           H  
ATOM   3087 1HG2 THR A 189     -15.884 -12.483   7.229  1.00  0.00           H  
ATOM   3088 2HG2 THR A 189     -17.505 -12.008   7.788  1.00  0.00           H  
ATOM   3089 3HG2 THR A 189     -16.072 -11.120   8.357  1.00  0.00           H  
ATOM   3090  N   ARG A 190     -16.268 -13.221  12.629  1.00  0.00           N  
ATOM   3091  CA  ARG A 190     -15.992 -14.129  13.766  1.00  0.00           C  
ATOM   3092  C   ARG A 190     -15.135 -15.290  13.342  1.00  0.00           C  
ATOM   3093  O   ARG A 190     -15.064 -16.288  14.054  1.00  0.00           O  
ATOM   3094  CB  ARG A 190     -17.282 -14.669  14.366  1.00  0.00           C  
ATOM   3095  CG  ARG A 190     -18.239 -13.608  14.885  1.00  0.00           C  
ATOM   3096  CD  ARG A 190     -19.486 -14.209  15.422  1.00  0.00           C  
ATOM   3097  NE  ARG A 190     -20.380 -14.644  14.360  1.00  0.00           N  
ATOM   3098  CZ  ARG A 190     -21.406 -15.500  14.527  1.00  0.00           C  
ATOM   3099  NH1 ARG A 190     -21.656 -16.004  15.716  1.00  0.00           N  
ATOM   3100  NH2 ARG A 190     -22.162 -15.834  13.496  1.00  0.00           N  
ATOM   3101  H   ARG A 190     -15.861 -12.296  12.629  1.00  0.00           H  
ATOM   3102  HA  ARG A 190     -15.371 -13.600  14.490  1.00  0.00           H  
ATOM   3103 1HB  ARG A 190     -17.813 -15.254  13.617  1.00  0.00           H  
ATOM   3104 2HB  ARG A 190     -17.046 -15.336  15.196  1.00  0.00           H  
ATOM   3105 1HG  ARG A 190     -17.758 -13.044  15.685  1.00  0.00           H  
ATOM   3106 2HG  ARG A 190     -18.506 -12.930  14.073  1.00  0.00           H  
ATOM   3107 1HD  ARG A 190     -19.238 -15.075  16.035  1.00  0.00           H  
ATOM   3108 2HD  ARG A 190     -20.012 -13.473  16.030  1.00  0.00           H  
ATOM   3109  HE  ARG A 190     -20.219 -14.278  13.431  1.00  0.00           H  
ATOM   3110 1HH1 ARG A 190     -21.078 -15.748  16.504  1.00  0.00           H  
ATOM   3111 2HH1 ARG A 190     -22.425 -16.646  15.841  1.00  0.00           H  
ATOM   3112 1HH2 ARG A 190     -21.970 -15.447  12.582  1.00  0.00           H  
ATOM   3113 2HH2 ARG A 190     -22.931 -16.476  13.621  1.00  0.00           H  
ATOM   3114  N   ARG A 191     -14.469 -15.181  12.206  1.00  0.00           N  
ATOM   3115  CA  ARG A 191     -13.548 -16.179  11.762  1.00  0.00           C  
ATOM   3116  C   ARG A 191     -12.298 -15.501  11.209  1.00  0.00           C  
ATOM   3117  O   ARG A 191     -12.360 -14.415  10.634  1.00  0.00           O  
ATOM   3118  CB  ARG A 191     -14.184 -17.061  10.698  1.00  0.00           C  
ATOM   3119  CG  ARG A 191     -15.356 -17.901  11.181  1.00  0.00           C  
ATOM   3120  CD  ARG A 191     -14.916 -18.985  12.096  1.00  0.00           C  
ATOM   3121  NE  ARG A 191     -16.016 -19.857  12.473  1.00  0.00           N  
ATOM   3122  CZ  ARG A 191     -16.849 -19.635  13.508  1.00  0.00           C  
ATOM   3123  NH1 ARG A 191     -16.694 -18.566  14.258  1.00  0.00           N  
ATOM   3124  NH2 ARG A 191     -17.822 -20.491  13.769  1.00  0.00           N  
ATOM   3125  H   ARG A 191     -14.619 -14.361  11.634  1.00  0.00           H  
ATOM   3126  HA  ARG A 191     -13.248 -16.779  12.621  1.00  0.00           H  
ATOM   3127 1HB  ARG A 191     -14.540 -16.441   9.876  1.00  0.00           H  
ATOM   3128 2HB  ARG A 191     -13.435 -17.742  10.294  1.00  0.00           H  
ATOM   3129 1HG  ARG A 191     -16.063 -17.266  11.716  1.00  0.00           H  
ATOM   3130 2HG  ARG A 191     -15.855 -18.357  10.325  1.00  0.00           H  
ATOM   3131 1HD  ARG A 191     -14.154 -19.589  11.604  1.00  0.00           H  
ATOM   3132 2HD  ARG A 191     -14.501 -18.548  13.004  1.00  0.00           H  
ATOM   3133  HE  ARG A 191     -16.166 -20.690  11.919  1.00  0.00           H  
ATOM   3134 1HH1 ARG A 191     -15.951 -17.912  14.058  1.00  0.00           H  
ATOM   3135 2HH1 ARG A 191     -17.319 -18.400  15.034  1.00  0.00           H  
ATOM   3136 1HH2 ARG A 191     -17.940 -21.312  13.192  1.00  0.00           H  
ATOM   3137 2HH2 ARG A 191     -18.445 -20.324  14.545  1.00  0.00           H  
ATOM   3138  N   ALA A 192     -11.136 -16.085  11.449  1.00  0.00           N  
ATOM   3139  CA  ALA A 192      -9.898 -15.551  10.877  1.00  0.00           C  
ATOM   3140  C   ALA A 192     -10.004 -15.480   9.367  1.00  0.00           C  
ATOM   3141  O   ALA A 192     -10.551 -16.384   8.722  1.00  0.00           O  
ATOM   3142  CB  ALA A 192      -8.724 -16.405  11.269  1.00  0.00           C  
ATOM   3143  H   ALA A 192     -11.093 -16.909  12.032  1.00  0.00           H  
ATOM   3144  HA  ALA A 192      -9.749 -14.546  11.271  1.00  0.00           H  
ATOM   3145 1HB  ALA A 192      -7.813 -15.993  10.835  1.00  0.00           H  
ATOM   3146 2HB  ALA A 192      -8.633 -16.421  12.356  1.00  0.00           H  
ATOM   3147 3HB  ALA A 192      -8.873 -17.419  10.903  1.00  0.00           H  
ATOM   3148  N   LEU A 193      -9.502 -14.420   8.772  1.00  0.00           N  
ATOM   3149  CA  LEU A 193      -9.612 -14.211   7.354  1.00  0.00           C  
ATOM   3150  C   LEU A 193      -8.667 -15.177   6.596  1.00  0.00           C  
ATOM   3151  O   LEU A 193      -9.087 -15.851   5.641  1.00  0.00           O  
ATOM   3152  CB  LEU A 193      -9.279 -12.753   7.016  1.00  0.00           C  
ATOM   3153  CG  LEU A 193      -9.388 -12.371   5.535  1.00  0.00           C  
ATOM   3154  CD1 LEU A 193     -10.813 -12.609   5.053  1.00  0.00           C  
ATOM   3155  CD2 LEU A 193      -8.986 -10.915   5.354  1.00  0.00           C  
ATOM   3156  H   LEU A 193      -9.023 -13.732   9.335  1.00  0.00           H  
ATOM   3157  HA  LEU A 193     -10.629 -14.452   7.047  1.00  0.00           H  
ATOM   3158 1HB  LEU A 193      -9.951 -12.104   7.576  1.00  0.00           H  
ATOM   3159 2HB  LEU A 193      -8.258 -12.546   7.337  1.00  0.00           H  
ATOM   3160  HG  LEU A 193      -8.726 -13.007   4.945  1.00  0.00           H  
ATOM   3161 1HD1 LEU A 193     -10.891 -12.338   3.999  1.00  0.00           H  
ATOM   3162 2HD1 LEU A 193     -11.067 -13.662   5.175  1.00  0.00           H  
ATOM   3163 3HD1 LEU A 193     -11.501 -11.998   5.636  1.00  0.00           H  
ATOM   3164 1HD2 LEU A 193      -9.063 -10.644   4.300  1.00  0.00           H  
ATOM   3165 2HD2 LEU A 193      -9.648 -10.279   5.941  1.00  0.00           H  
ATOM   3166 3HD2 LEU A 193      -7.958 -10.777   5.689  1.00  0.00           H  
ATOM   3167  N   PHE A 194      -7.405 -15.209   6.992  1.00  0.00           N  
ATOM   3168  CA  PHE A 194      -6.340 -15.946   6.305  1.00  0.00           C  
ATOM   3169  C   PHE A 194      -5.591 -16.779   7.360  1.00  0.00           C  
ATOM   3170  O   PHE A 194      -4.463 -16.488   7.711  1.00  0.00           O  
ATOM   3171  CB  PHE A 194      -5.348 -15.005   5.622  1.00  0.00           C  
ATOM   3172  CG  PHE A 194      -5.953 -14.068   4.630  1.00  0.00           C  
ATOM   3173  CD1 PHE A 194      -6.755 -14.530   3.583  1.00  0.00           C  
ATOM   3174  CD2 PHE A 194      -5.692 -12.690   4.695  1.00  0.00           C  
ATOM   3175  CE1 PHE A 194      -7.304 -13.675   2.659  1.00  0.00           C  
ATOM   3176  CE2 PHE A 194      -6.193 -11.835   3.725  1.00  0.00           C  
ATOM   3177  CZ  PHE A 194      -7.010 -12.338   2.706  1.00  0.00           C  
ATOM   3178  H   PHE A 194      -7.182 -14.685   7.825  1.00  0.00           H  
ATOM   3179  HA  PHE A 194      -6.793 -16.573   5.536  1.00  0.00           H  
ATOM   3180 1HB  PHE A 194      -4.839 -14.404   6.375  1.00  0.00           H  
ATOM   3181 2HB  PHE A 194      -4.590 -15.590   5.103  1.00  0.00           H  
ATOM   3182  HD1 PHE A 194      -6.953 -15.599   3.494  1.00  0.00           H  
ATOM   3183  HD2 PHE A 194      -5.055 -12.299   5.489  1.00  0.00           H  
ATOM   3184  HE1 PHE A 194      -7.972 -14.061   1.889  1.00  0.00           H  
ATOM   3185  HE2 PHE A 194      -5.951 -10.772   3.755  1.00  0.00           H  
ATOM   3186  HZ  PHE A 194      -7.410 -11.663   1.950  1.00  0.00           H  
ATOM   3187  N   PRO A 195      -6.213 -17.894   7.862  1.00  0.00           N  
ATOM   3188  CA  PRO A 195      -5.580 -18.659   8.938  1.00  0.00           C  
ATOM   3189  C   PRO A 195      -4.498 -19.596   8.431  1.00  0.00           C  
ATOM   3190  O   PRO A 195      -4.642 -20.846   8.513  1.00  0.00           O  
ATOM   3191  CB  PRO A 195      -6.755 -19.440   9.535  1.00  0.00           C  
ATOM   3192  CG  PRO A 195      -7.682 -19.641   8.384  1.00  0.00           C  
ATOM   3193  CD  PRO A 195      -7.598 -18.355   7.607  1.00  0.00           C  
ATOM   3194  HA  PRO A 195      -5.083 -17.965   9.632  1.00  0.00           H  
ATOM   3195 1HB  PRO A 195      -6.398 -20.387   9.965  1.00  0.00           H  
ATOM   3196 2HB  PRO A 195      -7.211 -18.866  10.355  1.00  0.00           H  
ATOM   3197 1HG  PRO A 195      -7.370 -20.515   7.793  1.00  0.00           H  
ATOM   3198 2HG  PRO A 195      -8.699 -19.851   8.748  1.00  0.00           H  
ATOM   3199 1HD  PRO A 195      -7.763 -18.560   6.539  1.00  0.00           H  
ATOM   3200 2HD  PRO A 195      -8.350 -17.647   7.986  1.00  0.00           H  
ATOM   3201  N   GLY A 196      -3.398 -19.068   7.967  1.00  0.00           N  
ATOM   3202  CA  GLY A 196      -2.319 -19.894   7.427  1.00  0.00           C  
ATOM   3203  C   GLY A 196      -1.556 -20.659   8.474  1.00  0.00           C  
ATOM   3204  O   GLY A 196      -1.360 -20.232   9.591  1.00  0.00           O  
ATOM   3205  H   GLY A 196      -3.290 -18.064   7.981  1.00  0.00           H  
ATOM   3206 1HA  GLY A 196      -2.730 -20.608   6.713  1.00  0.00           H  
ATOM   3207 2HA  GLY A 196      -1.617 -19.264   6.883  1.00  0.00           H  
ATOM   3208  N   ASP A 197      -1.079 -21.853   8.065  1.00  0.00           N  
ATOM   3209  CA  ASP A 197      -0.284 -22.682   8.969  1.00  0.00           C  
ATOM   3210  C   ASP A 197       1.180 -22.765   8.589  1.00  0.00           C  
ATOM   3211  O   ASP A 197       1.945 -23.470   9.252  1.00  0.00           O  
ATOM   3212  CB  ASP A 197      -0.862 -24.099   9.025  1.00  0.00           C  
ATOM   3213  CG  ASP A 197      -2.228 -24.155   9.695  1.00  0.00           C  
ATOM   3214  OD1 ASP A 197      -2.387 -23.547  10.727  1.00  0.00           O  
ATOM   3215  OD2 ASP A 197      -3.099 -24.805   9.169  1.00  0.00           O  
ATOM   3216  H   ASP A 197      -1.267 -22.186   7.130  1.00  0.00           H  
ATOM   3217  HA  ASP A 197      -0.238 -22.190   9.941  1.00  0.00           H  
ATOM   3218 1HB  ASP A 197      -0.953 -24.495   8.014  1.00  0.00           H  
ATOM   3219 2HB  ASP A 197      -0.178 -24.749   9.572  1.00  0.00           H  
ATOM   3220  N   SER A 198       1.579 -22.039   7.554  1.00  0.00           N  
ATOM   3221  CA  SER A 198       2.908 -21.998   7.008  1.00  0.00           C  
ATOM   3222  C   SER A 198       2.943 -20.758   6.122  1.00  0.00           C  
ATOM   3223  O   SER A 198       1.889 -20.235   5.754  1.00  0.00           O  
ATOM   3224  CB  SER A 198       3.223 -23.254   6.220  1.00  0.00           C  
ATOM   3225  OG  SER A 198       2.440 -23.330   5.061  1.00  0.00           O  
ATOM   3226  H   SER A 198       0.857 -21.473   7.134  1.00  0.00           H  
ATOM   3227  HA  SER A 198       3.620 -21.955   7.833  1.00  0.00           H  
ATOM   3228 1HB  SER A 198       4.279 -23.260   5.950  1.00  0.00           H  
ATOM   3229 2HB  SER A 198       3.040 -24.129   6.843  1.00  0.00           H  
ATOM   3230  HG  SER A 198       2.449 -24.253   4.795  1.00  0.00           H  
ATOM   3231  N   GLU A 199       4.127 -20.338   5.715  1.00  0.00           N  
ATOM   3232  CA  GLU A 199       4.185 -19.150   4.859  1.00  0.00           C  
ATOM   3233  C   GLU A 199       3.533 -19.392   3.515  1.00  0.00           C  
ATOM   3234  O   GLU A 199       2.815 -18.526   3.007  1.00  0.00           O  
ATOM   3235  CB  GLU A 199       5.636 -18.712   4.649  1.00  0.00           C  
ATOM   3236  CG  GLU A 199       6.287 -18.085   5.874  1.00  0.00           C  
ATOM   3237  CD  GLU A 199       7.726 -17.714   5.647  1.00  0.00           C  
ATOM   3238  OE1 GLU A 199       8.317 -18.235   4.732  1.00  0.00           O  
ATOM   3239  OE2 GLU A 199       8.235 -16.907   6.389  1.00  0.00           O  
ATOM   3240  H   GLU A 199       4.987 -20.802   5.971  1.00  0.00           H  
ATOM   3241  HA  GLU A 199       3.565 -18.372   5.305  1.00  0.00           H  
ATOM   3242 1HB  GLU A 199       6.237 -19.572   4.355  1.00  0.00           H  
ATOM   3243 2HB  GLU A 199       5.683 -17.986   3.837  1.00  0.00           H  
ATOM   3244 1HG  GLU A 199       5.731 -17.188   6.149  1.00  0.00           H  
ATOM   3245 2HG  GLU A 199       6.224 -18.786   6.705  1.00  0.00           H  
ATOM   3246  N   ILE A 200       3.778 -20.557   2.906  1.00  0.00           N  
ATOM   3247  CA  ILE A 200       3.133 -20.818   1.634  1.00  0.00           C  
ATOM   3248  C   ILE A 200       1.639 -21.058   1.794  1.00  0.00           C  
ATOM   3249  O   ILE A 200       0.849 -20.712   0.888  1.00  0.00           O  
ATOM   3250  CB  ILE A 200       3.776 -22.034   0.941  1.00  0.00           C  
ATOM   3251  CG1 ILE A 200       3.423 -22.047  -0.548  1.00  0.00           C  
ATOM   3252  CG2 ILE A 200       3.330 -23.325   1.610  1.00  0.00           C  
ATOM   3253  CD1 ILE A 200       3.971 -20.867  -1.317  1.00  0.00           C  
ATOM   3254  H   ILE A 200       4.392 -21.256   3.299  1.00  0.00           H  
ATOM   3255  HA  ILE A 200       3.181 -19.913   1.030  1.00  0.00           H  
ATOM   3256  HB  ILE A 200       4.861 -21.958   1.007  1.00  0.00           H  
ATOM   3257 1HG1 ILE A 200       3.806 -22.960  -1.004  1.00  0.00           H  
ATOM   3258 2HG1 ILE A 200       2.339 -22.055  -0.665  1.00  0.00           H  
ATOM   3259 1HG2 ILE A 200       3.793 -24.174   1.107  1.00  0.00           H  
ATOM   3260 2HG2 ILE A 200       3.630 -23.315   2.657  1.00  0.00           H  
ATOM   3261 3HG2 ILE A 200       2.245 -23.412   1.544  1.00  0.00           H  
ATOM   3262 1HD1 ILE A 200       3.679 -20.947  -2.364  1.00  0.00           H  
ATOM   3263 2HD1 ILE A 200       3.572 -19.943  -0.898  1.00  0.00           H  
ATOM   3264 3HD1 ILE A 200       5.058 -20.859  -1.244  1.00  0.00           H  
ATOM   3265  N   ASP A 201       1.206 -21.630   2.934  1.00  0.00           N  
ATOM   3266  CA  ASP A 201      -0.215 -21.789   3.151  1.00  0.00           C  
ATOM   3267  C   ASP A 201      -0.850 -20.398   3.353  1.00  0.00           C  
ATOM   3268  O   ASP A 201      -1.940 -20.142   2.856  1.00  0.00           O  
ATOM   3269  CB  ASP A 201      -0.486 -22.672   4.369  1.00  0.00           C  
ATOM   3270  CG  ASP A 201      -1.947 -22.992   4.562  1.00  0.00           C  
ATOM   3271  OD1 ASP A 201      -2.565 -23.562   3.623  1.00  0.00           O  
ATOM   3272  OD2 ASP A 201      -2.482 -22.688   5.649  1.00  0.00           O  
ATOM   3273  H   ASP A 201       1.851 -21.951   3.642  1.00  0.00           H  
ATOM   3274  HA  ASP A 201      -0.647 -22.271   2.273  1.00  0.00           H  
ATOM   3275 1HB  ASP A 201       0.061 -23.610   4.268  1.00  0.00           H  
ATOM   3276 2HB  ASP A 201      -0.121 -22.175   5.268  1.00  0.00           H  
ATOM   3277  N   GLN A 202      -0.177 -19.522   4.111  1.00  0.00           N  
ATOM   3278  CA  GLN A 202      -0.671 -18.154   4.272  1.00  0.00           C  
ATOM   3279  C   GLN A 202      -0.793 -17.453   2.919  1.00  0.00           C  
ATOM   3280  O   GLN A 202      -1.825 -16.842   2.616  1.00  0.00           O  
ATOM   3281  CB  GLN A 202       0.252 -17.355   5.195  1.00  0.00           C  
ATOM   3282  CG  GLN A 202      -0.188 -15.919   5.424  1.00  0.00           C  
ATOM   3283  CD  GLN A 202      -1.427 -15.825   6.294  1.00  0.00           C  
ATOM   3284  OE1 GLN A 202      -1.717 -16.727   7.085  1.00  0.00           O  
ATOM   3285  NE2 GLN A 202      -2.167 -14.731   6.154  1.00  0.00           N  
ATOM   3286  H   GLN A 202       0.676 -19.795   4.577  1.00  0.00           H  
ATOM   3287  HA  GLN A 202      -1.661 -18.196   4.726  1.00  0.00           H  
ATOM   3288 1HB  GLN A 202       0.312 -17.847   6.166  1.00  0.00           H  
ATOM   3289 2HB  GLN A 202       1.258 -17.335   4.776  1.00  0.00           H  
ATOM   3290 1HG  GLN A 202       0.618 -15.377   5.918  1.00  0.00           H  
ATOM   3291 2HG  GLN A 202      -0.412 -15.460   4.461  1.00  0.00           H  
ATOM   3292 1HE2 GLN A 202      -2.996 -14.614   6.701  1.00  0.00           H  
ATOM   3293 2HE2 GLN A 202      -1.895 -14.024   5.500  1.00  0.00           H  
ATOM   3294  N   LEU A 203       0.262 -17.532   2.126  1.00  0.00           N  
ATOM   3295  CA  LEU A 203       0.262 -16.882   0.847  1.00  0.00           C  
ATOM   3296  C   LEU A 203      -0.837 -17.413  -0.070  1.00  0.00           C  
ATOM   3297  O   LEU A 203      -1.528 -16.630  -0.730  1.00  0.00           O  
ATOM   3298  CB  LEU A 203       1.631 -17.065   0.180  1.00  0.00           C  
ATOM   3299  CG  LEU A 203       1.855 -16.263  -1.109  1.00  0.00           C  
ATOM   3300  CD1 LEU A 203       1.859 -14.775  -0.787  1.00  0.00           C  
ATOM   3301  CD2 LEU A 203       3.168 -16.687  -1.749  1.00  0.00           C  
ATOM   3302  H   LEU A 203       1.079 -18.052   2.414  1.00  0.00           H  
ATOM   3303  HA  LEU A 203       0.008 -15.833   0.992  1.00  0.00           H  
ATOM   3304 1HB  LEU A 203       2.404 -16.774   0.889  1.00  0.00           H  
ATOM   3305 2HB  LEU A 203       1.764 -18.120  -0.059  1.00  0.00           H  
ATOM   3306  HG  LEU A 203       1.035 -16.452  -1.802  1.00  0.00           H  
ATOM   3307 1HD1 LEU A 203       2.018 -14.205  -1.703  1.00  0.00           H  
ATOM   3308 2HD1 LEU A 203       0.901 -14.495  -0.349  1.00  0.00           H  
ATOM   3309 3HD1 LEU A 203       2.659 -14.557  -0.081  1.00  0.00           H  
ATOM   3310 1HD2 LEU A 203       3.327 -16.118  -2.665  1.00  0.00           H  
ATOM   3311 2HD2 LEU A 203       3.989 -16.497  -1.057  1.00  0.00           H  
ATOM   3312 3HD2 LEU A 203       3.132 -17.751  -1.984  1.00  0.00           H  
ATOM   3313  N   PHE A 204      -1.011 -18.742  -0.129  1.00  0.00           N  
ATOM   3314  CA  PHE A 204      -2.017 -19.270  -1.025  1.00  0.00           C  
ATOM   3315  C   PHE A 204      -3.453 -18.983  -0.560  1.00  0.00           C  
ATOM   3316  O   PHE A 204      -4.318 -18.714  -1.377  1.00  0.00           O  
ATOM   3317  CB  PHE A 204      -1.782 -20.761  -1.260  1.00  0.00           C  
ATOM   3318  CG  PHE A 204      -0.597 -21.068  -2.192  1.00  0.00           C  
ATOM   3319  CD1 PHE A 204       0.050 -20.070  -2.949  1.00  0.00           C  
ATOM   3320  CD2 PHE A 204      -0.179 -22.381  -2.318  1.00  0.00           C  
ATOM   3321  CE1 PHE A 204       1.109 -20.389  -3.823  1.00  0.00           C  
ATOM   3322  CE2 PHE A 204       0.869 -22.733  -3.214  1.00  0.00           C  
ATOM   3323  CZ  PHE A 204       1.524 -21.724  -3.945  1.00  0.00           C  
ATOM   3324  H   PHE A 204      -0.465 -19.382   0.430  1.00  0.00           H  
ATOM   3325  HA  PHE A 204      -1.939 -18.747  -1.979  1.00  0.00           H  
ATOM   3326 1HB  PHE A 204      -1.599 -21.255  -0.307  1.00  0.00           H  
ATOM   3327 2HB  PHE A 204      -2.676 -21.206  -1.693  1.00  0.00           H  
ATOM   3328  HD1 PHE A 204      -0.277 -19.034  -2.854  1.00  0.00           H  
ATOM   3329  HD2 PHE A 204      -0.692 -23.156  -1.748  1.00  0.00           H  
ATOM   3330  HE1 PHE A 204       1.598 -19.602  -4.396  1.00  0.00           H  
ATOM   3331  HE2 PHE A 204       1.166 -23.774  -3.337  1.00  0.00           H  
ATOM   3332  HZ  PHE A 204       2.352 -21.980  -4.605  1.00  0.00           H  
ATOM   3333  N   ARG A 205      -3.681 -18.966   0.758  1.00  0.00           N  
ATOM   3334  CA  ARG A 205      -5.005 -18.563   1.256  1.00  0.00           C  
ATOM   3335  C   ARG A 205      -5.335 -17.119   0.815  1.00  0.00           C  
ATOM   3336  O   ARG A 205      -6.461 -16.814   0.437  1.00  0.00           O  
ATOM   3337  CB  ARG A 205      -5.059 -18.658   2.773  1.00  0.00           C  
ATOM   3338  CG  ARG A 205      -5.119 -20.075   3.323  1.00  0.00           C  
ATOM   3339  CD  ARG A 205      -5.118 -20.088   4.808  1.00  0.00           C  
ATOM   3340  NE  ARG A 205      -4.901 -21.424   5.339  1.00  0.00           N  
ATOM   3341  CZ  ARG A 205      -5.880 -22.308   5.612  1.00  0.00           C  
ATOM   3342  NH1 ARG A 205      -7.136 -21.983   5.399  1.00  0.00           N  
ATOM   3343  NH2 ARG A 205      -5.579 -23.501   6.092  1.00  0.00           N  
ATOM   3344  H   ARG A 205      -2.964 -19.223   1.420  1.00  0.00           H  
ATOM   3345  HA  ARG A 205      -5.755 -19.223   0.820  1.00  0.00           H  
ATOM   3346 1HB  ARG A 205      -4.180 -18.177   3.200  1.00  0.00           H  
ATOM   3347 2HB  ARG A 205      -5.936 -18.125   3.141  1.00  0.00           H  
ATOM   3348 1HG  ARG A 205      -6.031 -20.561   2.976  1.00  0.00           H  
ATOM   3349 2HG  ARG A 205      -4.253 -20.638   2.974  1.00  0.00           H  
ATOM   3350 1HD  ARG A 205      -4.323 -19.441   5.177  1.00  0.00           H  
ATOM   3351 2HD  ARG A 205      -6.078 -19.728   5.176  1.00  0.00           H  
ATOM   3352  HE  ARG A 205      -3.947 -21.711   5.515  1.00  0.00           H  
ATOM   3353 1HH1 ARG A 205      -7.367 -21.071   5.032  1.00  0.00           H  
ATOM   3354 2HH1 ARG A 205      -7.871 -22.645   5.604  1.00  0.00           H  
ATOM   3355 1HH2 ARG A 205      -4.613 -23.751   6.256  1.00  0.00           H  
ATOM   3356 2HH2 ARG A 205      -6.313 -24.163   6.297  1.00  0.00           H  
ATOM   3357  N   ILE A 206      -4.330 -16.248   0.832  1.00  0.00           N  
ATOM   3358  CA  ILE A 206      -4.561 -14.859   0.382  1.00  0.00           C  
ATOM   3359  C   ILE A 206      -4.906 -14.883  -1.115  1.00  0.00           C  
ATOM   3360  O   ILE A 206      -5.883 -14.248  -1.555  1.00  0.00           O  
ATOM   3361  CB  ILE A 206      -3.330 -13.967   0.626  1.00  0.00           C  
ATOM   3362  CG1 ILE A 206      -3.085 -13.793   2.127  1.00  0.00           C  
ATOM   3363  CG2 ILE A 206      -3.511 -12.615  -0.047  1.00  0.00           C  
ATOM   3364  CD1 ILE A 206      -1.735 -13.201   2.461  1.00  0.00           C  
ATOM   3365  H   ILE A 206      -3.408 -16.516   1.148  1.00  0.00           H  
ATOM   3366  HA  ILE A 206      -5.404 -14.451   0.939  1.00  0.00           H  
ATOM   3367  HB  ILE A 206      -2.444 -14.450   0.216  1.00  0.00           H  
ATOM   3368 1HG1 ILE A 206      -3.855 -13.148   2.549  1.00  0.00           H  
ATOM   3369 2HG1 ILE A 206      -3.164 -14.761   2.623  1.00  0.00           H  
ATOM   3370 1HG2 ILE A 206      -2.633 -11.997   0.136  1.00  0.00           H  
ATOM   3371 2HG2 ILE A 206      -3.638 -12.756  -1.119  1.00  0.00           H  
ATOM   3372 3HG2 ILE A 206      -4.394 -12.121   0.361  1.00  0.00           H  
ATOM   3373 1HD1 ILE A 206      -1.635 -13.110   3.543  1.00  0.00           H  
ATOM   3374 2HD1 ILE A 206      -0.948 -13.851   2.078  1.00  0.00           H  
ATOM   3375 3HD1 ILE A 206      -1.647 -12.216   2.005  1.00  0.00           H  
ATOM   3376  N   PHE A 207      -4.127 -15.632  -1.914  1.00  0.00           N  
ATOM   3377  CA  PHE A 207      -4.392 -15.712  -3.350  1.00  0.00           C  
ATOM   3378  C   PHE A 207      -5.766 -16.290  -3.663  1.00  0.00           C  
ATOM   3379  O   PHE A 207      -6.463 -15.855  -4.570  1.00  0.00           O  
ATOM   3380  CB  PHE A 207      -3.320 -16.563  -4.035  1.00  0.00           C  
ATOM   3381  CG  PHE A 207      -1.947 -15.955  -3.996  1.00  0.00           C  
ATOM   3382  CD1 PHE A 207      -1.741 -14.709  -3.422  1.00  0.00           C  
ATOM   3383  CD2 PHE A 207      -0.860 -16.627  -4.533  1.00  0.00           C  
ATOM   3384  CE1 PHE A 207      -0.478 -14.149  -3.386  1.00  0.00           C  
ATOM   3385  CE2 PHE A 207       0.404 -16.070  -4.497  1.00  0.00           C  
ATOM   3386  CZ  PHE A 207       0.594 -14.829  -3.923  1.00  0.00           C  
ATOM   3387  H   PHE A 207      -3.348 -16.146  -1.527  1.00  0.00           H  
ATOM   3388  HA  PHE A 207      -4.349 -14.705  -3.767  1.00  0.00           H  
ATOM   3389 1HB  PHE A 207      -3.273 -17.541  -3.559  1.00  0.00           H  
ATOM   3390 2HB  PHE A 207      -3.593 -16.720  -5.078  1.00  0.00           H  
ATOM   3391  HD1 PHE A 207      -2.589 -14.172  -2.997  1.00  0.00           H  
ATOM   3392  HD2 PHE A 207      -1.010 -17.607  -4.987  1.00  0.00           H  
ATOM   3393  HE1 PHE A 207      -0.330 -13.169  -2.932  1.00  0.00           H  
ATOM   3394  HE2 PHE A 207       1.250 -16.609  -4.922  1.00  0.00           H  
ATOM   3395  HZ  PHE A 207       1.590 -14.388  -3.895  1.00  0.00           H  
ATOM   3396  N   ARG A 208      -6.165 -17.318  -2.915  1.00  0.00           N  
ATOM   3397  CA  ARG A 208      -7.451 -17.927  -3.189  1.00  0.00           C  
ATOM   3398  C   ARG A 208      -8.627 -16.985  -2.955  1.00  0.00           C  
ATOM   3399  O   ARG A 208      -9.673 -17.116  -3.583  1.00  0.00           O  
ATOM   3400  CB  ARG A 208      -7.629 -19.166  -2.325  1.00  0.00           C  
ATOM   3401  CG  ARG A 208      -6.782 -20.360  -2.735  1.00  0.00           C  
ATOM   3402  CD  ARG A 208      -6.845 -21.451  -1.730  1.00  0.00           C  
ATOM   3403  NE  ARG A 208      -6.061 -22.607  -2.133  1.00  0.00           N  
ATOM   3404  CZ  ARG A 208      -5.731 -23.630  -1.320  1.00  0.00           C  
ATOM   3405  NH1 ARG A 208      -6.123 -23.624  -0.065  1.00  0.00           N  
ATOM   3406  NH2 ARG A 208      -5.013 -24.638  -1.784  1.00  0.00           N  
ATOM   3407  H   ARG A 208      -5.597 -17.683  -2.164  1.00  0.00           H  
ATOM   3408  HA  ARG A 208      -7.490 -18.193  -4.246  1.00  0.00           H  
ATOM   3409 1HB  ARG A 208      -7.383 -18.927  -1.291  1.00  0.00           H  
ATOM   3410 2HB  ARG A 208      -8.673 -19.479  -2.348  1.00  0.00           H  
ATOM   3411 1HG  ARG A 208      -7.140 -20.750  -3.688  1.00  0.00           H  
ATOM   3412 2HG  ARG A 208      -5.741 -20.049  -2.839  1.00  0.00           H  
ATOM   3413 1HD  ARG A 208      -6.457 -21.091  -0.778  1.00  0.00           H  
ATOM   3414 2HD  ARG A 208      -7.880 -21.768  -1.602  1.00  0.00           H  
ATOM   3415  HE  ARG A 208      -5.741 -22.647  -3.092  1.00  0.00           H  
ATOM   3416 1HH1 ARG A 208      -6.672 -22.854   0.289  1.00  0.00           H  
ATOM   3417 2HH1 ARG A 208      -5.876 -24.391   0.544  1.00  0.00           H  
ATOM   3418 1HH2 ARG A 208      -4.712 -24.642  -2.749  1.00  0.00           H  
ATOM   3419 2HH2 ARG A 208      -4.766 -25.403  -1.175  1.00  0.00           H  
ATOM   3420  N   THR A 209      -8.467 -16.028  -2.049  1.00  0.00           N  
ATOM   3421  CA  THR A 209      -9.537 -15.056  -1.769  1.00  0.00           C  
ATOM   3422  C   THR A 209      -9.435 -13.846  -2.705  1.00  0.00           C  
ATOM   3423  O   THR A 209     -10.445 -13.427  -3.287  1.00  0.00           O  
ATOM   3424  CB  THR A 209      -9.492 -14.582  -0.305  1.00  0.00           C  
ATOM   3425  OG1 THR A 209      -9.632 -15.710   0.569  1.00  0.00           O  
ATOM   3426  CG2 THR A 209     -10.613 -13.591  -0.031  1.00  0.00           C  
ATOM   3427  H   THR A 209      -7.597 -15.962  -1.540  1.00  0.00           H  
ATOM   3428  HA  THR A 209     -10.498 -15.540  -1.945  1.00  0.00           H  
ATOM   3429  HB  THR A 209      -8.534 -14.103  -0.107  1.00  0.00           H  
ATOM   3430  HG1 THR A 209     -10.471 -16.143   0.399  1.00  0.00           H  
ATOM   3431 1HG2 THR A 209     -10.565 -13.267   1.009  1.00  0.00           H  
ATOM   3432 2HG2 THR A 209     -10.502 -12.727  -0.686  1.00  0.00           H  
ATOM   3433 3HG2 THR A 209     -11.574 -14.068  -0.218  1.00  0.00           H  
ATOM   3434  N   LEU A 210      -8.241 -13.267  -2.823  1.00  0.00           N  
ATOM   3435  CA  LEU A 210      -8.083 -11.991  -3.541  1.00  0.00           C  
ATOM   3436  C   LEU A 210      -7.580 -12.165  -4.955  1.00  0.00           C  
ATOM   3437  O   LEU A 210      -7.506 -11.191  -5.710  1.00  0.00           O  
ATOM   3438  CB  LEU A 210      -7.157 -11.102  -2.730  1.00  0.00           C  
ATOM   3439  CG  LEU A 210      -7.648 -10.748  -1.316  1.00  0.00           C  
ATOM   3440  CD1 LEU A 210      -6.633  -9.915  -0.580  1.00  0.00           C  
ATOM   3441  CD2 LEU A 210      -9.019 -10.062  -1.323  1.00  0.00           C  
ATOM   3442  H   LEU A 210      -7.428 -13.706  -2.415  1.00  0.00           H  
ATOM   3443  HA  LEU A 210      -9.061 -11.520  -3.629  1.00  0.00           H  
ATOM   3444 1HB  LEU A 210      -6.194 -11.601  -2.633  1.00  0.00           H  
ATOM   3445 2HB  LEU A 210      -7.006 -10.170  -3.274  1.00  0.00           H  
ATOM   3446  HG  LEU A 210      -7.732 -11.658  -0.721  1.00  0.00           H  
ATOM   3447 1HD1 LEU A 210      -7.008  -9.681   0.417  1.00  0.00           H  
ATOM   3448 2HD1 LEU A 210      -5.699 -10.471  -0.494  1.00  0.00           H  
ATOM   3449 3HD1 LEU A 210      -6.456  -8.990  -1.127  1.00  0.00           H  
ATOM   3450 1HD2 LEU A 210      -9.318  -9.835  -0.300  1.00  0.00           H  
ATOM   3451 2HD2 LEU A 210      -8.959  -9.137  -1.898  1.00  0.00           H  
ATOM   3452 3HD2 LEU A 210      -9.755 -10.725  -1.778  1.00  0.00           H  
ATOM   3453  N   GLY A 211      -7.267 -13.410  -5.334  1.00  0.00           N  
ATOM   3454  CA  GLY A 211      -6.737 -13.750  -6.642  1.00  0.00           C  
ATOM   3455  C   GLY A 211      -5.230 -13.758  -6.645  1.00  0.00           C  
ATOM   3456  O   GLY A 211      -4.608 -12.963  -5.945  1.00  0.00           O  
ATOM   3457  H   GLY A 211      -7.415 -14.144  -4.657  1.00  0.00           H  
ATOM   3458 1HA  GLY A 211      -7.106 -14.731  -6.941  1.00  0.00           H  
ATOM   3459 2HA  GLY A 211      -7.098 -13.033  -7.379  1.00  0.00           H  
ATOM   3460  N   THR A 212      -4.593 -14.589  -7.466  1.00  0.00           N  
ATOM   3461  CA  THR A 212      -3.130 -14.564  -7.491  1.00  0.00           C  
ATOM   3462  C   THR A 212      -2.674 -13.258  -8.141  1.00  0.00           C  
ATOM   3463  O   THR A 212      -3.127 -12.906  -9.221  1.00  0.00           O  
ATOM   3464  CB  THR A 212      -2.551 -15.770  -8.253  1.00  0.00           C  
ATOM   3465  OG1 THR A 212      -3.036 -16.986  -7.669  1.00  0.00           O  
ATOM   3466  CG2 THR A 212      -1.031 -15.756  -8.196  1.00  0.00           C  
ATOM   3467  H   THR A 212      -5.084 -15.233  -8.069  1.00  0.00           H  
ATOM   3468  HA  THR A 212      -2.766 -14.606  -6.464  1.00  0.00           H  
ATOM   3469  HB  THR A 212      -2.870 -15.731  -9.294  1.00  0.00           H  
ATOM   3470  HG1 THR A 212      -2.526 -17.187  -6.881  1.00  0.00           H  
ATOM   3471 1HG2 THR A 212      -0.639 -16.616  -8.740  1.00  0.00           H  
ATOM   3472 2HG2 THR A 212      -0.658 -14.838  -8.650  1.00  0.00           H  
ATOM   3473 3HG2 THR A 212      -0.705 -15.806  -7.158  1.00  0.00           H  
ATOM   3474  N   PRO A 213      -1.788 -12.503  -7.476  1.00  0.00           N  
ATOM   3475  CA  PRO A 213      -1.434 -11.182  -8.050  1.00  0.00           C  
ATOM   3476  C   PRO A 213      -0.588 -11.359  -9.284  1.00  0.00           C  
ATOM   3477  O   PRO A 213       0.082 -12.382  -9.453  1.00  0.00           O  
ATOM   3478  CB  PRO A 213      -0.625 -10.526  -6.924  1.00  0.00           C  
ATOM   3479  CG  PRO A 213      -0.071 -11.689  -6.143  1.00  0.00           C  
ATOM   3480  CD  PRO A 213      -1.179 -12.721  -6.171  1.00  0.00           C  
ATOM   3481  HA  PRO A 213      -2.356 -10.618  -8.255  1.00  0.00           H  
ATOM   3482 1HB  PRO A 213       0.160  -9.884  -7.350  1.00  0.00           H  
ATOM   3483 2HB  PRO A 213      -1.278  -9.878  -6.321  1.00  0.00           H  
ATOM   3484 1HG  PRO A 213       0.857 -12.051  -6.609  1.00  0.00           H  
ATOM   3485 2HG  PRO A 213       0.188 -11.372  -5.123  1.00  0.00           H  
ATOM   3486 1HD  PRO A 213      -0.745 -13.728  -6.090  1.00  0.00           H  
ATOM   3487 2HD  PRO A 213      -1.878 -12.531  -5.342  1.00  0.00           H  
ATOM   3488  N   ASP A 214      -0.630 -10.365 -10.153  1.00  0.00           N  
ATOM   3489  CA  ASP A 214       0.172 -10.335 -11.359  1.00  0.00           C  
ATOM   3490  C   ASP A 214       0.626  -8.928 -11.605  1.00  0.00           C  
ATOM   3491  O   ASP A 214       0.405  -8.040 -10.759  1.00  0.00           O  
ATOM   3492  CB  ASP A 214      -0.596 -10.907 -12.561  1.00  0.00           C  
ATOM   3493  CG  ASP A 214      -1.873 -10.130 -12.880  1.00  0.00           C  
ATOM   3494  OD1 ASP A 214      -2.040  -8.977 -12.446  1.00  0.00           O  
ATOM   3495  OD2 ASP A 214      -2.728 -10.679 -13.612  1.00  0.00           O  
ATOM   3496  H   ASP A 214      -1.255  -9.595  -9.958  1.00  0.00           H  
ATOM   3497  HA  ASP A 214       1.059 -10.948 -11.200  1.00  0.00           H  
ATOM   3498 1HB  ASP A 214       0.046 -10.896 -13.442  1.00  0.00           H  
ATOM   3499 2HB  ASP A 214      -0.862 -11.946 -12.362  1.00  0.00           H  
ATOM   3500  N   GLU A 215       1.301  -8.706 -12.724  1.00  0.00           N  
ATOM   3501  CA  GLU A 215       1.837  -7.393 -13.005  1.00  0.00           C  
ATOM   3502  C   GLU A 215       0.748  -6.345 -13.210  1.00  0.00           C  
ATOM   3503  O   GLU A 215       1.011  -5.170 -12.985  1.00  0.00           O  
ATOM   3504  CB  GLU A 215       2.714  -7.450 -14.245  1.00  0.00           C  
ATOM   3505  CG  GLU A 215       4.048  -8.173 -14.036  1.00  0.00           C  
ATOM   3506  CD  GLU A 215       4.965  -7.461 -13.033  1.00  0.00           C  
ATOM   3507  OE1 GLU A 215       5.168  -6.230 -13.181  1.00  0.00           O  
ATOM   3508  OE2 GLU A 215       5.488  -8.106 -12.088  1.00  0.00           O  
ATOM   3509  H   GLU A 215       1.449  -9.450 -13.391  1.00  0.00           H  
ATOM   3510  HA  GLU A 215       2.443  -7.078 -12.155  1.00  0.00           H  
ATOM   3511 1HB  GLU A 215       2.178  -7.958 -15.047  1.00  0.00           H  
ATOM   3512 2HB  GLU A 215       2.930  -6.437 -14.585  1.00  0.00           H  
ATOM   3513 1HG  GLU A 215       3.850  -9.182 -13.676  1.00  0.00           H  
ATOM   3514 2HG  GLU A 215       4.560  -8.253 -14.994  1.00  0.00           H  
ATOM   3515  N   VAL A 216      -0.472  -6.737 -13.582  1.00  0.00           N  
ATOM   3516  CA  VAL A 216      -1.549  -5.775 -13.822  1.00  0.00           C  
ATOM   3517  C   VAL A 216      -2.004  -5.149 -12.509  1.00  0.00           C  
ATOM   3518  O   VAL A 216      -2.114  -3.925 -12.394  1.00  0.00           O  
ATOM   3519  CB  VAL A 216      -2.748  -6.460 -14.504  1.00  0.00           C  
ATOM   3520  CG1 VAL A 216      -3.921  -5.498 -14.614  1.00  0.00           C  
ATOM   3521  CG2 VAL A 216      -2.339  -6.971 -15.877  1.00  0.00           C  
ATOM   3522  H   VAL A 216      -0.657  -7.723 -13.702  1.00  0.00           H  
ATOM   3523  HA  VAL A 216      -1.164  -4.974 -14.454  1.00  0.00           H  
ATOM   3524  HB  VAL A 216      -3.076  -7.297 -13.887  1.00  0.00           H  
ATOM   3525 1HG1 VAL A 216      -4.759  -5.999 -15.099  1.00  0.00           H  
ATOM   3526 2HG1 VAL A 216      -4.220  -5.173 -13.618  1.00  0.00           H  
ATOM   3527 3HG1 VAL A 216      -3.626  -4.631 -15.206  1.00  0.00           H  
ATOM   3528 1HG2 VAL A 216      -3.190  -7.456 -16.354  1.00  0.00           H  
ATOM   3529 2HG2 VAL A 216      -2.005  -6.135 -16.492  1.00  0.00           H  
ATOM   3530 3HG2 VAL A 216      -1.526  -7.690 -15.771  1.00  0.00           H  
ATOM   3531  N   VAL A 217      -2.252  -5.970 -11.502  1.00  0.00           N  
ATOM   3532  CA  VAL A 217      -2.700  -5.404 -10.236  1.00  0.00           C  
ATOM   3533  C   VAL A 217      -1.544  -4.942  -9.364  1.00  0.00           C  
ATOM   3534  O   VAL A 217      -1.726  -4.035  -8.571  1.00  0.00           O  
ATOM   3535  CB  VAL A 217      -3.530  -6.444  -9.460  1.00  0.00           C  
ATOM   3536  CG1 VAL A 217      -4.744  -6.869 -10.272  1.00  0.00           C  
ATOM   3537  CG2 VAL A 217      -2.663  -7.646  -9.116  1.00  0.00           C  
ATOM   3538  H   VAL A 217      -2.141  -6.971 -11.582  1.00  0.00           H  
ATOM   3539  HA  VAL A 217      -3.222  -4.469 -10.441  1.00  0.00           H  
ATOM   3540  HB  VAL A 217      -3.901  -5.987  -8.542  1.00  0.00           H  
ATOM   3541 1HG1 VAL A 217      -5.320  -7.604  -9.708  1.00  0.00           H  
ATOM   3542 2HG1 VAL A 217      -5.368  -6.000 -10.476  1.00  0.00           H  
ATOM   3543 3HG1 VAL A 217      -4.417  -7.311 -11.213  1.00  0.00           H  
ATOM   3544 1HG2 VAL A 217      -3.256  -8.376  -8.566  1.00  0.00           H  
ATOM   3545 2HG2 VAL A 217      -2.288  -8.099 -10.033  1.00  0.00           H  
ATOM   3546 3HG2 VAL A 217      -1.823  -7.324  -8.500  1.00  0.00           H  
ATOM   3547  N   TRP A 218      -0.371  -5.571  -9.481  1.00  0.00           N  
ATOM   3548  CA  TRP A 218       0.750  -5.271  -8.607  1.00  0.00           C  
ATOM   3549  C   TRP A 218       2.044  -5.245  -9.418  1.00  0.00           C  
ATOM   3550  O   TRP A 218       2.791  -6.224  -9.449  1.00  0.00           O  
ATOM   3551  CB  TRP A 218       0.830  -6.277  -7.447  1.00  0.00           C  
ATOM   3552  CG  TRP A 218       1.857  -5.973  -6.420  1.00  0.00           C  
ATOM   3553  CD1 TRP A 218       2.738  -4.926  -6.392  1.00  0.00           C  
ATOM   3554  CD2 TRP A 218       2.153  -6.771  -5.275  1.00  0.00           C  
ATOM   3555  NE1 TRP A 218       3.542  -5.012  -5.272  1.00  0.00           N  
ATOM   3556  CE2 TRP A 218       3.200  -6.136  -4.573  1.00  0.00           C  
ATOM   3557  CE3 TRP A 218       1.630  -7.967  -4.770  1.00  0.00           C  
ATOM   3558  CZ2 TRP A 218       3.737  -6.659  -3.387  1.00  0.00           C  
ATOM   3559  CZ3 TRP A 218       2.139  -8.479  -3.574  1.00  0.00           C  
ATOM   3560  CH2 TRP A 218       3.180  -7.823  -2.903  1.00  0.00           C  
ATOM   3561  H   TRP A 218      -0.262  -6.273 -10.198  1.00  0.00           H  
ATOM   3562  HA  TRP A 218       0.606  -4.275  -8.188  1.00  0.00           H  
ATOM   3563 1HB  TRP A 218      -0.134  -6.327  -6.942  1.00  0.00           H  
ATOM   3564 2HB  TRP A 218       1.045  -7.270  -7.841  1.00  0.00           H  
ATOM   3565  HD1 TRP A 218       2.796  -4.141  -7.143  1.00  0.00           H  
ATOM   3566  HE1 TRP A 218       4.263  -4.354  -5.014  1.00  0.00           H  
ATOM   3567  HE3 TRP A 218       0.835  -8.487  -5.303  1.00  0.00           H  
ATOM   3568  HZ2 TRP A 218       4.559  -6.173  -2.859  1.00  0.00           H  
ATOM   3569  HZ3 TRP A 218       1.710  -9.399  -3.175  1.00  0.00           H  
ATOM   3570  HH2 TRP A 218       3.556  -8.251  -1.973  1.00  0.00           H  
ATOM   3571  N   PRO A 219       2.304  -4.127 -10.110  1.00  0.00           N  
ATOM   3572  CA  PRO A 219       3.528  -4.061 -10.925  1.00  0.00           C  
ATOM   3573  C   PRO A 219       4.783  -4.391 -10.122  1.00  0.00           C  
ATOM   3574  O   PRO A 219       4.917  -3.962  -8.971  1.00  0.00           O  
ATOM   3575  CB  PRO A 219       3.541  -2.604 -11.400  1.00  0.00           C  
ATOM   3576  CG  PRO A 219       2.101  -2.223 -11.450  1.00  0.00           C  
ATOM   3577  CD  PRO A 219       1.495  -2.893 -10.245  1.00  0.00           C  
ATOM   3578  HA  PRO A 219       3.434  -4.751 -11.776  1.00  0.00           H  
ATOM   3579 1HB  PRO A 219       4.123  -1.985 -10.702  1.00  0.00           H  
ATOM   3580 2HB  PRO A 219       4.035  -2.533 -12.381  1.00  0.00           H  
ATOM   3581 1HG  PRO A 219       1.996  -1.129 -11.422  1.00  0.00           H  
ATOM   3582 2HG  PRO A 219       1.650  -2.562 -12.394  1.00  0.00           H  
ATOM   3583 1HD  PRO A 219       1.601  -2.238  -9.368  1.00  0.00           H  
ATOM   3584 2HD  PRO A 219       0.434  -3.111 -10.441  1.00  0.00           H  
ATOM   3585  N   GLY A 220       5.652  -5.216 -10.700  1.00  0.00           N  
ATOM   3586  CA  GLY A 220       6.845  -5.684 -10.015  1.00  0.00           C  
ATOM   3587  C   GLY A 220       6.689  -6.929  -9.157  1.00  0.00           C  
ATOM   3588  O   GLY A 220       7.704  -7.479  -8.719  1.00  0.00           O  
ATOM   3589  H   GLY A 220       5.474  -5.526 -11.645  1.00  0.00           H  
ATOM   3590 1HA  GLY A 220       7.624  -5.898 -10.747  1.00  0.00           H  
ATOM   3591 2HA  GLY A 220       7.223  -4.896  -9.365  1.00  0.00           H  
ATOM   3592  N   VAL A 221       5.454  -7.412  -8.942  1.00  0.00           N  
ATOM   3593  CA  VAL A 221       5.286  -8.569  -8.038  1.00  0.00           C  
ATOM   3594  C   VAL A 221       6.017  -9.805  -8.557  1.00  0.00           C  
ATOM   3595  O   VAL A 221       6.450 -10.639  -7.756  1.00  0.00           O  
ATOM   3596  CB  VAL A 221       3.793  -8.906  -7.869  1.00  0.00           C  
ATOM   3597  CG1 VAL A 221       3.229  -9.486  -9.158  1.00  0.00           C  
ATOM   3598  CG2 VAL A 221       3.609  -9.878  -6.714  1.00  0.00           C  
ATOM   3599  H   VAL A 221       4.639  -7.007  -9.379  1.00  0.00           H  
ATOM   3600  HA  VAL A 221       5.746  -8.329  -7.079  1.00  0.00           H  
ATOM   3601  HB  VAL A 221       3.244  -7.987  -7.663  1.00  0.00           H  
ATOM   3602 1HG1 VAL A 221       2.172  -9.718  -9.020  1.00  0.00           H  
ATOM   3603 2HG1 VAL A 221       3.339  -8.759  -9.962  1.00  0.00           H  
ATOM   3604 3HG1 VAL A 221       3.769 -10.397  -9.413  1.00  0.00           H  
ATOM   3605 1HG2 VAL A 221       2.550 -10.111  -6.600  1.00  0.00           H  
ATOM   3606 2HG2 VAL A 221       4.163 -10.794  -6.918  1.00  0.00           H  
ATOM   3607 3HG2 VAL A 221       3.982  -9.425  -5.795  1.00  0.00           H  
ATOM   3608  N   THR A 222       6.150  -9.945  -9.882  1.00  0.00           N  
ATOM   3609  CA  THR A 222       6.720 -11.188 -10.427  1.00  0.00           C  
ATOM   3610  C   THR A 222       8.245 -11.169 -10.319  1.00  0.00           C  
ATOM   3611  O   THR A 222       8.906 -12.168 -10.660  1.00  0.00           O  
ATOM   3612  CB  THR A 222       6.306 -11.401 -11.895  1.00  0.00           C  
ATOM   3613  OG1 THR A 222       6.807 -10.323 -12.696  1.00  0.00           O  
ATOM   3614  CG2 THR A 222       4.791 -11.458 -12.019  1.00  0.00           C  
ATOM   3615  H   THR A 222       5.866  -9.214 -10.518  1.00  0.00           H  
ATOM   3616  HA  THR A 222       6.383 -12.022  -9.810  1.00  0.00           H  
ATOM   3617  HB  THR A 222       6.730 -12.335 -12.261  1.00  0.00           H  
ATOM   3618  HG1 THR A 222       6.712  -9.497 -12.215  1.00  0.00           H  
ATOM   3619 1HG2 THR A 222       4.517 -11.609 -13.063  1.00  0.00           H  
ATOM   3620 2HG2 THR A 222       4.408 -12.284 -11.420  1.00  0.00           H  
ATOM   3621 3HG2 THR A 222       4.361 -10.522 -11.663  1.00  0.00           H  
ATOM   3622  N   SER A 223       8.824 -10.079  -9.836  1.00  0.00           N  
ATOM   3623  CA  SER A 223      10.262  -9.954  -9.656  1.00  0.00           C  
ATOM   3624  C   SER A 223      10.669 -10.032  -8.193  1.00  0.00           C  
ATOM   3625  O   SER A 223      11.861  -9.832  -7.856  1.00  0.00           O  
ATOM   3626  CB  SER A 223      10.742  -8.643 -10.248  1.00  0.00           C  
ATOM   3627  OG  SER A 223      10.192  -7.552  -9.563  1.00  0.00           O  
ATOM   3628  H   SER A 223       8.228  -9.304  -9.585  1.00  0.00           H  
ATOM   3629  HA  SER A 223      10.748 -10.787 -10.165  1.00  0.00           H  
ATOM   3630 1HB  SER A 223      11.830  -8.598 -10.196  1.00  0.00           H  
ATOM   3631 2HB  SER A 223      10.462  -8.595 -11.299  1.00  0.00           H  
ATOM   3632  HG  SER A 223      10.540  -6.767  -9.993  1.00  0.00           H  
ATOM   3633  N   MET A 224       9.705 -10.305  -7.314  1.00  0.00           N  
ATOM   3634  CA  MET A 224      10.022 -10.318  -5.901  1.00  0.00           C  
ATOM   3635  C   MET A 224      10.781 -11.561  -5.483  1.00  0.00           C  
ATOM   3636  O   MET A 224      10.649 -12.603  -6.114  1.00  0.00           O  
ATOM   3637  CB  MET A 224       8.739 -10.187  -5.084  1.00  0.00           C  
ATOM   3638  CG  MET A 224       8.031  -8.848  -5.234  1.00  0.00           C  
ATOM   3639  SD  MET A 224       6.627  -8.674  -4.114  1.00  0.00           S  
ATOM   3640  CE  MET A 224       7.464  -8.286  -2.580  1.00  0.00           C  
ATOM   3641  H   MET A 224       8.759 -10.503  -7.608  1.00  0.00           H  
ATOM   3642  HA  MET A 224      10.689  -9.482  -5.689  1.00  0.00           H  
ATOM   3643 1HB  MET A 224       8.040 -10.969  -5.376  1.00  0.00           H  
ATOM   3644 2HB  MET A 224       8.965 -10.329  -4.026  1.00  0.00           H  
ATOM   3645 1HG  MET A 224       8.734  -8.040  -5.033  1.00  0.00           H  
ATOM   3646 2HG  MET A 224       7.671  -8.739  -6.256  1.00  0.00           H  
ATOM   3647 1HE  MET A 224       6.727  -8.149  -1.788  1.00  0.00           H  
ATOM   3648 2HE  MET A 224       8.136  -9.104  -2.314  1.00  0.00           H  
ATOM   3649 3HE  MET A 224       8.040  -7.368  -2.701  1.00  0.00           H  
ATOM   3650  N   PRO A 225      11.638 -11.458  -4.433  1.00  0.00           N  
ATOM   3651  CA  PRO A 225      12.569 -12.570  -4.138  1.00  0.00           C  
ATOM   3652  C   PRO A 225      11.932 -13.968  -4.045  1.00  0.00           C  
ATOM   3653  O   PRO A 225      12.500 -14.963  -4.529  1.00  0.00           O  
ATOM   3654  CB  PRO A 225      13.209 -12.147  -2.815  1.00  0.00           C  
ATOM   3655  CG  PRO A 225      13.250 -10.605  -2.927  1.00  0.00           C  
ATOM   3656  CD  PRO A 225      11.949 -10.249  -3.581  1.00  0.00           C  
ATOM   3657  HA  PRO A 225      13.323 -12.631  -4.937  1.00  0.00           H  
ATOM   3658 1HB  PRO A 225      12.602 -12.509  -1.971  1.00  0.00           H  
ATOM   3659 2HB  PRO A 225      14.204 -12.606  -2.714  1.00  0.00           H  
ATOM   3660 1HG  PRO A 225      13.362 -10.154  -1.929  1.00  0.00           H  
ATOM   3661 2HG  PRO A 225      14.123 -10.290  -3.517  1.00  0.00           H  
ATOM   3662 1HD  PRO A 225      11.178 -10.102  -2.810  1.00  0.00           H  
ATOM   3663 2HD  PRO A 225      12.077  -9.337  -4.182  1.00  0.00           H  
ATOM   3664  N   ASP A 226      10.771 -14.068  -3.415  1.00  0.00           N  
ATOM   3665  CA  ASP A 226      10.153 -15.369  -3.167  1.00  0.00           C  
ATOM   3666  C   ASP A 226       8.943 -15.619  -4.030  1.00  0.00           C  
ATOM   3667  O   ASP A 226       8.164 -16.535  -3.752  1.00  0.00           O  
ATOM   3668  CB  ASP A 226       9.749 -15.495  -1.696  1.00  0.00           C  
ATOM   3669  CG  ASP A 226      10.946 -15.554  -0.756  1.00  0.00           C  
ATOM   3670  OD1 ASP A 226      11.878 -16.262  -1.057  1.00  0.00           O  
ATOM   3671  OD2 ASP A 226      10.916 -14.892   0.253  1.00  0.00           O  
ATOM   3672  H   ASP A 226      10.301 -13.232  -3.099  1.00  0.00           H  
ATOM   3673  HA  ASP A 226      10.842 -16.148  -3.496  1.00  0.00           H  
ATOM   3674 1HB  ASP A 226       9.127 -14.644  -1.416  1.00  0.00           H  
ATOM   3675 2HB  ASP A 226       9.152 -16.396  -1.558  1.00  0.00           H  
ATOM   3676  N   TYR A 227       8.783 -14.852  -5.114  1.00  0.00           N  
ATOM   3677  CA  TYR A 227       7.700 -15.098  -6.042  1.00  0.00           C  
ATOM   3678  C   TYR A 227       8.119 -16.199  -7.033  1.00  0.00           C  
ATOM   3679  O   TYR A 227       9.246 -16.186  -7.544  1.00  0.00           O  
ATOM   3680  CB  TYR A 227       7.316 -13.811  -6.775  1.00  0.00           C  
ATOM   3681  CG  TYR A 227       6.053 -13.932  -7.600  1.00  0.00           C  
ATOM   3682  CD1 TYR A 227       4.845 -13.481  -7.088  1.00  0.00           C  
ATOM   3683  CD2 TYR A 227       6.104 -14.493  -8.867  1.00  0.00           C  
ATOM   3684  CE1 TYR A 227       3.692 -13.592  -7.841  1.00  0.00           C  
ATOM   3685  CE2 TYR A 227       4.951 -14.604  -9.620  1.00  0.00           C  
ATOM   3686  CZ  TYR A 227       3.749 -14.155  -9.111  1.00  0.00           C  
ATOM   3687  OH  TYR A 227       2.601 -14.265  -9.861  1.00  0.00           O  
ATOM   3688  H   TYR A 227       9.422 -14.091  -5.295  1.00  0.00           H  
ATOM   3689  HA  TYR A 227       6.817 -15.390  -5.473  1.00  0.00           H  
ATOM   3690 1HB  TYR A 227       7.174 -13.008  -6.051  1.00  0.00           H  
ATOM   3691 2HB  TYR A 227       8.128 -13.514  -7.438  1.00  0.00           H  
ATOM   3692  HD1 TYR A 227       4.805 -13.040  -6.092  1.00  0.00           H  
ATOM   3693  HD2 TYR A 227       7.053 -14.848  -9.268  1.00  0.00           H  
ATOM   3694  HE1 TYR A 227       2.743 -13.238  -7.440  1.00  0.00           H  
ATOM   3695  HE2 TYR A 227       4.991 -15.046 -10.616  1.00  0.00           H  
ATOM   3696  HH  TYR A 227       1.860 -13.909  -9.365  1.00  0.00           H  
ATOM   3697  N   LYS A 228       7.212 -17.126  -7.319  1.00  0.00           N  
ATOM   3698  CA  LYS A 228       7.529 -18.217  -8.253  1.00  0.00           C  
ATOM   3699  C   LYS A 228       6.486 -18.186  -9.367  1.00  0.00           C  
ATOM   3700  O   LYS A 228       5.292 -18.184  -9.138  1.00  0.00           O  
ATOM   3701  CB  LYS A 228       7.538 -19.576  -7.551  1.00  0.00           C  
ATOM   3702  CG  LYS A 228       8.571 -19.704  -6.439  1.00  0.00           C  
ATOM   3703  CD  LYS A 228       8.540 -21.089  -5.812  1.00  0.00           C  
ATOM   3704  CE  LYS A 228       9.548 -21.208  -4.679  1.00  0.00           C  
ATOM   3705  NZ  LYS A 228       9.534 -22.561  -4.061  1.00  0.00           N  
ATOM   3706  H   LYS A 228       6.295 -17.090  -6.898  1.00  0.00           H  
ATOM   3707  HA  LYS A 228       8.511 -18.027  -8.686  1.00  0.00           H  
ATOM   3708 1HB  LYS A 228       6.556 -19.769  -7.119  1.00  0.00           H  
ATOM   3709 2HB  LYS A 228       7.734 -20.361  -8.282  1.00  0.00           H  
ATOM   3710 1HG  LYS A 228       9.567 -19.520  -6.845  1.00  0.00           H  
ATOM   3711 2HG  LYS A 228       8.369 -18.960  -5.669  1.00  0.00           H  
ATOM   3712 1HD  LYS A 228       7.541 -21.289  -5.421  1.00  0.00           H  
ATOM   3713 2HD  LYS A 228       8.771 -21.837  -6.570  1.00  0.00           H  
ATOM   3714 1HE  LYS A 228      10.548 -21.006  -5.060  1.00  0.00           H  
ATOM   3715 2HE  LYS A 228       9.320 -20.469  -3.910  1.00  0.00           H  
ATOM   3716 1HZ  LYS A 228      10.215 -22.598  -3.315  1.00  0.00           H  
ATOM   3717 2HZ  LYS A 228       8.615 -22.752  -3.687  1.00  0.00           H  
ATOM   3718 3HZ  LYS A 228       9.763 -23.253  -4.759  1.00  0.00           H  
ATOM   3719  N   PRO A 229       6.968 -18.259 -10.636  1.00  0.00           N  
ATOM   3720  CA  PRO A 229       6.049 -18.363 -11.756  1.00  0.00           C  
ATOM   3721  C   PRO A 229       5.101 -19.566 -11.652  1.00  0.00           C  
ATOM   3722  O   PRO A 229       4.043 -19.586 -12.287  1.00  0.00           O  
ATOM   3723  CB  PRO A 229       7.002 -18.502 -12.947  1.00  0.00           C  
ATOM   3724  CG  PRO A 229       8.245 -17.810 -12.503  1.00  0.00           C  
ATOM   3725  CD  PRO A 229       8.372 -18.167 -11.045  1.00  0.00           C  
ATOM   3726  HA  PRO A 229       5.497 -17.417 -11.860  1.00  0.00           H  
ATOM   3727 1HB  PRO A 229       7.164 -19.566 -13.176  1.00  0.00           H  
ATOM   3728 2HB  PRO A 229       6.555 -18.045 -13.842  1.00  0.00           H  
ATOM   3729 1HG  PRO A 229       9.104 -18.152 -13.099  1.00  0.00           H  
ATOM   3730 2HG  PRO A 229       8.156 -16.726 -12.667  1.00  0.00           H  
ATOM   3731 1HD  PRO A 229       8.899 -19.127 -10.947  1.00  0.00           H  
ATOM   3732 2HD  PRO A 229       8.917 -17.369 -10.519  1.00  0.00           H  
ATOM   3733  N   SER A 230       5.497 -20.573 -10.872  1.00  0.00           N  
ATOM   3734  CA  SER A 230       4.693 -21.785 -10.695  1.00  0.00           C  
ATOM   3735  C   SER A 230       3.505 -21.625  -9.721  1.00  0.00           C  
ATOM   3736  O   SER A 230       2.716 -22.561  -9.565  1.00  0.00           O  
ATOM   3737  CB  SER A 230       5.590 -22.908 -10.211  1.00  0.00           C  
ATOM   3738  OG  SER A 230       6.094 -22.631  -8.933  1.00  0.00           O  
ATOM   3739  H   SER A 230       6.380 -20.493 -10.388  1.00  0.00           H  
ATOM   3740  HA  SER A 230       4.235 -22.039 -11.653  1.00  0.00           H  
ATOM   3741 1HB  SER A 230       5.027 -23.840 -10.189  1.00  0.00           H  
ATOM   3742 2HB  SER A 230       6.415 -23.041 -10.909  1.00  0.00           H  
ATOM   3743  HG  SER A 230       6.647 -23.380  -8.698  1.00  0.00           H  
ATOM   3744  N   PHE A 231       3.348 -20.457  -9.078  1.00  0.00           N  
ATOM   3745  CA  PHE A 231       2.211 -20.316  -8.187  1.00  0.00           C  
ATOM   3746  C   PHE A 231       0.925 -20.517  -8.977  1.00  0.00           C  
ATOM   3747  O   PHE A 231       0.745 -19.909 -10.032  1.00  0.00           O  
ATOM   3748  CB  PHE A 231       2.134 -18.892  -7.610  1.00  0.00           C  
ATOM   3749  CG  PHE A 231       3.191 -18.547  -6.615  1.00  0.00           C  
ATOM   3750  CD1 PHE A 231       3.888 -19.499  -5.846  1.00  0.00           C  
ATOM   3751  CD2 PHE A 231       3.425 -17.192  -6.370  1.00  0.00           C  
ATOM   3752  CE1 PHE A 231       4.824 -19.088  -4.877  1.00  0.00           C  
ATOM   3753  CE2 PHE A 231       4.339 -16.777  -5.444  1.00  0.00           C  
ATOM   3754  CZ  PHE A 231       5.044 -17.695  -4.671  1.00  0.00           C  
ATOM   3755  H   PHE A 231       3.984 -19.680  -9.189  1.00  0.00           H  
ATOM   3756  HA  PHE A 231       2.330 -21.016  -7.360  1.00  0.00           H  
ATOM   3757 1HB  PHE A 231       2.201 -18.167  -8.420  1.00  0.00           H  
ATOM   3758 2HB  PHE A 231       1.170 -18.749  -7.122  1.00  0.00           H  
ATOM   3759  HD1 PHE A 231       3.696 -20.560  -6.010  1.00  0.00           H  
ATOM   3760  HD2 PHE A 231       2.882 -16.457  -6.966  1.00  0.00           H  
ATOM   3761  HE1 PHE A 231       5.369 -19.832  -4.297  1.00  0.00           H  
ATOM   3762  HE2 PHE A 231       4.512 -15.709  -5.314  1.00  0.00           H  
ATOM   3763  HZ  PHE A 231       5.754 -17.360  -3.917  1.00  0.00           H  
ATOM   3764  N   PRO A 232      -0.020 -21.297  -8.456  1.00  0.00           N  
ATOM   3765  CA  PRO A 232      -1.277 -21.445  -9.171  1.00  0.00           C  
ATOM   3766  C   PRO A 232      -1.991 -20.097  -9.348  1.00  0.00           C  
ATOM   3767  O   PRO A 232      -1.862 -19.208  -8.490  1.00  0.00           O  
ATOM   3768  CB  PRO A 232      -2.069 -22.391  -8.264  1.00  0.00           C  
ATOM   3769  CG  PRO A 232      -1.021 -23.150  -7.523  1.00  0.00           C  
ATOM   3770  CD  PRO A 232       0.065 -22.139  -7.271  1.00  0.00           C  
ATOM   3771  HA  PRO A 232      -1.086 -21.925 -10.142  1.00  0.00           H  
ATOM   3772 1HB  PRO A 232      -2.727 -21.813  -7.599  1.00  0.00           H  
ATOM   3773 2HB  PRO A 232      -2.716 -23.041  -8.871  1.00  0.00           H  
ATOM   3774 1HG  PRO A 232      -1.438 -23.565  -6.593  1.00  0.00           H  
ATOM   3775 2HG  PRO A 232      -0.674 -24.004  -8.124  1.00  0.00           H  
ATOM   3776 1HD  PRO A 232      -0.159 -21.582  -6.349  1.00  0.00           H  
ATOM   3777 2HD  PRO A 232       1.034 -22.654  -7.187  1.00  0.00           H  
ATOM   3778  N   LYS A 233      -2.721 -19.959 -10.455  1.00  0.00           N  
ATOM   3779  CA  LYS A 233      -3.507 -18.762 -10.761  1.00  0.00           C  
ATOM   3780  C   LYS A 233      -4.941 -18.966 -10.277  1.00  0.00           C  
ATOM   3781  O   LYS A 233      -5.731 -19.701 -10.900  1.00  0.00           O  
ATOM   3782  CB  LYS A 233      -3.483 -18.455 -12.259  1.00  0.00           C  
ATOM   3783  CG  LYS A 233      -4.310 -17.243 -12.666  1.00  0.00           C  
ATOM   3784  CD  LYS A 233      -3.688 -15.952 -12.153  1.00  0.00           C  
ATOM   3785  CE  LYS A 233      -4.520 -14.741 -12.547  1.00  0.00           C  
ATOM   3786  NZ  LYS A 233      -3.880 -13.465 -12.125  1.00  0.00           N  
ATOM   3787  H   LYS A 233      -2.723 -20.728 -11.109  1.00  0.00           H  
ATOM   3788  HA  LYS A 233      -3.092 -17.923 -10.201  1.00  0.00           H  
ATOM   3789 1HB  LYS A 233      -2.455 -18.282 -12.578  1.00  0.00           H  
ATOM   3790 2HB  LYS A 233      -3.857 -19.316 -12.813  1.00  0.00           H  
ATOM   3791 1HG  LYS A 233      -4.377 -17.196 -13.753  1.00  0.00           H  
ATOM   3792 2HG  LYS A 233      -5.317 -17.337 -12.261  1.00  0.00           H  
ATOM   3793 1HD  LYS A 233      -3.611 -15.992 -11.065  1.00  0.00           H  
ATOM   3794 2HD  LYS A 233      -2.685 -15.842 -12.566  1.00  0.00           H  
ATOM   3795 1HE  LYS A 233      -4.652 -14.727 -13.628  1.00  0.00           H  
ATOM   3796 2HE  LYS A 233      -5.504 -14.809 -12.083  1.00  0.00           H  
ATOM   3797 1HZ  LYS A 233      -4.462 -12.688 -12.404  1.00  0.00           H  
ATOM   3798 2HZ  LYS A 233      -3.769 -13.459 -11.121  1.00  0.00           H  
ATOM   3799 3HZ  LYS A 233      -2.974 -13.381 -12.564  1.00  0.00           H  
ATOM   3800  N   TRP A 234      -5.267 -18.339  -9.151  1.00  0.00           N  
ATOM   3801  CA  TRP A 234      -6.614 -18.350  -8.573  1.00  0.00           C  
ATOM   3802  C   TRP A 234      -7.382 -17.091  -8.963  1.00  0.00           C  
ATOM   3803  O   TRP A 234      -6.762 -16.023  -9.098  1.00  0.00           O  
ATOM   3804  CB  TRP A 234      -6.545 -18.458  -7.048  1.00  0.00           C  
ATOM   3805  CG  TRP A 234      -6.208 -19.834  -6.560  1.00  0.00           C  
ATOM   3806  CD1 TRP A 234      -7.026 -20.924  -6.567  1.00  0.00           C  
ATOM   3807  CD2 TRP A 234      -4.953 -20.277  -5.988  1.00  0.00           C  
ATOM   3808  NE1 TRP A 234      -6.371 -22.010  -6.040  1.00  0.00           N  
ATOM   3809  CE2 TRP A 234      -5.101 -21.632  -5.682  1.00  0.00           C  
ATOM   3810  CE3 TRP A 234      -3.735 -19.642  -5.717  1.00  0.00           C  
ATOM   3811  CZ2 TRP A 234      -4.076 -22.372  -5.113  1.00  0.00           C  
ATOM   3812  CZ3 TRP A 234      -2.707 -20.384  -5.148  1.00  0.00           C  
ATOM   3813  CH2 TRP A 234      -2.874 -21.714  -4.855  1.00  0.00           C  
ATOM   3814  H   TRP A 234      -4.533 -17.832  -8.678  1.00  0.00           H  
ATOM   3815  HA  TRP A 234      -7.132 -19.244  -8.919  1.00  0.00           H  
ATOM   3816 1HB  TRP A 234      -5.793 -17.765  -6.668  1.00  0.00           H  
ATOM   3817 2HB  TRP A 234      -7.504 -18.167  -6.619  1.00  0.00           H  
ATOM   3818  HD1 TRP A 234      -8.049 -20.932  -6.936  1.00  0.00           H  
ATOM   3819  HE1 TRP A 234      -6.759 -22.936  -5.932  1.00  0.00           H  
ATOM   3820  HE3 TRP A 234      -3.597 -18.586  -5.950  1.00  0.00           H  
ATOM   3821  HZ2 TRP A 234      -4.189 -23.429  -4.873  1.00  0.00           H  
ATOM   3822  HZ3 TRP A 234      -1.762 -19.881  -4.938  1.00  0.00           H  
ATOM   3823  HH2 TRP A 234      -2.046 -22.266  -4.409  1.00  0.00           H  
ATOM   3824  N   ALA A 235      -8.705 -17.216  -9.148  1.00  0.00           N  
ATOM   3825  CA  ALA A 235      -9.589 -16.058  -9.385  1.00  0.00           C  
ATOM   3826  C   ALA A 235      -9.897 -15.281  -8.115  1.00  0.00           C  
ATOM   3827  O   ALA A 235      -9.900 -15.809  -7.016  1.00  0.00           O  
ATOM   3828  CB  ALA A 235     -10.897 -16.495 -10.051  1.00  0.00           C  
ATOM   3829  H   ALA A 235      -9.105 -18.143  -9.124  1.00  0.00           H  
ATOM   3830  HA  ALA A 235      -9.072 -15.368 -10.053  1.00  0.00           H  
ATOM   3831 1HB  ALA A 235     -11.531 -15.624 -10.215  1.00  0.00           H  
ATOM   3832 2HB  ALA A 235     -10.678 -16.970 -11.008  1.00  0.00           H  
ATOM   3833 3HB  ALA A 235     -11.414 -17.203  -9.406  1.00  0.00           H  
ATOM   3834  N   ARG A 236     -10.193 -13.994  -8.261  1.00  0.00           N  
ATOM   3835  CA  ARG A 236     -10.576 -13.142  -7.133  1.00  0.00           C  
ATOM   3836  C   ARG A 236     -12.044 -13.366  -6.719  1.00  0.00           C  
ATOM   3837  O   ARG A 236     -12.941 -13.399  -7.593  1.00  0.00           O  
ATOM   3838  CB  ARG A 236     -10.368 -11.691  -7.536  1.00  0.00           C  
ATOM   3839  CG  ARG A 236     -10.703 -10.722  -6.458  1.00  0.00           C  
ATOM   3840  CD  ARG A 236     -10.291  -9.358  -6.902  1.00  0.00           C  
ATOM   3841  NE  ARG A 236     -10.597  -8.314  -5.930  1.00  0.00           N  
ATOM   3842  CZ  ARG A 236      -9.751  -7.903  -4.983  1.00  0.00           C  
ATOM   3843  NH1 ARG A 236      -8.573  -8.518  -4.830  1.00  0.00           N  
ATOM   3844  NH2 ARG A 236     -10.075  -6.861  -4.203  1.00  0.00           N  
ATOM   3845  H   ARG A 236     -10.150 -13.594  -9.187  1.00  0.00           H  
ATOM   3846  HA  ARG A 236      -9.936 -13.382  -6.285  1.00  0.00           H  
ATOM   3847 1HB  ARG A 236      -9.329 -11.538  -7.823  1.00  0.00           H  
ATOM   3848 2HB  ARG A 236     -10.985 -11.462  -8.405  1.00  0.00           H  
ATOM   3849 1HG  ARG A 236     -11.776 -10.744  -6.269  1.00  0.00           H  
ATOM   3850 2HG  ARG A 236     -10.169 -10.993  -5.546  1.00  0.00           H  
ATOM   3851 1HD  ARG A 236      -9.215  -9.340  -7.072  1.00  0.00           H  
ATOM   3852 2HD  ARG A 236     -10.809  -9.105  -7.826  1.00  0.00           H  
ATOM   3853  HE  ARG A 236     -11.508  -7.877  -5.980  1.00  0.00           H  
ATOM   3854 1HH1 ARG A 236      -8.325  -9.292  -5.430  1.00  0.00           H  
ATOM   3855 2HH1 ARG A 236      -7.931  -8.208  -4.114  1.00  0.00           H  
ATOM   3856 1HH2 ARG A 236     -10.960  -6.388  -4.333  1.00  0.00           H  
ATOM   3857 2HH2 ARG A 236      -9.437  -6.549  -3.487  1.00  0.00           H  
ATOM   3858  N   GLN A 237     -12.288 -13.431  -5.398  1.00  0.00           N  
ATOM   3859  CA  GLN A 237     -13.655 -13.506  -4.889  1.00  0.00           C  
ATOM   3860  C   GLN A 237     -14.202 -12.097  -4.569  1.00  0.00           C  
ATOM   3861  O   GLN A 237     -13.462 -11.161  -4.205  1.00  0.00           O  
ATOM   3862  CB  GLN A 237     -13.709 -14.393  -3.642  1.00  0.00           C  
ATOM   3863  CG  GLN A 237     -13.323 -15.841  -3.891  1.00  0.00           C  
ATOM   3864  CD  GLN A 237     -13.393 -16.684  -2.632  1.00  0.00           C  
ATOM   3865  OE1 GLN A 237     -14.400 -16.676  -1.919  1.00  0.00           O  
ATOM   3866  NE2 GLN A 237     -12.322 -17.417  -2.351  1.00  0.00           N  
ATOM   3867  H   GLN A 237     -11.519 -13.429  -4.744  1.00  0.00           H  
ATOM   3868  HA  GLN A 237     -14.285 -13.960  -5.654  1.00  0.00           H  
ATOM   3869 1HB  GLN A 237     -13.039 -13.993  -2.881  1.00  0.00           H  
ATOM   3870 2HB  GLN A 237     -14.718 -14.380  -3.230  1.00  0.00           H  
ATOM   3871 1HG  GLN A 237     -14.006 -16.267  -4.626  1.00  0.00           H  
ATOM   3872 2HG  GLN A 237     -12.300 -15.874  -4.268  1.00  0.00           H  
ATOM   3873 1HE2 GLN A 237     -12.310 -17.993  -1.533  1.00  0.00           H  
ATOM   3874 2HE2 GLN A 237     -11.526 -17.393  -2.957  1.00  0.00           H  
ATOM   3875  N   ASP A 238     -15.511 -11.948  -4.677  1.00  0.00           N  
ATOM   3876  CA  ASP A 238     -16.203 -10.714  -4.289  1.00  0.00           C  
ATOM   3877  C   ASP A 238     -16.312 -10.620  -2.773  1.00  0.00           C  
ATOM   3878  O   ASP A 238     -16.648 -11.616  -2.097  1.00  0.00           O  
ATOM   3879  CB  ASP A 238     -17.599 -10.653  -4.914  1.00  0.00           C  
ATOM   3880  CG  ASP A 238     -18.213  -9.260  -4.855  1.00  0.00           C  
ATOM   3881  OD1 ASP A 238     -18.107  -8.545  -5.823  1.00  0.00           O  
ATOM   3882  OD2 ASP A 238     -18.782  -8.926  -3.844  1.00  0.00           O  
ATOM   3883  H   ASP A 238     -16.050 -12.720  -5.041  1.00  0.00           H  
ATOM   3884  HA  ASP A 238     -15.637  -9.865  -4.673  1.00  0.00           H  
ATOM   3885 1HB  ASP A 238     -17.545 -10.967  -5.956  1.00  0.00           H  
ATOM   3886 2HB  ASP A 238     -18.260 -11.348  -4.396  1.00  0.00           H  
ATOM   3887  N   PHE A 239     -16.086  -9.435  -2.223  1.00  0.00           N  
ATOM   3888  CA  PHE A 239     -16.134  -9.313  -0.766  1.00  0.00           C  
ATOM   3889  C   PHE A 239     -17.500  -9.512  -0.195  1.00  0.00           C  
ATOM   3890  O   PHE A 239     -17.626  -9.784   1.035  1.00  0.00           O  
ATOM   3891  CB  PHE A 239     -15.620  -7.940  -0.330  1.00  0.00           C  
ATOM   3892  CG  PHE A 239     -14.127  -7.871  -0.180  1.00  0.00           C  
ATOM   3893  CD1 PHE A 239     -13.350  -7.216  -1.124  1.00  0.00           C  
ATOM   3894  CD2 PHE A 239     -13.497  -8.461   0.905  1.00  0.00           C  
ATOM   3895  CE1 PHE A 239     -11.976  -7.153  -0.986  1.00  0.00           C  
ATOM   3896  CE2 PHE A 239     -12.124  -8.398   1.046  1.00  0.00           C  
ATOM   3897  CZ  PHE A 239     -11.363  -7.743   0.099  1.00  0.00           C  
ATOM   3898  H   PHE A 239     -15.883  -8.616  -2.779  1.00  0.00           H  
ATOM   3899  HA  PHE A 239     -15.504 -10.091  -0.333  1.00  0.00           H  
ATOM   3900 1HB  PHE A 239     -15.923  -7.190  -1.060  1.00  0.00           H  
ATOM   3901 2HB  PHE A 239     -16.071  -7.669   0.623  1.00  0.00           H  
ATOM   3902  HD1 PHE A 239     -13.835  -6.748  -1.981  1.00  0.00           H  
ATOM   3903  HD2 PHE A 239     -14.098  -8.979   1.653  1.00  0.00           H  
ATOM   3904  HE1 PHE A 239     -11.377  -6.635  -1.735  1.00  0.00           H  
ATOM   3905  HE2 PHE A 239     -11.641  -8.866   1.904  1.00  0.00           H  
ATOM   3906  HZ  PHE A 239     -10.281  -7.694   0.207  1.00  0.00           H  
ATOM   3907  N   SER A 240     -18.547  -9.436  -1.034  1.00  0.00           N  
ATOM   3908  CA  SER A 240     -19.892  -9.682  -0.566  1.00  0.00           C  
ATOM   3909  C   SER A 240     -20.024 -11.125  -0.090  1.00  0.00           C  
ATOM   3910  O   SER A 240     -20.946 -11.425   0.658  1.00  0.00           O  
ATOM   3911  CB  SER A 240     -20.891  -9.397  -1.670  1.00  0.00           C  
ATOM   3912  OG  SER A 240     -20.754 -10.314  -2.721  1.00  0.00           O  
ATOM   3913  H   SER A 240     -18.399  -9.203  -2.006  1.00  0.00           H  
ATOM   3914  HA  SER A 240     -20.079  -9.045   0.300  1.00  0.00           H  
ATOM   3915 1HB  SER A 240     -21.903  -9.449  -1.268  1.00  0.00           H  
ATOM   3916 2HB  SER A 240     -20.741  -8.385  -2.045  1.00  0.00           H  
ATOM   3917  HG  SER A 240     -19.856 -10.212  -3.046  1.00  0.00           H  
ATOM   3918  N   LYS A 241     -19.113 -12.010  -0.555  1.00  0.00           N  
ATOM   3919  CA  LYS A 241     -19.145 -13.369  -0.049  1.00  0.00           C  
ATOM   3920  C   LYS A 241     -18.112 -13.622   1.053  1.00  0.00           C  
ATOM   3921  O   LYS A 241     -18.276 -14.566   1.864  1.00  0.00           O  
ATOM   3922  CB  LYS A 241     -18.929 -14.355  -1.199  1.00  0.00           C  
ATOM   3923  CG  LYS A 241     -20.043 -14.362  -2.238  1.00  0.00           C  
ATOM   3924  CD  LYS A 241     -19.779 -15.395  -3.324  1.00  0.00           C  
ATOM   3925  CE  LYS A 241     -20.901 -15.417  -4.351  1.00  0.00           C  
ATOM   3926  NZ  LYS A 241     -20.648 -16.412  -5.429  1.00  0.00           N  
ATOM   3927  H   LYS A 241     -18.415 -11.756  -1.240  1.00  0.00           H  
ATOM   3928  HA  LYS A 241     -20.110 -13.538   0.429  1.00  0.00           H  
ATOM   3929 1HB  LYS A 241     -17.996 -14.118  -1.711  1.00  0.00           H  
ATOM   3930 2HB  LYS A 241     -18.837 -15.365  -0.800  1.00  0.00           H  
ATOM   3931 1HG  LYS A 241     -20.992 -14.593  -1.752  1.00  0.00           H  
ATOM   3932 2HG  LYS A 241     -20.120 -13.377  -2.696  1.00  0.00           H  
ATOM   3933 1HD  LYS A 241     -18.840 -15.161  -3.827  1.00  0.00           H  
ATOM   3934 2HD  LYS A 241     -19.693 -16.383  -2.873  1.00  0.00           H  
ATOM   3935 1HE  LYS A 241     -21.840 -15.664  -3.859  1.00  0.00           H  
ATOM   3936 2HE  LYS A 241     -21.001 -14.430  -4.802  1.00  0.00           H  
ATOM   3937 1HZ  LYS A 241     -21.413 -16.395  -6.089  1.00  0.00           H  
ATOM   3938 2HZ  LYS A 241     -19.787 -16.181  -5.906  1.00  0.00           H  
ATOM   3939 3HZ  LYS A 241     -20.572 -17.334  -5.026  1.00  0.00           H  
ATOM   3940  N   VAL A 242     -17.094 -12.784   1.105  1.00  0.00           N  
ATOM   3941  CA  VAL A 242     -16.013 -12.956   2.079  1.00  0.00           C  
ATOM   3942  C   VAL A 242     -16.372 -12.413   3.469  1.00  0.00           C  
ATOM   3943  O   VAL A 242     -16.058 -13.027   4.495  1.00  0.00           O  
ATOM   3944  CB  VAL A 242     -14.741 -12.245   1.576  1.00  0.00           C  
ATOM   3945  CG1 VAL A 242     -13.610 -12.405   2.581  1.00  0.00           C  
ATOM   3946  CG2 VAL A 242     -14.340 -12.802   0.218  1.00  0.00           C  
ATOM   3947  H   VAL A 242     -17.057 -12.008   0.460  1.00  0.00           H  
ATOM   3948  HA  VAL A 242     -15.844 -14.023   2.224  1.00  0.00           H  
ATOM   3949  HB  VAL A 242     -14.944 -11.178   1.487  1.00  0.00           H  
ATOM   3950 1HG1 VAL A 242     -12.720 -11.897   2.210  1.00  0.00           H  
ATOM   3951 2HG1 VAL A 242     -13.906 -11.968   3.534  1.00  0.00           H  
ATOM   3952 3HG1 VAL A 242     -13.392 -13.464   2.717  1.00  0.00           H  
ATOM   3953 1HG2 VAL A 242     -13.441 -12.294  -0.131  1.00  0.00           H  
ATOM   3954 2HG2 VAL A 242     -14.143 -13.870   0.307  1.00  0.00           H  
ATOM   3955 3HG2 VAL A 242     -15.148 -12.639  -0.495  1.00  0.00           H  
ATOM   3956  N   VAL A 243     -16.965 -11.213   3.528  1.00  0.00           N  
ATOM   3957  CA  VAL A 243     -17.315 -10.605   4.828  1.00  0.00           C  
ATOM   3958  C   VAL A 243     -18.786 -10.190   4.959  1.00  0.00           C  
ATOM   3959  O   VAL A 243     -19.074  -9.087   5.388  1.00  0.00           O  
ATOM   3960  CB  VAL A 243     -16.436  -9.364   5.069  1.00  0.00           C  
ATOM   3961  CG1 VAL A 243     -14.991  -9.775   5.315  1.00  0.00           C  
ATOM   3962  CG2 VAL A 243     -16.534  -8.421   3.880  1.00  0.00           C  
ATOM   3963  H   VAL A 243     -17.178 -10.712   2.677  1.00  0.00           H  
ATOM   3964  HA  VAL A 243     -17.219 -11.367   5.603  1.00  0.00           H  
ATOM   3965  HB  VAL A 243     -16.782  -8.854   5.968  1.00  0.00           H  
ATOM   3966 1HG1 VAL A 243     -14.384  -8.885   5.484  1.00  0.00           H  
ATOM   3967 2HG1 VAL A 243     -14.941 -10.420   6.192  1.00  0.00           H  
ATOM   3968 3HG1 VAL A 243     -14.613 -10.311   4.445  1.00  0.00           H  
ATOM   3969 1HG2 VAL A 243     -15.910  -7.545   4.058  1.00  0.00           H  
ATOM   3970 2HG2 VAL A 243     -16.193  -8.933   2.980  1.00  0.00           H  
ATOM   3971 3HG2 VAL A 243     -17.570  -8.107   3.749  1.00  0.00           H  
ATOM   3972  N   PRO A 244     -19.756 -11.078   4.631  1.00  0.00           N  
ATOM   3973  CA  PRO A 244     -21.129 -10.657   4.980  1.00  0.00           C  
ATOM   3974  C   PRO A 244     -21.335 -10.677   6.504  1.00  0.00           C  
ATOM   3975  O   PRO A 244     -20.651 -11.443   7.191  1.00  0.00           O  
ATOM   3976  CB  PRO A 244     -22.004 -11.699   4.278  1.00  0.00           C  
ATOM   3977  CG  PRO A 244     -21.166 -12.932   4.267  1.00  0.00           C  
ATOM   3978  CD  PRO A 244     -19.767 -12.432   4.022  1.00  0.00           C  
ATOM   3979  HA  PRO A 244     -21.321  -9.660   4.556  1.00  0.00           H  
ATOM   3980 1HB  PRO A 244     -22.948 -11.830   4.827  1.00  0.00           H  
ATOM   3981 2HB  PRO A 244     -22.265 -11.352   3.267  1.00  0.00           H  
ATOM   3982 1HG  PRO A 244     -21.264 -13.466   5.224  1.00  0.00           H  
ATOM   3983 2HG  PRO A 244     -21.513 -13.621   3.482  1.00  0.00           H  
ATOM   3984 1HD  PRO A 244     -19.047 -13.099   4.519  1.00  0.00           H  
ATOM   3985 2HD  PRO A 244     -19.576 -12.392   2.939  1.00  0.00           H  
ATOM   3986  N   PRO A 245     -22.270  -9.873   7.050  1.00  0.00           N  
ATOM   3987  CA  PRO A 245     -23.189  -8.900   6.448  1.00  0.00           C  
ATOM   3988  C   PRO A 245     -22.650  -7.473   6.307  1.00  0.00           C  
ATOM   3989  O   PRO A 245     -23.415  -6.505   6.386  1.00  0.00           O  
ATOM   3990  CB  PRO A 245     -24.366  -8.928   7.436  1.00  0.00           C  
ATOM   3991  CG  PRO A 245     -23.659  -8.984   8.746  1.00  0.00           C  
ATOM   3992  CD  PRO A 245     -22.505  -9.991   8.478  1.00  0.00           C  
ATOM   3993  HA  PRO A 245     -23.491  -9.256   5.451  1.00  0.00           H  
ATOM   3994 1HB  PRO A 245     -24.991  -8.032   7.302  1.00  0.00           H  
ATOM   3995 2HB  PRO A 245     -25.006  -9.799   7.235  1.00  0.00           H  
ATOM   3996 1HG  PRO A 245     -23.305  -7.981   9.029  1.00  0.00           H  
ATOM   3997 2HG  PRO A 245     -24.349  -9.312   9.536  1.00  0.00           H  
ATOM   3998 1HD  PRO A 245     -21.616  -9.693   9.053  1.00  0.00           H  
ATOM   3999 2HD  PRO A 245     -22.828 -11.004   8.760  1.00  0.00           H  
ATOM   4000  N   LEU A 246     -21.351  -7.326   6.108  1.00  0.00           N  
ATOM   4001  CA  LEU A 246     -20.769  -6.004   6.050  1.00  0.00           C  
ATOM   4002  C   LEU A 246     -21.362  -5.145   4.908  1.00  0.00           C  
ATOM   4003  O   LEU A 246     -21.507  -5.625   3.776  1.00  0.00           O  
ATOM   4004  CB  LEU A 246     -19.249  -6.126   5.878  1.00  0.00           C  
ATOM   4005  CG  LEU A 246     -18.458  -4.818   6.007  1.00  0.00           C  
ATOM   4006  CD1 LEU A 246     -18.615  -4.265   7.417  1.00  0.00           C  
ATOM   4007  CD2 LEU A 246     -16.994  -5.076   5.680  1.00  0.00           C  
ATOM   4008  H   LEU A 246     -20.754  -8.132   5.994  1.00  0.00           H  
ATOM   4009  HA  LEU A 246     -20.993  -5.486   6.982  1.00  0.00           H  
ATOM   4010 1HB  LEU A 246     -18.869  -6.818   6.629  1.00  0.00           H  
ATOM   4011 2HB  LEU A 246     -19.043  -6.543   4.893  1.00  0.00           H  
ATOM   4012  HG  LEU A 246     -18.860  -4.080   5.312  1.00  0.00           H  
ATOM   4013 1HD1 LEU A 246     -18.053  -3.336   7.508  1.00  0.00           H  
ATOM   4014 2HD1 LEU A 246     -19.669  -4.072   7.616  1.00  0.00           H  
ATOM   4015 3HD1 LEU A 246     -18.236  -4.990   8.136  1.00  0.00           H  
ATOM   4016 1HD2 LEU A 246     -16.432  -4.146   5.771  1.00  0.00           H  
ATOM   4017 2HD2 LEU A 246     -16.591  -5.813   6.375  1.00  0.00           H  
ATOM   4018 3HD2 LEU A 246     -16.910  -5.454   4.661  1.00  0.00           H  
ATOM   4019  N   ASP A 247     -21.685  -3.879   5.188  1.00  0.00           N  
ATOM   4020  CA  ASP A 247     -22.331  -3.045   4.190  1.00  0.00           C  
ATOM   4021  C   ASP A 247     -21.321  -2.525   3.168  1.00  0.00           C  
ATOM   4022  O   ASP A 247     -20.149  -2.817   3.234  1.00  0.00           O  
ATOM   4023  CB  ASP A 247     -23.047  -1.870   4.861  1.00  0.00           C  
ATOM   4024  CG  ASP A 247     -22.087  -0.897   5.532  1.00  0.00           C  
ATOM   4025  OD1 ASP A 247     -20.927  -0.909   5.194  1.00  0.00           O  
ATOM   4026  OD2 ASP A 247     -22.523  -0.152   6.377  1.00  0.00           O  
ATOM   4027  H   ASP A 247     -21.482  -3.490   6.097  1.00  0.00           H  
ATOM   4028  HA  ASP A 247     -23.052  -3.655   3.644  1.00  0.00           H  
ATOM   4029 1HB  ASP A 247     -23.630  -1.327   4.117  1.00  0.00           H  
ATOM   4030 2HB  ASP A 247     -23.743  -2.247   5.610  1.00  0.00           H  
ATOM   4031  N   GLU A 248     -21.827  -1.761   2.203  1.00  0.00           N  
ATOM   4032  CA  GLU A 248     -21.060  -1.315   1.051  1.00  0.00           C  
ATOM   4033  C   GLU A 248     -19.866  -0.445   1.429  1.00  0.00           C  
ATOM   4034  O   GLU A 248     -18.812  -0.520   0.816  1.00  0.00           O  
ATOM   4035  CB  GLU A 248     -21.969  -0.545   0.090  1.00  0.00           C  
ATOM   4036  CG  GLU A 248     -22.994  -1.407  -0.633  1.00  0.00           C  
ATOM   4037  CD  GLU A 248     -23.954  -0.601  -1.464  1.00  0.00           C  
ATOM   4038  OE1 GLU A 248     -23.913   0.603  -1.384  1.00  0.00           O  
ATOM   4039  OE2 GLU A 248     -24.729  -1.191  -2.179  1.00  0.00           O  
ATOM   4040  H   GLU A 248     -22.795  -1.484   2.288  1.00  0.00           H  
ATOM   4041  HA  GLU A 248     -20.678  -2.193   0.528  1.00  0.00           H  
ATOM   4042 1HB  GLU A 248     -22.509   0.227   0.640  1.00  0.00           H  
ATOM   4043 2HB  GLU A 248     -21.361  -0.045  -0.664  1.00  0.00           H  
ATOM   4044 1HG  GLU A 248     -22.471  -2.109  -1.281  1.00  0.00           H  
ATOM   4045 2HG  GLU A 248     -23.553  -1.982   0.104  1.00  0.00           H  
ATOM   4046  N   ASP A 249     -20.062   0.443   2.402  1.00  0.00           N  
ATOM   4047  CA  ASP A 249     -18.934   1.315   2.802  1.00  0.00           C  
ATOM   4048  C   ASP A 249     -17.833   0.516   3.512  1.00  0.00           C  
ATOM   4049  O   ASP A 249     -16.642   0.736   3.292  1.00  0.00           O  
ATOM   4050  CB  ASP A 249     -19.419   2.440   3.719  1.00  0.00           C  
ATOM   4051  CG  ASP A 249     -20.243   3.490   2.984  1.00  0.00           C  
ATOM   4052  OD1 ASP A 249     -20.220   3.496   1.776  1.00  0.00           O  
ATOM   4053  OD2 ASP A 249     -20.887   4.275   3.638  1.00  0.00           O  
ATOM   4054  H   ASP A 249     -20.950   0.540   2.874  1.00  0.00           H  
ATOM   4055  HA  ASP A 249     -18.508   1.763   1.903  1.00  0.00           H  
ATOM   4056 1HB  ASP A 249     -20.026   2.020   4.521  1.00  0.00           H  
ATOM   4057 2HB  ASP A 249     -18.561   2.930   4.179  1.00  0.00           H  
ATOM   4058  N   GLY A 250     -18.255  -0.426   4.367  1.00  0.00           N  
ATOM   4059  CA  GLY A 250     -17.264  -1.299   5.052  1.00  0.00           C  
ATOM   4060  C   GLY A 250     -16.489  -2.165   4.053  1.00  0.00           C  
ATOM   4061  O   GLY A 250     -15.276  -2.248   4.113  1.00  0.00           O  
ATOM   4062  H   GLY A 250     -19.238  -0.554   4.557  1.00  0.00           H  
ATOM   4063 1HA  GLY A 250     -16.565  -0.683   5.618  1.00  0.00           H  
ATOM   4064 2HA  GLY A 250     -17.778  -1.941   5.767  1.00  0.00           H  
ATOM   4065  N   ARG A 251     -17.213  -2.773   3.101  1.00  0.00           N  
ATOM   4066  CA  ARG A 251     -16.542  -3.625   2.105  1.00  0.00           C  
ATOM   4067  C   ARG A 251     -15.577  -2.808   1.258  1.00  0.00           C  
ATOM   4068  O   ARG A 251     -14.469  -3.232   0.971  1.00  0.00           O  
ATOM   4069  CB  ARG A 251     -17.556  -4.303   1.196  1.00  0.00           C  
ATOM   4070  CG  ARG A 251     -18.380  -5.395   1.859  1.00  0.00           C  
ATOM   4071  CD  ARG A 251     -19.049  -6.264   0.857  1.00  0.00           C  
ATOM   4072  NE  ARG A 251     -19.972  -5.515   0.020  1.00  0.00           N  
ATOM   4073  CZ  ARG A 251     -21.287  -5.369   0.272  1.00  0.00           C  
ATOM   4074  NH1 ARG A 251     -21.817  -5.925   1.339  1.00  0.00           N  
ATOM   4075  NH2 ARG A 251     -22.045  -4.666  -0.552  1.00  0.00           N  
ATOM   4076  H   ARG A 251     -18.215  -2.657   3.053  1.00  0.00           H  
ATOM   4077  HA  ARG A 251     -15.925  -4.354   2.633  1.00  0.00           H  
ATOM   4078 1HB  ARG A 251     -18.249  -3.558   0.806  1.00  0.00           H  
ATOM   4079 2HB  ARG A 251     -17.042  -4.748   0.345  1.00  0.00           H  
ATOM   4080 1HG  ARG A 251     -17.730  -6.019   2.474  1.00  0.00           H  
ATOM   4081 2HG  ARG A 251     -19.148  -4.942   2.487  1.00  0.00           H  
ATOM   4082 1HD  ARG A 251     -18.298  -6.720   0.212  1.00  0.00           H  
ATOM   4083 2HD  ARG A 251     -19.610  -7.045   1.369  1.00  0.00           H  
ATOM   4084  HE  ARG A 251     -19.601  -5.072  -0.810  1.00  0.00           H  
ATOM   4085 1HH1 ARG A 251     -21.239  -6.462   1.969  1.00  0.00           H  
ATOM   4086 2HH1 ARG A 251     -22.803  -5.816   1.528  1.00  0.00           H  
ATOM   4087 1HH2 ARG A 251     -21.637  -4.238  -1.372  1.00  0.00           H  
ATOM   4088 2HH2 ARG A 251     -23.030  -4.557  -0.363  1.00  0.00           H  
ATOM   4089  N   SER A 252     -15.970  -1.554   0.885  1.00  0.00           N  
ATOM   4090  CA  SER A 252     -15.131  -0.640   0.092  1.00  0.00           C  
ATOM   4091  C   SER A 252     -13.822  -0.324   0.826  1.00  0.00           C  
ATOM   4092  O   SER A 252     -12.704  -0.331   0.277  1.00  0.00           O  
ATOM   4093  CB  SER A 252     -15.882   0.645  -0.199  1.00  0.00           C  
ATOM   4094  OG  SER A 252     -16.992   0.403  -1.019  1.00  0.00           O  
ATOM   4095  H   SER A 252     -16.888  -1.251   1.177  1.00  0.00           H  
ATOM   4096  HA  SER A 252     -14.951  -1.095  -0.883  1.00  0.00           H  
ATOM   4097 1HB  SER A 252     -16.210   1.094   0.738  1.00  0.00           H  
ATOM   4098 2HB  SER A 252     -15.215   1.354  -0.687  1.00  0.00           H  
ATOM   4099  HG  SER A 252     -17.411   1.256  -1.156  1.00  0.00           H  
ATOM   4100  N   LEU A 253     -13.990   0.003   2.122  1.00  0.00           N  
ATOM   4101  CA  LEU A 253     -12.819   0.283   2.952  1.00  0.00           C  
ATOM   4102  C   LEU A 253     -11.903  -0.950   3.086  1.00  0.00           C  
ATOM   4103  O   LEU A 253     -10.703  -0.891   2.877  1.00  0.00           O  
ATOM   4104  CB  LEU A 253     -13.267   0.750   4.343  1.00  0.00           C  
ATOM   4105  CG  LEU A 253     -12.141   1.007   5.353  1.00  0.00           C  
ATOM   4106  CD1 LEU A 253     -11.201   2.072   4.806  1.00  0.00           C  
ATOM   4107  CD2 LEU A 253     -12.740   1.437   6.683  1.00  0.00           C  
ATOM   4108  H   LEU A 253     -14.911   0.059   2.535  1.00  0.00           H  
ATOM   4109  HA  LEU A 253     -12.236   1.069   2.473  1.00  0.00           H  
ATOM   4110 1HB  LEU A 253     -13.831   1.675   4.234  1.00  0.00           H  
ATOM   4111 2HB  LEU A 253     -13.927  -0.006   4.768  1.00  0.00           H  
ATOM   4112  HG  LEU A 253     -11.563   0.093   5.493  1.00  0.00           H  
ATOM   4113 1HD1 LEU A 253     -10.400   2.255   5.523  1.00  0.00           H  
ATOM   4114 2HD1 LEU A 253     -10.771   1.730   3.864  1.00  0.00           H  
ATOM   4115 3HD1 LEU A 253     -11.755   2.995   4.639  1.00  0.00           H  
ATOM   4116 1HD2 LEU A 253     -11.940   1.618   7.401  1.00  0.00           H  
ATOM   4117 2HD2 LEU A 253     -13.317   2.351   6.544  1.00  0.00           H  
ATOM   4118 3HD2 LEU A 253     -13.394   0.649   7.059  1.00  0.00           H  
ATOM   4119  N   LEU A 254     -12.520  -2.099   3.406  1.00  0.00           N  
ATOM   4120  CA  LEU A 254     -11.713  -3.317   3.560  1.00  0.00           C  
ATOM   4121  C   LEU A 254     -10.916  -3.645   2.298  1.00  0.00           C  
ATOM   4122  O   LEU A 254      -9.719  -3.962   2.374  1.00  0.00           O  
ATOM   4123  CB  LEU A 254     -12.614  -4.499   3.927  1.00  0.00           C  
ATOM   4124  CG  LEU A 254     -11.897  -5.852   4.067  1.00  0.00           C  
ATOM   4125  CD1 LEU A 254     -10.832  -5.843   5.149  1.00  0.00           C  
ATOM   4126  CD2 LEU A 254     -12.914  -6.959   4.326  1.00  0.00           C  
ATOM   4127  H   LEU A 254     -13.519  -2.149   3.543  1.00  0.00           H  
ATOM   4128  HA  LEU A 254     -10.996  -3.158   4.365  1.00  0.00           H  
ATOM   4129 1HB  LEU A 254     -13.105  -4.280   4.873  1.00  0.00           H  
ATOM   4130 2HB  LEU A 254     -13.380  -4.603   3.159  1.00  0.00           H  
ATOM   4131  HG  LEU A 254     -11.354  -6.073   3.148  1.00  0.00           H  
ATOM   4132 1HD1 LEU A 254     -10.360  -6.824   5.202  1.00  0.00           H  
ATOM   4133 2HD1 LEU A 254     -10.079  -5.091   4.912  1.00  0.00           H  
ATOM   4134 3HD1 LEU A 254     -11.290  -5.609   6.109  1.00  0.00           H  
ATOM   4135 1HD2 LEU A 254     -12.396  -7.913   4.423  1.00  0.00           H  
ATOM   4136 2HD2 LEU A 254     -13.457  -6.745   5.247  1.00  0.00           H  
ATOM   4137 3HD2 LEU A 254     -13.616  -7.010   3.494  1.00  0.00           H  
ATOM   4138  N   SER A 255     -11.580  -3.572   1.155  1.00  0.00           N  
ATOM   4139  CA  SER A 255     -10.923  -3.836  -0.116  1.00  0.00           C  
ATOM   4140  C   SER A 255      -9.723  -2.918  -0.294  1.00  0.00           C  
ATOM   4141  O   SER A 255      -8.632  -3.328  -0.683  1.00  0.00           O  
ATOM   4142  CB  SER A 255     -11.897  -3.646  -1.263  1.00  0.00           C  
ATOM   4143  OG  SER A 255     -11.280  -3.905  -2.494  1.00  0.00           O  
ATOM   4144  H   SER A 255     -12.561  -3.329   1.161  1.00  0.00           H  
ATOM   4145  HA  SER A 255     -10.509  -4.845  -0.089  1.00  0.00           H  
ATOM   4146 1HB  SER A 255     -12.748  -4.314  -1.132  1.00  0.00           H  
ATOM   4147 2HB  SER A 255     -12.277  -2.625  -1.251  1.00  0.00           H  
ATOM   4148  HG  SER A 255     -11.954  -3.765  -3.163  1.00  0.00           H  
ATOM   4149  N   GLN A 256      -9.905  -1.632   0.043  1.00  0.00           N  
ATOM   4150  CA  GLN A 256      -8.804  -0.674  -0.072  1.00  0.00           C  
ATOM   4151  C   GLN A 256      -7.680  -0.944   0.907  1.00  0.00           C  
ATOM   4152  O   GLN A 256      -6.524  -0.639   0.628  1.00  0.00           O  
ATOM   4153  CB  GLN A 256      -9.320   0.753   0.133  1.00  0.00           C  
ATOM   4154  CG  GLN A 256     -10.219   1.256  -0.984  1.00  0.00           C  
ATOM   4155  CD  GLN A 256     -10.850   2.596  -0.660  1.00  0.00           C  
ATOM   4156  OE1 GLN A 256     -11.006   2.958   0.510  1.00  0.00           O  
ATOM   4157  NE2 GLN A 256     -11.219   3.342  -1.695  1.00  0.00           N  
ATOM   4158  H   GLN A 256     -10.802  -1.312   0.379  1.00  0.00           H  
ATOM   4159  HA  GLN A 256      -8.341  -0.795  -1.051  1.00  0.00           H  
ATOM   4160 1HB  GLN A 256      -9.881   0.806   1.066  1.00  0.00           H  
ATOM   4161 2HB  GLN A 256      -8.476   1.437   0.219  1.00  0.00           H  
ATOM   4162 1HG  GLN A 256      -9.626   1.368  -1.891  1.00  0.00           H  
ATOM   4163 2HG  GLN A 256     -11.018   0.532  -1.148  1.00  0.00           H  
ATOM   4164 1HE2 GLN A 256     -11.641   4.237  -1.543  1.00  0.00           H  
ATOM   4165 2HE2 GLN A 256     -11.075   3.010  -2.627  1.00  0.00           H  
ATOM   4166  N   MET A 257      -8.011  -1.537   2.055  1.00  0.00           N  
ATOM   4167  CA  MET A 257      -6.981  -1.889   3.056  1.00  0.00           C  
ATOM   4168  C   MET A 257      -6.244  -3.184   2.702  1.00  0.00           C  
ATOM   4169  O   MET A 257      -5.183  -3.445   3.253  1.00  0.00           O  
ATOM   4170  CB  MET A 257      -7.615  -2.011   4.440  1.00  0.00           C  
ATOM   4171  CG  MET A 257      -8.163  -0.705   4.999  1.00  0.00           C  
ATOM   4172  SD  MET A 257      -8.964  -0.917   6.601  1.00  0.00           S  
ATOM   4173  CE  MET A 257      -7.540  -1.006   7.683  1.00  0.00           C  
ATOM   4174  H   MET A 257      -8.979  -1.752   2.249  1.00  0.00           H  
ATOM   4175  HA  MET A 257      -6.240  -1.089   3.085  1.00  0.00           H  
ATOM   4176 1HB  MET A 257      -8.433  -2.728   4.403  1.00  0.00           H  
ATOM   4177 2HB  MET A 257      -6.876  -2.393   5.146  1.00  0.00           H  
ATOM   4178 1HG  MET A 257      -7.350   0.012   5.112  1.00  0.00           H  
ATOM   4179 2HG  MET A 257      -8.890  -0.288   4.303  1.00  0.00           H  
ATOM   4180 1HE  MET A 257      -7.873  -1.137   8.713  1.00  0.00           H  
ATOM   4181 2HE  MET A 257      -6.914  -1.850   7.392  1.00  0.00           H  
ATOM   4182 3HE  MET A 257      -6.964  -0.083   7.602  1.00  0.00           H  
ATOM   4183  N   LEU A 258      -6.826  -3.985   1.797  1.00  0.00           N  
ATOM   4184  CA  LEU A 258      -6.240  -5.256   1.357  1.00  0.00           C  
ATOM   4185  C   LEU A 258      -5.762  -5.191  -0.096  1.00  0.00           C  
ATOM   4186  O   LEU A 258      -5.651  -6.222  -0.733  1.00  0.00           O  
ATOM   4187  CB  LEU A 258      -7.238  -6.409   1.560  1.00  0.00           C  
ATOM   4188  CG  LEU A 258      -7.603  -6.700   2.999  1.00  0.00           C  
ATOM   4189  CD1 LEU A 258      -8.651  -7.831   3.058  1.00  0.00           C  
ATOM   4190  CD2 LEU A 258      -6.399  -7.022   3.878  1.00  0.00           C  
ATOM   4191  H   LEU A 258      -7.709  -3.689   1.406  1.00  0.00           H  
ATOM   4192  HA  LEU A 258      -5.353  -5.453   1.958  1.00  0.00           H  
ATOM   4193 1HB  LEU A 258      -8.155  -6.175   1.022  1.00  0.00           H  
ATOM   4194 2HB  LEU A 258      -6.812  -7.317   1.133  1.00  0.00           H  
ATOM   4195  HG  LEU A 258      -8.100  -5.830   3.431  1.00  0.00           H  
ATOM   4196 1HD1 LEU A 258      -8.910  -8.035   4.097  1.00  0.00           H  
ATOM   4197 2HD1 LEU A 258      -9.546  -7.527   2.515  1.00  0.00           H  
ATOM   4198 3HD1 LEU A 258      -8.239  -8.732   2.604  1.00  0.00           H  
ATOM   4199 1HD2 LEU A 258      -6.734  -7.219   4.897  1.00  0.00           H  
ATOM   4200 2HD2 LEU A 258      -5.889  -7.903   3.487  1.00  0.00           H  
ATOM   4201 3HD2 LEU A 258      -5.712  -6.176   3.879  1.00  0.00           H  
ATOM   4202  N   HIS A 259      -5.425  -4.003  -0.596  1.00  0.00           N  
ATOM   4203  CA  HIS A 259      -4.813  -3.953  -1.913  1.00  0.00           C  
ATOM   4204  C   HIS A 259      -3.496  -4.713  -1.895  1.00  0.00           C  
ATOM   4205  O   HIS A 259      -2.730  -4.660  -0.928  1.00  0.00           O  
ATOM   4206  CB  HIS A 259      -4.580  -2.505  -2.358  1.00  0.00           C  
ATOM   4207  CG  HIS A 259      -5.798  -1.848  -2.930  1.00  0.00           C  
ATOM   4208  ND1 HIS A 259      -6.613  -2.469  -3.854  1.00  0.00           N  
ATOM   4209  CD2 HIS A 259      -6.338  -0.627  -2.711  1.00  0.00           C  
ATOM   4210  CE1 HIS A 259      -7.604  -1.655  -4.177  1.00  0.00           C  
ATOM   4211  NE2 HIS A 259      -7.459  -0.532  -3.498  1.00  0.00           N  
ATOM   4212  H   HIS A 259      -5.580  -3.141  -0.093  1.00  0.00           H  
ATOM   4213  HA  HIS A 259      -5.466  -4.437  -2.639  1.00  0.00           H  
ATOM   4214 1HB  HIS A 259      -4.268  -1.896  -1.509  1.00  0.00           H  
ATOM   4215 2HB  HIS A 259      -3.813  -2.469  -3.132  1.00  0.00           H  
ATOM   4216  HD2 HIS A 259      -6.048   0.207  -2.071  1.00  0.00           H  
ATOM   4217  HE1 HIS A 259      -8.362  -1.962  -4.897  1.00  0.00           H  
ATOM   4218  HE2 HIS A 259      -8.069   0.272  -3.543  1.00  0.00           H  
ATOM   4219  N   TYR A 260      -3.182  -5.387  -3.003  1.00  0.00           N  
ATOM   4220  CA  TYR A 260      -1.907  -6.081  -3.105  1.00  0.00           C  
ATOM   4221  C   TYR A 260      -0.713  -5.126  -3.149  1.00  0.00           C  
ATOM   4222  O   TYR A 260       0.320  -5.363  -2.524  1.00  0.00           O  
ATOM   4223  CB  TYR A 260      -1.888  -6.982  -4.349  1.00  0.00           C  
ATOM   4224  CG  TYR A 260      -2.461  -8.353  -4.144  1.00  0.00           C  
ATOM   4225  CD1 TYR A 260      -1.909  -9.206  -3.161  1.00  0.00           C  
ATOM   4226  CD2 TYR A 260      -3.536  -8.806  -4.900  1.00  0.00           C  
ATOM   4227  CE1 TYR A 260      -2.410 -10.494  -2.971  1.00  0.00           C  
ATOM   4228  CE2 TYR A 260      -4.055 -10.089  -4.716  1.00  0.00           C  
ATOM   4229  CZ  TYR A 260      -3.476 -10.922  -3.749  1.00  0.00           C  
ATOM   4230  OH  TYR A 260      -3.944 -12.206  -3.547  1.00  0.00           O  
ATOM   4231  H   TYR A 260      -3.826  -5.423  -3.781  1.00  0.00           H  
ATOM   4232  HA  TYR A 260      -1.781  -6.705  -2.220  1.00  0.00           H  
ATOM   4233 1HB  TYR A 260      -2.452  -6.505  -5.153  1.00  0.00           H  
ATOM   4234 2HB  TYR A 260      -0.862  -7.101  -4.696  1.00  0.00           H  
ATOM   4235  HD1 TYR A 260      -1.082  -8.860  -2.540  1.00  0.00           H  
ATOM   4236  HD2 TYR A 260      -3.986  -8.157  -5.651  1.00  0.00           H  
ATOM   4237  HE1 TYR A 260      -1.976 -11.142  -2.210  1.00  0.00           H  
ATOM   4238  HE2 TYR A 260      -4.896 -10.428  -5.320  1.00  0.00           H  
ATOM   4239  HH  TYR A 260      -4.671 -12.379  -4.149  1.00  0.00           H  
ATOM   4240  N   ASP A 261      -0.850  -4.048  -3.931  1.00  0.00           N  
ATOM   4241  CA  ASP A 261       0.280  -3.138  -4.137  1.00  0.00           C  
ATOM   4242  C   ASP A 261       0.359  -2.220  -2.896  1.00  0.00           C  
ATOM   4243  O   ASP A 261      -0.583  -1.465  -2.608  1.00  0.00           O  
ATOM   4244  CB  ASP A 261       0.111  -2.315  -5.416  1.00  0.00           C  
ATOM   4245  CG  ASP A 261       1.298  -1.404  -5.697  1.00  0.00           C  
ATOM   4246  OD1 ASP A 261       2.160  -1.309  -4.856  1.00  0.00           O  
ATOM   4247  OD2 ASP A 261       1.331  -0.812  -6.749  1.00  0.00           O  
ATOM   4248  H   ASP A 261      -1.730  -3.850  -4.386  1.00  0.00           H  
ATOM   4249  HA  ASP A 261       1.181  -3.734  -4.286  1.00  0.00           H  
ATOM   4250 1HB  ASP A 261      -0.023  -2.986  -6.266  1.00  0.00           H  
ATOM   4251 2HB  ASP A 261      -0.788  -1.703  -5.339  1.00  0.00           H  
ATOM   4252  N   PRO A 262       1.446  -2.306  -2.119  1.00  0.00           N  
ATOM   4253  CA  PRO A 262       1.538  -1.443  -0.932  1.00  0.00           C  
ATOM   4254  C   PRO A 262       1.428   0.024  -1.288  1.00  0.00           C  
ATOM   4255  O   PRO A 262       1.088   0.852  -0.418  1.00  0.00           O  
ATOM   4256  CB  PRO A 262       2.923  -1.774  -0.368  1.00  0.00           C  
ATOM   4257  CG  PRO A 262       3.198  -3.154  -0.861  1.00  0.00           C  
ATOM   4258  CD  PRO A 262       2.619  -3.178  -2.250  1.00  0.00           C  
ATOM   4259  HA  PRO A 262       0.730  -1.702  -0.232  1.00  0.00           H  
ATOM   4260 1HB  PRO A 262       3.660  -1.039  -0.724  1.00  0.00           H  
ATOM   4261 2HB  PRO A 262       2.908  -1.708   0.730  1.00  0.00           H  
ATOM   4262 1HG  PRO A 262       4.280  -3.353  -0.849  1.00  0.00           H  
ATOM   4263 2HG  PRO A 262       2.731  -3.895  -0.195  1.00  0.00           H  
ATOM   4264 1HD  PRO A 262       3.355  -2.774  -2.961  1.00  0.00           H  
ATOM   4265 2HD  PRO A 262       2.347  -4.209  -2.517  1.00  0.00           H  
ATOM   4266  N   ASN A 263       1.716   0.387  -2.531  1.00  0.00           N  
ATOM   4267  CA  ASN A 263       1.711   1.784  -2.931  1.00  0.00           C  
ATOM   4268  C   ASN A 263       0.237   2.221  -3.190  1.00  0.00           C  
ATOM   4269  O   ASN A 263      -0.004   3.431  -3.286  1.00  0.00           O  
ATOM   4270  CB  ASN A 263       2.586   1.998  -4.153  1.00  0.00           C  
ATOM   4271  CG  ASN A 263       4.034   1.696  -3.886  1.00  0.00           C  
ATOM   4272  OD1 ASN A 263       4.748   2.504  -3.281  1.00  0.00           O  
ATOM   4273  ND2 ASN A 263       4.482   0.548  -4.326  1.00  0.00           N  
ATOM   4274  H   ASN A 263       1.945  -0.320  -3.215  1.00  0.00           H  
ATOM   4275  HA  ASN A 263       2.074   2.385  -2.096  1.00  0.00           H  
ATOM   4276 1HB  ASN A 263       2.238   1.360  -4.966  1.00  0.00           H  
ATOM   4277 2HB  ASN A 263       2.498   3.032  -4.487  1.00  0.00           H  
ATOM   4278 1HD2 ASN A 263       5.438   0.293  -4.177  1.00  0.00           H  
ATOM   4279 2HD2 ASN A 263       3.869  -0.075  -4.810  1.00  0.00           H  
ATOM   4280  N   LYS A 264      -0.714   1.287  -3.342  1.00  0.00           N  
ATOM   4281  CA  LYS A 264      -2.170   1.539  -3.609  1.00  0.00           C  
ATOM   4282  C   LYS A 264      -2.980   1.431  -2.337  1.00  0.00           C  
ATOM   4283  O   LYS A 264      -4.062   1.966  -2.259  1.00  0.00           O  
ATOM   4284  CB  LYS A 264      -2.724   0.561  -4.646  1.00  0.00           C  
ATOM   4285  CG  LYS A 264      -2.121   0.711  -6.037  1.00  0.00           C  
ATOM   4286  CD  LYS A 264      -2.714  -0.298  -7.008  1.00  0.00           C  
ATOM   4287  CE  LYS A 264      -2.011  -0.250  -8.356  1.00  0.00           C  
ATOM   4288  NZ  LYS A 264      -2.504  -1.308  -9.280  1.00  0.00           N  
ATOM   4289  H   LYS A 264      -0.386   0.334  -3.264  1.00  0.00           H  
ATOM   4290  HA  LYS A 264      -2.279   2.550  -4.001  1.00  0.00           H  
ATOM   4291 1HB  LYS A 264      -2.547  -0.462  -4.313  1.00  0.00           H  
ATOM   4292 2HB  LYS A 264      -3.802   0.696  -4.733  1.00  0.00           H  
ATOM   4293 1HG  LYS A 264      -2.312   1.718  -6.410  1.00  0.00           H  
ATOM   4294 2HG  LYS A 264      -1.043   0.561  -5.984  1.00  0.00           H  
ATOM   4295 1HD  LYS A 264      -2.619  -1.303  -6.593  1.00  0.00           H  
ATOM   4296 2HD  LYS A 264      -3.773  -0.084  -7.154  1.00  0.00           H  
ATOM   4297 1HE  LYS A 264      -2.175   0.723  -8.817  1.00  0.00           H  
ATOM   4298 2HE  LYS A 264      -0.939  -0.383  -8.212  1.00  0.00           H  
ATOM   4299 1HZ  LYS A 264      -2.013  -1.242 -10.160  1.00  0.00           H  
ATOM   4300 2HZ  LYS A 264      -2.340  -2.216  -8.870  1.00  0.00           H  
ATOM   4301 3HZ  LYS A 264      -3.494  -1.183  -9.437  1.00  0.00           H  
ATOM   4302  N   ARG A 265      -2.498   0.646  -1.368  1.00  0.00           N  
ATOM   4303  CA  ARG A 265      -3.245   0.366  -0.161  1.00  0.00           C  
ATOM   4304  C   ARG A 265      -3.550   1.688   0.568  1.00  0.00           C  
ATOM   4305  O   ARG A 265      -2.691   2.571   0.649  1.00  0.00           O  
ATOM   4306  CB  ARG A 265      -2.398  -0.603   0.689  1.00  0.00           C  
ATOM   4307  CG  ARG A 265      -3.162  -1.306   1.765  1.00  0.00           C  
ATOM   4308  CD  ARG A 265      -2.304  -2.337   2.490  1.00  0.00           C  
ATOM   4309  NE  ARG A 265      -1.858  -3.425   1.548  1.00  0.00           N  
ATOM   4310  CZ  ARG A 265      -0.695  -4.090   1.669  1.00  0.00           C  
ATOM   4311  NH1 ARG A 265       0.128  -3.929   2.706  1.00  0.00           N  
ATOM   4312  NH2 ARG A 265      -0.334  -4.952   0.708  1.00  0.00           N  
ATOM   4313  H   ARG A 265      -1.582   0.236  -1.485  1.00  0.00           H  
ATOM   4314  HA  ARG A 265      -4.189  -0.104  -0.439  1.00  0.00           H  
ATOM   4315 1HB  ARG A 265      -1.955  -1.360   0.043  1.00  0.00           H  
ATOM   4316 2HB  ARG A 265      -1.581  -0.056   1.160  1.00  0.00           H  
ATOM   4317 1HG  ARG A 265      -3.513  -0.579   2.497  1.00  0.00           H  
ATOM   4318 2HG  ARG A 265      -4.017  -1.822   1.327  1.00  0.00           H  
ATOM   4319 1HD  ARG A 265      -1.422  -1.849   2.904  1.00  0.00           H  
ATOM   4320 2HD  ARG A 265      -2.881  -2.787   3.297  1.00  0.00           H  
ATOM   4321  HE  ARG A 265      -2.474  -3.666   0.783  1.00  0.00           H  
ATOM   4322 1HH1 ARG A 265      -0.113  -3.285   3.447  1.00  0.00           H  
ATOM   4323 2HH1 ARG A 265       0.991  -4.451   2.752  1.00  0.00           H  
ATOM   4324 1HH2 ARG A 265      -0.933  -5.095  -0.093  1.00  0.00           H  
ATOM   4325 2HH2 ARG A 265       0.536  -5.458   0.785  1.00  0.00           H  
ATOM   4326  N   ILE A 266      -4.782   1.832   1.048  1.00  0.00           N  
ATOM   4327  CA  ILE A 266      -5.175   3.085   1.673  1.00  0.00           C  
ATOM   4328  C   ILE A 266      -4.305   3.357   2.913  1.00  0.00           C  
ATOM   4329  O   ILE A 266      -3.999   2.464   3.710  1.00  0.00           O  
ATOM   4330  CB  ILE A 266      -6.663   3.059   2.068  1.00  0.00           C  
ATOM   4331  CG1 ILE A 266      -7.154   4.472   2.393  1.00  0.00           C  
ATOM   4332  CG2 ILE A 266      -6.883   2.131   3.252  1.00  0.00           C  
ATOM   4333  CD1 ILE A 266      -8.659   4.597   2.455  1.00  0.00           C  
ATOM   4334  H   ILE A 266      -5.455   1.081   0.987  1.00  0.00           H  
ATOM   4335  HA  ILE A 266      -4.985   3.896   0.971  1.00  0.00           H  
ATOM   4336  HB  ILE A 266      -7.257   2.705   1.225  1.00  0.00           H  
ATOM   4337 1HG1 ILE A 266      -6.746   4.788   3.352  1.00  0.00           H  
ATOM   4338 2HG1 ILE A 266      -6.787   5.168   1.638  1.00  0.00           H  
ATOM   4339 1HG2 ILE A 266      -7.940   2.125   3.518  1.00  0.00           H  
ATOM   4340 2HG2 ILE A 266      -6.570   1.122   2.986  1.00  0.00           H  
ATOM   4341 3HG2 ILE A 266      -6.297   2.480   4.102  1.00  0.00           H  
ATOM   4342 1HD1 ILE A 266      -8.930   5.627   2.689  1.00  0.00           H  
ATOM   4343 2HD1 ILE A 266      -9.088   4.319   1.491  1.00  0.00           H  
ATOM   4344 3HD1 ILE A 266      -9.047   3.936   3.229  1.00  0.00           H  
ATOM   4345  N   SER A 267      -3.936   4.634   3.116  1.00  0.00           N  
ATOM   4346  CA  SER A 267      -3.191   5.026   4.322  1.00  0.00           C  
ATOM   4347  C   SER A 267      -4.155   5.107   5.527  1.00  0.00           C  
ATOM   4348  O   SER A 267      -5.370   5.246   5.349  1.00  0.00           O  
ATOM   4349  CB  SER A 267      -2.501   6.360   4.108  1.00  0.00           C  
ATOM   4350  OG  SER A 267      -3.438   7.391   3.960  1.00  0.00           O  
ATOM   4351  H   SER A 267      -4.173   5.339   2.433  1.00  0.00           H  
ATOM   4352  HA  SER A 267      -2.427   4.272   4.517  1.00  0.00           H  
ATOM   4353 1HB  SER A 267      -1.852   6.574   4.957  1.00  0.00           H  
ATOM   4354 2HB  SER A 267      -1.872   6.306   3.221  1.00  0.00           H  
ATOM   4355  HG  SER A 267      -2.973   8.110   3.524  1.00  0.00           H  
ATOM   4356  N   ALA A 268      -3.607   5.096   6.746  1.00  0.00           N  
ATOM   4357  CA  ALA A 268      -4.465   5.234   7.930  1.00  0.00           C  
ATOM   4358  C   ALA A 268      -5.212   6.593   7.891  1.00  0.00           C  
ATOM   4359  O   ALA A 268      -6.399   6.631   8.194  1.00  0.00           O  
ATOM   4360  CB  ALA A 268      -3.669   5.155   9.197  1.00  0.00           C  
ATOM   4361  H   ALA A 268      -2.610   4.995   6.871  1.00  0.00           H  
ATOM   4362  HA  ALA A 268      -5.184   4.414   7.924  1.00  0.00           H  
ATOM   4363 1HB  ALA A 268      -4.336   5.260  10.053  1.00  0.00           H  
ATOM   4364 2HB  ALA A 268      -3.162   4.191   9.249  1.00  0.00           H  
ATOM   4365 3HB  ALA A 268      -2.930   5.954   9.213  1.00  0.00           H  
ATOM   4366  N   LYS A 269      -4.508   7.659   7.481  1.00  0.00           N  
ATOM   4367  CA  LYS A 269      -5.170   8.967   7.476  1.00  0.00           C  
ATOM   4368  C   LYS A 269      -6.270   9.036   6.437  1.00  0.00           C  
ATOM   4369  O   LYS A 269      -7.348   9.581   6.726  1.00  0.00           O  
ATOM   4370  CB  LYS A 269      -4.154  10.083   7.226  1.00  0.00           C  
ATOM   4371  CG  LYS A 269      -3.179  10.314   8.373  1.00  0.00           C  
ATOM   4372  CD  LYS A 269      -2.165  11.394   8.027  1.00  0.00           C  
ATOM   4373  CE  LYS A 269      -1.111  11.534   9.115  1.00  0.00           C  
ATOM   4374  NZ  LYS A 269      -0.062  12.524   8.750  1.00  0.00           N  
ATOM   4375  H   LYS A 269      -3.547   7.593   7.178  1.00  0.00           H  
ATOM   4376  HA  LYS A 269      -5.661   9.110   8.439  1.00  0.00           H  
ATOM   4377 1HB  LYS A 269      -3.571   9.851   6.334  1.00  0.00           H  
ATOM   4378 2HB  LYS A 269      -4.680  11.019   7.040  1.00  0.00           H  
ATOM   4379 1HG  LYS A 269      -3.731  10.617   9.264  1.00  0.00           H  
ATOM   4380 2HG  LYS A 269      -2.650   9.388   8.593  1.00  0.00           H  
ATOM   4381 1HD  LYS A 269      -1.673  11.144   7.086  1.00  0.00           H  
ATOM   4382 2HD  LYS A 269      -2.678  12.349   7.906  1.00  0.00           H  
ATOM   4383 1HE  LYS A 269      -1.586  11.852  10.042  1.00  0.00           H  
ATOM   4384 2HE  LYS A 269      -0.637  10.568   9.289  1.00  0.00           H  
ATOM   4385 1HZ  LYS A 269       0.617  12.587   9.496  1.00  0.00           H  
ATOM   4386 2HZ  LYS A 269       0.399  12.229   7.900  1.00  0.00           H  
ATOM   4387 3HZ  LYS A 269      -0.487  13.428   8.605  1.00  0.00           H  
ATOM   4388  N   ALA A 270      -6.042   8.465   5.253  1.00  0.00           N  
ATOM   4389  CA  ALA A 270      -7.108   8.407   4.257  1.00  0.00           C  
ATOM   4390  C   ALA A 270      -8.278   7.550   4.728  1.00  0.00           C  
ATOM   4391  O   ALA A 270      -9.450   7.854   4.494  1.00  0.00           O  
ATOM   4392  CB  ALA A 270      -6.597   7.952   2.884  1.00  0.00           C  
ATOM   4393  H   ALA A 270      -5.139   8.070   5.030  1.00  0.00           H  
ATOM   4394  HA  ALA A 270      -7.523   9.409   4.147  1.00  0.00           H  
ATOM   4395 1HB  ALA A 270      -7.427   7.924   2.177  1.00  0.00           H  
ATOM   4396 2HB  ALA A 270      -5.840   8.650   2.527  1.00  0.00           H  
ATOM   4397 3HB  ALA A 270      -6.161   6.958   2.970  1.00  0.00           H  
ATOM   4398  N   ALA A 271      -7.971   6.437   5.400  1.00  0.00           N  
ATOM   4399  CA  ALA A 271      -9.034   5.558   5.901  1.00  0.00           C  
ATOM   4400  C   ALA A 271      -9.944   6.291   6.906  1.00  0.00           C  
ATOM   4401  O   ALA A 271     -11.160   6.091   6.922  1.00  0.00           O  
ATOM   4402  CB  ALA A 271      -8.454   4.307   6.521  1.00  0.00           C  
ATOM   4403  H   ALA A 271      -7.007   6.189   5.570  1.00  0.00           H  
ATOM   4404  HA  ALA A 271      -9.661   5.269   5.057  1.00  0.00           H  
ATOM   4405 1HB  ALA A 271      -9.262   3.673   6.884  1.00  0.00           H  
ATOM   4406 2HB  ALA A 271      -7.875   3.765   5.773  1.00  0.00           H  
ATOM   4407 3HB  ALA A 271      -7.807   4.581   7.352  1.00  0.00           H  
ATOM   4408  N   LEU A 272      -9.358   7.162   7.755  1.00  0.00           N  
ATOM   4409  CA  LEU A 272     -10.161   7.895   8.741  1.00  0.00           C  
ATOM   4410  C   LEU A 272     -11.204   8.794   8.083  1.00  0.00           C  
ATOM   4411  O   LEU A 272     -12.260   9.049   8.674  1.00  0.00           O  
ATOM   4412  CB  LEU A 272      -9.249   8.745   9.635  1.00  0.00           C  
ATOM   4413  CG  LEU A 272      -8.361   7.965  10.612  1.00  0.00           C  
ATOM   4414  CD1 LEU A 272      -7.363   8.914  11.261  1.00  0.00           C  
ATOM   4415  CD2 LEU A 272      -9.231   7.287  11.660  1.00  0.00           C  
ATOM   4416  H   LEU A 272      -8.361   7.318   7.719  1.00  0.00           H  
ATOM   4417  HA  LEU A 272     -10.706   7.173   9.349  1.00  0.00           H  
ATOM   4418 1HB  LEU A 272      -8.597   9.341   8.999  1.00  0.00           H  
ATOM   4419 2HB  LEU A 272      -9.870   9.423  10.221  1.00  0.00           H  
ATOM   4420  HG  LEU A 272      -7.796   7.209  10.066  1.00  0.00           H  
ATOM   4421 1HD1 LEU A 272      -6.731   8.360  11.955  1.00  0.00           H  
ATOM   4422 2HD1 LEU A 272      -6.740   9.370  10.491  1.00  0.00           H  
ATOM   4423 3HD1 LEU A 272      -7.900   9.692  11.802  1.00  0.00           H  
ATOM   4424 1HD2 LEU A 272      -8.600   6.732  12.354  1.00  0.00           H  
ATOM   4425 2HD2 LEU A 272      -9.796   8.042  12.208  1.00  0.00           H  
ATOM   4426 3HD2 LEU A 272      -9.923   6.601  11.170  1.00  0.00           H  
ATOM   4427  N   ALA A 273     -10.916   9.241   6.878  1.00  0.00           N  
ATOM   4428  CA  ALA A 273     -11.850  10.106   6.126  1.00  0.00           C  
ATOM   4429  C   ALA A 273     -12.897   9.281   5.343  1.00  0.00           C  
ATOM   4430  O   ALA A 273     -13.757   9.839   4.663  1.00  0.00           O  
ATOM   4431  CB  ALA A 273     -11.070  11.023   5.150  1.00  0.00           C  
ATOM   4432  H   ALA A 273     -10.034   8.987   6.457  1.00  0.00           H  
ATOM   4433  HA  ALA A 273     -12.386  10.729   6.842  1.00  0.00           H  
ATOM   4434 1HB  ALA A 273     -11.772  11.654   4.604  1.00  0.00           H  
ATOM   4435 2HB  ALA A 273     -10.380  11.652   5.713  1.00  0.00           H  
ATOM   4436 3HB  ALA A 273     -10.510  10.411   4.446  1.00  0.00           H  
ATOM   4437  N   HIS A 274     -12.812   7.944   5.392  1.00  0.00           N  
ATOM   4438  CA  HIS A 274     -13.688   7.136   4.586  1.00  0.00           C  
ATOM   4439  C   HIS A 274     -15.147   7.290   5.043  1.00  0.00           C  
ATOM   4440  O   HIS A 274     -15.422   7.305   6.246  1.00  0.00           O  
ATOM   4441  CB  HIS A 274     -13.248   5.658   4.676  1.00  0.00           C  
ATOM   4442  CG  HIS A 274     -13.866   4.792   3.630  1.00  0.00           C  
ATOM   4443  ND1 HIS A 274     -15.157   4.308   3.742  1.00  0.00           N  
ATOM   4444  CD2 HIS A 274     -13.399   4.391   2.423  1.00  0.00           C  
ATOM   4445  CE1 HIS A 274     -15.441   3.613   2.646  1.00  0.00           C  
ATOM   4446  NE2 HIS A 274     -14.395   3.642   1.838  1.00  0.00           N  
ATOM   4447  H   HIS A 274     -12.137   7.490   5.991  1.00  0.00           H  
ATOM   4448  HA  HIS A 274     -13.626   7.457   3.547  1.00  0.00           H  
ATOM   4449 1HB  HIS A 274     -12.164   5.595   4.578  1.00  0.00           H  
ATOM   4450 2HB  HIS A 274     -13.513   5.258   5.654  1.00  0.00           H  
ATOM   4451  HD2 HIS A 274     -12.414   4.599   2.003  1.00  0.00           H  
ATOM   4452  HE1 HIS A 274     -16.381   3.101   2.441  1.00  0.00           H  
ATOM   4453  HE2 HIS A 274     -14.331   3.190   0.937  1.00  0.00           H  
ATOM   4454  N   PRO A 275     -16.109   7.323   4.103  1.00  0.00           N  
ATOM   4455  CA  PRO A 275     -17.522   7.345   4.497  1.00  0.00           C  
ATOM   4456  C   PRO A 275     -17.952   6.271   5.495  1.00  0.00           C  
ATOM   4457  O   PRO A 275     -18.936   6.477   6.212  1.00  0.00           O  
ATOM   4458  CB  PRO A 275     -18.266   7.199   3.162  1.00  0.00           C  
ATOM   4459  CG  PRO A 275     -17.348   7.786   2.145  1.00  0.00           C  
ATOM   4460  CD  PRO A 275     -15.967   7.397   2.605  1.00  0.00           C  
ATOM   4461  HA  PRO A 275     -17.751   8.312   4.969  1.00  0.00           H  
ATOM   4462 1HB  PRO A 275     -18.487   6.139   2.968  1.00  0.00           H  
ATOM   4463 2HB  PRO A 275     -19.232   7.725   3.210  1.00  0.00           H  
ATOM   4464 1HG  PRO A 275     -17.585   7.391   1.146  1.00  0.00           H  
ATOM   4465 2HG  PRO A 275     -17.483   8.877   2.096  1.00  0.00           H  
ATOM   4466 1HD  PRO A 275     -15.698   6.421   2.175  1.00  0.00           H  
ATOM   4467 2HD  PRO A 275     -15.246   8.169   2.296  1.00  0.00           H  
ATOM   4468  N   PHE A 276     -17.229   5.151   5.580  1.00  0.00           N  
ATOM   4469  CA  PHE A 276     -17.595   4.136   6.585  1.00  0.00           C  
ATOM   4470  C   PHE A 276     -17.669   4.731   8.003  1.00  0.00           C  
ATOM   4471  O   PHE A 276     -18.365   4.208   8.853  1.00  0.00           O  
ATOM   4472  CB  PHE A 276     -16.587   2.986   6.566  1.00  0.00           C  
ATOM   4473  CG  PHE A 276     -16.940   1.855   7.489  1.00  0.00           C  
ATOM   4474  CD1 PHE A 276     -18.104   1.124   7.300  1.00  0.00           C  
ATOM   4475  CD2 PHE A 276     -16.111   1.521   8.549  1.00  0.00           C  
ATOM   4476  CE1 PHE A 276     -18.430   0.083   8.150  1.00  0.00           C  
ATOM   4477  CE2 PHE A 276     -16.434   0.481   9.399  1.00  0.00           C  
ATOM   4478  CZ  PHE A 276     -17.596  -0.238   9.199  1.00  0.00           C  
ATOM   4479  H   PHE A 276     -16.439   4.982   4.975  1.00  0.00           H  
ATOM   4480  HA  PHE A 276     -18.586   3.750   6.341  1.00  0.00           H  
ATOM   4481 1HB  PHE A 276     -16.509   2.587   5.555  1.00  0.00           H  
ATOM   4482 2HB  PHE A 276     -15.603   3.359   6.847  1.00  0.00           H  
ATOM   4483  HD1 PHE A 276     -18.763   1.378   6.470  1.00  0.00           H  
ATOM   4484  HD2 PHE A 276     -15.194   2.089   8.708  1.00  0.00           H  
ATOM   4485  HE1 PHE A 276     -19.348  -0.483   7.990  1.00  0.00           H  
ATOM   4486  HE2 PHE A 276     -15.774   0.228  10.228  1.00  0.00           H  
ATOM   4487  HZ  PHE A 276     -17.853  -1.057   9.869  1.00  0.00           H  
ATOM   4488  N   PHE A 277     -16.943   5.833   8.249  1.00  0.00           N  
ATOM   4489  CA  PHE A 277     -16.914   6.447   9.583  1.00  0.00           C  
ATOM   4490  C   PHE A 277     -17.848   7.601   9.756  1.00  0.00           C  
ATOM   4491  O   PHE A 277     -17.808   8.231  10.791  1.00  0.00           O  
ATOM   4492  CB  PHE A 277     -15.494   6.771  10.037  1.00  0.00           C  
ATOM   4493  CG  PHE A 277     -14.594   5.547   9.978  1.00  0.00           C  
ATOM   4494  CD1 PHE A 277     -14.718   4.525  10.929  1.00  0.00           C  
ATOM   4495  CD2 PHE A 277     -13.693   5.392   8.948  1.00  0.00           C  
ATOM   4496  CE1 PHE A 277     -13.922   3.374  10.870  1.00  0.00           C  
ATOM   4497  CE2 PHE A 277     -12.876   4.242   8.887  1.00  0.00           C  
ATOM   4498  CZ  PHE A 277     -12.998   3.245   9.849  1.00  0.00           C  
ATOM   4499  H   PHE A 277     -16.405   6.252   7.503  1.00  0.00           H  
ATOM   4500  HA  PHE A 277     -17.340   5.741  10.297  1.00  0.00           H  
ATOM   4501 1HB  PHE A 277     -15.079   7.555   9.404  1.00  0.00           H  
ATOM   4502 2HB  PHE A 277     -15.517   7.154  11.057  1.00  0.00           H  
ATOM   4503  HD1 PHE A 277     -15.450   4.628  11.730  1.00  0.00           H  
ATOM   4504  HD2 PHE A 277     -13.594   6.171   8.191  1.00  0.00           H  
ATOM   4505  HE1 PHE A 277     -14.036   2.594  11.623  1.00  0.00           H  
ATOM   4506  HE2 PHE A 277     -12.148   4.137   8.083  1.00  0.00           H  
ATOM   4507  HZ  PHE A 277     -12.362   2.362   9.797  1.00  0.00           H  
ATOM   4508  N   GLN A 278     -18.724   7.846   8.782  1.00  0.00           N  
ATOM   4509  CA  GLN A 278     -19.605   9.003   8.853  1.00  0.00           C  
ATOM   4510  C   GLN A 278     -20.450   9.000  10.116  1.00  0.00           C  
ATOM   4511  O   GLN A 278     -20.768  10.089  10.640  1.00  0.00           O  
ATOM   4512  CB  GLN A 278     -20.516   9.053   7.622  1.00  0.00           C  
ATOM   4513  CG  GLN A 278     -21.380  10.299   7.538  1.00  0.00           C  
ATOM   4514  CD  GLN A 278     -20.562  11.557   7.319  1.00  0.00           C  
ATOM   4515  OE1 GLN A 278     -19.764  11.640   6.381  1.00  0.00           O  
ATOM   4516  NE2 GLN A 278     -20.756  12.546   8.184  1.00  0.00           N  
ATOM   4517  H   GLN A 278     -18.785   7.229   7.984  1.00  0.00           H  
ATOM   4518  HA  GLN A 278     -18.992   9.900   8.937  1.00  0.00           H  
ATOM   4519 1HB  GLN A 278     -19.909   9.003   6.718  1.00  0.00           H  
ATOM   4520 2HB  GLN A 278     -21.175   8.185   7.622  1.00  0.00           H  
ATOM   4521 1HG  GLN A 278     -22.073  10.192   6.704  1.00  0.00           H  
ATOM   4522 2HG  GLN A 278     -21.933  10.409   8.471  1.00  0.00           H  
ATOM   4523 1HE2 GLN A 278     -20.244  13.401   8.090  1.00  0.00           H  
ATOM   4524 2HE2 GLN A 278     -21.413  12.437   8.930  1.00  0.00           H  
ATOM   4525  N   ASP A 279     -20.878   7.824  10.568  1.00  0.00           N  
ATOM   4526  CA  ASP A 279     -21.710   7.706  11.748  1.00  0.00           C  
ATOM   4527  C   ASP A 279     -20.990   7.028  12.905  1.00  0.00           C  
ATOM   4528  O   ASP A 279     -21.635   6.492  13.793  1.00  0.00           O  
ATOM   4529  CB  ASP A 279     -22.985   6.929  11.413  1.00  0.00           C  
ATOM   4530  CG  ASP A 279     -22.705   5.517  10.916  1.00  0.00           C  
ATOM   4531  OD1 ASP A 279     -21.564   5.213  10.662  1.00  0.00           O  
ATOM   4532  OD2 ASP A 279     -23.635   4.756  10.795  1.00  0.00           O  
ATOM   4533  H   ASP A 279     -20.611   6.988  10.069  1.00  0.00           H  
ATOM   4534  HA  ASP A 279     -21.921   8.708  12.124  1.00  0.00           H  
ATOM   4535 1HB  ASP A 279     -23.617   6.868  12.299  1.00  0.00           H  
ATOM   4536 2HB  ASP A 279     -23.546   7.464  10.647  1.00  0.00           H  
ATOM   4537  N   VAL A 280     -19.666   7.079  12.927  1.00  0.00           N  
ATOM   4538  CA  VAL A 280     -18.949   6.481  14.050  1.00  0.00           C  
ATOM   4539  C   VAL A 280     -19.278   7.172  15.379  1.00  0.00           C  
ATOM   4540  O   VAL A 280     -19.498   8.381  15.432  1.00  0.00           O  
ATOM   4541  CB  VAL A 280     -17.422   6.406  13.792  1.00  0.00           C  
ATOM   4542  CG1 VAL A 280     -16.782   7.804  13.804  1.00  0.00           C  
ATOM   4543  CG2 VAL A 280     -16.730   5.500  14.775  1.00  0.00           C  
ATOM   4544  H   VAL A 280     -19.140   7.520  12.186  1.00  0.00           H  
ATOM   4545  HA  VAL A 280     -19.315   5.463  14.191  1.00  0.00           H  
ATOM   4546  HB  VAL A 280     -17.251   6.020  12.787  1.00  0.00           H  
ATOM   4547 1HG1 VAL A 280     -15.711   7.715  13.620  1.00  0.00           H  
ATOM   4548 2HG1 VAL A 280     -17.234   8.418  13.026  1.00  0.00           H  
ATOM   4549 3HG1 VAL A 280     -16.945   8.270  14.776  1.00  0.00           H  
ATOM   4550 1HG2 VAL A 280     -15.663   5.476  14.558  1.00  0.00           H  
ATOM   4551 2HG2 VAL A 280     -16.887   5.874  15.787  1.00  0.00           H  
ATOM   4552 3HG2 VAL A 280     -17.140   4.494  14.693  1.00  0.00           H  
ATOM   4553  N   THR A 281     -19.385   6.380  16.428  1.00  0.00           N  
ATOM   4554  CA  THR A 281     -19.610   6.774  17.804  1.00  0.00           C  
ATOM   4555  C   THR A 281     -18.724   5.912  18.713  1.00  0.00           C  
ATOM   4556  O   THR A 281     -17.875   5.148  18.222  1.00  0.00           O  
ATOM   4557  CB  THR A 281     -21.091   6.630  18.199  1.00  0.00           C  
ATOM   4558  OG1 THR A 281     -21.305   7.225  19.486  1.00  0.00           O  
ATOM   4559  CG2 THR A 281     -21.489   5.163  18.250  1.00  0.00           C  
ATOM   4560  H   THR A 281     -19.294   5.399  16.206  1.00  0.00           H  
ATOM   4561  HA  THR A 281     -19.403   7.841  17.897  1.00  0.00           H  
ATOM   4562  HB  THR A 281     -21.714   7.145  17.468  1.00  0.00           H  
ATOM   4563  HG1 THR A 281     -21.381   8.178  19.389  1.00  0.00           H  
ATOM   4564 1HG2 THR A 281     -22.539   5.081  18.530  1.00  0.00           H  
ATOM   4565 2HG2 THR A 281     -21.338   4.711  17.270  1.00  0.00           H  
ATOM   4566 3HG2 THR A 281     -20.876   4.646  18.986  1.00  0.00           H  
ATOM   4567  N   LYS A 282     -18.933   6.004  20.021  1.00  0.00           N  
ATOM   4568  CA  LYS A 282     -18.060   5.323  20.981  1.00  0.00           C  
ATOM   4569  C   LYS A 282     -18.885   4.609  22.038  1.00  0.00           C  
ATOM   4570  O   LYS A 282     -19.113   5.140  23.122  1.00  0.00           O  
ATOM   4571  CB  LYS A 282     -17.100   6.312  21.643  1.00  0.00           C  
ATOM   4572  CG  LYS A 282     -16.084   5.672  22.580  1.00  0.00           C  
ATOM   4573  CD  LYS A 282     -15.122   6.707  23.142  1.00  0.00           C  
ATOM   4574  CE  LYS A 282     -14.170   6.087  24.154  1.00  0.00           C  
ATOM   4575  NZ  LYS A 282     -13.262   7.101  24.758  1.00  0.00           N  
ATOM   4576  H   LYS A 282     -19.707   6.554  20.365  1.00  0.00           H  
ATOM   4577  HA  LYS A 282     -17.490   4.559  20.449  1.00  0.00           H  
ATOM   4578 1HB  LYS A 282     -16.550   6.856  20.874  1.00  0.00           H  
ATOM   4579 2HB  LYS A 282     -17.670   7.043  22.217  1.00  0.00           H  
ATOM   4580 1HG  LYS A 282     -16.606   5.187  23.406  1.00  0.00           H  
ATOM   4581 2HG  LYS A 282     -15.516   4.916  22.039  1.00  0.00           H  
ATOM   4582 1HD  LYS A 282     -14.540   7.144  22.329  1.00  0.00           H  
ATOM   4583 2HD  LYS A 282     -15.686   7.503  23.629  1.00  0.00           H  
ATOM   4584 1HE  LYS A 282     -14.743   5.612  24.949  1.00  0.00           H  
ATOM   4585 2HE  LYS A 282     -13.566   5.323  23.665  1.00  0.00           H  
ATOM   4586 1HZ  LYS A 282     -12.648   6.650  25.422  1.00  0.00           H  
ATOM   4587 2HZ  LYS A 282     -12.711   7.535  24.031  1.00  0.00           H  
ATOM   4588 3HZ  LYS A 282     -13.810   7.805  25.231  1.00  0.00           H  
ATOM   4589  N   PRO A 283     -19.364   3.386  21.744  1.00  0.00           N  
ATOM   4590  CA  PRO A 283     -20.184   2.677  22.708  1.00  0.00           C  
ATOM   4591  C   PRO A 283     -19.348   2.046  23.816  1.00  0.00           C  
ATOM   4592  O   PRO A 283     -18.136   1.822  23.641  1.00  0.00           O  
ATOM   4593  CB  PRO A 283     -20.871   1.614  21.845  1.00  0.00           C  
ATOM   4594  CG  PRO A 283     -19.872   1.302  20.784  1.00  0.00           C  
ATOM   4595  CD  PRO A 283     -19.230   2.628  20.473  1.00  0.00           C  
ATOM   4596  HA  PRO A 283     -20.927   3.369  23.130  1.00  0.00           H  
ATOM   4597 1HB  PRO A 283     -21.127   0.738  22.460  1.00  0.00           H  
ATOM   4598 2HB  PRO A 283     -21.814   2.009  21.441  1.00  0.00           H  
ATOM   4599 1HG  PRO A 283     -19.149   0.558  21.149  1.00  0.00           H  
ATOM   4600 2HG  PRO A 283     -20.371   0.859  19.910  1.00  0.00           H  
ATOM   4601 1HD  PRO A 283     -18.173   2.473  20.212  1.00  0.00           H  
ATOM   4602 2HD  PRO A 283     -19.768   3.111  19.644  1.00  0.00           H  
ATOM   4603  N   VAL A 284     -20.022   1.767  24.928  1.00  0.00           N  
ATOM   4604  CA  VAL A 284     -19.481   1.035  26.086  1.00  0.00           C  
ATOM   4605  C   VAL A 284     -19.572  -0.483  25.781  1.00  0.00           C  
ATOM   4606  O   VAL A 284     -20.652  -0.991  25.445  1.00  0.00           O  
ATOM   4607  CB  VAL A 284     -20.267   1.370  27.368  1.00  0.00           C  
ATOM   4608  CG1 VAL A 284     -19.753   0.544  28.538  1.00  0.00           C  
ATOM   4609  CG2 VAL A 284     -20.159   2.857  27.667  1.00  0.00           C  
ATOM   4610  H   VAL A 284     -20.978   2.094  24.955  1.00  0.00           H  
ATOM   4611  HA  VAL A 284     -18.445   1.340  26.235  1.00  0.00           H  
ATOM   4612  HB  VAL A 284     -21.314   1.103  27.221  1.00  0.00           H  
ATOM   4613 1HG1 VAL A 284     -20.320   0.794  29.436  1.00  0.00           H  
ATOM   4614 2HG1 VAL A 284     -19.874  -0.516  28.316  1.00  0.00           H  
ATOM   4615 3HG1 VAL A 284     -18.699   0.764  28.703  1.00  0.00           H  
ATOM   4616 1HG2 VAL A 284     -20.717   3.087  28.574  1.00  0.00           H  
ATOM   4617 2HG2 VAL A 284     -19.111   3.125  27.808  1.00  0.00           H  
ATOM   4618 3HG2 VAL A 284     -20.570   3.427  26.834  1.00  0.00           H  
ATOM   4619  N   PRO A 285     -18.442  -1.206  25.866  1.00  0.00           N  
ATOM   4620  CA  PRO A 285     -18.480  -2.661  25.563  1.00  0.00           C  
ATOM   4621  C   PRO A 285     -19.139  -3.440  26.682  1.00  0.00           C  
ATOM   4622  O   PRO A 285     -19.167  -2.969  27.801  1.00  0.00           O  
ATOM   4623  CB  PRO A 285     -16.998  -3.042  25.507  1.00  0.00           C  
ATOM   4624  CG  PRO A 285     -16.293  -2.052  26.355  1.00  0.00           C  
ATOM   4625  CD  PRO A 285     -17.061  -0.752  26.184  1.00  0.00           C  
ATOM   4626  HA  PRO A 285     -18.962  -2.815  24.587  1.00  0.00           H  
ATOM   4627 1HB  PRO A 285     -16.860  -4.071  25.872  1.00  0.00           H  
ATOM   4628 2HB  PRO A 285     -16.643  -3.020  24.466  1.00  0.00           H  
ATOM   4629 1HG  PRO A 285     -16.280  -2.390  27.402  1.00  0.00           H  
ATOM   4630 2HG  PRO A 285     -15.244  -1.958  26.039  1.00  0.00           H  
ATOM   4631 1HD  PRO A 285     -17.024  -0.177  27.121  1.00  0.00           H  
ATOM   4632 2HD  PRO A 285     -16.624  -0.174  25.356  1.00  0.00           H  
ATOM   4633  N   HIS A 286     -19.636  -4.634  26.359  1.00  0.00           N  
ATOM   4634  CA  HIS A 286     -20.096  -5.569  27.386  1.00  0.00           C  
ATOM   4635  C   HIS A 286     -18.915  -6.423  27.903  1.00  0.00           C  
ATOM   4636  O   HIS A 286     -18.484  -7.366  27.245  1.00  0.00           O  
ATOM   4637  OXT HIS A 286     -18.406  -6.168  28.959  1.00  0.00           O  
ATOM   4638  CB  HIS A 286     -21.203  -6.475  26.838  1.00  0.00           C  
ATOM   4639  CG  HIS A 286     -22.455  -5.741  26.472  1.00  0.00           C  
ATOM   4640  ND1 HIS A 286     -23.324  -5.236  27.417  1.00  0.00           N  
ATOM   4641  CD2 HIS A 286     -22.985  -5.427  25.267  1.00  0.00           C  
ATOM   4642  CE1 HIS A 286     -24.335  -4.642  26.807  1.00  0.00           C  
ATOM   4643  NE2 HIS A 286     -24.153  -4.744  25.503  1.00  0.00           N  
ATOM   4644  H   HIS A 286     -19.698  -4.902  25.387  1.00  0.00           H  
ATOM   4645  HA  HIS A 286     -20.455  -5.011  28.251  1.00  0.00           H  
ATOM   4646 1HB  HIS A 286     -20.841  -6.995  25.950  1.00  0.00           H  
ATOM   4647 2HB  HIS A 286     -21.455  -7.231  27.580  1.00  0.00           H  
ATOM   4648  HD2 HIS A 286     -22.565  -5.671  24.291  1.00  0.00           H  
ATOM   4649  HE1 HIS A 286     -25.175  -4.151  27.297  1.00  0.00           H  
ATOM   4650  HE2 HIS A 286     -24.770  -4.381  24.791  1.00  0.00           H  
TER                                                                             
HETATM 4652  C5  LIG X   1      -4.276 -11.491  28.101  1.00  0.00           C  
HETATM 4653  N2  LIG X   1      -3.739 -12.178  26.922  1.00  0.00           N  
HETATM 4654  C4  LIG X   1      -2.746 -13.067  26.960  1.00  0.00           C  
HETATM 4655  N1  LIG X   1      -2.425 -13.680  25.804  1.00  0.00           N  
HETATM 4656  C3  LIG X   1      -1.359 -14.667  25.717  1.00  0.00           C  
HETATM 4657  C2  LIG X   1      -1.042 -14.981  24.266  1.00  0.00           C  
HETATM 4658  C1  LIG X   1      -0.550 -13.816  23.442  1.00  0.00           C  
HETATM 4659  C16 LIG X   1      -1.725 -15.923  26.515  1.00  0.00           C  
HETATM 4660  F1  LIG X   1      -2.803 -16.508  26.045  1.00  0.00           F  
HETATM 4661  F2  LIG X   1      -1.912 -15.644  27.794  1.00  0.00           F  
HETATM 4662  F3  LIG X   1      -0.725 -16.802  26.435  1.00  0.00           F  
HETATM 4663  O1  LIG X   1      -2.142 -13.318  28.011  1.00  0.00           O  
HETATM 4664  C6  LIG X   1      -4.167  -9.987  27.890  1.00  0.00           C  
HETATM 4665  C7  LIG X   1      -4.838  -9.244  29.030  1.00  0.00           C  
HETATM 4666  C8  LIG X   1      -6.277  -9.691  29.206  1.00  0.00           C  
HETATM 4667  N3  LIG X   1      -6.331 -11.144  29.394  1.00  0.00           N  
HETATM 4668  C9  LIG X   1      -5.721 -11.920  28.307  1.00  0.00           C  
HETATM 4669  S1  LIG X   1      -7.012 -11.840  30.703  1.00  0.00           S  
HETATM 4670  O2  LIG X   1      -6.968 -13.253  30.483  1.00  0.00           O  
HETATM 4671  O3  LIG X   1      -8.268 -11.189  30.909  1.00  0.00           O  
HETATM 4672  C10 LIG X   1      -5.986 -11.480  32.090  1.00  0.00           C  
HETATM 4673  C11 LIG X   1      -6.175 -10.310  32.802  1.00  0.00           C  
HETATM 4674  C12 LIG X   1      -5.438 -10.070  33.951  1.00  0.00           C  
HETATM 4675  C13 LIG X   1      -4.509 -10.999  34.382  1.00  0.00           C  
HETATM 4676 BR1  LIG X   1      -3.498 -10.668  35.944  1.00  0.00          BR  
HETATM 4677  C14 LIG X   1      -4.319 -12.173  33.669  1.00  0.00           C  
HETATM 4678  C15 LIG X   1      -5.056 -12.411  32.523  1.00  0.00           C  
HETATM 4679  H9  LIG X   1      -3.706 -11.764  28.963  1.00  0.00           H  
HETATM 4680  H8  LIG X   1      -4.136 -11.971  26.050  1.00  0.00           H  
HETATM 4681  H7  LIG X   1      -2.928 -13.455  24.993  1.00  0.00           H  
HETATM 4682  H6  LIG X   1      -0.479 -14.247  26.158  1.00  0.00           H  
HETATM 4683  H4  LIG X   1      -0.287 -15.738  24.249  1.00  0.00           H  
HETATM 4684  H5  LIG X   1      -1.933 -15.355  23.807  1.00  0.00           H  
HETATM 4685  H1  LIG X   1      -0.348 -14.145  22.443  1.00  0.00           H  
HETATM 4686  H2  LIG X   1       0.347 -13.425  23.877  1.00  0.00           H  
HETATM 4687  H3  LIG X   1      -1.299 -13.053  23.420  1.00  0.00           H  
HETATM 4688  H10 LIG X   1      -3.133  -9.711  27.849  1.00  0.00           H  
HETATM 4689  H11 LIG X   1      -4.644  -9.724  26.969  1.00  0.00           H  
HETATM 4690  H12 LIG X   1      -4.821  -8.195  28.820  1.00  0.00           H  
HETATM 4691  H13 LIG X   1      -4.300  -9.436  29.935  1.00  0.00           H  
HETATM 4692  H14 LIG X   1      -6.698  -9.207  30.062  1.00  0.00           H  
HETATM 4693  H15 LIG X   1      -6.839  -9.427  28.334  1.00  0.00           H  
HETATM 4694  H16 LIG X   1      -5.749 -12.960  28.558  1.00  0.00           H  
HETATM 4695  H17 LIG X   1      -6.272 -11.756  27.403  1.00  0.00           H  
HETATM 4696  H18 LIG X   1      -6.871  -9.609  32.475  1.00  0.00           H  
HETATM 4697  H19 LIG X   1      -5.582  -9.191  34.487  1.00  0.00           H  
HETATM 4698  H20 LIG X   1      -3.625 -12.873  33.996  1.00  0.00           H  
HETATM 4699  H21 LIG X   1      -4.910 -13.290  31.986  1.00  0.00           H  
TER                                                                             
CONECT 4652 4653 4664 4668 4679                                                 
CONECT 4653 4652 4654 4680                                                      
CONECT 4654 4653 4655 4663                                                      
CONECT 4655 4654 4656 4681                                                      
CONECT 4656 4655 4657 4659 4682                                                 
CONECT 4657 4656 4658 4683 4684                                                 
CONECT 4658 4657 4685 4686 4687                                                 
CONECT 4659 4656 4660 4661 4662                                                 
CONECT 4660 4659                                                                
CONECT 4661 4659                                                                
CONECT 4662 4659                                                                
CONECT 4663 4654                                                                
CONECT 4664 4652 4665 4688 4689                                                 
CONECT 4665 4664 4666 4690 4691                                                 
CONECT 4666 4665 4667 4692 4693                                                 
CONECT 4667 4666 4668 4669                                                      
CONECT 4668 4652 4667 4694 4695                                                 
CONECT 4669 4667 4670 4671 4672                                                 
CONECT 4670 4669                                                                
CONECT 4671 4669                                                                
CONECT 4672 4669 4673 4678                                                      
CONECT 4673 4672 4674 4696                                                      
CONECT 4674 4673 4675 4697                                                      
CONECT 4675 4674 4676 4677                                                      
CONECT 4676 4675                                                                
CONECT 4677 4675 4678 4698                                                      
CONECT 4678 4672 4677 4699                                                      
CONECT 4679 4652                                                                
CONECT 4680 4653                                                                
CONECT 4681 4655                                                                
CONECT 4682 4656                                                                
CONECT 4683 4657                                                                
CONECT 4684 4657                                                                
CONECT 4685 4658                                                                
CONECT 4686 4658                                                                
CONECT 4687 4658                                                                
CONECT 4688 4664                                                                
CONECT 4689 4664                                                                
CONECT 4690 4665                                                                
CONECT 4691 4665                                                                
CONECT 4692 4666                                                                
CONECT 4693 4666                                                                
CONECT 4694 4668                                                                
CONECT 4695 4668                                                                
CONECT 4696 4673                                                                
CONECT 4697 4674                                                                
CONECT 4698 4677                                                                
CONECT 4699 4678                                                                
Grid_score -46
Transform_accept_ratio 0.64
angle_constraint 0
atom_pair_constraint 0
chainbreak 0
coordinate_constraint 1.59013
dihedral_constraint 0
dslf_ca_dih 0
dslf_cs_ang 0
dslf_ss_dih 0
dslf_ss_dst 0
fa_atr -1141.62
fa_dun 147.351
fa_elec -60.305
fa_intra_rep 2.52875
fa_pair -30.9926
fa_rep 113.841
fa_sol 480.053
hbond_bb_sc -47.5677
hbond_lr_bb -104.591
hbond_sc -22.9588
hbond_sr_bb -262.597
if_X_angle_constraint 0
if_X_atom_pair_constraint 0
if_X_chainbreak 0
if_X_coordinate_constraint 0
if_X_dihedral_constraint 0
if_X_dslf_ca_dih 0
if_X_dslf_cs_ang 0
if_X_dslf_ss_dih 0
if_X_dslf_ss_dst 0
if_X_fa_atr -16.4979
if_X_fa_dun 0
if_X_fa_elec -3.48917
if_X_fa_intra_rep 0
if_X_fa_pair -0.363404
if_X_fa_rep 1.77187
if_X_fa_sol 10.2397
if_X_hbond_bb_sc -0.151673
if_X_hbond_lr_bb 0
if_X_hbond_sc -2.97973
if_X_hbond_sr_bb 0
if_X_omega 0
if_X_p_aa_pp 0
if_X_pro_close 0
if_X_rama 0
if_X_ref 0
interface_delta_X -11.4704
ligand_is_touching_X 1
omega 30.0066
p_aa_pp -44.55
pro_close 1.4297
rama -13.511
ref -51.97
total_score -1003.86

# All scores below are weighted scores, not raw scores.
#BEGIN_POSE_ENERGIES_TABLE 252_CDK2_LIG_39_0002.pdb.gz
label fa_atr fa_rep fa_sol fa_intra_rep fa_elec pro_close fa_pair hbond_sr_bb hbond_lr_bb hbond_bb_sc hbond_sc dslf_ss_dst dslf_cs_ang dslf_ss_dih dslf_ca_dih atom_pair_constraint coordinate_constraint angle_constraint dihedral_constraint rama omega fa_dun p_aa_pp ref chainbreak total
weights 0.8 0.4 0.6 0.004 0.42 1 0.8 2 2 1.3 1.3 0.5 2 5 5 1 1 1 1 0.2 0.5 0.4 0.5 1 1 NA
pose -1141.62 113.841 480.053 2.52875 -60.305 1.4297 -30.9926 -262.597 -104.591 -47.5677 -22.9588 0 0 0 0 0 1.59013 0 0 -13.511 30.0066 147.351 -44.55 -51.97 0 -1003.86
MET:NtermProteinFull_1 -3.78191 0.61965 1.35119 0.00579 -0.04976 0 0 0 0 -0.09646 0 0 0 0 0 0 0.79506 0 0 0 0.00418 0.64215 0 -0.29 0 -0.80011
GLU_2 -1.84509 0.18516 1.6139 0.03631 -0.37682 0 -0.0252 0 0 -0.14287 0 0 0 0 0 0 0 0 0 -0.21208 0.00388 1.24027 -0.17337 -0.27 0 0.03408
ASN_3 -3.59687 0.61504 2.00058 0.00394 -0.12251 0 -0.18483 0 0 0 0 0 0 0 0 0 0 0 0 -0.24764 0.02409 0.57249 -0.3918 -0.76 0 -2.0875
PHE_4 -5.77449 0.398 1.30293 0.02356 0.0137 0 0 0 0 0 0 0 0 0 0 0 0 0 0 -0.11217 0.01457 0.16717 -0.11156 1.88 0 -2.19829
GLN_5 -2.93406 0.10082 1.72067 0.00939 -0.35863 0 -0.10478 0 0 -0.3877 0 0 0 0 0 0 0 0 0 0.04922 0.00249 1.10273 0.23473 -0.29 0 -0.85512
LYS_6 -2.9348 0.04997 1.42034 0.00314 -0.08604 0 -0.08545 0 0 -0.3877 0 0 0 0 0 0 0.05108 0 0 -0.26824 0.0017 0.70027 0.0329 -0.42 0 -1.92283
VAL_7 -2.39987 0.08528 0.84264 0.00982 -0.05104 0 0 0 0 0 0 0 0 0 0 0 0.04686 0 0 0.14452 0.05939 0.01122 -0.50299 -0.57 0 -2.32416
GLU_8 -3.14191 0.29094 1.66049 0.00718 -0.14161 0 -0.19185 0 0 0 0 0 0 0 0 0 0.04571 0 0 0.53924 0.0265 0.52841 -0.05834 -0.27 0 -0.70524
LYS_9 -3.43534 0.28252 1.56848 0.00442 -0.44266 0 -0.51467 0 0 0 -0.4398 0 0 0 0 0 0.03289 0 0 -0.24541 0.04531 0.66995 -0.02801 -0.42 0 -2.92231
ILE_10 -4.86827 0.39012 1.42135 0.01905 -0.03269 0 0 0 0 0 0 0 0 0 0 0 0.02539 0 0 0.10187 0.00801 0.15423 -0.29927 -0.73 0 -3.81021
GLY_11 -2.45647 0.10001 1.47717 0.00025 -0.17529 0 0 0 0 0 0 0 0 0 0 0 0.02536 0 0 0.14265 0.16318 0 -1.154 -0.55 0 -2.42715
GLU_12 -2.90085 0.37736 2.15771 0.00477 -0.46859 0 -0.67194 0 0 0 -0.47298 0 0 0 0 0 0.02636 0 0 0.07116 0.00469 0.86218 0.20614 -0.27 0 -1.07398
GLY_13 -1.86603 0.07743 1.07542 6e-05 -0.0016 0 0 0 0 0 0 0 0 0 0 0 0.00272 0 0 0.00712 0.11406 0 -1.06747 -0.55 0 -2.20828
THR_14 -2.99249 0.17598 1.0358 0.00964 -0.03631 0 -0.04539 0 0 0 0 0 0 0 0 0 0.05521 0 0 0.04325 0.59308 0.0307 0.09261 -0.57 0 -1.60791
TYR_15 -5.34272 0.25245 1.59386 0.02405 -0.06177 0 0 0 0 -0.55707 0 0 0 0 0 0 0.04059 0 0 0.00013 0.00192 0.33393 -0.09036 0.81 0 -2.995
GLY_16 -2.81078 0.4929 1.27714 0.00025 -0.05393 0 0 0 0 0 0 0 0 0 0 0 0.00767 0 0 0.1768 0.15816 0 -1.14841 -0.55 0 -2.45021
VAL_17 -3.93029 0.68883 1.53471 0.01237 -0.09866 0 0 0 0 0 0 0 0 0 0 0 0.01348 0 0 -0.12384 0.01275 0.24144 0.03532 -0.57 0 -2.1839
VAL_18 -4.22765 0.27295 1.45712 0.01101 -0.38111 0 0 0 0 0 0 0 0 0 0 0 0.01367 0 0 -0.18473 0.005 0.01005 -0.50014 -0.57 0 -4.09384
TYR_19 -6.03581 0.44032 2.07539 0.0232 -0.31945 0 0 0 0 0 0 0 0 0 0 0 0.05697 0 0 -0.14985 1.60933 0.16267 -0.24925 0.81 0 -1.57649
LYS_20 -4.84823 0.27988 1.73773 0.00594 -0.36139 0 -0.3629 0 0 0 0 0 0 0 0 0 0.00261 0 0 -0.12696 0.08229 0.76688 -0.03489 -0.42 0 -3.27905
ALA_21 -3.59195 0.44971 1.21936 0.00062 -0.25973 0 0 0 0 0 0 0 0 0 0 0 0 0 0 0.03285 0.28871 0 -0.08645 0.05 0 -1.89688
ARG_22 -3.68124 0.10961 1.73333 0.01024 -0.34197 0 2e-05 0 0 0 0 0 0 0 0 0 0 0 0 -0.03408 4e-05 1.17007 0.05083 -0.77 0 -1.75315
ASN_23 -5.06707 0.23521 3.21416 0.01078 -0.4303 0 -0.29554 0 0 -0.31671 0 0 0 0 0 0 0 0 0 -0.11781 0.0953 0.4583 -0.371 -0.76 0 -3.34466
LYS_24 -3.06037 0.10332 1.72381 0.00352 -0.22175 0 -0.14587 0 0 -0.04641 0 0 0 0 0 0 0 0 0 -0.20153 0.1512 0.60365 -0.05963 -0.42 0 -1.57007
LEU_25 -2.16901 0.24391 1.45505 0.00679 0.02031 0 0 0 0 -0.31671 0 0 0 0 0 0 0 0 0 -0.15973 0.08548 0.06992 -0.1344 -0.66 0 -1.55839
THR_26 -2.29141 0.36905 1.65414 0.00532 -0.04451 0 -0.23648 0 0 -0.25392 -0.0165 0 0 0 0 0 0 0 0 0.05598 0.16785 0.10913 -0.62942 -0.57 0 -1.68077
GLY_27 -1.72686 0.13985 0.96978 0 -0.07387 0 0 0 0 0 0 0 0 0 0 0 0 0 0 -0.35158 0.04339 0 -1.23531 -0.55 0 -2.7846
GLU_28 -3.43612 0.34367 2.05381 0.00641 -0.27416 0 -0.18521 0 0 -0.25392 -0.0165 0 0 0 0 0 0 0 0 -0.28522 0.20716 0.75997 0.03921 -0.27 0 -1.31091
VAL_29 -2.6092 0.0942 0.90921 0.0108 -0.02512 0 0 0 0 0 0 0 0 0 0 0 0 0 0 -0.23386 0.21166 0.0103 -0.32755 -0.57 0 -2.52955
VAL_30 -4.60237 0.23716 1.36062 0.01309 -0.25596 0 0 0 0 0 0 0 0 0 0 0 0 0 0 -0.11797 0.86034 0.03054 -0.36126 -0.57 0 -3.40579
ALA_31 -3.19341 0.05323 1.17619 0.00098 -0.27457 0 0 0 0 0 0 0 0 0 0 0 0 0 0 0.12952 0.00743 0 0.44376 0.05 0 -1.60686
LEU_32 -4.29604 0.69221 0.9357 0.00845 -0.24693 0 0 0 0 0 0 0 0 0 0 0 0 0 0 -0.02307 0.03111 0.35892 -0.20471 -0.66 0 -3.40437
LYS_33 -4.40501 0.18331 2.41117 0.00432 -0.6466 0 -0.40284 0 0 0 -0.4626 0 0 0 0 0 0 0 0 0.02766 0.03456 0.94089 0.17373 -0.42 0 -2.56141
LYS_34 -2.74277 0.17014 1.12739 0.00461 -0.11261 0 -0.16952 0 0 0 0 0 0 0 0 0 0 0 0 -0.10491 0.05568 0.61399 -0.00997 -0.42 0 -1.58798
ILE_35 -3.72688 0.51857 0.62416 0.01833 -0.24302 0.00877 0 0 0 0 0 0 0 0 0 0 0 0 0 4 0.74615 0.98696 0.69618 -0.73 0 2.89923
PRO_36 -1.56893 0.18061 0.62564 0.0028 -0.02774 0.07935 0 0 0 0 0 0 0 0 0 0 0 0 0 4 0.10424 0.04904 1.92252 -0.33 0 5.03753
SER_37 -1.65628 0.10314 0.90314 0.00149 -0.07231 0 -0.10544 0 0 0 0 0 0 0 0 0 0 0 0 -0.26184 0.09958 0.12471 -0.18367 0 0 -1.04748
THR_38 -2.5875 0.28335 1.55624 0.00918 -0.06583 0 -0.01679 0 0 0 0 0 0 0 0 0 0 0 0 0.02916 0.03169 0.02686 0.13892 -0.57 0 -1.16472
ALA_39 -3.75325 0.39093 1.18673 0.00075 -0.08145 0 0 0 0 0 0 0 0 0 0 0 0 0 0 -0.16793 0.00219 0 -0.24326 0.05 0 -2.61528
ILE_40 -4.05499 0.39833 1.715 0.02353 -0.02346 0 0 0 0 0 0 0 0 0 0 0 0 0 0 -0.02441 0.06857 0.80251 -0.08367 -0.73 0 -1.9086
ARG_41 -4.31984 0.30589 2.66383 0.01383 -0.577 0 -0.46378 0 0 0 -0.43899 0 0 0 0 0 0 0 0 0.0197 0.22204 1.23587 -0.08355 -0.77 0 -2.19199
GLU_42 -4.76668 0.16548 2.82629 0.00465 -0.59543 0 -0.92937 0 0 0 -0.43899 0 0 0 0 0 0 0 0 -0.24191 0.03664 0.99552 -0.20007 -0.27 0 -3.41387
ILE_43 -5.12077 1.14086 1.18375 0.01851 -0.07627 0 0 0 0 0 0 0 0 0 0 0 0 0 0 -0.02746 0.11261 0.12211 -0.08426 -0.73 0 -3.46092
SER_44 -3.10709 0.33076 1.71024 0.0008 -0.11234 0 0.00849 0 0 0 0 0 0 0 0 0 0 0 0 -0.04604 0.06156 0.33379 0.09766 0 0 -0.72217
LEU_45 -3.15871 0.34281 1.55645 0.00675 -0.09325 0 0 0 0 0 0 0 0 0 0 0 0 0 0 -0.09728 0.03348 0.1498 -0.11694 -0.66 0 -2.03689
LEU_46 -4.55574 0.61703 1.61687 0.00646 -0.05846 0 0 0 0 0 0 0 0 0 0 0 0 0 0 -0.09815 0.00749 0.09776 0.02757 -0.66 0 -2.99917
LYS_47 -3.805 0.26885 2.0893 0.00634 -0.43713 0 -0.36278 0 0 -0.17633 -0.41638 0 0 0 0 0 0 0 0 -0.21771 0.00894 1.34765 -0.05621 -0.42 0 -2.17045
GLU_48 -2.03064 0.42588 1.20869 0.00514 -0.08186 0 0 0 0 0 0 0 0 0 0 0 0 0 0 -0.19168 0.18311 0.63018 -0.06053 -0.27 0 -0.1817
LEU_49 -3.61676 0.24282 0.93034 0.00895 -0.08321 0 0 0 0 0 0 0 0 0 0 0 0 0 0 0.16548 0.59371 1.24249 0.01337 -0.66 0 -1.1628
ASN_50 -2.72414 0.16943 1.96392 0.00289 -0.23151 0 -0.3736 0 0 -0.17633 0 0 0 0 0 0 0 0 0 -0.01047 0.00011 0.61803 0.22 -0.76 0 -1.30167
HIS_51 -5.66307 0.89438 1.98536 0.00373 -0.23671 0.00019 -0.15928 0 0 -0.60533 0 0 0 0 0 0 0 0 0 -0.09293 0.01132 0.58328 -0.30751 1.17 0 -2.41656
PRO_52 -2.36174 0.34951 1.12944 0.0009 -0.14067 0.00313 0 0 0 -0.01595 0 0 0 0 0 0 0 0 0 -0.0569 0.04564 0.31244 -0.683 -0.33 0 -1.74721
ASN_53 -5.28543 0.45985 3.44256 0.0046 -0.50903 0 -0.36179 0 0 -1.22013 -0.30695 0 0 0 0 0 0 0 0 -0.22431 0.38024 1.38164 -0.49525 -0.76 0 -3.49398
ILE_54 -4.53355 0.29858 1.61649 0.01876 0.01593 0 0 0 0 0 0 0 0 0 0 0 0 0 0 -0.17875 0.00179 0.73951 -0.54229 -0.73 0 -3.29354
VAL_55 -3.98913 0.23327 1.01689 0.01202 -0.17156 0 0 0 0 0 0 0 0 0 0 0 0 0 0 -0.19136 0.52461 0.02421 -0.07848 -0.57 0 -3.18953
LYS_56 -3.31995 0.07185 1.7548 0.00476 -0.39726 0 -0.51304 0 0 -0.50224 0 0 0 0 0 0 0 0 0 -0.25662 0.4645 0.59939 -0.03211 -0.42 0 -2.54592
LEU_57 -4.29931 0.18535 0.84541 0.00734 -0.07149 0 0 0 0 0 0 0 0 0 0 0 0 0 0 -0.01554 0.33175 0.27412 -0.07759 -0.66 0 -3.47996
LEU_58 -3.81849 0.17573 1.46223 0.00596 -0.16667 0 0 0 0 0 0 0 0 0 0 0 0 0 0 -0.03153 0.1771 0.18367 -0.12702 -0.66 0 -2.79902
ASP_59 -3.80941 0.1871 2.3863 0.00512 -0.49538 0 -0.37128 0 0 -0.44834 -0.41638 0 0 0 0 0 0 0 0 0.21486 0.02598 0.49787 0.16851 -0.65 0 -2.70501
VAL_60 -2.96468 0.43451 0.75704 0.00855 0.00081 0 0 0 0 -0.44834 0 0 0 0 0 0 0 0 0 -0.07653 0.09435 0.02862 -0.48517 -0.57 0 -3.22084
ILE_61 -3.62292 0.17116 1.32675 0.01614 -0.3074 0 0 0 0 0 0 0 0 0 0 0 0 0 0 -0.16218 0.07623 0.10716 -0.61412 -0.73 0 -3.73916
HIS_D_62 -2.49915 0.04723 0.83877 0.00549 -0.09069 0 0.00397 0 0 0 0 0 0 0 0 0 0 0 0 0.02247 0.05912 0.86715 -0.13546 1.17 0 0.2889
THR_63 -2.95499 0.51157 1.53869 0.01113 -0.22596 0 -0.05422 0 0 -0.01934 0 0 0 0 0 0 0 0 0 0.07143 0.00065 0.08789 0.00862 -0.57 0 -1.59454
GLU_64 -2.26948 0.5129 1.77449 0.00574 -0.64486 0 -0.55295 0 0 -0.20984 -0.16724 0 0 0 0 0 0 0 0 0.05601 0.01539 0.41722 0.09085 -0.27 0 -1.24178
ASN_65 -1.34684 0.31923 0.75473 0.00453 -0.0439 0 -0.04385 0 0 0 0 0 0 0 0 0 0 0 0 -0.17652 0.03921 0.66647 -0.62739 -0.76 0 -1.21431
LYS_66 -4.44111 0.6276 2.81467 0.00743 -0.75966 0 -0.59267 0 0 -0.1905 -0.16724 0 0 0 0 0 0 0 0 -0.1025 0.00025 2.11172 0.02784 -0.42 0 -1.08418
LEU_67 -4.61205 0.57924 1.03 0.00854 -0.25481 0 0 0 0 0 0 0 0 0 0 0 0 0 0 -0.04575 0.03315 0.43223 -0.11941 -0.66 0 -3.60887
TYR_68 -5.93187 0.14623 1.96304 0.02463 -0.28892 0 0 0 0 0 0 0 0 0 0 0 0 0 0 -0.11861 0.01873 0.28476 -0.16302 0.81 0 -3.25503
LEU_69 -4.57671 0.20839 0.74517 0.00701 -0.18745 0 0 0 0 0 0 0 0 0 0 0 0 0 0 -0.03635 0.08682 0.37751 -0.14779 -0.66 0 -4.1834
VAL_70 -4.76614 0.26964 1.23633 0.00999 -0.30182 0 0 0 0 0 0 0 0 0 0 0 0 0 0 -0.18044 0.10328 0.18042 -0.48337 -0.57 0 -4.50211
PHE_71 -5.80637 0.30167 1.57723 0.02275 -0.30071 0 0 0 0 0 0 0 0 0 0 0 0 0 0 -0.15817 1.18011 0.26918 -0.29758 1.88 0 -1.33189
GLU_72 -3.95181 0.16442 2.33165 0.00629 -0.9811 0 -0.51261 0 0 -0.50224 -0.68946 0 0 0 0 0 0.0002 0 0 -0.24516 0.00794 0.76962 0.03889 -0.27 0 -3.83338
PHE_73 -5.33805 0.15202 1.25061 0.0253 -0.0088 0 0 0 0 0 0 0 0 0 0 0 0.011 0 0 -0.15592 0.48551 0.4492 -0.08229 1.88 0 -1.33143
LEU_74 -4.37565 0.14238 0.9438 0.0065 -0.08205 0 0 0 0 0 0 0 0 0 0 0 0.00611 0 0 -0.09488 0.36836 1.36766 -0.12547 -0.66 0 -2.50323
HIS_75 -1.97024 0.05988 0.79252 0.00246 -0.01946 0 -0.17285 0 0 0 0 0 0 0 0 0 0.00606 0 0 -0.16018 0.04025 0.73412 -0.07989 1.17 0 0.40268
GLN_76 -4.31842 0.47004 2.42163 0.00629 -0.23496 0 -0.09399 0 0 0 0 0 0 0 0 0 0.0848 0 0 0.00262 0.00773 0.87687 -0.14425 -0.29 0 -1.21167
ASP_77 -5.65422 0.57083 3.51103 0.0151 -1.20767 0 -0.13463 0 0 -0.59627 -0.67789 0 0 0 0 0 0.02748 0 0 0.04032 0.07285 0.96931 0.06733 -0.65 0 -3.64642
LEU_78 -5.29178 0.31689 1.18913 0.00914 -0.10299 0 0 0 0 0 0 0 0 0 0 0 0.00749 0 0 -0.12545 0.00406 0.61337 -0.12115 -0.66 0 -4.16129
LYS_79 -4.5755 0.31881 2.516 0.00839 -0.49438 0 -0.7895 0 0 0 -0.51668 0 0 0 0 0 0.03368 0 0 -0.08683 0.00086 1.83159 -0.06886 -0.42 0 -2.24244
LYS_80 -4.70715 0.43863 3.25648 0.0045 -1.35316 0 -0.15387 0 0 -0.59627 -0.74843 0 0 0 0 0 0.08051 0 0 -0.24431 0.02536 0.93482 -0.0587 -0.42 0 -3.54159
PHE_81 -6.19227 0.36071 2.21156 0.02398 -0.06752 0 0 0 0 0 0 0 0 0 0 0 0.00561 0 0 -0.02013 0.00443 0.55841 -0.01412 1.88 0 -1.24934
MET_82 -5.19753 0.39109 2.05409 0.00412 -0.11892 0 0 0 0 0 0 0 0 0 0 0 0 0 0 -0.1237 0.01702 1.07144 -0.16344 -0.29 0 -2.35583
ASP_83 -3.2255 0.22684 2.08223 0.00336 -0.57688 0 -0.76891 0 0 0 -0.51668 0 0 0 0 0 0 0 0 -0.0692 0.08096 0.22105 0.10497 -0.65 0 -3.08776
ALA_84 -1.94332 0.15495 0.98297 0.00078 -0.00715 0 0 0 0 0 0 0 0 0 0 0 0 0 0 -0.21464 0.00546 0 -0.23668 0.05 0 -1.20763
SER_85 -3.52866 0.37067 2.04724 0.00135 -0.16784 0 -0.07001 0 0 0 0 0 0 0 0 0 0 0 0 -0.11407 0.12579 0.47565 -0.01507 0 0 -0.87495
ALA_86 -2.43284 0.30319 1.27411 0.00085 -0.19187 0 0 0 0 -0.33242 0 0 0 0 0 0 0 0 0 -0.17565 0.1693 0 -0.26491 0.05 0 -1.60023
LEU_87 -1.37372 0.13103 0.72219 0.00651 0.09673 0 0 0 0 0 0 0 0 0 0 0 0 0 0 -0.11531 0.19729 0.18659 -0.1842 -0.66 0 -0.99289
THR_88 -1.54221 0.10977 0.9694 0.0054 -0.01005 0 -0.06982 0 0 -0.05745 0 0 0 0 0 0 0 0 0 -0.03195 0.21239 0.02018 -0.58803 -0.57 0 -1.55236
GLY_89 -1.9042 0.18549 1.0153 3e-05 -0.10559 0 0 0 0 -0.05745 0 0 0 0 0 0 0 0 0 0.1 0.18386 0 -1.2102 -0.55 0 -2.34276
ILE_90 -3.50589 0.53743 0.49403 0.01488 0.05972 0.001 0 0 0 0 0 0 0 0 0 0 0 0 0 -0.25818 0.00679 0.15203 -0.28962 -0.73 0 -3.51781
PRO_91 -2.85299 0.45493 0.89281 0.00143 -0.125 0.01613 0 0 0 0 0 0 0 0 0 0 0 0 0 -0.24994 0.00961 0.1123 -0.94872 -0.33 0 -3.01944
LEU_92 -2.91448 0.56341 1.09758 0.00895 -0.09808 0.00053 0 0 0 0 0 0 0 0 0 0 0 0 0 -0.00734 0.04121 0.34617 -0.10443 -0.66 0 -1.72649
PRO_93 -2.70955 0.42299 0.83992 0.00105 -0.10283 0.02044 0 0 0 0 0 0 0 0 0 0 0 0 0 -0.04045 0.00754 0.15085 -0.49262 -0.33 0 -2.23265
LEU_94 -5.48578 0.63062 1.38182 0.00721 -0.0868 0 0 0 0 0 0 0 0 0 0 0 0 0 0 -0.06516 0.07007 0.56035 -0.16081 -0.66 0 -3.80847
ILE_95 -5.79822 0.41655 1.48864 0.01775 -0.11176 0 0 0 0 0 0 0 0 0 0 0 0 0 0 0.00652 0.00033 0.15128 -0.11402 -0.73 0 -4.67291
LYS_96 -5.96357 0.55604 2.82163 0.01019 -1.08118 0 -1.20219 0 0 0 -0.32336 0 0 0 0 0 0 0 0 -0.1282 0.00651 1.42221 -0.06572 -0.42 0 -4.36766
[truncated: 25,462 more chars]
