# Supplementary material for: RosettaAMRLD: A Reaction-Driven Approach for Structure-Based Drug Design from Combinatorial Libraries with Monte Carlo Metropolis Algorithms
Source: J Chem Inf Model. 2025 Jun 11;65(12):5945–59. doi: 10.1021/acs.jcim.5c00497 (PMC12199295; doi:10.1021/acs.jcim.5c00497)
Supplement: Supplementary file 2 [file ci5c00497_si_002.zip › RosettaAMRLD_protocol_capture/inputs/rand39.sdf]

LIG
 OpenBabel12132317483D

 48 49  0  0  1  0  0  0  0  0999 V2000
   -4.2760  -11.4910   28.1010 C   0  0  1  0  0  0  0  0  0  0  0  0
   -3.7390  -12.1780   26.9220 N   0  0  0  0  0  0  0  0  0  0  0  0
   -2.7460  -13.0670   26.9600 C   0  0  0  0  0  0  0  0  0  0  0  0
   -2.4250  -13.6800   25.8040 N   0  0  0  0  0  0  0  0  0  0  0  0
   -1.3590  -14.6670   25.7170 C   0  0  2  0  0  0  0  0  0  0  0  0
   -1.0420  -14.9810   24.2660 C   0  0  0  0  0  0  0  0  0  0  0  0
   -0.5500  -13.8160   23.4420 C   0  0  0  0  0  0  0  0  0  0  0  0
   -1.7250  -15.9230   26.5150 C   0  0  0  0  0  0  0  0  0  0  0  0
   -2.8030  -16.5080   26.0450 F   0  0  0  0  0  0  0  0  0  0  0  0
   -1.9120  -15.6440   27.7940 F   0  0  0  0  0  0  0  0  0  0  0  0
   -0.7250  -16.8020   26.4350 F   0  0  0  0  0  0  0  0  0  0  0  0
   -2.1420  -13.3180   28.0110 O   0  0  0  0  0  0  0  0  0  0  0  0
   -4.1670   -9.9870   27.8900 C   0  0  0  0  0  0  0  0  0  0  0  0
   -4.8380   -9.2440   29.0300 C   0  0  0  0  0  0  0  0  0  0  0  0
   -6.2770   -9.6910   29.2060 C   0  0  0  0  0  0  0  0  0  0  0  0
   -6.3310  -11.1440   29.3940 N   0  0  0  0  0  0  0  0  0  0  0  0
   -5.7210  -11.9200   28.3070 C   0  0  0  0  0  0  0  0  0  0  0  0
   -7.0120  -11.8400   30.7030 S   0  0  0  0  0  0  0  0  0  0  0  0
   -6.9680  -13.2530   30.4830 O   0  0  0  0  0  0  0  0  0  0  0  0
   -8.2680  -11.1890   30.9090 O   0  0  0  0  0  0  0  0  0  0  0  0
   -5.9860  -11.4800   32.0900 C   0  0  0  0  0  0  0  0  0  0  0  0
   -6.1750  -10.3100   32.8020 C   0  0  0  0  0  0  0  0  0  0  0  0
   -5.4380  -10.0700   33.9510 C   0  0  0  0  0  0  0  0  0  0  0  0
   -4.5090  -10.9990   34.3820 C   0  0  0  0  0  0  0  0  0  0  0  0
   -3.4980  -10.6680   35.9440 Br  0  0  0  0  0  0  0  0  0  0  0  0
   -4.3190  -12.1730   33.6690 C   0  0  0  0  0  0  0  0  0  0  0  0
   -5.0560  -12.4110   32.5230 C   0  0  0  0  0  0  0  0  0  0  0  0
   -3.7060  -11.7640   28.9630 H   0  0  0  0  0  0  0  0  0  0  0  0
   -4.1360  -11.9710   26.0500 H   0  0  0  0  0  0  0  0  0  0  0  0
   -2.9280  -13.4550   24.9930 H   0  0  0  0  0  0  0  0  0  0  0  0
   -0.4790  -14.2470   26.1580 H   0  0  0  0  0  0  0  0  0  0  0  0
   -0.2870  -15.7380   24.2490 H   0  0  0  0  0  0  0  0  0  0  0  0
   -1.9330  -15.3550   23.8070 H   0  0  0  0  0  0  0  0  0  0  0  0
   -0.3480  -14.1450   22.4430 H   0  0  0  0  0  0  0  0  0  0  0  0
    0.3470  -13.4250   23.8770 H   0  0  0  0  0  0  0  0  0  0  0  0
   -1.2990  -13.0530   23.4200 H   0  0  0  0  0  0  0  0  0  0  0  0
   -3.1330   -9.7110   27.8490 H   0  0  0  0  0  0  0  0  0  0  0  0
   -4.6440   -9.7240   26.9690 H   0  0  0  0  0  0  0  0  0  0  0  0
   -4.8210   -8.1950   28.8200 H   0  0  0  0  0  0  0  0  0  0  0  0
   -4.3000   -9.4360   29.9350 H   0  0  0  0  0  0  0  0  0  0  0  0
   -6.6980   -9.2070   30.0620 H   0  0  0  0  0  0  0  0  0  0  0  0
   -6.8390   -9.4270   28.3340 H   0  0  0  0  0  0  0  0  0  0  0  0
   -5.7490  -12.9600   28.5580 H   0  0  0  0  0  0  0  0  0  0  0  0
   -6.2720  -11.7560   27.4030 H   0  0  0  0  0  0  0  0  0  0  0  0
   -6.8710   -9.6090   32.4750 H   0  0  0  0  0  0  0  0  0  0  0  0
   -5.5820   -9.1910   34.4870 H   0  0  0  0  0  0  0  0  0  0  0  0
   -3.6250  -12.8730   33.9960 H   0  0  0  0  0  0  0  0  0  0  0  0
   -4.9100  -13.2900   31.9860 H   0  0  0  0  0  0  0  0  0  0  0  0
  1 17  1  0  0  0  0
  1 28  1  1  0  0  0
  2  3  1  0  0  0  0
  2  1  1  0  0  0  0
  3 12  2  0  0  0  0
  4  3  1  0  0  0  0
  5  4  1  0  0  0  0
  5 31  1  1  0  0  0
  5  8  1  0  0  0  0
  6  5  1  0  0  0  0
  7 35  1  0  0  0  0
  7  6  1  0  0  0  0
  8 10  1  0  0  0  0
  9  8  1  0  0  0  0
 11  8  1  0  0  0  0
 13  1  1  0  0  0  0
 13 14  1  0  0  0  0
 14 15  1  0  0  0  0
 14 40  1  0  0  0  0
 15 16  1  0  0  0  0
 15 41  1  0  0  0  0
 16 18  1  0  0  0  0
 17 43  1  0  0  0  0
 17 16  1  0  0  0  0
 18 20  2  0  0  0  0
 18 21  1  0  0  0  0
 19 18  2  0  0  0  0
 21 27  2  0  0  0  0
 21 22  1  0  0  0  0
 22 23  2  0  0  0  0
 23 24  1  0  0  0  0
 23 46  1  0  0  0  0
 24 25  1  0  0  0  0
 26 47  1  0  0  0  0
 26 24  2  0  0  0  0
 27 26  1  0  0  0  0
 29  2  1  0  0  0  0
 30  4  1  0  0  0  0
 32  6  1  0  0  0  0
 33  6  1  0  0  0  0
 34  7  1  0  0  0  0
 36  7  1  0  0  0  0
 37 13  1  0  0  0  0
 38 13  1  0  0  0  0
 39 14  1  0  0  0  0
 42 15  1  0  0  0  0
 44 17  1  0  0  0  0
 45 22  1  0  0  0  0
 48 27  1  0  0  0  0
M  END
$$$$
