# Supplementary material for: RosettaAMRLD: A Reaction-Driven Approach for Structure-Based Drug Design from Combinatorial Libraries with Monte Carlo Metropolis Algorithms
Source: J Chem Inf Model. 2025 Jun 11;65(12):5945–59. doi: 10.1021/acs.jcim.5c00497 (PMC12199295; doi:10.1021/acs.jcim.5c00497)
Supplement: Supplementary file 2 [file ci5c00497_si_002.zip › RosettaAMRLD_protocol_capture/inputs/rand39_LIG1.pdb]

HETATM 4652  C2  LIG X   1      -1.816 -11.328  27.212  1.00  0.00           C  
HETATM 4653  N5  LIG X   1      -0.667 -10.938  26.493  1.00  0.00           N  
HETATM 4654  C4  LIG X   1       0.581 -11.673  26.516  1.00  0.00           C  
HETATM 4655  C6  LIG X   1      -0.673  -9.820  25.575  1.00  0.00           C  
HETATM 4656  C7  LIG X   1       0.580 -12.480  25.180  1.00  0.00           C  
HETATM 4657  C14 LIG X   1       0.616 -11.442  24.194  1.00  0.00           N  
HETATM 4658  N2  LIG X   1       1.358 -11.696  23.000  1.00  0.00           C  
HETATM 4659  C8  LIG X   1       0.026 -10.124  24.293  1.00  0.00           C  
HETATM 4660  C11 LIG X   1       1.509 -12.965  22.478  1.00  0.00           C  
HETATM 4661  C13 LIG X   1       2.021 -10.679  22.309  1.00  0.00           C  
HETATM 4662  C10 LIG X   1       1.045  -9.119  23.924  1.00  0.00           C  
HETATM 4663  C16 LIG X   1       2.270 -13.213  21.350  1.00  0.00           C  
HETATM 4664  CL1 LIG X   1       0.649 -14.264  23.273  1.00  0.00          CL  
HETATM 4665  N1  LIG X   1       1.860  -9.351  22.789  1.00  0.00           N  
HETATM 4666  C15 LIG X   1       2.777 -10.911  21.188  1.00  0.00           C  
HETATM 4667  O1  LIG X   1       1.198  -8.081  24.584  1.00  0.00           O  
HETATM 4668  C17 LIG X   1       2.903 -12.181  20.706  1.00  0.00           C  
HETATM 4669  C18 LIG X   1       2.453 -14.839  20.733  1.00  0.00          CL  
HETATM 4670  C12 LIG X   1      -2.923 -10.528  27.363  1.00  0.00           C  
HETATM 4671  C1  LIG X   1      -1.907 -12.617  27.748  1.00  0.00           C  
HETATM 4672  N3  LIG X   1      -4.074 -10.951  28.020  1.00  0.00           C  
HETATM 4673  C5  LIG X   1      -3.038 -13.082  28.392  1.00  0.00           C  
HETATM 4674  C9  LIG X   1      -5.079  -9.905  28.139  1.00  0.00           C  
HETATM 4675  C3  LIG X   1      -4.129 -12.258  28.527  1.00  0.00           C  
HETATM 4676  N6  LIG X   1      -6.370 -10.109  28.083  1.00  0.00           N  
HETATM 4677  C21 LIG X   1      -4.567  -8.555  28.224  1.00  0.00           C  
HETATM 4678  N4  LIG X   1      -5.307 -12.897  29.016  1.00  0.00           N  
HETATM 4679  C20 LIG X   1      -7.130 -11.337  27.921  1.00  0.00           C  
HETATM 4680  C22 LIG X   1      -5.404  -7.475  28.205  1.00  0.00           N  
HETATM 4681  C19 LIG X   1      -3.391  -8.324  28.834  1.00  0.00           N  
HETATM 4682  C23 LIG X   1      -6.648 -12.444  28.770  1.00  0.00           C  
HETATM 4683  C24 LIG X   1      -5.099  -6.291  28.739  1.00  0.00           C  
HETATM 4684  C25 LIG X   1      -3.023  -7.170  29.386  1.00  0.00           C  
HETATM 4685  O2  LIG X   1      -7.537 -13.088  29.365  1.00  0.00           O  
HETATM 4686  C26 LIG X   1      -3.887  -6.105  29.350  1.00  0.00           C  
HETATM 4687  H1  LIG X   1       0.705 -12.349  27.358  1.00  0.00           H  
HETATM 4688  H2  LIG X   1       1.405 -10.924  26.494  1.00  0.00           H  
HETATM 4689  H3  LIG X   1      -0.054  -9.025  26.087  1.00  0.00           H  
HETATM 4690  H4  LIG X   1      -1.654  -9.365  25.424  1.00  0.00           H  
HETATM 4691  H5  LIG X   1      -0.352 -13.010  25.325  1.00  0.00           H  
HETATM 4692  H6  LIG X   1       1.529 -13.014  25.361  1.00  0.00           H  
HETATM 4693  H7  LIG X   1      -0.761 -10.072  23.485  1.00  0.00           H  
HETATM 4694  H8  LIG X   1       2.356  -8.566  22.283  1.00  0.00           H  
HETATM 4695  H9  LIG X   1       3.278 -10.089  20.671  1.00  0.00           H  
HETATM 4696  H10 LIG X   1       3.499 -12.381  19.821  1.00  0.00           H  
HETATM 4697  H11 LIG X   1      -3.014  -9.591  26.841  1.00  0.00           H  
HETATM 4698  H12 LIG X   1      -1.055 -13.288  27.638  1.00  0.00           H  
HETATM 4699  H13 LIG X   1      -3.125 -14.074  28.808  1.00  0.00           H  
HETATM 4700  H14 LIG X   1      -5.134 -13.753  29.548  1.00  0.00           H  
HETATM 4701  H15 LIG X   1      -7.183 -11.633  26.840  1.00  0.00           H  
HETATM 4702  H16 LIG X   1      -8.171 -11.101  28.209  1.00  0.00           H  
HETATM 4703  H17 LIG X   1      -5.781  -5.439  28.717  1.00  0.00           H  
HETATM 4704  H18 LIG X   1      -2.062  -7.013  29.873  1.00  0.00           H  
HETATM 4705  H19 LIG X   1      -3.603  -5.164  29.792  1.00  0.00           H  
