# Supplementary material for: RosettaAMRLD: A Reaction-Driven Approach for Structure-Based Drug Design from Combinatorial Libraries with Monte Carlo Metropolis Algorithms
Source: J Chem Inf Model. 2025 Jun 11;65(12):5945–59. doi: 10.1021/acs.jcim.5c00497 (PMC12199295; doi:10.1021/acs.jcim.5c00497)
Supplement: Supplementary file 2 [file ci5c00497_si_002.zip › RosettaAMRLD_protocol_capture/inputs/rand39_LIG1.sdf]

LIG
 OpenBabel10282411243D

 54 59  0  0  1  0  0  0  0  0999 V2000
   -1.8160  -11.3280   27.2120 C   0  0  0  0  0  0  0  0  0  0  0  0
   -0.6670  -10.9380   26.4930 N   0  0  0  0  0  0  0  0  0  0  0  0
    0.5810  -11.6730   26.5160 C   0  0  0  0  0  0  0  0  0  0  0  0
   -0.6730   -9.8200   25.5750 C   0  0  0  0  0  0  0  0  0  0  0  0
    0.5800  -12.4800   25.1800 C   0  0  0  0  0  0  0  0  0  0  0  0
    0.6160  -11.4420   24.1940 N   0  0  0  0  0  0  0  0  0  0  0  0
    1.3580  -11.6960   23.0000 C   0  0  0  0  0  0  0  0  0  0  0  0
    0.0260  -10.1240   24.2930 C   0  0  2  0  0  0  0  0  0  0  0  0
    1.5090  -12.9650   22.4780 C   0  0  0  0  0  0  0  0  0  0  0  0
    2.0210  -10.6790   22.3090 C   0  0  0  0  0  0  0  0  0  0  0  0
    1.0450   -9.1190   23.9240 C   0  0  0  0  0  0  0  0  0  0  0  0
    2.2700  -13.2130   21.3500 C   0  0  0  0  0  0  0  0  0  0  0  0
    0.6490  -14.2640   23.2730 Cl  0  0  0  0  0  0  0  0  0  0  0  0
    1.8600   -9.3510   22.7890 N   0  0  0  0  0  0  0  0  0  0  0  0
    2.7770  -10.9110   21.1880 C   0  0  0  0  0  0  0  0  0  0  0  0
    1.1980   -8.0810   24.5840 O   0  0  0  0  0  0  0  0  0  0  0  0
    2.9030  -12.1810   20.7060 C   0  0  0  0  0  0  0  0  0  0  0  0
    2.4530  -14.8390   20.7330 Cl  0  0  0  0  0  0  0  0  0  0  0  0
   -2.9230  -10.5280   27.3630 C   0  0  0  0  0  0  0  0  0  0  0  0
   -1.9070  -12.6170   27.7480 C   0  0  0  0  0  0  0  0  0  0  0  0
   -4.0740  -10.9510   28.0200 C   0  0  0  0  0  0  0  0  0  0  0  0
   -3.0380  -13.0820   28.3920 C   0  0  0  0  0  0  0  0  0  0  0  0
   -5.0790   -9.9050   28.1390 C   0  0  0  0  0  0  0  0  0  0  0  0
   -4.1290  -12.2580   28.5270 C   0  0  0  0  0  0  0  0  0  0  0  0
   -6.3700  -10.1090   28.0830 N   0  0  0  0  0  0  0  0  0  0  0  0
   -4.5670   -8.5550   28.2240 C   0  0  0  0  0  0  0  0  0  0  0  0
   -5.3070  -12.8970   29.0160 N   0  0  0  0  0  0  0  0  0  0  0  0
   -7.1300  -11.3370   27.9210 C   0  0  0  0  0  0  0  0  0  0  0  0
   -5.4040   -7.4750   28.2050 N   0  0  0  0  0  0  0  0  0  0  0  0
   -3.3910   -8.3240   28.8340 N   0  0  0  0  0  0  0  0  0  0  0  0
   -6.6480  -12.4440   28.7700 C   0  0  0  0  0  0  0  0  0  0  0  0
   -5.0990   -6.2910   28.7390 C   0  0  0  0  0  0  0  0  0  0  0  0
   -3.0230   -7.1700   29.3860 C   0  0  0  0  0  0  0  0  0  0  0  0
   -7.5370  -13.0880   29.3650 O   0  0  0  0  0  0  0  0  0  0  0  0
   -3.8870   -6.1050   29.3500 C   0  0  0  0  0  0  0  0  0  0  0  0
    0.7050  -12.3490   27.3580 H   0  0  0  0  0  0  0  0  0  0  0  0
    1.4050  -10.9240   26.4940 H   0  0  0  0  0  0  0  0  0  0  0  0
   -0.0540   -9.0250   26.0870 H   0  0  0  0  0  0  0  0  0  0  0  0
   -1.6540   -9.3650   25.4240 H   0  0  0  0  0  0  0  0  0  0  0  0
   -0.3520  -13.0100   25.3250 H   0  0  0  0  0  0  0  0  0  0  0  0
    1.5290  -13.0140   25.3610 H   0  0  0  0  0  0  0  0  0  0  0  0
   -0.7610  -10.0720   23.4850 H   0  0  0  0  0  0  0  0  0  0  0  0
    2.3560   -8.5660   22.2830 H   0  0  0  0  0  0  0  0  0  0  0  0
    3.2780  -10.0890   20.6710 H   0  0  0  0  0  0  0  0  0  0  0  0
    3.4990  -12.3810   19.8210 H   0  0  0  0  0  0  0  0  0  0  0  0
   -3.0140   -9.5910   26.8410 H   0  0  0  0  0  0  0  0  0  0  0  0
   -1.0550  -13.2880   27.6380 H   0  0  0  0  0  0  0  0  0  0  0  0
   -3.1250  -14.0740   28.8080 H   0  0  0  0  0  0  0  0  0  0  0  0
   -5.1340  -13.7530   29.5480 H   0  0  0  0  0  0  0  0  0  0  0  0
   -7.1830  -11.6330   26.8400 H   0  0  0  0  0  0  0  0  0  0  0  0
   -8.1710  -11.1010   28.2090 H   0  0  0  0  0  0  0  0  0  0  0  0
   -5.7810   -5.4390   28.7170 H   0  0  0  0  0  0  0  0  0  0  0  0
   -2.0620   -7.0130   29.8730 H   0  0  0  0  0  0  0  0  0  0  0  0
   -3.6030   -5.1640   29.7920 H   0  0  0  0  0  0  0  0  0  0  0  0
  1 19  2  0  0  0  0
  1 20  1  0  0  0  0
  2  3  1  0  0  0  0
  2  1  1  0  0  0  0
  3 36  1  0  0  0  0
  4 38  1  0  0  0  0
  4  2  1  0  0  0  0
  5 40  1  0  0  0  0
  5 41  1  0  0  0  0
  5  3  1  0  0  0  0
  6  8  1  0  0  0  0
  6  5  1  0  0  0  0
  7  6  1  0  0  0  0
  8 42  1  6  0  0  0
  8  4  1  0  0  0  0
  9  7  1  0  0  0  0
  9 13  1  0  0  0  0
 10 14  1  0  0  0  0
 10  7  2  0  0  0  0
 11  8  1  0  0  0  0
 11 16  2  0  0  0  0
 12  9  2  0  0  0  0
 14 11  1  0  0  0  0
 15 10  1  0  0  0  0
 17 15  2  0  0  0  0
 17 12  1  0  0  0  0
 18 12  1  0  0  0  0
 19 21  1  0  0  0  0
 20 22  2  0  0  0  0
 21 23  1  0  0  0  0
 21 24  2  0  0  0  0
 22 24  1  0  0  0  0
 22 48  1  0  0  0  0
 23 26  1  0  0  0  0
 24 27  1  0  0  0  0
 25 23  2  0  0  0  0
 26 30  1  0  0  0  0
 27 49  1  0  0  0  0
 28 25  1  0  0  0  0
 28 51  1  0  0  0  0
 28 31  1  0  0  0  0
 29 26  2  0  0  0  0
 29 32  1  0  0  0  0
 30 33  2  0  0  0  0
 31 27  1  0  0  0  0
 31 34  2  0  0  0  0
 32 35  2  0  0  0  0
 33 53  1  0  0  0  0
 35 33  1  0  0  0  0
 35 54  1  0  0  0  0
 37  3  1  0  0  0  0
 39  4  1  0  0  0  0
 43 14  1  0  0  0  0
 44 15  1  0  0  0  0
 45 17  1  0  0  0  0
 46 19  1  0  0  0  0
 47 20  1  0  0  0  0
 50 28  1  0  0  0  0
 52 32  1  0  0  0  0
M  END
$$$$
