# Supplementary material for: RosettaAMRLD: A Reaction-Driven Approach for Structure-Based Drug Design from Combinatorial Libraries with Monte Carlo Metropolis Algorithms
Source: J Chem Inf Model. 2025 Jun 11;65(12):5945–59. doi: 10.1021/acs.jcim.5c00497 (PMC12199295; doi:10.1021/acs.jcim.5c00497)
Supplement: Supplementary file 2 [file ci5c00497_si_002.zip › RosettaAMRLD_protocol_capture/production/Cascaded_README]

=====Mon Oct 28 11:24:14 CDT 2024=====
Current ligand: rand39
Selected 1 ligands for cascaded sampling.
CDK2_rand39_0001 -> rand39_LIG1
