# Supplementary material for: RosettaAMRLD: A Reaction-Driven Approach for Structure-Based Drug Design from Combinatorial Libraries with Monte Carlo Metropolis Algorithms
Source: J Chem Inf Model. 2025 Jun 11;65(12):5945–59. doi: 10.1021/acs.jcim.5c00497 (PMC12199295; doi:10.1021/acs.jcim.5c00497)
Supplement: Supplementary file 2 [file ci5c00497_si_002.zip › RosettaAMRLD_protocol_capture/production/rand39/CDK2_rand39_0001.log]

1	-7.61253	-1.36725	CNS(=O)(=O)c1ccc(N2CCN(S(=O)(=O)c3cccc4cnccc34)CC2C)cc1
4	-9.01024	-1.54524	CC1CN(S(=O)(=O)c2cccc3cnccc23)CCN1c1ccc(N2CC[N+](C)(C)CC2)cc1
6	-8.70428	-1.47129	C=C=CN1CCN(c2cccc(N3CCN(S(=O)(=O)c4cccc5cnccc45)CC3C)c2)CC1
10	-7.90044	-1.37529	CCC(=O)N1CCN(c2cccc(N3CCN(S(=O)(=O)c4cc(C)ccc4C)CC3)c2)CC1
14	-9.94933	-1.7063	Cc1ccc([N+](=O)[O-])cc1S(=O)(=O)N1CCN(c2ccc(S(=O)(=O)N3CCNCC3)cc2)CC1
17	-9.56219	-1.71742	Cc1ccc(C)c(S(=O)(=O)N2CCN(c3cccc(S(=O)(=O)N(C)CCO)c3)CC2)c1
19	-8.99072	-1.51971	Cc1ccc(C)c(S(=O)(=O)N2CCN(c3cccc(S(=O)(=O)N(CCC#N)CC4CC4)c3)CC2)c1
20	-9.11883	-1.58739	CCN1CCN(c2cccc(N3CCN(S(=O)(=O)c4c(C)c(C)cc(C)c4C)CC3)c2)CC1
25	-9.93407	-1.67916	Cc1ccc(S(=O)(=O)N2CCN(c3cccc(N4CCN(c5ccc(N)cc5)CC4)c3)CC2)cc1
27	-9.1999	-1.57777	O=S(=O)(c1ccc2ccccc2c1)N1CCN(c2cccc(N3CCN(C4CC4)CC3)c2)CC1
29	-13.7556	-2.35906	C=CCN1CCN(c2cccc(N3CCN(S(=O)(=O)c4ccc5ccccc5c4)CC3)c2)CC1
38	-11.9747	-2.08452	CN1CCN(c2ccc(N3CCN(S(=O)(=O)c4ccc5c(c4)OCCO5)CC3)cc2N)CC1
41	-12.8434	-2.38496	CN1CCN(c2ccc(N3CCN(S(=O)(=O)c4ccc(F)cc4)CC3)cc2)CC1
56	-12.2623	-2.23878	CN(C)C=NS(=O)(=O)c1ccc(N2CCN(S(=O)(=O)c3ccc(F)cc3)CC2)cc1
72	-10.0817	-1.97718	NS(=O)(=O)c1cccc(N2CCN(S(=O)(=O)c3ccc(Cl)cc3)CC2)c1
79	-10.9846	-2.114	CNS(=O)(=O)c1cc(N2CCN(S(=O)(=O)c3ccccc3)CC2)ccc1N
80	-12.7754	-2.37233	CN(CCO)S(=O)(=O)c1cccc(N2CCN(S(=O)(=O)c3ccccc3)CC2)c1
182	-14.9114	-2.52049	Cc1cc(S(=O)(=O)NCc2ccco2)c(C)cc1N1CCN2c3cc(F)c(F)cc3NC(=O)C2C1
197	-14.8932	-2.5174	CN1CCN=C(c2ncccn2)c2cc(N3CCN4c5c(ccc(Cl)c5Cl)NC(=O)C4C3)ccc21
999	-15.5836	-2.59727	COc1ccc2c(c1)N1CCN(c3ccc4c(c3)C(c3ncccn3)=NCC(=O)N4C)CC1C(=O)N2
1010	-14.5259	-2.49118	CN1CCN=C(c2ncccn2)c2cc(N3CCN4c5ccccc5N(C)C(=O)C4C3)ccc21
1038	-14.2203	-2.43875	CN1C(=O)CN=C(c2ncccn2)c2cc(N3CCN4c5ccccc5NC(=O)C4C3)ccc21
1054	-12.5053	-2.14464	CN1CCN=C(c2ncccn2)c2cc(N3CCN4c5ccc(Cl)cc5NC(=O)C4C3)ccc21
1058	-13.964	-2.36034	CN1C(=O)CN=C(c2ncccn2)c2cc(N3CCN4c5cc(O)ccc5NC(=O)C4C3)ccc21
1062	-14.7662	-2.49595	Cc1ccc2c(c1)N1CCN(c3ccc4c(c3)C(c3ncccn3)=NCC(=O)N4C)CC1C(=O)N2
1072	-14.8639	-2.51247	CN1C(=O)CN=C(c2ncccn2)c2cc(N3CCN4c5ccccc5N(C)C(=O)C4C3)ccc21
1073	-14.3312	-2.49474	O=C1CN=C(c2ncccn2)c2cc(N3CCN4c5ccccc5NC(=O)C4C3)ccc2N1
1083	-13.8313	-2.37205	CN1C(=O)CN=C(c2ccccc2)c2cc(N3CCN4c5ccccc5NC(=O)C4C3)ccc21
1095	-13.2799	-2.27748	Cc1ccc2c(c1)N1CCN(c3ccc4c(c3)C(c3ccsc3)=NCC(=O)N4C)CC1C(=O)N2
1096	-14.2074	-2.36791	CN1C(=O)CN=C(c2ncccn2)c2cc(N3CCN4c5c(ccc(Cl)c5Cl)NC(=O)C4C3)ccc21
1102	-14.0507	-2.40968	O=C1CN=C(c2ncccn2)c2cc(N3CCN4c5ccc(Cl)cc5NC(=O)C4C3)ccc2N1
1103	-14.0691	-2.41283	Cc1cccc(C2=NCC(=O)Nc3ccc(N4CCN5c6ccccc6NC(=O)C5C4)cc32)c1
1109	-15.6094	-2.63846	Cc1cccc(C2=NCC(=O)Nc3ccc(N4CCN5c6cc(C)ccc6NC(=O)C5C4)cc32)c1
1179	-14.9639	-2.56629	Cc1ccc2c(c1)N1CCN(c3ccc4c(c3)C(c3ccccc3)=NCCN4C)CC1C(=O)N2
1210	-14.4133	-2.47187	CN1CCN=C(c2ccccc2)c2cc(N3CCN4c5cc(Cl)ccc5NC(=O)C4C3)ccc21
1249	-14.216	-2.40294	CN1C(=O)CN=C(c2ccccc2)c2cc(N3CCN4c5cc(F)ccc5NC(=O)C4C3)ccc21
1287	-13.816	-2.33533	Cc1ccc2c(c1)N1CCN(c3ccc4c(c3)C(c3ccccc3)=NCC(=O)N4C)CC1C(=O)N2
1288	-13.2921	-2.21535	CCN1C(=O)CN=C(c2ccccc2)c2cc(N3CCN4c5cccc(Cl)c5NC(=O)C4C3)ccc21
1289	-12.8595	-2.20539	CN1C(=O)CN=C(c2cccs2)c2cc(N3CCN4c5c(Cl)cccc5NC(=O)C4C3)ccc21
1296	-13.6821	-2.34647	O=C1CN=C(c2ccncn2)c2cc(N3CCN4c5cc(Cl)ccc5NC(=O)C4C3)ccc2N1
1298	-15.9343	-2.61959	CN1C(=O)CN=C(c2ncccn2)c2cc(N3CCN4c5ccc(C(N)=O)cc5NC(=O)C4C3)ccc21
1303	-14.2796	-2.44894	CN1CCN=C(c2ncccn2)c2cc(N3CCN4c5c(Cl)cccc5NC(=O)C4C3)ccc21
1330	-13.7237	-2.31972	CN1C(=O)CN=C(c2ncccn2)c2cc(N3CCN4c5cc(Cl)ccc5NC(=O)C4C3)ccc21
1333	-14.2015	-2.40049	CN1C(=O)CN=C(c2ncccn2)c2cc(N3CCN4c5c(Cl)cccc5NC(=O)C4C3)ccc21
1334	-14.2609	-2.37681	CN1C(=O)CN=C(c2ncccn2)c2cc(N3CCN4c5cc(Cl)c(Cl)cc5NC(=O)C4C3)ccc21
1335	-12.2725	-2.07443	O=C1CN=C(c2cnccn2)c2cc(N3CCN4c5cc(Cl)cc(Cl)c5NC(=O)C4C3)ccc2N1
1336	-12.4068	-2.12775	O=C1CN=C(c2cnccn2)c2cc(N3CCN4c5cccc(F)c5NC(=O)C4C3)ccc2N1
1341	-11.8585	-2.03371	O=C1CN=C(c2ccc[nH]2)c2cc(N3CCN4c5cc(Cl)cc(Cl)c5NC(=O)C4C3)ccc2N1
1344	-12.0934	-2.04416	COc1ccc2c(c1)N1CCN(c3ccc4c(c3)C(c3ccccc3)=NCC(=O)N4)CC1C(=O)N2
1359	-12.9801	-2.19404	CN1CCN=C(c2ccccc2)c2cc(N3CCN4c5cc(Cl)c(Cl)cc5NC(=O)C4C3)ccc21
1377	-13.0337	-2.2031	CN1CCN=C(c2ccccc2)c2cc(N3CCN4c5cc(F)c(F)cc5NC(=O)C4C3)ccc21
1380	-15.2202	-2.57268	COc1ccc2c(c1)N1CCN(c3ccc4c(c3)C(c3ccccc3)=NCCN4C)CC1C(=O)N2
1457	-15.0585	-2.54535	CN1C(=O)CN=C(c2ncccn2)c2cc(N3CCN4c5ccc(F)cc5NC(=O)C4C3)ccc21
1463	-15.2242	-2.61093	Cc1ccc2c(c1)N1CCN(c3ccc4c(c3)C(c3ccncn3)=NCC(=O)N4)CC1C(=O)N2
1521	-16.1732	-2.73377	O=C1CN=C(c2ncccn2)c2cc(N3CCN4c5c(ccc(Cl)c5Cl)NC(=O)C4C3)ccc2N1
1523	-15.5817	-2.67223	O=C1CN=C(c2ncccn2)c2cc(N3CCN4c5cc(O)ccc5NC(=O)C4C3)ccc2N1
1524	-15.5866	-2.52848	CC1C(=O)N(c2ccc3ccccc3c2)CCCN1c1ccc2c(c1)C(c1ncccn1)=NCC(=O)N2C
1540	-14.6622	-2.41045	CC1C(=O)N(c2ccc3ccccc3c2)CCCN1c1ccc2c(c1)C(c1ncccn1)=NCC(=O)N2
1579	-13.7561	-2.32521	CC1CCN(c2ccc3c(c2)C(c2ncccn2)=NCC(=O)N3)CC(=O)N1c1ccc(Cl)c(Cl)c1
1595	-13.5125	-2.31737	O=C1CN=C(c2ccncn2)c2cc(N3CCCN(c4ccc(Cl)c(Cl)c4)C(=O)C3)ccc2N1
1598	-14.1878	-2.43318	O=C1CN=C(c2cnccn2)c2cc(N3CCCN(c4ccc(Cl)c(Cl)c4)C(=O)C3)ccc2N1
1702	-14.9983	-2.57218	O=C1CN=C(c2ncccn2)c2cc(N3CCCN(c4ccc(Cl)c(Cl)c4)C(=O)C3)ccc2N1
1820	-12.4739	-2.27742	CCC1=NCC(=O)Nc2ccc(N3CCCN(c4ccc(Cl)c(Cl)c4)C(=O)C3)cc21
1844	-10.4814	-1.88252	CCC1=NCC(=O)Nc2ccc(N3CCCN(c4ccc(Cl)c(Cl)c4)C(=O)C3C)cc21
1849	-11.6073	-1.90823	CN1C(=O)CN=C(C2=CCCCC2)c2cc(N(CC#N)C3CC(=O)N(c4ccc(F)cc4)C3=O)ccc21
1857	-11.3113	-1.91196	CCC1=NCC(=O)Nc2ccc(N(Cc3ccncc3)C3CC(=O)N(c4ccccc4)C3=O)cc21
1872	-12.0384	-2.03486	CCC1=NCC(=S)Nc2ccc(N(Cc3ccncc3)C3CC(=O)N(c4ccccc4)C3=O)cc21
1917	-13.5689	-2.23072	CCCC1=NC(C(C)C)C(=S)Nc2ccc(N3CCNC(=O)C3CC(=O)Nc3ccccc3CC)cc21
1989	-12.968	-2.19199	O=C(CC1C(=O)NCCN1c1ccc2c(c1)C(C1=CCCCC1)=NCC(=O)N2)Nc1ccccc1
Stats for ReactionBasedAnalogSampler: Attempts: 2000 (1) Hard Fails: 92 (0.046) Tested: 1908 (0.954) Accepted: 69 (0.0345)
The best scoring ligand is O=C1CN=C(c2ncccn2)c2cc(N3CCN4c5c(ccc(Cl)c5Cl)NC(=O)C4C3)ccc2N1
Fragment0: O=C1Nc2ccc(Cl)c(Cl)c2N2CCNCC12
Fragment1: O=C1CN=C(c2ncccn2)c2cc(Cl)ccc2N1
