# Supplementary material for: RosettaAMRLD: A Reaction-Driven Approach for Structure-Based Drug Design from Combinatorial Libraries with Monte Carlo Metropolis Algorithms
Source: J Chem Inf Model. 2025 Jun 11;65(12):5945–59. doi: 10.1021/acs.jcim.5c00497 (PMC12199295; doi:10.1021/acs.jcim.5c00497)
Supplement: Supplementary file 2 [file ci5c00497_si_002.zip › RosettaAMRLD_protocol_capture/production/rand39/design_scores.sc]

Design	total_score	interface_delta_X	LE2(REU)	SMILES
CDK2_rand39_0001	-1025.109	-16.477	-2.785	O=C1CN=C(c2ncccn2)c2cc(N3CCN4c5c(ccc(Cl)c5Cl)NC(=O)C4C3)ccc2N1
