# Supplementary material for: RosettaAMRLD: A Reaction-Driven Approach for Structure-Based Drug Design from Combinatorial Libraries with Monte Carlo Metropolis Algorithms
Source: J Chem Inf Model. 2025 Jun 11;65(12):5945–59. doi: 10.1021/acs.jcim.5c00497 (PMC12199295; doi:10.1021/acs.jcim.5c00497)
Supplement: Supplementary file 2 [file ci5c00497_si_002.zip › RosettaAMRLD_protocol_capture/production/rand39/score.sc]

SEQUENCE: 
SCORE: total_score angle_constraint atom_pair_constraint chainbreak coordinate_constraint dihedral_constraint dslf_ca_dih dslf_cs_ang dslf_ss_dih dslf_ss_dst      fa_atr      fa_dun     fa_elec fa_intra_rep      fa_pair       fa_rep       fa_sol hbond_bb_sc hbond_lr_bb    hbond_sc hbond_sr_bb if_X_angle_constraint if_X_atom_pair_constraint if_X_chainbreak if_X_coordinate_constraint if_X_dihedral_constraint if_X_dslf_ca_dih if_X_dslf_cs_ang if_X_dslf_ss_dih if_X_dslf_ss_dst if_X_fa_atr if_X_fa_dun if_X_fa_elec if_X_fa_intra_rep if_X_fa_pair if_X_fa_rep if_X_fa_sol if_X_hbond_bb_sc if_X_hbond_lr_bb if_X_hbond_sc if_X_hbond_sr_bb if_X_omega if_X_p_aa_pp if_X_pro_close if_X_rama  if_X_ref interface_delta_X ligand_is_touching_X lm_X1_HeavyAtomCount lm_X1_HeavyAtomMolWt lm_X1_LabuteASA lm_X1_MolLogP lm_X1_MolMR lm_X1_MolWt lm_X1_NHOHCount lm_X1_NOCount lm_X1_NumAliphaticRings lm_X1_NumAromaticRings lm_X1_NumHAcceptors lm_X1_NumHDonors lm_X1_NumHeteroatoms lm_X1_NumHeterocycles lm_X1_NumRotatableBonds lm_X1_NumSaturatedRings lm_X1_RingCount lm_X1_TPSA      omega    p_aa_pp pro_close      rama       ref description 
SCORE:   -1025.109            0.000                0.000      0.000                 0.000               0.000       0.000       0.000       0.000       0.000   -1153.939     146.209     -59.573        2.758      -32.898      119.915      484.262     -51.994    -109.164     -25.557    -270.074                 0.000                     0.000           0.000                      0.000                    0.000            0.000            0.000            0.000            0.000     -26.992       0.000       -1.336             0.000        0.000       2.454      11.863           -0.907            0.000        -1.560            0.000      0.000        0.000          0.000     0.000     0.000           -16.477                1.000               35.000              489.217         210.331         3.220     136.048     508.369           2.000         9.000                   3.000                  3.000               7.000            2.000               11.000                 4.000                   2.000                   1.000           6.000    102.820     30.778    -43.791     3.096   -13.168   -51.970 CDK2_rand39_0001
