# Supplementary material for: RosettaAMRLD: A Reaction-Driven Approach for Structure-Based Drug Design from Combinatorial Libraries with Monte Carlo Metropolis Algorithms
Source: J Chem Inf Model. 2025 Jun 11;65(12):5945–59. doi: 10.1021/acs.jcim.5c00497 (PMC12199295; doi:10.1021/acs.jcim.5c00497)
Supplement: Supplementary file 2 [file ci5c00497_si_002.zip › RosettaAMRLD_protocol_capture/production/rand39_LIG1/CDK2_rand39_LIG1_0001.log]

1,-2.04541,-0.345737,Nc1ccc2c(c1)C(c1ccccc1N1CCN3c4cc(Cl)ccc4NC(=O)C3C1)=NCC(=O)N2
2,-10.1911,-1.69851,NC1N=C(c2ccccc2)c2cc(N3CCN4c5c(ccc(Cl)c5Cl)NC(=O)C4C3)ccc2NC1=O
3,-13.4924,-2.28063,Cc1cccc(C2=NCC(=O)Nc3ccc(N4CCN5c6cccc(Cl)c6NC(=O)C5C4)cc32)c1
11,-12.3851,-2.18939,COC(=O)CCC(=O)Nc1ccc(N2CCN3c4cccc(F)c4NC(=O)C3C2)cc1C
12,-13.2438,-2.37865,Cc1ccc2c(c1)N1CCN(c3ccc4c(c3)N3CCNCC3C(=O)N4)CC1C(=O)N2
98,-14.0476,-2.40914,COC(=O)c1ccc2c(c1)NC(=O)C1CN(c3ccc(O)c(NC(=O)C4CCCO4)c3)CCN21
117,-14.3689,-2.42878,CCN(CC)C(=O)C(=O)Nc1ccc(OC)c(N2CCN3c4c(ccc(Cl)c4Cl)NC(=O)C3C2)c1
128,-12.2033,-2.09285,COc1ccc(NC(=O)Oc2ccccc2)cc1N1CCN2c3cc(O)ccc3NC(=O)C2C1
130,-11.6053,-2.11883,COc1ccc(NC(=O)C=C(C)C)cc1N1CCN2c3ccccc3NC(=O)C2C1
132,-12.917,-2.44109,COc1ccc(NC(C)=O)cc1N1CCN2c3cc(Cl)ccc3NC(=O)C2C1
146,-14.702,-2.73009,O=C(CNc1cccc(N2CCN3c4cc(Cl)c(Cl)cc4NC(=O)C3C2)c1)NO
151,-13.9957,-2.59894,CN1CCN(c2cccc(N3CCN4c5c(Cl)cccc5NC(=O)C4C3)c2)CC1
178,-14.0919,-2.49112,CC[N+]1(CC)CCN(c2cccc(N3CCN4c5ccc(Cl)cc5NC(=O)C4C3)c2)CC1
180,-14.4326,-2.59216,O=C1Nc2ccc(N3CCN4c5cc(Cl)ccc5NC(=O)C4C3)cc2N2CCNCC12
204,-13.481,-2.31198,CCCCCCN1CCN(c2cccc(N3CCN4c5ccc(F)cc5NC(=O)C4C3)c2)CC1
211,-12.1684,-2.29962,Cc1ccc2c(c1)N1CCN(c3ccc(NC(=O)C(C)N)cc3)CC1C(=O)N2
222,-10.7875,-2.07606,O=C1Nc2ccccc2N2CCN(c3cccc(NCC(O)CCl)c3)CC12
223,-13.9331,-2.46305,O=C1Nc2ccc(N3CCN4c5cc(F)c(F)cc5NC(=O)C4C3)cc2N2CCNCC12
237,-14.6206,-2.54512,COc1ccc2c(c1)N1CCN(c3cccc(N4CC[N+]5(CCCC5)CC4)c3)CC1C(=O)N2
241,-14.3512,-2.57756,CC(=O)N1CCN(c2cccc(N3CCN4c5cc(C)ccc5NC(=O)C4C3)c2)CC1
244,-14.6967,-2.59803,Cc1ccc2c(c1)N1CCN(c3cccc(N4CCN(CC(N)=O)CC4)c3)CC1C(=O)N2
245,-15.0899,-2.66754,Nc1ccc2c(c1)NC(=O)C1CN(c3cccc(N4CCN(CCCCl)CC4)c3)CCN21
398,-12.7599,-2.04321,CN(C)C=C(C#N)C(=O)Nc1ccc(F)c(N(CCNc2ccc(C#N)cn2)CC(=O)N2N=CCC2C#N)c1
418,-12.2346,-2.12977,C=C1C(C)=C(C#N)C(=O)N1c1c(C)cc(N2CCN3c4ccccc4NC(=O)C3C2)cc1C
457,-12.9639,-2.1913,CC(C)=CN1CCn2c(=O)[nH]c3ccc(N4CSCC4C(=O)Nc4ccc(C#N)cc4)c(c32)C1C
498,-11.3142,-1.91244,CC1Cn2c(=O)[nH]c3ccc(NCc4cn5c6c(cccc46)C(=O)NCC5)c(c32)CN1CC1CC1
500,-12.1328,-2.05081,CCn1c(=O)n(CC)c2cc(CNc3ccc4[nH]c(=O)n5c4c3CN(CC3CC3)C(C)C5)ccc21
503,-12.4103,-2.09773,C=C(C)CN1Cc2cc(N3Cc4cc(Cl)cc5nc(O)n(c45)CC3C)cc3[nH]c(=O)n(c23)CC1C
511,-11.2,-2.01158,CC(=O)N1CCn2c1nc1cc(N3Cc4cc(Cl)cc5nc(O)n(c45)CC3C)ccc12
512,-10.0301,-1.83123,CC(=O)N1CCn2c1nc1cc(N3CCn4c(O)nc5cccc(c54)C3C)ccc12
517,-12.7802,-2.22474,CC1Cn2c(O)nc3cc(N4CCCCC4c4nc5c(C(N)=O)cccc5[nH]4)cc(c32)CN1
525,-12.8796,-2.31325,CC1Cn2c(O)nc3cc(Cl)cc(c32)CN1c1ccc2c(c1)nc(C(=O)N(C)C)n2C
528,-13.0215,-2.41803,CC(=O)c1nc2cc(N3Cc4cc(Cl)cc5nc(O)n(c45)CC3C)ccc2n1C
529,-14.3125,-2.5706,CCOC(=O)c1nc2cc(N3Cc4cc(Cl)cc5nc(O)n(c45)CC3C)ccc2n1C
594,-15.7983,-2.49793,Cc1ncc([N+](=O)[O-])n1CCN(Cc1nonc1C#N)c1cccc(C(=O)N2CCn3c2nc2ccccc23)c1
607,-13.8632,-2.24891,Cc1nonc1CN(CCn1c([N+](=O)[O-])cnc1C)c1ccccc1NC(=O)c1ccc2nccnc2c1
663,-13.4696,-2.27679,Cc1cccc2c1C(=O)NC1CN(c3ccc4c(c3)NC3(c5ccccc5)CCC(=O)N43)CCN21
676,-12.454,-2.10511,Cc1cccc2c1C(=O)NC1CN(c3ccc(N4C(=O)NC(=O)C4c4ccccc4)cc3)CCN21
678,-12.0456,-2.06581,Cc1ccc2c(c1)N1CCN(c3ccccc3CN3C(=O)C(=O)c4ccccc43)CC1NC2=O
679,-14.0982,-2.41782,CCN(C(=O)c1ccccc1N)c1ccc(N2CCN3c4ccc(Cl)cc4C(=O)NC3C2)cc1
682,-13.3104,-2.61038,NC(=O)c1cc(N2CCN3c4ccc(Cl)cc4C(=O)NC3C2)ccc1N
686,-14.1939,-2.50915,CC[N+]1(CC)CCN(c2ccc(N3CCN4c5ccc(C)cc5C(=O)NC4C3)cc2)CC1
687,-14.11,-2.53423,CCCN1CCN(c2cccc(N3CCN4c5ccc(Cl)cc5C(=O)NC4C3)c2)CC1
1247,-13.2191,-2.64383,Cc1ccc2c(c1)C(=O)NC1CN(c3ccc(N)c(C=O)c3)CCN21
1331,-15.1333,-2.63437,COc1ccc(CNc2nc3c(C#N)c(N4CCCC4)nn3c(SC)c2C#N)c([N+](=O)[O-])c1
Stats for ReactionBasedAnalogSampler: Attempts: 2000 (1) Hard Fails: 37 (0.0185) Tested: 1963 (0.9815) Accepted: 45 (0.0225)
The best scoring ligand is O=C(CNc1cccc(N2CCN3c4cc(Cl)c(Cl)cc4NC(=O)C3C2)c1)NO
Fragment0: O=C1Nc2cc(Cl)c(Cl)cc2N2CCNCC12
Fragment1: O=C(CNc1cccc(Cl)c1)NO
