# Supplementary material for: RosettaAMRLD: A Reaction-Driven Approach for Structure-Based Drug Design from Combinatorial Libraries with Monte Carlo Metropolis Algorithms
Source: J Chem Inf Model. 2025 Jun 11;65(12):5945–59. doi: 10.1021/acs.jcim.5c00497 (PMC12199295; doi:10.1021/acs.jcim.5c00497)
Supplement: Supplementary file 2 [file ci5c00497_si_002.zip › RosettaAMRLD_protocol_capture/production/rand39_LIG1/CDK2_rand39_LIG1_0001.pdb]

HETNAM     LIG X   1                                                            
ATOM      1  N   MET A   1      14.471  -4.063  39.562  1.00  0.00           N  
ATOM      2  CA  MET A   1      13.020  -4.285  39.647  1.00  0.00           C  
ATOM      3  C   MET A   1      12.508  -4.486  41.080  1.00  0.00           C  
ATOM      4  O   MET A   1      11.378  -4.939  41.284  1.00  0.00           O  
ATOM      5  CB  MET A   1      12.638  -5.490  38.789  1.00  0.00           C  
ATOM      6  CG  MET A   1      13.026  -5.367  37.323  1.00  0.00           C  
ATOM      7  SD  MET A   1      12.307  -3.914  36.532  1.00  0.00           S  
ATOM      8  CE  MET A   1      10.593  -4.416  36.397  1.00  0.00           C  
ATOM      9 1H   MET A   1      14.734  -3.940  38.605  1.00  0.00           H  
ATOM     10 2H   MET A   1      14.714  -3.243  40.081  1.00  0.00           H  
ATOM     11 3H   MET A   1      14.953  -4.852  39.942  1.00  0.00           H  
ATOM     12  HA  MET A   1      12.511  -3.405  39.256  1.00  0.00           H  
ATOM     13 1HB  MET A   1      13.114  -6.385  39.187  1.00  0.00           H  
ATOM     14 2HB  MET A   1      11.559  -5.644  38.838  1.00  0.00           H  
ATOM     15 1HG  MET A   1      14.110  -5.305  37.238  1.00  0.00           H  
ATOM     16 2HG  MET A   1      12.693  -6.253  36.783  1.00  0.00           H  
ATOM     17 1HE  MET A   1      10.017  -3.619  35.926  1.00  0.00           H  
ATOM     18 2HE  MET A   1      10.526  -5.321  35.792  1.00  0.00           H  
ATOM     19 3HE  MET A   1      10.193  -4.614  37.392  1.00  0.00           H  
ATOM     20  N   GLU A   2      13.347  -4.180  42.068  1.00  0.00           N  
ATOM     21  CA  GLU A   2      12.960  -4.313  43.467  1.00  0.00           C  
ATOM     22  C   GLU A   2      11.822  -3.362  43.831  1.00  0.00           C  
ATOM     23  O   GLU A   2      11.187  -3.519  44.880  1.00  0.00           O  
ATOM     24  CB  GLU A   2      14.163  -4.054  44.376  1.00  0.00           C  
ATOM     25  CG  GLU A   2      14.753  -2.656  44.253  1.00  0.00           C  
ATOM     26  CD  GLU A   2      15.685  -2.514  43.082  1.00  0.00           C  
ATOM     27  OE1 GLU A   2      15.562  -3.278  42.154  1.00  0.00           O  
ATOM     28  OE2 GLU A   2      16.521  -1.642  43.115  1.00  0.00           O  
ATOM     29  H   GLU A   2      14.273  -3.847  41.843  1.00  0.00           H  
ATOM     30  HA  GLU A   2      12.581  -5.324  43.627  1.00  0.00           H  
ATOM     31 1HB  GLU A   2      13.873  -4.204  45.416  1.00  0.00           H  
ATOM     32 2HB  GLU A   2      14.952  -4.771  44.148  1.00  0.00           H  
ATOM     33 1HG  GLU A   2      13.940  -1.938  44.145  1.00  0.00           H  
ATOM     34 2HG  GLU A   2      15.291  -2.418  45.170  1.00  0.00           H  
ATOM     35  N   ASN A   3      11.561  -2.393  42.948  1.00  0.00           N  
ATOM     36  CA  ASN A   3      10.494  -1.416  43.139  1.00  0.00           C  
ATOM     37  C   ASN A   3       9.142  -1.878  42.585  1.00  0.00           C  
ATOM     38  O   ASN A   3       8.185  -1.107  42.639  1.00  0.00           O  
ATOM     39  CB  ASN A   3      10.891  -0.091  42.513  1.00  0.00           C  
ATOM     40  CG  ASN A   3      11.991   0.599  43.271  1.00  0.00           C  
ATOM     41  OD1 ASN A   3      12.049   0.532  44.504  1.00  0.00           O  
ATOM     42  ND2 ASN A   3      12.865   1.262  42.558  1.00  0.00           N  
ATOM     43  H   ASN A   3      12.131  -2.342  42.116  1.00  0.00           H  
ATOM     44  HA  ASN A   3      10.348  -1.268  44.210  1.00  0.00           H  
ATOM     45 1HB  ASN A   3      11.222  -0.258  41.487  1.00  0.00           H  
ATOM     46 2HB  ASN A   3      10.024   0.568  42.475  1.00  0.00           H  
ATOM     47 1HD2 ASN A   3      13.619   1.741  43.008  1.00  0.00           H  
ATOM     48 2HD2 ASN A   3      12.779   1.290  41.562  1.00  0.00           H  
ATOM     49  N   PHE A   4       9.079  -3.124  42.091  1.00  0.00           N  
ATOM     50  CA  PHE A   4       7.834  -3.754  41.555  1.00  0.00           C  
ATOM     51  C   PHE A   4       7.432  -5.060  42.228  1.00  0.00           C  
ATOM     52  O   PHE A   4       8.256  -5.952  42.443  1.00  0.00           O  
ATOM     53  CB  PHE A   4       7.988  -4.019  40.056  1.00  0.00           C  
ATOM     54  CG  PHE A   4       8.154  -2.772  39.234  1.00  0.00           C  
ATOM     55  CD1 PHE A   4       9.417  -2.273  38.952  1.00  0.00           C  
ATOM     56  CD2 PHE A   4       7.048  -2.096  38.741  1.00  0.00           C  
ATOM     57  CE1 PHE A   4       9.571  -1.126  38.196  1.00  0.00           C  
ATOM     58  CE2 PHE A   4       7.199  -0.950  37.985  1.00  0.00           C  
ATOM     59  CZ  PHE A   4       8.462  -0.465  37.712  1.00  0.00           C  
ATOM     60  H   PHE A   4       9.938  -3.655  42.091  1.00  0.00           H  
ATOM     61  HA  PHE A   4       7.001  -3.071  41.723  1.00  0.00           H  
ATOM     62 1HB  PHE A   4       8.855  -4.656  39.886  1.00  0.00           H  
ATOM     63 2HB  PHE A   4       7.113  -4.554  39.689  1.00  0.00           H  
ATOM     64  HD1 PHE A   4      10.294  -2.796  39.334  1.00  0.00           H  
ATOM     65  HD2 PHE A   4       6.050  -2.480  38.957  1.00  0.00           H  
ATOM     66  HE1 PHE A   4      10.569  -0.744  37.983  1.00  0.00           H  
ATOM     67  HE2 PHE A   4       6.321  -0.429  37.603  1.00  0.00           H  
ATOM     68  HZ  PHE A   4       8.582   0.439  37.118  1.00  0.00           H  
ATOM     69  N   GLN A   5       6.158  -5.176  42.569  1.00  0.00           N  
ATOM     70  CA  GLN A   5       5.656  -6.394  43.184  1.00  0.00           C  
ATOM     71  C   GLN A   5       4.747  -7.117  42.192  1.00  0.00           C  
ATOM     72  O   GLN A   5       3.704  -6.587  41.809  1.00  0.00           O  
ATOM     73  CB  GLN A   5       4.899  -6.082  44.478  1.00  0.00           C  
ATOM     74  CG  GLN A   5       4.176  -7.275  45.079  1.00  0.00           C  
ATOM     75  CD  GLN A   5       5.132  -8.350  45.559  1.00  0.00           C  
ATOM     76  OE1 GLN A   5       5.970  -8.110  46.433  1.00  0.00           O  
ATOM     77  NE2 GLN A   5       5.012  -9.545  44.991  1.00  0.00           N  
ATOM     78  H   GLN A   5       5.521  -4.410  42.401  1.00  0.00           H  
ATOM     79  HA  GLN A   5       6.505  -7.024  43.448  1.00  0.00           H  
ATOM     80 1HB  GLN A   5       5.597  -5.701  45.224  1.00  0.00           H  
ATOM     81 2HB  GLN A   5       4.162  -5.302  44.290  1.00  0.00           H  
ATOM     82 1HG  GLN A   5       3.585  -6.938  45.930  1.00  0.00           H  
ATOM     83 2HG  GLN A   5       3.524  -7.711  44.321  1.00  0.00           H  
ATOM     84 1HE2 GLN A   5       5.616 -10.294  45.267  1.00  0.00           H  
ATOM     85 2HE2 GLN A   5       4.319  -9.696  44.286  1.00  0.00           H  
ATOM     86  N   LYS A   6       5.130  -8.325  41.785  1.00  0.00           N  
ATOM     87  CA  LYS A   6       4.317  -9.125  40.860  1.00  0.00           C  
ATOM     88  C   LYS A   6       2.997  -9.482  41.515  1.00  0.00           C  
ATOM     89  O   LYS A   6       2.947  -9.841  42.694  1.00  0.00           O  
ATOM     90  CB  LYS A   6       5.055 -10.395  40.432  1.00  0.00           C  
ATOM     91  CG  LYS A   6       6.258 -10.150  39.531  1.00  0.00           C  
ATOM     92  CD  LYS A   6       6.961 -11.452  39.181  1.00  0.00           C  
ATOM     93  CE  LYS A   6       8.206 -11.202  38.341  1.00  0.00           C  
ATOM     94  NZ  LYS A   6       8.950 -12.460  38.060  1.00  0.00           N  
ATOM     95  H   LYS A   6       6.004  -8.702  42.123  1.00  0.00           H  
ATOM     96  HA  LYS A   6       4.089  -8.515  39.985  1.00  0.00           H  
ATOM     97 1HB  LYS A   6       5.381 -10.897  41.344  1.00  0.00           H  
ATOM     98 2HB  LYS A   6       4.334 -11.024  39.911  1.00  0.00           H  
ATOM     99 1HG  LYS A   6       5.912  -9.665  38.617  1.00  0.00           H  
ATOM    100 2HG  LYS A   6       6.952  -9.490  40.050  1.00  0.00           H  
ATOM    101 1HD  LYS A   6       7.242 -11.955  40.107  1.00  0.00           H  
ATOM    102 2HD  LYS A   6       6.269 -12.082  38.623  1.00  0.00           H  
ATOM    103 1HE  LYS A   6       7.898 -10.745  37.402  1.00  0.00           H  
ATOM    104 2HE  LYS A   6       8.851 -10.512  38.885  1.00  0.00           H  
ATOM    105 1HZ  LYS A   6       9.766 -12.250  37.503  1.00  0.00           H  
ATOM    106 2HZ  LYS A   6       9.236 -12.884  38.932  1.00  0.00           H  
ATOM    107 3HZ  LYS A   6       8.352 -13.098  37.556  1.00  0.00           H  
ATOM    108  N   VAL A   7       1.920  -9.347  40.755  1.00  0.00           N  
ATOM    109  CA  VAL A   7       0.581  -9.680  41.221  1.00  0.00           C  
ATOM    110  C   VAL A   7       0.231 -11.036  40.619  1.00  0.00           C  
ATOM    111  O   VAL A   7      -0.145 -11.980  41.356  1.00  0.00           O  
ATOM    112  CB  VAL A   7      -0.469  -8.629  40.815  1.00  0.00           C  
ATOM    113  CG1 VAL A   7      -1.860  -9.074  41.241  1.00  0.00           C  
ATOM    114  CG2 VAL A   7      -0.134  -7.277  41.425  1.00  0.00           C  
ATOM    115  H   VAL A   7       2.040  -8.997  39.815  1.00  0.00           H  
ATOM    116  HA  VAL A   7       0.597  -9.731  42.311  1.00  0.00           H  
ATOM    117  HB  VAL A   7      -0.444  -8.503  39.732  1.00  0.00           H  
ATOM    118 1HG1 VAL A   7      -2.590  -8.320  40.946  1.00  0.00           H  
ATOM    119 2HG1 VAL A   7      -2.103 -10.021  40.759  1.00  0.00           H  
ATOM    120 3HG1 VAL A   7      -1.887  -9.199  42.323  1.00  0.00           H  
ATOM    121 1HG2 VAL A   7      -0.885  -6.546  41.127  1.00  0.00           H  
ATOM    122 2HG2 VAL A   7      -0.120  -7.362  42.511  1.00  0.00           H  
ATOM    123 3HG2 VAL A   7       0.846  -6.952  41.074  1.00  0.00           H  
ATOM    124  N   GLU A   8       0.372 -11.138  39.293  1.00  0.00           N  
ATOM    125  CA  GLU A   8       0.069 -12.358  38.541  1.00  0.00           C  
ATOM    126  C   GLU A   8       0.629 -12.343  37.113  1.00  0.00           C  
ATOM    127  O   GLU A   8       0.741 -11.293  36.482  1.00  0.00           O  
ATOM    128  CB  GLU A   8      -1.446 -12.570  38.490  1.00  0.00           C  
ATOM    129  CG  GLU A   8      -2.211 -11.472  37.766  1.00  0.00           C  
ATOM    130  CD  GLU A   8      -3.702 -11.608  37.906  1.00  0.00           C  
ATOM    131  OE1 GLU A   8      -4.136 -12.514  38.575  1.00  0.00           O  
ATOM    132  OE2 GLU A   8      -4.407 -10.803  37.343  1.00  0.00           O  
ATOM    133  H   GLU A   8       0.706 -10.324  38.797  1.00  0.00           H  
ATOM    134  HA  GLU A   8       0.566 -13.197  39.027  1.00  0.00           H  
ATOM    135 1HB  GLU A   8      -1.664 -13.515  37.991  1.00  0.00           H  
ATOM    136 2HB  GLU A   8      -1.838 -12.638  39.504  1.00  0.00           H  
ATOM    137 1HG  GLU A   8      -1.906 -10.505  38.167  1.00  0.00           H  
ATOM    138 2HG  GLU A   8      -1.946 -11.495  36.709  1.00  0.00           H  
ATOM    139  N   LYS A   9       1.051 -13.414  36.585  1.00  0.00           N  
ATOM    140  CA  LYS A   9       1.424 -13.621  35.209  1.00  0.00           C  
ATOM    141  C   LYS A   9       0.137 -13.440  34.403  1.00  0.00           C  
ATOM    142  O   LYS A   9      -0.894 -14.058  34.733  1.00  0.00           O  
ATOM    143  CB  LYS A   9       2.041 -15.003  34.992  1.00  0.00           C  
ATOM    144  CG  LYS A   9       2.407 -15.309  33.545  1.00  0.00           C  
ATOM    145  CD  LYS A   9       3.044 -16.684  33.413  1.00  0.00           C  
ATOM    146  CE  LYS A   9       3.198 -17.086  31.954  1.00  0.00           C  
ATOM    147  NZ  LYS A   9       3.698 -18.481  31.811  1.00  0.00           N  
ATOM    148  H   LYS A   9       1.037 -14.203  37.215  1.00  0.00           H  
ATOM    149  HA  LYS A   9       2.198 -12.899  34.947  1.00  0.00           H  
ATOM    150 1HB  LYS A   9       2.946 -15.096  35.593  1.00  0.00           H  
ATOM    151 2HB  LYS A   9       1.345 -15.771  35.330  1.00  0.00           H  
ATOM    152 1HG  LYS A   9       1.509 -15.273  32.927  1.00  0.00           H  
ATOM    153 2HG  LYS A   9       3.106 -14.557  33.180  1.00  0.00           H  
ATOM    154 1HD  LYS A   9       4.027 -16.676  33.886  1.00  0.00           H  
ATOM    155 2HD  LYS A   9       2.422 -17.422  33.920  1.00  0.00           H  
ATOM    156 1HE  LYS A   9       2.236 -17.005  31.451  1.00  0.00           H  
ATOM    157 2HE  LYS A   9       3.899 -16.411  31.463  1.00  0.00           H  
ATOM    158 1HZ  LYS A   9       3.788 -18.707  30.831  1.00  0.00           H  
ATOM    159 2HZ  LYS A   9       4.601 -18.562  32.259  1.00  0.00           H  
ATOM    160 3HZ  LYS A   9       3.048 -19.118  32.247  1.00  0.00           H  
ATOM    161  N   ILE A  10       0.192 -12.589  33.382  1.00  0.00           N  
ATOM    162  CA  ILE A  10      -0.954 -12.289  32.509  1.00  0.00           C  
ATOM    163  C   ILE A  10      -0.611 -12.685  31.096  1.00  0.00           C  
ATOM    164  O   ILE A  10      -1.491 -13.024  30.296  1.00  0.00           O  
ATOM    165  CB  ILE A  10      -1.345 -10.800  32.538  1.00  0.00           C  
ATOM    166  CG1 ILE A  10      -0.177  -9.932  32.061  1.00  0.00           C  
ATOM    167  CG2 ILE A  10      -1.779 -10.392  33.937  1.00  0.00           C  
ATOM    168  CD1 ILE A  10      -0.532  -8.473  31.889  1.00  0.00           C  
ATOM    169  H   ILE A  10       1.074 -12.130  33.210  1.00  0.00           H  
ATOM    170  HA  ILE A  10      -1.832 -12.798  32.903  1.00  0.00           H  
ATOM    171  HB  ILE A  10      -2.165 -10.635  31.840  1.00  0.00           H  
ATOM    172 1HG1 ILE A  10       0.620 -10.028  32.797  1.00  0.00           H  
ATOM    173 2HG1 ILE A  10       0.160 -10.339  31.107  1.00  0.00           H  
ATOM    174 1HG2 ILE A  10      -2.051  -9.337  33.940  1.00  0.00           H  
ATOM    175 2HG2 ILE A  10      -2.638 -10.989  34.240  1.00  0.00           H  
ATOM    176 3HG2 ILE A  10      -0.959 -10.556  34.636  1.00  0.00           H  
ATOM    177 1HD1 ILE A  10       0.345  -7.922  31.549  1.00  0.00           H  
ATOM    178 2HD1 ILE A  10      -1.329  -8.376  31.151  1.00  0.00           H  
ATOM    179 3HD1 ILE A  10      -0.868  -8.065  32.841  1.00  0.00           H  
ATOM    180  N   GLY A  11       0.564 -12.880  30.735  1.00  0.00           N  
ATOM    181  CA  GLY A  11       0.670 -13.504  29.429  1.00  0.00           C  
ATOM    182  C   GLY A  11       2.092 -13.809  29.053  1.00  0.00           C  
ATOM    183  O   GLY A  11       3.027 -13.593  29.819  1.00  0.00           O  
ATOM    184  H   GLY A  11       1.399 -12.752  31.289  1.00  0.00           H  
ATOM    185 1HA  GLY A  11       0.094 -14.429  29.419  1.00  0.00           H  
ATOM    186 2HA  GLY A  11       0.236 -12.848  28.676  1.00  0.00           H  
ATOM    187  N   GLU A  12       2.213 -14.413  27.884  1.00  0.00           N  
ATOM    188  CA  GLU A  12       3.485 -14.828  27.320  1.00  0.00           C  
ATOM    189  C   GLU A  12       3.567 -14.079  26.026  1.00  0.00           C  
ATOM    190  O   GLU A  12       2.674 -14.187  25.178  1.00  0.00           O  
ATOM    191  CB  GLU A  12       3.564 -16.340  27.096  1.00  0.00           C  
ATOM    192  CG  GLU A  12       3.550 -17.165  28.375  1.00  0.00           C  
ATOM    193  CD  GLU A  12       3.735 -18.636  28.123  1.00  0.00           C  
ATOM    194  OE1 GLU A  12       3.847 -19.015  26.982  1.00  0.00           O  
ATOM    195  OE2 GLU A  12       3.765 -19.382  29.073  1.00  0.00           O  
ATOM    196  H   GLU A  12       1.364 -14.587  27.365  1.00  0.00           H  
ATOM    197  HA  GLU A  12       4.277 -14.560  28.019  1.00  0.00           H  
ATOM    198 1HB  GLU A  12       2.724 -16.661  26.481  1.00  0.00           H  
ATOM    199 2HB  GLU A  12       4.478 -16.579  26.553  1.00  0.00           H  
ATOM    200 1HG  GLU A  12       4.350 -16.818  29.028  1.00  0.00           H  
ATOM    201 2HG  GLU A  12       2.604 -17.006  28.888  1.00  0.00           H  
ATOM    202  N   GLY A  13       4.666 -13.222  25.981  1.00  0.00           N  
ATOM    203  CA  GLY A  13       4.687 -12.514  24.711  1.00  0.00           C  
ATOM    204  C   GLY A  13       5.572 -13.188  23.691  1.00  0.00           C  
ATOM    205  O   GLY A  13       5.740 -14.412  23.689  1.00  0.00           O  
ATOM    206  H   GLY A  13       5.404 -13.054  26.650  1.00  0.00           H  
ATOM    207 1HA  GLY A  13       3.673 -12.446  24.315  1.00  0.00           H  
ATOM    208 2HA  GLY A  13       5.038 -11.494  24.869  1.00  0.00           H  
ATOM    209  N   THR A  14       6.128 -12.392  22.867  1.00  0.00           N  
ATOM    210  CA  THR A  14       7.065 -12.914  21.879  1.00  0.00           C  
ATOM    211  C   THR A  14       8.469 -13.182  22.487  1.00  0.00           C  
ATOM    212  O   THR A  14       9.065 -14.271  22.317  1.00  0.00           O  
ATOM    213  CB  THR A  14       7.202 -11.945  20.690  1.00  0.00           C  
ATOM    214  OG1 THR A  14       5.929 -11.789  20.049  1.00  0.00           O  
ATOM    215  CG2 THR A  14       8.211 -12.475  19.683  1.00  0.00           C  
ATOM    216  H   THR A  14       5.854 -11.421  22.821  1.00  0.00           H  
ATOM    217  HA  THR A  14       6.664 -13.848  21.483  1.00  0.00           H  
ATOM    218  HB  THR A  14       7.534 -10.975  21.060  1.00  0.00           H  
ATOM    219  HG1 THR A  14       6.018 -11.187  19.306  1.00  0.00           H  
ATOM    220 1HG2 THR A  14       8.294 -11.777  18.851  1.00  0.00           H  
ATOM    221 2HG2 THR A  14       9.182 -12.584  20.165  1.00  0.00           H  
ATOM    222 3HG2 THR A  14       7.879 -13.444  19.313  1.00  0.00           H  
ATOM    223  N   TYR A  15       8.866 -12.147  23.294  1.00  0.00           N  
ATOM    224  CA  TYR A  15      10.239 -12.116  23.791  1.00  0.00           C  
ATOM    225  C   TYR A  15      10.378 -12.612  25.204  1.00  0.00           C  
ATOM    226  O   TYR A  15      11.464 -13.008  25.597  1.00  0.00           O  
ATOM    227  CB  TYR A  15      10.801 -10.696  23.700  1.00  0.00           C  
ATOM    228  CG  TYR A  15      10.605 -10.044  22.349  1.00  0.00           C  
ATOM    229  CD1 TYR A  15       9.739  -8.972  22.193  1.00  0.00           C  
ATOM    230  CD2 TYR A  15      11.290 -10.503  21.233  1.00  0.00           C  
ATOM    231  CE1 TYR A  15       9.557  -8.374  20.962  1.00  0.00           C  
ATOM    232  CE2 TYR A  15      11.116  -9.912  19.997  1.00  0.00           C  
ATOM    233  CZ  TYR A  15      10.248  -8.847  19.865  1.00  0.00           C  
ATOM    234  OH  TYR A  15      10.072  -8.254  18.636  1.00  0.00           O  
ATOM    235  H   TYR A  15       8.231 -11.405  23.554  1.00  0.00           H  
ATOM    236  HA  TYR A  15      10.852 -12.756  23.155  1.00  0.00           H  
ATOM    237 1HB  TYR A  15      10.300 -10.101  24.466  1.00  0.00           H  
ATOM    238 2HB  TYR A  15      11.865 -10.756  23.924  1.00  0.00           H  
ATOM    239  HD1 TYR A  15       9.196  -8.604  23.064  1.00  0.00           H  
ATOM    240  HD2 TYR A  15      11.974 -11.344  21.344  1.00  0.00           H  
ATOM    241  HE1 TYR A  15       8.873  -7.532  20.854  1.00  0.00           H  
ATOM    242  HE2 TYR A  15      11.663 -10.287  19.132  1.00  0.00           H  
ATOM    243  HH  TYR A  15      10.547  -8.702  17.932  1.00  0.00           H  
ATOM    244  N   GLY A  16       9.318 -12.493  25.989  1.00  0.00           N  
ATOM    245  CA  GLY A  16       9.384 -12.952  27.374  1.00  0.00           C  
ATOM    246  C   GLY A  16       8.062 -12.845  28.079  1.00  0.00           C  
ATOM    247  O   GLY A  16       7.049 -12.481  27.473  1.00  0.00           O  
ATOM    248  H   GLY A  16       8.460 -12.087  25.645  1.00  0.00           H  
ATOM    249 1HA  GLY A  16       9.716 -13.990  27.398  1.00  0.00           H  
ATOM    250 2HA  GLY A  16      10.124 -12.366  27.917  1.00  0.00           H  
ATOM    251  N   VAL A  17       8.073 -13.149  29.368  1.00  0.00           N  
ATOM    252  CA  VAL A  17       6.841 -13.167  30.138  1.00  0.00           C  
ATOM    253  C   VAL A  17       6.357 -11.749  30.504  1.00  0.00           C  
ATOM    254  O   VAL A  17       7.166 -10.861  30.811  1.00  0.00           O  
ATOM    255  CB  VAL A  17       7.013 -13.991  31.428  1.00  0.00           C  
ATOM    256  CG1 VAL A  17       5.732 -13.969  32.249  1.00  0.00           C  
ATOM    257  CG2 VAL A  17       7.407 -15.422  31.098  1.00  0.00           C  
ATOM    258  H   VAL A  17       8.944 -13.373  29.829  1.00  0.00           H  
ATOM    259  HA  VAL A  17       6.055 -13.606  29.523  1.00  0.00           H  
ATOM    260  HB  VAL A  17       7.827 -13.565  32.015  1.00  0.00           H  
ATOM    261 1HG1 VAL A  17       5.871 -14.556  33.157  1.00  0.00           H  
ATOM    262 2HG1 VAL A  17       5.488 -12.941  32.516  1.00  0.00           H  
ATOM    263 3HG1 VAL A  17       4.917 -14.395  31.663  1.00  0.00           H  
ATOM    264 1HG2 VAL A  17       7.525 -15.990  32.020  1.00  0.00           H  
ATOM    265 2HG2 VAL A  17       6.631 -15.881  30.485  1.00  0.00           H  
ATOM    266 3HG2 VAL A  17       8.350 -15.423  30.549  1.00  0.00           H  
ATOM    267  N   VAL A  18       4.993 -11.662  30.476  1.00  0.00           N  
ATOM    268  CA  VAL A  18       4.314 -10.426  30.808  1.00  0.00           C  
ATOM    269  C   VAL A  18       3.576 -10.613  32.123  1.00  0.00           C  
ATOM    270  O   VAL A  18       2.695 -11.488  32.216  1.00  0.00           O  
ATOM    271  CB  VAL A  18       3.322  -9.996  29.711  1.00  0.00           C  
ATOM    272  CG1 VAL A  18       2.682  -8.661  30.065  1.00  0.00           C  
ATOM    273  CG2 VAL A  18       4.023  -9.908  28.364  1.00  0.00           C  
ATOM    274  H   VAL A  18       4.446 -12.473  30.227  1.00  0.00           H  
ATOM    275  HA  VAL A  18       5.057  -9.633  30.891  1.00  0.00           H  
ATOM    276  HB  VAL A  18       2.547 -10.756  29.616  1.00  0.00           H  
ATOM    277 1HG1 VAL A  18       1.984  -8.373  29.279  1.00  0.00           H  
ATOM    278 2HG1 VAL A  18       2.146  -8.754  31.010  1.00  0.00           H  
ATOM    279 3HG1 VAL A  18       3.456  -7.900  30.160  1.00  0.00           H  
ATOM    280 1HG2 VAL A  18       3.308  -9.603  27.601  1.00  0.00           H  
ATOM    281 2HG2 VAL A  18       4.828  -9.175  28.421  1.00  0.00           H  
ATOM    282 3HG2 VAL A  18       4.437 -10.882  28.105  1.00  0.00           H  
ATOM    283  N   TYR A  19       3.836  -9.864  33.098  1.00  0.00           N  
ATOM    284  CA  TYR A  19       3.321  -9.840  34.469  1.00  0.00           C  
ATOM    285  C   TYR A  19       2.455  -8.614  34.702  1.00  0.00           C  
ATOM    286  O   TYR A  19       2.727  -7.562  34.164  1.00  0.00           O  
ATOM    287  CB  TYR A  19       4.470  -9.867  35.479  1.00  0.00           C  
ATOM    288  CG  TYR A  19       5.191 -11.195  35.551  1.00  0.00           C  
ATOM    289  CD1 TYR A  19       6.414 -11.376  34.922  1.00  0.00           C  
ATOM    290  CD2 TYR A  19       4.648 -12.262  36.250  1.00  0.00           C  
ATOM    291  CE1 TYR A  19       7.077 -12.587  34.984  1.00  0.00           C  
ATOM    292  CE2 TYR A  19       5.302 -13.477  36.319  1.00  0.00           C  
ATOM    293  CZ  TYR A  19       6.517 -13.635  35.685  1.00  0.00           C  
ATOM    294  OH  TYR A  19       7.173 -14.843  35.751  1.00  0.00           O  
ATOM    295  H   TYR A  19       4.607  -9.259  32.851  1.00  0.00           H  
ATOM    296  HA  TYR A  19       2.802 -10.779  34.661  1.00  0.00           H  
ATOM    297 1HB  TYR A  19       5.174  -9.086  35.189  1.00  0.00           H  
ATOM    298 2HB  TYR A  19       4.046  -9.631  36.455  1.00  0.00           H  
ATOM    299  HD1 TYR A  19       6.850 -10.543  34.370  1.00  0.00           H  
ATOM    300  HD2 TYR A  19       3.687 -12.131  36.749  1.00  0.00           H  
ATOM    301  HE1 TYR A  19       8.037 -12.715  34.484  1.00  0.00           H  
ATOM    302  HE2 TYR A  19       4.858 -14.305  36.873  1.00  0.00           H  
ATOM    303  HH  TYR A  19       6.692 -15.504  36.255  1.00  0.00           H  
ATOM    304  N   LYS A  20       1.416  -8.759  35.493  1.00  0.00           N  
ATOM    305  CA  LYS A  20       0.722  -7.639  36.102  1.00  0.00           C  
ATOM    306  C   LYS A  20       1.391  -7.393  37.445  1.00  0.00           C  
ATOM    307  O   LYS A  20       1.592  -8.336  38.227  1.00  0.00           O  
ATOM    308  CB  LYS A  20      -0.772  -7.919  36.268  1.00  0.00           C  
ATOM    309  CG  LYS A  20      -1.516  -6.891  37.111  1.00  0.00           C  
ATOM    310  CD  LYS A  20      -2.946  -7.329  37.384  1.00  0.00           C  
ATOM    311  CE  LYS A  20      -3.710  -6.272  38.167  1.00  0.00           C  
ATOM    312  NZ  LYS A  20      -5.124  -6.669  38.406  1.00  0.00           N  
ATOM    313  H   LYS A  20       1.093  -9.698  35.680  1.00  0.00           H  
ATOM    314  HA  LYS A  20       0.847  -6.766  35.461  1.00  0.00           H  
ATOM    315 1HB  LYS A  20      -1.205  -7.949  35.268  1.00  0.00           H  
ATOM    316 2HB  LYS A  20      -0.864  -8.902  36.732  1.00  0.00           H  
ATOM    317 1HG  LYS A  20      -0.985  -6.769  38.056  1.00  0.00           H  
ATOM    318 2HG  LYS A  20      -1.522  -5.943  36.574  1.00  0.00           H  
ATOM    319 1HD  LYS A  20      -3.444  -7.506  36.430  1.00  0.00           H  
ATOM    320 2HD  LYS A  20      -2.922  -8.257  37.956  1.00  0.00           H  
ATOM    321 1HE  LYS A  20      -3.209  -6.125  39.123  1.00  0.00           H  
ATOM    322 2HE  LYS A  20      -3.686  -5.342  37.599  1.00  0.00           H  
ATOM    323 1HZ  LYS A  20      -5.595  -5.942  38.926  1.00  0.00           H  
ATOM    324 2HZ  LYS A  20      -5.591  -6.804  37.519  1.00  0.00           H  
ATOM    325 3HZ  LYS A  20      -5.148  -7.530  38.933  1.00  0.00           H  
ATOM    326  N   ALA A  21       1.761  -6.151  37.722  1.00  0.00           N  
ATOM    327  CA  ALA A  21       2.531  -5.818  38.919  1.00  0.00           C  
ATOM    328  C   ALA A  21       2.175  -4.440  39.478  1.00  0.00           C  
ATOM    329  O   ALA A  21       1.550  -3.643  38.769  1.00  0.00           O  
ATOM    330  CB  ALA A  21       4.023  -5.900  38.639  1.00  0.00           C  
ATOM    331  H   ALA A  21       1.501  -5.413  37.084  1.00  0.00           H  
ATOM    332  HA  ALA A  21       2.280  -6.542  39.695  1.00  0.00           H  
ATOM    333 1HB  ALA A  21       4.577  -5.648  39.543  1.00  0.00           H  
ATOM    334 2HB  ALA A  21       4.280  -6.912  38.326  1.00  0.00           H  
ATOM    335 3HB  ALA A  21       4.283  -5.198  37.847  1.00  0.00           H  
ATOM    336  N   ARG A  22       2.566  -4.161  40.734  1.00  0.00           N  
ATOM    337  CA  ARG A  22       2.374  -2.822  41.306  1.00  0.00           C  
ATOM    338  C   ARG A  22       3.712  -2.138  41.543  1.00  0.00           C  
ATOM    339  O   ARG A  22       4.652  -2.757  42.038  1.00  0.00           O  
ATOM    340  CB  ARG A  22       1.567  -2.837  42.611  1.00  0.00           C  
ATOM    341  CG  ARG A  22       1.120  -1.438  43.040  1.00  0.00           C  
ATOM    342  CD  ARG A  22       0.374  -1.486  44.342  1.00  0.00           C  
ATOM    343  NE  ARG A  22      -0.793  -2.347  44.223  1.00  0.00           N  
ATOM    344  CZ  ARG A  22      -1.979  -1.921  43.810  1.00  0.00           C  
ATOM    345  NH1 ARG A  22      -2.153  -0.646  43.477  1.00  0.00           N  
ATOM    346  NH2 ARG A  22      -2.989  -2.770  43.741  1.00  0.00           N  
ATOM    347  H   ARG A  22       2.997  -4.880  41.298  1.00  0.00           H  
ATOM    348  HA  ARG A  22       1.824  -2.215  40.587  1.00  0.00           H  
ATOM    349 1HB  ARG A  22       0.686  -3.464  42.485  1.00  0.00           H  
ATOM    350 2HB  ARG A  22       2.169  -3.273  43.407  1.00  0.00           H  
ATOM    351 1HG  ARG A  22       1.994  -0.798  43.163  1.00  0.00           H  
ATOM    352 2HG  ARG A  22       0.465  -1.015  42.277  1.00  0.00           H  
ATOM    353 1HD  ARG A  22       1.026  -1.879  45.121  1.00  0.00           H  
ATOM    354 2HD  ARG A  22       0.049  -0.483  44.612  1.00  0.00           H  
ATOM    355  HE  ARG A  22      -0.686  -3.321  44.473  1.00  0.00           H  
ATOM    356 1HH1 ARG A  22      -1.381   0.002  43.540  1.00  0.00           H  
ATOM    357 2HH1 ARG A  22      -3.057  -0.325  43.162  1.00  0.00           H  
ATOM    358 1HH2 ARG A  22      -2.855  -3.737  44.005  1.00  0.00           H  
ATOM    359 2HH2 ARG A  22      -3.894  -2.453  43.427  1.00  0.00           H  
ATOM    360  N   ASN A  23       3.850  -0.853  41.204  1.00  0.00           N  
ATOM    361  CA  ASN A  23       5.034   0.003  41.358  1.00  0.00           C  
ATOM    362  C   ASN A  23       5.002   0.563  42.764  1.00  0.00           C  
ATOM    363  O   ASN A  23       4.142   1.378  43.094  1.00  0.00           O  
ATOM    364  CB  ASN A  23       5.073   1.113  40.323  1.00  0.00           C  
ATOM    365  CG  ASN A  23       6.337   1.924  40.393  1.00  0.00           C  
ATOM    366  OD1 ASN A  23       6.925   2.089  41.468  1.00  0.00           O  
ATOM    367  ND2 ASN A  23       6.767   2.435  39.267  1.00  0.00           N  
ATOM    368  H   ASN A  23       3.019  -0.472  40.774  1.00  0.00           H  
ATOM    369  HA  ASN A  23       5.924  -0.600  41.172  1.00  0.00           H  
ATOM    370 1HB  ASN A  23       4.986   0.683  39.324  1.00  0.00           H  
ATOM    371 2HB  ASN A  23       4.221   1.777  40.469  1.00  0.00           H  
ATOM    372 1HD2 ASN A  23       7.603   2.984  39.254  1.00  0.00           H  
ATOM    373 2HD2 ASN A  23       6.259   2.276  38.421  1.00  0.00           H  
ATOM    374  N   LYS A  24       5.913   0.099  43.599  1.00  0.00           N  
ATOM    375  CA  LYS A  24       5.938   0.487  45.025  1.00  0.00           C  
ATOM    376  C   LYS A  24       6.130   1.984  45.277  1.00  0.00           C  
ATOM    377  O   LYS A  24       5.741   2.488  46.328  1.00  0.00           O  
ATOM    378  CB  LYS A  24       7.040  -0.286  45.751  1.00  0.00           C  
ATOM    379  CG  LYS A  24       6.807  -1.789  45.830  1.00  0.00           C  
ATOM    380  CD  LYS A  24       7.976  -2.494  46.501  1.00  0.00           C  
ATOM    381  CE  LYS A  24       7.800  -4.006  46.475  1.00  0.00           C  
ATOM    382  NZ  LYS A  24       8.970  -4.712  47.063  1.00  0.00           N  
ATOM    383  H   LYS A  24       6.614  -0.540  43.251  1.00  0.00           H  
ATOM    384  HA  LYS A  24       4.969   0.247  45.466  1.00  0.00           H  
ATOM    385 1HB  LYS A  24       7.992  -0.121  45.247  1.00  0.00           H  
ATOM    386 2HB  LYS A  24       7.139   0.092  46.769  1.00  0.00           H  
ATOM    387 1HG  LYS A  24       5.898  -1.987  46.401  1.00  0.00           H  
ATOM    388 2HG  LYS A  24       6.679  -2.190  44.826  1.00  0.00           H  
ATOM    389 1HD  LYS A  24       8.902  -2.236  45.985  1.00  0.00           H  
ATOM    390 2HD  LYS A  24       8.054  -2.165  47.537  1.00  0.00           H  
ATOM    391 1HE  LYS A  24       6.907  -4.277  47.036  1.00  0.00           H  
ATOM    392 2HE  LYS A  24       7.670  -4.339  45.445  1.00  0.00           H  
ATOM    393 1HZ  LYS A  24       8.815  -5.710  47.027  1.00  0.00           H  
ATOM    394 2HZ  LYS A  24       9.802  -4.482  46.538  1.00  0.00           H  
ATOM    395 3HZ  LYS A  24       9.089  -4.426  48.024  1.00  0.00           H  
ATOM    396  N   LEU A  25       6.719   2.688  44.321  1.00  0.00           N  
ATOM    397  CA  LEU A  25       7.049   4.092  44.524  1.00  0.00           C  
ATOM    398  C   LEU A  25       5.856   5.002  44.247  1.00  0.00           C  
ATOM    399  O   LEU A  25       5.806   6.135  44.722  1.00  0.00           O  
ATOM    400  CB  LEU A  25       8.221   4.491  43.618  1.00  0.00           C  
ATOM    401  CG  LEU A  25       9.534   3.735  43.858  1.00  0.00           C  
ATOM    402  CD1 LEU A  25      10.565   4.167  42.824  1.00  0.00           C  
ATOM    403  CD2 LEU A  25      10.028   4.009  45.270  1.00  0.00           C  
ATOM    404  H   LEU A  25       6.946   2.252  43.438  1.00  0.00           H  
ATOM    405  HA  LEU A  25       7.320   4.236  45.569  1.00  0.00           H  
ATOM    406 1HB  LEU A  25       7.930   4.329  42.582  1.00  0.00           H  
ATOM    407 2HB  LEU A  25       8.420   5.554  43.756  1.00  0.00           H  
ATOM    408  HG  LEU A  25       9.365   2.665  43.733  1.00  0.00           H  
ATOM    409 1HD1 LEU A  25      11.498   3.630  42.994  1.00  0.00           H  
ATOM    410 2HD1 LEU A  25      10.194   3.942  41.824  1.00  0.00           H  
ATOM    411 3HD1 LEU A  25      10.742   5.238  42.913  1.00  0.00           H  
ATOM    412 1HD2 LEU A  25      10.960   3.471  45.441  1.00  0.00           H  
ATOM    413 2HD2 LEU A  25      10.198   5.079  45.395  1.00  0.00           H  
ATOM    414 3HD2 LEU A  25       9.279   3.675  45.989  1.00  0.00           H  
ATOM    415  N   THR A  26       4.886   4.504  43.492  1.00  0.00           N  
ATOM    416  CA  THR A  26       3.757   5.340  43.108  1.00  0.00           C  
ATOM    417  C   THR A  26       2.407   4.718  43.453  1.00  0.00           C  
ATOM    418  O   THR A  26       1.394   5.419  43.483  1.00  0.00           O  
ATOM    419  CB  THR A  26       3.803   5.648  41.600  1.00  0.00           C  
ATOM    420  OG1 THR A  26       3.591   4.441  40.856  1.00  0.00           O  
ATOM    421  CG2 THR A  26       5.148   6.245  41.218  1.00  0.00           C  
ATOM    422  H   THR A  26       4.918   3.546  43.175  1.00  0.00           H  
ATOM    423  HA  THR A  26       3.810   6.273  43.671  1.00  0.00           H  
ATOM    424  HB  THR A  26       3.013   6.356  41.350  1.00  0.00           H  
ATOM    425  HG1 THR A  26       3.510   4.651  39.923  1.00  0.00           H  
ATOM    426 1HG2 THR A  26       5.162   6.457  40.149  1.00  0.00           H  
ATOM    427 2HG2 THR A  26       5.307   7.170  41.773  1.00  0.00           H  
ATOM    428 3HG2 THR A  26       5.941   5.538  41.457  1.00  0.00           H  
ATOM    429  N   GLY A  27       2.394   3.394  43.650  1.00  0.00           N  
ATOM    430  CA  GLY A  27       1.160   2.619  43.868  1.00  0.00           C  
ATOM    431  C   GLY A  27       0.487   2.139  42.596  1.00  0.00           C  
ATOM    432  O   GLY A  27      -0.506   1.427  42.624  1.00  0.00           O  
ATOM    433  H   GLY A  27       3.283   2.914  43.647  1.00  0.00           H  
ATOM    434 1HA  GLY A  27       1.383   1.745  44.481  1.00  0.00           H  
ATOM    435 2HA  GLY A  27       0.443   3.224  44.421  1.00  0.00           H  
ATOM    436  N   GLU A  28       1.047   2.579  41.489  1.00  0.00           N  
ATOM    437  CA  GLU A  28       0.559   2.314  40.170  1.00  0.00           C  
ATOM    438  C   GLU A  28       0.570   0.834  39.742  1.00  0.00           C  
ATOM    439  O   GLU A  28       1.553   0.140  39.925  1.00  0.00           O  
ATOM    440  CB  GLU A  28       1.381   3.139  39.177  1.00  0.00           C  
ATOM    441  CG  GLU A  28       0.847   3.121  37.752  1.00  0.00           C  
ATOM    442  CD  GLU A  28       1.592   4.052  36.836  1.00  0.00           C  
ATOM    443  OE1 GLU A  28       2.582   4.601  37.255  1.00  0.00           O  
ATOM    444  OE2 GLU A  28       1.169   4.215  35.715  1.00  0.00           O  
ATOM    445  H   GLU A  28       1.879   3.141  41.602  1.00  0.00           H  
ATOM    446  HA  GLU A  28      -0.462   2.688  40.098  1.00  0.00           H  
ATOM    447 1HB  GLU A  28       1.415   4.177  39.508  1.00  0.00           H  
ATOM    448 2HB  GLU A  28       2.405   2.768  39.155  1.00  0.00           H  
ATOM    449 1HG  GLU A  28       0.922   2.107  37.360  1.00  0.00           H  
ATOM    450 2HG  GLU A  28      -0.206   3.398  37.766  1.00  0.00           H  
ATOM    451  N   VAL A  29      -0.589   0.331  39.208  1.00  0.00           N  
ATOM    452  CA  VAL A  29      -0.630  -1.006  38.559  1.00  0.00           C  
ATOM    453  C   VAL A  29      -0.090  -0.867  37.129  1.00  0.00           C  
ATOM    454  O   VAL A  29      -0.561   0.019  36.377  1.00  0.00           O  
ATOM    455  CB  VAL A  29      -2.050  -1.600  38.517  1.00  0.00           C  
ATOM    456  CG1 VAL A  29      -2.053  -2.921  37.762  1.00  0.00           C  
ATOM    457  CG2 VAL A  29      -2.589  -1.792  39.926  1.00  0.00           C  
ATOM    458  H   VAL A  29      -1.398   0.932  39.146  1.00  0.00           H  
ATOM    459  HA  VAL A  29       0.014  -1.684  39.120  1.00  0.00           H  
ATOM    460  HB  VAL A  29      -2.715  -0.895  38.017  1.00  0.00           H  
ATOM    461 1HG1 VAL A  29      -3.065  -3.327  37.743  1.00  0.00           H  
ATOM    462 2HG1 VAL A  29      -1.708  -2.758  36.742  1.00  0.00           H  
ATOM    463 3HG1 VAL A  29      -1.390  -3.627  38.262  1.00  0.00           H  
ATOM    464 1HG2 VAL A  29      -3.594  -2.212  39.878  1.00  0.00           H  
ATOM    465 2HG2 VAL A  29      -1.937  -2.472  40.475  1.00  0.00           H  
ATOM    466 3HG2 VAL A  29      -2.623  -0.830  40.438  1.00  0.00           H  
ATOM    467  N   VAL A  30       0.899  -1.702  36.778  1.00  0.00           N  
ATOM    468  CA  VAL A  30       1.589  -1.665  35.488  1.00  0.00           C  
ATOM    469  C   VAL A  30       1.701  -3.087  34.924  1.00  0.00           C  
ATOM    470  O   VAL A  30       1.483  -4.098  35.639  1.00  0.00           O  
ATOM    471  CB  VAL A  30       2.993  -1.050  35.639  1.00  0.00           C  
ATOM    472  CG1 VAL A  30       2.898   0.370  36.175  1.00  0.00           C  
ATOM    473  CG2 VAL A  30       3.841  -1.918  36.556  1.00  0.00           C  
ATOM    474  H   VAL A  30       1.172  -2.393  37.461  1.00  0.00           H  
ATOM    475  HA  VAL A  30       1.006  -1.048  34.801  1.00  0.00           H  
ATOM    476  HB  VAL A  30       3.462  -0.992  34.657  1.00  0.00           H  
ATOM    477 1HG1 VAL A  30       3.900   0.789  36.275  1.00  0.00           H  
ATOM    478 2HG1 VAL A  30       2.317   0.981  35.484  1.00  0.00           H  
ATOM    479 3HG1 VAL A  30       2.410   0.359  37.150  1.00  0.00           H  
ATOM    480 1HG2 VAL A  30       4.833  -1.477  36.658  1.00  0.00           H  
ATOM    481 2HG2 VAL A  30       3.370  -1.980  37.536  1.00  0.00           H  
ATOM    482 3HG2 VAL A  30       3.930  -2.918  36.132  1.00  0.00           H  
ATOM    483  N   ALA A  31       2.071  -3.175  33.688  1.00  0.00           N  
ATOM    484  CA  ALA A  31       2.368  -4.434  33.000  1.00  0.00           C  
ATOM    485  C   ALA A  31       3.854  -4.551  32.819  1.00  0.00           C  
ATOM    486  O   ALA A  31       4.507  -3.615  32.369  1.00  0.00           O  
ATOM    487  CB  ALA A  31       1.653  -4.449  31.667  1.00  0.00           C  
ATOM    488  H   ALA A  31       2.089  -2.312  33.163  1.00  0.00           H  
ATOM    489  HA  ALA A  31       2.000  -5.253  33.619  1.00  0.00           H  
ATOM    490 1HB  ALA A  31       1.869  -5.383  31.148  1.00  0.00           H  
ATOM    491 2HB  ALA A  31       0.579  -4.363  31.828  1.00  0.00           H  
ATOM    492 3HB  ALA A  31       1.997  -3.611  31.061  1.00  0.00           H  
ATOM    493  N   LEU A  32       4.503  -5.549  33.153  1.00  0.00           N  
ATOM    494  CA  LEU A  32       5.931  -5.730  33.077  1.00  0.00           C  
ATOM    495  C   LEU A  32       6.251  -6.856  32.069  1.00  0.00           C  
ATOM    496  O   LEU A  32       5.864  -7.998  32.307  1.00  0.00           O  
ATOM    497  CB  LEU A  32       6.497  -6.065  34.461  1.00  0.00           C  
ATOM    498  CG  LEU A  32       6.232  -5.025  35.558  1.00  0.00           C  
ATOM    499  CD1 LEU A  32       6.877  -5.483  36.860  1.00  0.00           C  
ATOM    500  CD2 LEU A  32       6.782  -3.676  35.121  1.00  0.00           C  
ATOM    501  H   LEU A  32       3.927  -6.309  33.485  1.00  0.00           H  
ATOM    502  HA  LEU A  32       6.382  -4.792  32.753  1.00  0.00           H  
ATOM    503 1HB  LEU A  32       6.070  -7.010  34.792  1.00  0.00           H  
ATOM    504 2HB  LEU A  32       7.577  -6.189  34.375  1.00  0.00           H  
ATOM    505  HG  LEU A  32       5.160  -4.941  35.729  1.00  0.00           H  
ATOM    506 1HD1 LEU A  32       6.689  -4.743  37.638  1.00  0.00           H  
ATOM    507 2HD1 LEU A  32       6.452  -6.440  37.159  1.00  0.00           H  
ATOM    508 3HD1 LEU A  32       7.952  -5.591  36.715  1.00  0.00           H  
ATOM    509 1HD2 LEU A  32       6.594  -2.936  35.899  1.00  0.00           H  
ATOM    510 2HD2 LEU A  32       7.856  -3.757  34.951  1.00  0.00           H  
ATOM    511 3HD2 LEU A  32       6.292  -3.364  34.198  1.00  0.00           H  
ATOM    512  N   LYS A  33       6.951  -6.627  31.055  1.00  0.00           N  
ATOM    513  CA  LYS A  33       7.404  -7.642  30.097  1.00  0.00           C  
ATOM    514  C   LYS A  33       8.894  -7.740  30.142  1.00  0.00           C  
ATOM    515  O   LYS A  33       9.589  -6.705  30.168  1.00  0.00           O  
ATOM    516  CB  LYS A  33       6.943  -7.318  28.675  1.00  0.00           C  
ATOM    517  CG  LYS A  33       7.346  -8.351  27.632  1.00  0.00           C  
ATOM    518  CD  LYS A  33       6.766  -8.015  26.267  1.00  0.00           C  
ATOM    519  CE  LYS A  33       7.204  -9.024  25.215  1.00  0.00           C  
ATOM    520  NZ  LYS A  33       6.559  -8.769  23.898  1.00  0.00           N  
ATOM    521  H   LYS A  33       7.112  -5.651  30.850  1.00  0.00           H  
ATOM    522  HA  LYS A  33       6.979  -8.605  30.386  1.00  0.00           H  
ATOM    523 1HB  LYS A  33       5.857  -7.234  28.703  1.00  0.00           H  
ATOM    524 2HB  LYS A  33       7.374  -6.351  28.412  1.00  0.00           H  
ATOM    525 1HG  LYS A  33       8.435  -8.374  27.570  1.00  0.00           H  
ATOM    526 2HG  LYS A  33       6.981  -9.327  27.952  1.00  0.00           H  
ATOM    527 1HD  LYS A  33       5.678  -8.016  26.342  1.00  0.00           H  
ATOM    528 2HD  LYS A  33       7.108  -7.021  25.979  1.00  0.00           H  
ATOM    529 1HE  LYS A  33       8.285  -8.958  25.108  1.00  0.00           H  
ATOM    530 2HE  LYS A  33       6.933 -10.020  25.564  1.00  0.00           H  
ATOM    531 1HZ  LYS A  33       6.875  -9.458  23.230  1.00  0.00           H  
ATOM    532 2HZ  LYS A  33       5.555  -8.830  23.996  1.00  0.00           H  
ATOM    533 3HZ  LYS A  33       6.810  -7.846  23.573  1.00  0.00           H  
ATOM    534  N   LYS A  34       9.372  -8.974  30.180  1.00  0.00           N  
ATOM    535  CA  LYS A  34      10.802  -9.190  30.250  1.00  0.00           C  
ATOM    536  C   LYS A  34      11.369  -9.258  28.816  1.00  0.00           C  
ATOM    537  O   LYS A  34      10.860 -10.031  27.982  1.00  0.00           O  
ATOM    538  CB  LYS A  34      11.120 -10.468  31.029  1.00  0.00           C  
ATOM    539  CG  LYS A  34      12.607 -10.737  31.217  1.00  0.00           C  
ATOM    540  CD  LYS A  34      12.842 -12.017  32.005  1.00  0.00           C  
ATOM    541  CE  LYS A  34      14.327 -12.305  32.166  1.00  0.00           C  
ATOM    542  NZ  LYS A  34      14.573 -13.593  32.869  1.00  0.00           N  
ATOM    543  H   LYS A  34       8.750  -9.768  30.243  1.00  0.00           H  
ATOM    544  HA  LYS A  34      11.254  -8.350  30.779  1.00  0.00           H  
ATOM    545 1HB  LYS A  34      10.662 -10.415  32.017  1.00  0.00           H  
ATOM    546 2HB  LYS A  34      10.687 -11.326  30.513  1.00  0.00           H  
ATOM    547 1HG  LYS A  34      13.087 -10.828  30.242  1.00  0.00           H  
ATOM    548 2HG  LYS A  34      13.063  -9.903  31.750  1.00  0.00           H  
ATOM    549 1HD  LYS A  34      12.389 -11.925  32.992  1.00  0.00           H  
ATOM    550 2HD  LYS A  34      12.374 -12.854  31.487  1.00  0.00           H  
ATOM    551 1HE  LYS A  34      14.799 -12.345  31.186  1.00  0.00           H  
ATOM    552 2HE  LYS A  34      14.793 -11.501  32.735  1.00  0.00           H  
ATOM    553 1HZ  LYS A  34      15.567 -13.747  32.956  1.00  0.00           H  
ATOM    554 2HZ  LYS A  34      14.155 -13.560  33.789  1.00  0.00           H  
ATOM    555 3HZ  LYS A  34      14.161 -14.349  32.340  1.00  0.00           H  
ATOM    556  N   ILE A  35      12.388  -8.478  28.520  1.00  0.00           N  
ATOM    557  CA  ILE A  35      13.034  -8.523  27.185  1.00  0.00           C  
ATOM    558  C   ILE A  35      14.401  -9.162  27.387  1.00  0.00           C  
ATOM    559  O   ILE A  35      15.301  -8.514  27.921  1.00  0.00           O  
ATOM    560  CB  ILE A  35      13.186  -7.126  26.554  1.00  0.00           C  
ATOM    561  CG1 ILE A  35      11.827  -6.425  26.476  1.00  0.00           C  
ATOM    562  CG2 ILE A  35      13.815  -7.230  25.174  1.00  0.00           C  
ATOM    563  CD1 ILE A  35      10.830  -7.127  25.582  1.00  0.00           C  
ATOM    564  H   ILE A  35      12.725  -7.820  29.209  1.00  0.00           H  
ATOM    565  HA  ILE A  35      12.409  -9.114  26.518  1.00  0.00           H  
ATOM    566  HB  ILE A  35      13.823  -6.509  27.187  1.00  0.00           H  
ATOM    567 1HG1 ILE A  35      11.397  -6.352  27.474  1.00  0.00           H  
ATOM    568 2HG1 ILE A  35      11.962  -5.410  26.103  1.00  0.00           H  
ATOM    569 1HG2 ILE A  35      13.914  -6.235  24.742  1.00  0.00           H  
ATOM    570 2HG2 ILE A  35      14.799  -7.690  25.257  1.00  0.00           H  
ATOM    571 3HG2 ILE A  35      13.182  -7.843  24.531  1.00  0.00           H  
ATOM    572 1HD1 ILE A  35       9.892  -6.571  25.577  1.00  0.00           H  
ATOM    573 2HD1 ILE A  35      11.225  -7.181  24.567  1.00  0.00           H  
ATOM    574 3HD1 ILE A  35      10.652  -8.135  25.956  1.00  0.00           H  
ATOM    575  N   PRO A  36      21.687  -5.592  23.091  1.00  0.00           N  
ATOM    576  CA  PRO A  36      22.256  -4.647  22.129  1.00  0.00           C  
ATOM    577  C   PRO A  36      21.858  -3.219  22.464  1.00  0.00           C  
ATOM    578  O   PRO A  36      20.688  -2.939  22.730  1.00  0.00           O  
ATOM    579  CB  PRO A  36      21.654  -5.101  20.796  1.00  0.00           C  
ATOM    580  CG  PRO A  36      20.341  -5.698  21.172  1.00  0.00           C  
ATOM    581  CD  PRO A  36      20.607  -6.395  22.479  1.00  0.00           C  
ATOM    582  HA  PRO A  36      23.349  -4.770  22.104  1.00  0.00           H  
ATOM    583 1HB  PRO A  36      21.553  -4.242  20.116  1.00  0.00           H  
ATOM    584 2HB  PRO A  36      22.325  -5.822  20.306  1.00  0.00           H  
ATOM    585 1HG  PRO A  36      19.577  -4.911  21.260  1.00  0.00           H  
ATOM    586 2HG  PRO A  36      19.997  -6.387  20.387  1.00  0.00           H  
ATOM    587 1HD  PRO A  36      19.697  -6.378  23.097  1.00  0.00           H  
ATOM    588 2HD  PRO A  36      20.925  -7.430  22.285  1.00  0.00           H  
ATOM    589  N   SER A  37      22.836  -2.322  22.443  1.00  0.00           N  
ATOM    590  CA  SER A  37      22.577  -0.904  22.648  1.00  0.00           C  
ATOM    591  C   SER A  37      21.717  -0.266  21.563  1.00  0.00           C  
ATOM    592  O   SER A  37      21.047   0.734  21.819  1.00  0.00           O  
ATOM    593  CB  SER A  37      23.897  -0.162  22.737  1.00  0.00           C  
ATOM    594  OG  SER A  37      24.586  -0.216  21.518  1.00  0.00           O  
ATOM    595  H   SER A  37      23.784  -2.631  22.282  1.00  0.00           H  
ATOM    596  HA  SER A  37      21.968  -0.789  23.546  1.00  0.00           H  
ATOM    597 1HB  SER A  37      23.713   0.877  23.008  1.00  0.00           H  
ATOM    598 2HB  SER A  37      24.509  -0.602  23.523  1.00  0.00           H  
ATOM    599  HG  SER A  37      24.187   0.455  20.959  1.00  0.00           H  
ATOM    600  N   THR A  38      21.693  -0.871  20.369  1.00  0.00           N  
ATOM    601  CA  THR A  38      20.824  -0.389  19.299  1.00  0.00           C  
ATOM    602  C   THR A  38      19.345  -0.467  19.702  1.00  0.00           C  
ATOM    603  O   THR A  38      18.607   0.513  19.567  1.00  0.00           O  
ATOM    604  CB  THR A  38      21.051  -1.189  18.004  1.00  0.00           C  
ATOM    605  OG1 THR A  38      22.401  -1.007  17.557  1.00  0.00           O  
ATOM    606  CG2 THR A  38      20.095  -0.726  16.916  1.00  0.00           C  
ATOM    607  H   THR A  38      22.284  -1.673  20.200  1.00  0.00           H  
ATOM    608  HA  THR A  38      21.043   0.664  19.124  1.00  0.00           H  
ATOM    609  HB  THR A  38      20.887  -2.249  18.197  1.00  0.00           H  
ATOM    610  HG1 THR A  38      22.460  -1.219  16.623  1.00  0.00           H  
ATOM    611 1HG2 THR A  38      20.270  -1.303  16.008  1.00  0.00           H  
ATOM    612 2HG2 THR A  38      19.067  -0.875  17.248  1.00  0.00           H  
ATOM    613 3HG2 THR A  38      20.261   0.330  16.711  1.00  0.00           H  
ATOM    614  N   ALA A  39      18.935  -1.611  20.252  1.00  0.00           N  
ATOM    615  CA  ALA A  39      17.559  -1.809  20.736  1.00  0.00           C  
ATOM    616  C   ALA A  39      17.232  -0.843  21.867  1.00  0.00           C  
ATOM    617  O   ALA A  39      16.124  -0.311  21.932  1.00  0.00           O  
ATOM    618  CB  ALA A  39      17.341  -3.233  21.208  1.00  0.00           C  
ATOM    619  H   ALA A  39      19.599  -2.367  20.336  1.00  0.00           H  
ATOM    620  HA  ALA A  39      16.877  -1.611  19.909  1.00  0.00           H  
ATOM    621 1HB  ALA A  39      16.316  -3.347  21.559  1.00  0.00           H  
ATOM    622 2HB  ALA A  39      17.520  -3.921  20.382  1.00  0.00           H  
ATOM    623 3HB  ALA A  39      18.030  -3.455  22.021  1.00  0.00           H  
ATOM    624  N   ILE A  40      18.195  -0.618  22.765  1.00  0.00           N  
ATOM    625  CA  ILE A  40      17.979   0.307  23.881  1.00  0.00           C  
ATOM    626  C   ILE A  40      17.715   1.727  23.375  1.00  0.00           C  
ATOM    627  O   ILE A  40      16.811   2.422  23.864  1.00  0.00           O  
ATOM    628  CB  ILE A  40      19.190   0.317  24.831  1.00  0.00           C  
ATOM    629  CG1 ILE A  40      19.383  -1.063  25.465  1.00  0.00           C  
ATOM    630  CG2 ILE A  40      19.016   1.380  25.905  1.00  0.00           C  
ATOM    631  CD1 ILE A  40      18.203  -1.527  26.289  1.00  0.00           C  
ATOM    632  H   ILE A  40      19.085  -1.088  22.681  1.00  0.00           H  
ATOM    633  HA  ILE A  40      17.099  -0.018  24.435  1.00  0.00           H  
ATOM    634  HB  ILE A  40      20.095   0.532  24.264  1.00  0.00           H  
ATOM    635 1HG1 ILE A  40      19.564  -1.800  24.684  1.00  0.00           H  
ATOM    636 2HG1 ILE A  40      20.262  -1.048  26.110  1.00  0.00           H  
ATOM    637 1HG2 ILE A  40      19.881   1.373  26.568  1.00  0.00           H  
ATOM    638 2HG2 ILE A  40      18.927   2.359  25.436  1.00  0.00           H  
ATOM    639 3HG2 ILE A  40      18.115   1.170  26.482  1.00  0.00           H  
ATOM    640 1HD1 ILE A  40      18.414  -2.512  26.706  1.00  0.00           H  
ATOM    641 2HD1 ILE A  40      18.025  -0.820  27.100  1.00  0.00           H  
ATOM    642 3HD1 ILE A  40      17.318  -1.583  25.657  1.00  0.00           H  
ATOM    643  N   ARG A  41      18.481   2.150  22.382  1.00  0.00           N  
ATOM    644  CA  ARG A  41      18.254   3.450  21.782  1.00  0.00           C  
ATOM    645  C   ARG A  41      16.845   3.541  21.191  1.00  0.00           C  
ATOM    646  O   ARG A  41      16.071   4.454  21.554  1.00  0.00           O  
ATOM    647  CB  ARG A  41      19.284   3.721  20.696  1.00  0.00           C  
ATOM    648  CG  ARG A  41      19.148   5.070  20.007  1.00  0.00           C  
ATOM    649  CD  ARG A  41      20.010   5.161  18.802  1.00  0.00           C  
ATOM    650  NE  ARG A  41      19.514   4.331  17.716  1.00  0.00           N  
ATOM    651  CZ  ARG A  41      20.284   3.797  16.747  1.00  0.00           C  
ATOM    652  NH1 ARG A  41      21.580   4.016  16.743  1.00  0.00           N  
ATOM    653  NH2 ARG A  41      19.735   3.055  15.802  1.00  0.00           N  
ATOM    654  H   ARG A  41      19.232   1.572  22.032  1.00  0.00           H  
ATOM    655  HA  ARG A  41      18.292   4.205  22.569  1.00  0.00           H  
ATOM    656 1HB  ARG A  41      20.285   3.669  21.123  1.00  0.00           H  
ATOM    657 2HB  ARG A  41      19.215   2.951  19.928  1.00  0.00           H  
ATOM    658 1HG  ARG A  41      18.112   5.219  19.700  1.00  0.00           H  
ATOM    659 2HG  ARG A  41      19.439   5.862  20.698  1.00  0.00           H  
ATOM    660 1HD  ARG A  41      20.042   6.193  18.454  1.00  0.00           H  
ATOM    661 2HD  ARG A  41      21.018   4.830  19.050  1.00  0.00           H  
ATOM    662  HE  ARG A  41      18.521   4.140  17.686  1.00  0.00           H  
ATOM    663 1HH1 ARG A  41      21.999   4.584  17.466  1.00  0.00           H  
ATOM    664 2HH1 ARG A  41      22.157   3.616  16.017  1.00  0.00           H  
ATOM    665 1HH2 ARG A  41      18.738   2.887  15.805  1.00  0.00           H  
ATOM    666 2HH2 ARG A  41      20.312   2.655  15.076  1.00  0.00           H  
ATOM    667  N   GLU A  42      16.490   2.571  20.340  1.00  0.00           N  
ATOM    668  CA  GLU A  42      15.233   2.601  19.589  1.00  0.00           C  
ATOM    669  C   GLU A  42      14.043   2.509  20.542  1.00  0.00           C  
ATOM    670  O   GLU A  42      13.002   3.167  20.374  1.00  0.00           O  
ATOM    671  CB  GLU A  42      15.182   1.456  18.575  1.00  0.00           C  
ATOM    672  CG  GLU A  42      16.162   1.595  17.419  1.00  0.00           C  
ATOM    673  CD  GLU A  42      15.902   2.812  16.574  1.00  0.00           C  
ATOM    674  OE1 GLU A  42      14.788   2.984  16.141  1.00  0.00           O  
ATOM    675  OE2 GLU A  42      16.819   3.570  16.363  1.00  0.00           O  
ATOM    676  H   GLU A  42      17.119   1.790  20.216  1.00  0.00           H  
ATOM    677  HA  GLU A  42      15.183   3.538  19.034  1.00  0.00           H  
ATOM    678 1HB  GLU A  42      15.392   0.513  19.080  1.00  0.00           H  
ATOM    679 2HB  GLU A  42      14.178   1.386  18.155  1.00  0.00           H  
ATOM    680 1HG  GLU A  42      17.174   1.655  17.819  1.00  0.00           H  
ATOM    681 2HG  GLU A  42      16.100   0.705  16.794  1.00  0.00           H  
ATOM    682  N   ILE A  43      14.192   1.688  21.570  1.00  0.00           N  
ATOM    683  CA  ILE A  43      13.086   1.500  22.487  1.00  0.00           C  
ATOM    684  C   ILE A  43      12.931   2.731  23.361  1.00  0.00           C  
ATOM    685  O   ILE A  43      11.812   3.193  23.606  1.00  0.00           O  
ATOM    686  CB  ILE A  43      13.296   0.255  23.367  1.00  0.00           C  
ATOM    687  CG1 ILE A  43      13.242  -1.016  22.516  1.00  0.00           C  
ATOM    688  CG2 ILE A  43      12.253   0.203  24.473  1.00  0.00           C  
ATOM    689  CD1 ILE A  43      13.722  -2.255  23.237  1.00  0.00           C  
ATOM    690  H   ILE A  43      15.055   1.189  21.731  1.00  0.00           H  
ATOM    691  HA  ILE A  43      12.161   1.472  21.912  1.00  0.00           H  
ATOM    692  HB  ILE A  43      14.287   0.291  23.818  1.00  0.00           H  
ATOM    693 1HG1 ILE A  43      12.219  -1.189  22.184  1.00  0.00           H  
ATOM    694 2HG1 ILE A  43      13.855  -0.883  21.624  1.00  0.00           H  
ATOM    695 1HG2 ILE A  43      12.415  -0.683  25.085  1.00  0.00           H  
ATOM    696 2HG2 ILE A  43      12.337   1.094  25.095  1.00  0.00           H  
ATOM    697 3HG2 ILE A  43      11.257   0.162  24.032  1.00  0.00           H  
ATOM    698 1HD1 ILE A  43      13.654  -3.114  22.569  1.00  0.00           H  
ATOM    699 2HD1 ILE A  43      14.758  -2.117  23.547  1.00  0.00           H  
ATOM    700 3HD1 ILE A  43      13.100  -2.429  24.114  1.00  0.00           H  
ATOM    701  N   SER A  44      14.054   3.302  23.796  1.00  0.00           N  
ATOM    702  CA  SER A  44      14.019   4.557  24.562  1.00  0.00           C  
ATOM    703  C   SER A  44      13.252   5.666  23.830  1.00  0.00           C  
ATOM    704  O   SER A  44      12.469   6.402  24.460  1.00  0.00           O  
ATOM    705  CB  SER A  44      15.432   5.024  24.850  1.00  0.00           C  
ATOM    706  OG  SER A  44      16.099   4.120  25.687  1.00  0.00           O  
ATOM    707  H   SER A  44      14.945   2.870  23.599  1.00  0.00           H  
ATOM    708  HA  SER A  44      13.435   4.393  25.469  1.00  0.00           H  
ATOM    709 1HB  SER A  44      15.979   5.128  23.913  1.00  0.00           H  
ATOM    710 2HB  SER A  44      15.402   6.005  25.322  1.00  0.00           H  
ATOM    711  HG  SER A  44      16.151   3.295  25.198  1.00  0.00           H  
ATOM    712  N   LEU A  45      13.427   5.753  22.510  1.00  0.00           N  
ATOM    713  CA  LEU A  45      12.696   6.721  21.670  1.00  0.00           C  
ATOM    714  C   LEU A  45      11.156   6.525  21.709  1.00  0.00           C  
ATOM    715  O   LEU A  45      10.352   7.469  21.596  1.00  0.00           O  
ATOM    716  CB  LEU A  45      13.186   6.614  20.221  1.00  0.00           C  
ATOM    717  CG  LEU A  45      14.622   7.090  19.967  1.00  0.00           C  
ATOM    718  CD1 LEU A  45      15.018   6.767  18.533  1.00  0.00           C  
ATOM    719  CD2 LEU A  45      14.717   8.584  20.238  1.00  0.00           C  
ATOM    720  H   LEU A  45      14.090   5.127  22.075  1.00  0.00           H  
ATOM    721  HA  LEU A  45      12.894   7.724  22.046  1.00  0.00           H  
ATOM    722 1HB  LEU A  45      13.122   5.573  19.908  1.00  0.00           H  
ATOM    723 2HB  LEU A  45      12.524   7.203  19.586  1.00  0.00           H  
ATOM    724  HG  LEU A  45      15.304   6.557  20.629  1.00  0.00           H  
ATOM    725 1HD1 LEU A  45      16.039   7.105  18.352  1.00  0.00           H  
ATOM    726 2HD1 LEU A  45      14.960   5.691  18.372  1.00  0.00           H  
ATOM    727 3HD1 LEU A  45      14.342   7.274  17.845  1.00  0.00           H  
ATOM    728 1HD2 LEU A  45      15.738   8.922  20.058  1.00  0.00           H  
ATOM    729 2HD2 LEU A  45      14.036   9.118  19.575  1.00  0.00           H  
ATOM    730 3HD2 LEU A  45      14.445   8.784  21.274  1.00  0.00           H  
ATOM    731  N   LEU A  46      10.729   5.274  21.860  1.00  0.00           N  
ATOM    732  CA  LEU A  46       9.304   4.973  21.967  1.00  0.00           C  
ATOM    733  C   LEU A  46       8.613   5.616  23.185  1.00  0.00           C  
ATOM    734  O   LEU A  46       7.396   5.787  23.164  1.00  0.00           O  
ATOM    735  CB  LEU A  46       9.113   3.452  22.025  1.00  0.00           C  
ATOM    736  CG  LEU A  46       9.516   2.683  20.760  1.00  0.00           C  
ATOM    737  CD1 LEU A  46       9.389   1.187  21.013  1.00  0.00           C  
ATOM    738  CD2 LEU A  46       8.635   3.118  19.599  1.00  0.00           C  
ATOM    739  H   LEU A  46      11.397   4.518  21.902  1.00  0.00           H  
ATOM    740  HA  LEU A  46       8.789   5.430  21.123  1.00  0.00           H  
ATOM    741 1HB  LEU A  46       9.702   3.059  22.853  1.00  0.00           H  
ATOM    742 2HB  LEU A  46       8.062   3.240  22.221  1.00  0.00           H  
ATOM    743  HG  LEU A  46      10.560   2.894  20.523  1.00  0.00           H  
ATOM    744 1HD1 LEU A  46       9.676   0.640  20.114  1.00  0.00           H  
ATOM    745 2HD1 LEU A  46      10.045   0.900  21.835  1.00  0.00           H  
ATOM    746 3HD1 LEU A  46       8.358   0.947  21.269  1.00  0.00           H  
ATOM    747 1HD2 LEU A  46       8.922   2.572  18.699  1.00  0.00           H  
ATOM    748 2HD2 LEU A  46       7.592   2.906  19.834  1.00  0.00           H  
ATOM    749 3HD2 LEU A  46       8.759   4.188  19.429  1.00  0.00           H  
ATOM    750  N   LYS A  47       9.364   5.994  24.219  1.00  0.00           N  
ATOM    751  CA  LYS A  47       8.773   6.640  25.406  1.00  0.00           C  
ATOM    752  C   LYS A  47       8.118   7.982  25.058  1.00  0.00           C  
ATOM    753  O   LYS A  47       7.252   8.476  25.784  1.00  0.00           O  
ATOM    754  CB  LYS A  47       9.836   6.845  26.487  1.00  0.00           C  
ATOM    755  CG  LYS A  47      10.265   5.569  27.197  1.00  0.00           C  
ATOM    756  CD  LYS A  47      11.260   5.863  28.309  1.00  0.00           C  
ATOM    757  CE  LYS A  47      10.601   6.612  29.459  1.00  0.00           C  
ATOM    758  NZ  LYS A  47      11.504   6.731  30.636  1.00  0.00           N  
ATOM    759  H   LYS A  47      10.361   5.836  24.190  1.00  0.00           H  
ATOM    760  HA  LYS A  47       7.978   5.999  25.789  1.00  0.00           H  
ATOM    761 1HB  LYS A  47      10.723   7.297  26.043  1.00  0.00           H  
ATOM    762 2HB  LYS A  47       9.459   7.537  27.241  1.00  0.00           H  
ATOM    763 1HG  LYS A  47       9.390   5.077  27.624  1.00  0.00           H  
ATOM    764 2HG  LYS A  47      10.726   4.891  26.479  1.00  0.00           H  
ATOM    765 1HD  LYS A  47      11.673   4.927  28.686  1.00  0.00           H  
ATOM    766 2HD  LYS A  47      12.077   6.468  27.916  1.00  0.00           H  
ATOM    767 1HE  LYS A  47      10.322   7.611  29.128  1.00  0.00           H  
ATOM    768 2HE  LYS A  47       9.696   6.087  29.763  1.00  0.00           H  
ATOM    769 1HZ  LYS A  47      11.031   7.232  31.374  1.00  0.00           H  
ATOM    770 2HZ  LYS A  47      11.755   5.808  30.963  1.00  0.00           H  
ATOM    771 3HZ  LYS A  47      12.339   7.233  30.371  1.00  0.00           H  
ATOM    772  N   GLU A  48       8.540   8.565  23.946  1.00  0.00           N  
ATOM    773  CA  GLU A  48       7.985   9.819  23.488  1.00  0.00           C  
ATOM    774  C   GLU A  48       6.825   9.651  22.519  1.00  0.00           C  
ATOM    775  O   GLU A  48       6.169  10.633  22.162  1.00  0.00           O  
ATOM    776  CB  GLU A  48       9.084  10.655  22.827  1.00  0.00           C  
ATOM    777  CG  GLU A  48      10.207  11.072  23.766  1.00  0.00           C  
ATOM    778  CD  GLU A  48      11.267  11.889  23.082  1.00  0.00           C  
ATOM    779  OE1 GLU A  48      11.135  12.137  21.908  1.00  0.00           O  
ATOM    780  OE2 GLU A  48      12.212  12.267  23.735  1.00  0.00           O  
ATOM    781  H   GLU A  48       9.267   8.121  23.404  1.00  0.00           H  
ATOM    782  HA  GLU A  48       7.569  10.347  24.347  1.00  0.00           H  
ATOM    783 1HB  GLU A  48       9.526  10.091  22.006  1.00  0.00           H  
ATOM    784 2HB  GLU A  48       8.648  11.560  22.405  1.00  0.00           H  
ATOM    785 1HG  GLU A  48       9.786  11.655  24.584  1.00  0.00           H  
ATOM    786 2HG  GLU A  48      10.662  10.178  24.190  1.00  0.00           H  
ATOM    787  N   LEU A  49       6.569   8.409  22.082  1.00  0.00           N  
ATOM    788  CA  LEU A  49       5.578   8.125  21.061  1.00  0.00           C  
ATOM    789  C   LEU A  49       4.192   7.954  21.719  1.00  0.00           C  
ATOM    790  O   LEU A  49       3.643   6.860  21.792  1.00  0.00           O  
ATOM    791  CB  LEU A  49       5.963   6.861  20.284  1.00  0.00           C  
ATOM    792  CG  LEU A  49       5.189   6.619  18.981  1.00  0.00           C  
ATOM    793  CD1 LEU A  49       5.503   7.731  17.990  1.00  0.00           C  
ATOM    794  CD2 LEU A  49       5.563   5.258  18.413  1.00  0.00           C  
ATOM    795  H   LEU A  49       7.092   7.645  22.486  1.00  0.00           H  
ATOM    796  HA  LEU A  49       5.531   8.974  20.379  1.00  0.00           H  
ATOM    797 1HB  LEU A  49       7.021   6.915  20.034  1.00  0.00           H  
ATOM    798 2HB  LEU A  49       5.807   5.995  20.928  1.00  0.00           H  
ATOM    799  HG  LEU A  49       4.118   6.646  19.184  1.00  0.00           H  
ATOM    800 1HD1 LEU A  49       4.953   7.560  17.064  1.00  0.00           H  
ATOM    801 2HD1 LEU A  49       5.207   8.691  18.414  1.00  0.00           H  
ATOM    802 3HD1 LEU A  49       6.572   7.740  17.780  1.00  0.00           H  
ATOM    803 1HD2 LEU A  49       5.012   5.086  17.488  1.00  0.00           H  
ATOM    804 2HD2 LEU A  49       6.634   5.231  18.209  1.00  0.00           H  
ATOM    805 3HD2 LEU A  49       5.312   4.481  19.135  1.00  0.00           H  
ATOM    806  N   ASN A  50       3.674   9.057  22.249  1.00  0.00           N  
ATOM    807  CA  ASN A  50       2.497   9.059  23.107  1.00  0.00           C  
ATOM    808  C   ASN A  50       1.240   9.455  22.376  1.00  0.00           C  
ATOM    809  O   ASN A  50       1.192  10.522  21.731  1.00  0.00           O  
ATOM    810  CB  ASN A  50       2.715   9.975  24.297  1.00  0.00           C  
ATOM    811  CG  ASN A  50       3.786   9.473  25.225  1.00  0.00           C  
ATOM    812  OD1 ASN A  50       3.609   8.455  25.904  1.00  0.00           O  
ATOM    813  ND2 ASN A  50       4.894  10.167  25.267  1.00  0.00           N  
ATOM    814  H   ASN A  50       4.130   9.933  22.038  1.00  0.00           H  
ATOM    815  HA  ASN A  50       2.324   8.042  23.460  1.00  0.00           H  
ATOM    816 1HB  ASN A  50       2.992  10.970  23.946  1.00  0.00           H  
ATOM    817 2HB  ASN A  50       1.784  10.073  24.856  1.00  0.00           H  
ATOM    818 1HD2 ASN A  50       5.642   9.880  25.867  1.00  0.00           H  
ATOM    819 2HD2 ASN A  50       4.994  10.985  24.701  1.00  0.00           H  
ATOM    820  N   HIS A  51       0.190   8.654  22.492  1.00  0.00           N  
ATOM    821  CA  HIS A  51      -1.076   8.920  21.845  1.00  0.00           C  
ATOM    822  C   HIS A  51      -2.151   8.148  22.617  1.00  0.00           C  
ATOM    823  O   HIS A  51      -1.880   7.000  23.052  1.00  0.00           O  
ATOM    824  CB  HIS A  51      -1.025   8.509  20.365  1.00  0.00           C  
ATOM    825  CG  HIS A  51      -2.261   8.804  19.598  1.00  0.00           C  
ATOM    826  ND1 HIS A  51      -3.356   7.959  19.563  1.00  0.00           N  
ATOM    827  CD2 HIS A  51      -2.584   9.885  18.838  1.00  0.00           C  
ATOM    828  CE1 HIS A  51      -4.302   8.511  18.823  1.00  0.00           C  
ATOM    829  NE2 HIS A  51      -3.857   9.683  18.371  1.00  0.00           N  
ATOM    830  H   HIS A  51       0.287   7.823  23.059  1.00  0.00           H  
ATOM    831  HA  HIS A  51      -1.291   9.988  21.891  1.00  0.00           H  
ATOM    832 1HB  HIS A  51      -0.198   9.023  19.873  1.00  0.00           H  
ATOM    833 2HB  HIS A  51      -0.836   7.439  20.291  1.00  0.00           H  
ATOM    834  HD2 HIS A  51      -1.952  10.751  18.640  1.00  0.00           H  
ATOM    835  HE1 HIS A  51      -5.282   8.081  18.616  1.00  0.00           H  
ATOM    836  HE2 HIS A  51      -4.370  10.322  17.780  1.00  0.00           H  
ATOM    837  N   PRO A  52      -3.382   8.670  22.749  1.00  0.00           N  
ATOM    838  CA  PRO A  52      -4.405   7.954  23.513  1.00  0.00           C  
ATOM    839  C   PRO A  52      -4.667   6.515  23.048  1.00  0.00           C  
ATOM    840  O   PRO A  52      -5.146   5.699  23.860  1.00  0.00           O  
ATOM    841  CB  PRO A  52      -5.639   8.835  23.295  1.00  0.00           C  
ATOM    842  CG  PRO A  52      -5.085  10.212  23.155  1.00  0.00           C  
ATOM    843  CD  PRO A  52      -3.821  10.028  22.359  1.00  0.00           C  
ATOM    844  HA  PRO A  52      -4.102   7.909  24.570  1.00  0.00           H  
ATOM    845 1HB  PRO A  52      -6.185   8.503  22.400  1.00  0.00           H  
ATOM    846 2HB  PRO A  52      -6.327   8.737  24.147  1.00  0.00           H  
ATOM    847 1HG  PRO A  52      -5.812  10.865  22.651  1.00  0.00           H  
ATOM    848 2HG  PRO A  52      -4.900  10.649  24.148  1.00  0.00           H  
ATOM    849 1HD  PRO A  52      -4.052  10.088  21.285  1.00  0.00           H  
ATOM    850 2HD  PRO A  52      -3.092  10.801  22.643  1.00  0.00           H  
ATOM    851  N   ASN A  53      -4.376   6.195  21.784  1.00  0.00           N  
ATOM    852  CA  ASN A  53      -4.665   4.853  21.260  1.00  0.00           C  
ATOM    853  C   ASN A  53      -3.412   4.019  21.122  1.00  0.00           C  
ATOM    854  O   ASN A  53      -3.466   2.975  20.449  1.00  0.00           O  
ATOM    855  CB  ASN A  53      -5.382   4.939  19.925  1.00  0.00           C  
ATOM    856  CG  ASN A  53      -6.791   5.447  20.057  1.00  0.00           C  
ATOM    857  OD1 ASN A  53      -7.130   6.516  19.535  1.00  0.00           O  
ATOM    858  ND2 ASN A  53      -7.618   4.703  20.745  1.00  0.00           N  
ATOM    859  H   ASN A  53      -3.952   6.880  21.175  1.00  0.00           H  
ATOM    860  HA  ASN A  53      -5.269   4.317  21.994  1.00  0.00           H  
ATOM    861 1HB  ASN A  53      -4.830   5.602  19.257  1.00  0.00           H  
ATOM    862 2HB  ASN A  53      -5.406   3.953  19.460  1.00  0.00           H  
ATOM    863 1HD2 ASN A  53      -8.568   4.991  20.866  1.00  0.00           H  
ATOM    864 2HD2 ASN A  53      -7.301   3.846  21.150  1.00  0.00           H  
ATOM    865  N   ILE A  54      -2.299   4.424  21.781  1.00  0.00           N  
ATOM    866  CA  ILE A  54      -1.103   3.626  21.901  1.00  0.00           C  
ATOM    867  C   ILE A  54      -0.883   3.320  23.366  1.00  0.00           C  
ATOM    868  O   ILE A  54      -0.951   4.228  24.190  1.00  0.00           O  
ATOM    869  CB  ILE A  54       0.124   4.349  21.315  1.00  0.00           C  
ATOM    870  CG1 ILE A  54      -0.132   4.738  19.857  1.00  0.00           C  
ATOM    871  CG2 ILE A  54       1.361   3.471  21.426  1.00  0.00           C  
ATOM    872  CD1 ILE A  54      -0.325   3.556  18.934  1.00  0.00           C  
ATOM    873  H   ILE A  54      -2.334   5.327  22.234  1.00  0.00           H  
ATOM    874  HA  ILE A  54      -1.260   2.686  21.373  1.00  0.00           H  
ATOM    875  HB  ILE A  54       0.297   5.274  21.863  1.00  0.00           H  
ATOM    876 1HG1 ILE A  54      -1.021   5.366  19.798  1.00  0.00           H  
ATOM    877 2HG1 ILE A  54       0.708   5.326  19.484  1.00  0.00           H  
ATOM    878 1HG2 ILE A  54       2.219   3.997  21.007  1.00  0.00           H  
ATOM    879 2HG2 ILE A  54       1.552   3.243  22.473  1.00  0.00           H  
ATOM    880 3HG2 ILE A  54       1.200   2.543  20.876  1.00  0.00           H  
ATOM    881 1HD1 ILE A  54      -0.500   3.912  17.919  1.00  0.00           H  
ATOM    882 2HD1 ILE A  54       0.569   2.932  18.950  1.00  0.00           H  
ATOM    883 3HD1 ILE A  54      -1.181   2.972  19.266  1.00  0.00           H  
ATOM    884  N   VAL A  55      -0.712   2.060  23.749  1.00  0.00           N  
ATOM    885  CA  VAL A  55      -0.445   1.687  25.134  1.00  0.00           C  
ATOM    886  C   VAL A  55       0.821   2.391  25.585  1.00  0.00           C  
ATOM    887  O   VAL A  55       1.872   2.241  24.994  1.00  0.00           O  
ATOM    888  CB  VAL A  55      -0.284   0.166  25.312  1.00  0.00           C  
ATOM    889  CG1 VAL A  55       0.114  -0.164  26.743  1.00  0.00           C  
ATOM    890  CG2 VAL A  55      -1.572  -0.553  24.940  1.00  0.00           C  
ATOM    891  H   VAL A  55      -0.525   1.392  23.015  1.00  0.00           H  
ATOM    892  HA  VAL A  55      -1.290   2.003  25.746  1.00  0.00           H  
ATOM    893  HB  VAL A  55       0.487  -0.191  24.629  1.00  0.00           H  
ATOM    894 1HG1 VAL A  55       0.224  -1.243  26.851  1.00  0.00           H  
ATOM    895 2HG1 VAL A  55       1.062   0.322  26.978  1.00  0.00           H  
ATOM    896 3HG1 VAL A  55      -0.656   0.192  27.426  1.00  0.00           H  
ATOM    897 1HG2 VAL A  55      -1.441  -1.627  25.071  1.00  0.00           H  
ATOM    898 2HG2 VAL A  55      -2.381  -0.205  25.583  1.00  0.00           H  
ATOM    899 3HG2 VAL A  55      -1.819  -0.342  23.899  1.00  0.00           H  
ATOM    900  N   LYS A  56       0.724   3.202  26.652  1.00  0.00           N  
ATOM    901  CA  LYS A  56       1.875   4.020  27.038  1.00  0.00           C  
ATOM    902  C   LYS A  56       3.030   3.158  27.534  1.00  0.00           C  
ATOM    903  O   LYS A  56       2.822   2.227  28.349  1.00  0.00           O  
ATOM    904  CB  LYS A  56       1.478   5.031  28.114  1.00  0.00           C  
ATOM    905  CG  LYS A  56       2.591   5.989  28.519  1.00  0.00           C  
ATOM    906  CD  LYS A  56       2.093   7.030  29.509  1.00  0.00           C  
ATOM    907  CE  LYS A  56       3.201   7.994  29.906  1.00  0.00           C  
ATOM    908  NZ  LYS A  56       2.728   9.019  30.876  1.00  0.00           N  
ATOM    909  H   LYS A  56      -0.126   3.261  27.195  1.00  0.00           H  
ATOM    910  HA  LYS A  56       2.216   4.573  26.161  1.00  0.00           H  
ATOM    911 1HB  LYS A  56       0.635   5.601  27.722  1.00  0.00           H  
ATOM    912 2HB  LYS A  56       1.157   4.461  28.986  1.00  0.00           H  
ATOM    913 1HG  LYS A  56       3.397   5.411  28.973  1.00  0.00           H  
ATOM    914 2HG  LYS A  56       2.963   6.487  27.624  1.00  0.00           H  
ATOM    915 1HD  LYS A  56       1.275   7.586  29.047  1.00  0.00           H  
ATOM    916 2HD  LYS A  56       1.724   6.517  30.398  1.00  0.00           H  
ATOM    917 1HE  LYS A  56       4.011   7.419  30.353  1.00  0.00           H  
ATOM    918 2HE  LYS A  56       3.563   8.488  29.004  1.00  0.00           H  
ATOM    919 1HZ  LYS A  56       3.491   9.637  31.112  1.00  0.00           H  
ATOM    920 2HZ  LYS A  56       1.977   9.554  30.462  1.00  0.00           H  
ATOM    921 3HZ  LYS A  56       2.393   8.561  31.712  1.00  0.00           H  
ATOM    922  N   LEU A  57       4.215   3.504  27.042  1.00  0.00           N  
ATOM    923  CA  LEU A  57       5.429   2.924  27.572  1.00  0.00           C  
ATOM    924  C   LEU A  57       5.906   3.769  28.757  1.00  0.00           C  
ATOM    925  O   LEU A  57       6.293   4.924  28.596  1.00  0.00           O  
ATOM    926  CB  LEU A  57       6.484   2.836  26.509  1.00  0.00           C  
ATOM    927  CG  LEU A  57       7.867   2.321  26.953  1.00  0.00           C  
ATOM    928  CD1 LEU A  57       7.791   0.890  27.511  1.00  0.00           C  
ATOM    929  CD2 LEU A  57       8.873   2.401  25.792  1.00  0.00           C  
ATOM    930  H   LEU A  57       4.276   4.152  26.270  1.00  0.00           H  
ATOM    931  HA  LEU A  57       5.208   1.919  27.924  1.00  0.00           H  
ATOM    932 1HB  LEU A  57       6.130   2.173  25.722  1.00  0.00           H  
ATOM    933 2HB  LEU A  57       6.631   3.828  26.081  1.00  0.00           H  
ATOM    934  HG  LEU A  57       8.233   2.929  27.780  1.00  0.00           H  
ATOM    935 1HD1 LEU A  57       8.786   0.564  27.812  1.00  0.00           H  
ATOM    936 2HD1 LEU A  57       7.126   0.872  28.375  1.00  0.00           H  
ATOM    937 3HD1 LEU A  57       7.406   0.220  26.743  1.00  0.00           H  
ATOM    938 1HD2 LEU A  57       9.844   2.033  26.126  1.00  0.00           H  
ATOM    939 2HD2 LEU A  57       8.520   1.790  24.961  1.00  0.00           H  
ATOM    940 3HD2 LEU A  57       8.970   3.436  25.465  1.00  0.00           H  
ATOM    941  N   LEU A  58       5.813   3.315  29.922  1.00  0.00           N  
ATOM    942  CA  LEU A  58       6.073   4.096  31.131  1.00  0.00           C  
ATOM    943  C   LEU A  58       7.556   4.191  31.456  1.00  0.00           C  
ATOM    944  O   LEU A  58       7.996   5.256  31.917  1.00  0.00           O  
ATOM    945  CB  LEU A  58       5.331   3.477  32.322  1.00  0.00           C  
ATOM    946  CG  LEU A  58       3.802   3.440  32.207  1.00  0.00           C  
ATOM    947  CD1 LEU A  58       3.223   2.657  33.379  1.00  0.00           C  
ATOM    948  CD2 LEU A  58       3.259   4.861  32.178  1.00  0.00           C  
ATOM    949  H   LEU A  58       5.551   2.343  30.011  1.00  0.00           H  
ATOM    950  HA  LEU A  58       5.777   5.128  30.945  1.00  0.00           H  
ATOM    951 1HB  LEU A  58       5.678   2.454  32.454  1.00  0.00           H  
ATOM    952 2HB  LEU A  58       5.582   4.042  33.220  1.00  0.00           H  
ATOM    953  HG  LEU A  58       3.518   2.924  31.289  1.00  0.00           H  
ATOM    954 1HD1 LEU A  58       2.136   2.631  33.297  1.00  0.00           H  
ATOM    955 2HD1 LEU A  58       3.612   1.639  33.364  1.00  0.00           H  
ATOM    956 3HD1 LEU A  58       3.504   3.141  34.313  1.00  0.00           H  
ATOM    957 1HD2 LEU A  58       2.172   4.834  32.095  1.00  0.00           H  
ATOM    958 2HD2 LEU A  58       3.541   5.377  33.096  1.00  0.00           H  
ATOM    959 3HD2 LEU A  58       3.676   5.391  31.321  1.00  0.00           H  
ATOM    960  N   ASP A  59       8.314   3.112  31.250  1.00  0.00           N  
ATOM    961  CA  ASP A  59       9.764   3.132  31.407  1.00  0.00           C  
ATOM    962  C   ASP A  59      10.429   1.951  30.743  1.00  0.00           C  
ATOM    963  O   ASP A  59       9.767   0.987  30.391  1.00  0.00           O  
ATOM    964  CB  ASP A  59      10.141   3.153  32.890  1.00  0.00           C  
ATOM    965  CG  ASP A  59      11.468   3.851  33.155  1.00  0.00           C  
ATOM    966  OD1 ASP A  59      12.087   4.284  32.212  1.00  0.00           O  
ATOM    967  OD2 ASP A  59      11.850   3.944  34.297  1.00  0.00           O  
ATOM    968  H   ASP A  59       7.861   2.252  30.976  1.00  0.00           H  
ATOM    969  HA  ASP A  59      10.150   4.038  30.939  1.00  0.00           H  
ATOM    970 1HB  ASP A  59       9.360   3.661  33.457  1.00  0.00           H  
ATOM    971 2HB  ASP A  59      10.204   2.130  33.265  1.00  0.00           H  
ATOM    972  N   VAL A  60      11.750   2.067  30.597  1.00  0.00           N  
ATOM    973  CA  VAL A  60      12.634   1.115  29.957  1.00  0.00           C  
ATOM    974  C   VAL A  60      13.730   0.890  30.988  1.00  0.00           C  
ATOM    975  O   VAL A  60      14.457   1.827  31.345  1.00  0.00           O  
ATOM    976  CB  VAL A  60      13.211   1.653  28.635  1.00  0.00           C  
ATOM    977  CG1 VAL A  60      14.117   0.616  27.988  1.00  0.00           C  
ATOM    978  CG2 VAL A  60      12.080   2.042  27.696  1.00  0.00           C  
ATOM    979  H   VAL A  60      12.137   2.916  30.984  1.00  0.00           H  
ATOM    980  HA  VAL A  60      12.061   0.218  29.717  1.00  0.00           H  
ATOM    981  HB  VAL A  60      13.826   2.528  28.847  1.00  0.00           H  
ATOM    982 1HG1 VAL A  60      14.516   1.013  27.054  1.00  0.00           H  
ATOM    983 2HG1 VAL A  60      14.939   0.379  28.662  1.00  0.00           H  
ATOM    984 3HG1 VAL A  60      13.544  -0.288  27.781  1.00  0.00           H  
ATOM    985 1HG2 VAL A  60      12.495   2.423  26.764  1.00  0.00           H  
ATOM    986 2HG2 VAL A  60      11.462   1.168  27.489  1.00  0.00           H  
ATOM    987 3HG2 VAL A  60      11.469   2.815  28.163  1.00  0.00           H  
ATOM    988  N   ILE A  61      13.819  -0.318  31.523  1.00  0.00           N  
ATOM    989  CA  ILE A  61      14.770  -0.636  32.593  1.00  0.00           C  
ATOM    990  C   ILE A  61      15.751  -1.706  32.114  1.00  0.00           C  
ATOM    991  O   ILE A  61      15.326  -2.818  31.836  1.00  0.00           O  
ATOM    992  CB  ILE A  61      14.045  -1.122  33.861  1.00  0.00           C  
ATOM    993  CG1 ILE A  61      13.095  -0.041  34.381  1.00  0.00           C  
ATOM    994  CG2 ILE A  61      15.052  -1.511  34.933  1.00  0.00           C  
ATOM    995  CD1 ILE A  61      12.165  -0.519  35.473  1.00  0.00           C  
ATOM    996  H   ILE A  61      13.206  -1.043  31.179  1.00  0.00           H  
ATOM    997  HA  ILE A  61      15.327   0.268  32.840  1.00  0.00           H  
ATOM    998  HB  ILE A  61      13.433  -1.990  33.619  1.00  0.00           H  
ATOM    999 1HG1 ILE A  61      13.674   0.797  34.769  1.00  0.00           H  
ATOM   1000 2HG1 ILE A  61      12.488   0.336  33.558  1.00  0.00           H  
ATOM   1001 1HG2 ILE A  61      14.523  -1.852  35.822  1.00  0.00           H  
ATOM   1002 2HG2 ILE A  61      15.689  -2.313  34.560  1.00  0.00           H  
ATOM   1003 3HG2 ILE A  61      15.667  -0.647  35.186  1.00  0.00           H  
ATOM   1004 1HD1 ILE A  61      11.522   0.303  35.789  1.00  0.00           H  
ATOM   1005 2HD1 ILE A  61      11.549  -1.336  35.095  1.00  0.00           H  
ATOM   1006 3HD1 ILE A  61      12.750  -0.868  36.322  1.00  0.00           H  
ATOM   1007  N   HIS A  62      17.054  -1.370  32.048  1.00  0.00           N  
ATOM   1008  CA  HIS A  62      18.096  -2.273  31.526  1.00  0.00           C  
ATOM   1009  C   HIS A  62      19.008  -2.630  32.688  1.00  0.00           C  
ATOM   1010  O   HIS A  62      19.735  -1.774  33.177  1.00  0.00           O  
ATOM   1011  CB  HIS A  62      18.902  -1.627  30.394  1.00  0.00           C  
ATOM   1012  CG  HIS A  62      19.842  -2.571  29.711  1.00  0.00           C  
ATOM   1013  ND1 HIS A  62      20.952  -2.141  29.015  1.00  0.00           N  
ATOM   1014  CD2 HIS A  62      19.837  -3.922  29.616  1.00  0.00           C  
ATOM   1015  CE1 HIS A  62      21.591  -3.188  28.522  1.00  0.00           C  
ATOM   1016  NE2 HIS A  62      20.935  -4.279  28.872  1.00  0.00           N  
ATOM   1017  H   HIS A  62      17.318  -0.451  32.376  1.00  0.00           H  
ATOM   1018  HA  HIS A  62      17.628  -3.158  31.097  1.00  0.00           H  
ATOM   1019 1HB  HIS A  62      18.219  -1.224  29.645  1.00  0.00           H  
ATOM   1020 2HB  HIS A  62      19.482  -0.794  30.790  1.00  0.00           H  
ATOM   1021  HD1 HIS A  62      21.285  -1.200  28.955  1.00  0.00           H  
ATOM   1022  HD2 HIS A  62      19.164  -4.689  30.000  1.00  0.00           H  
ATOM   1023  HE1 HIS A  62      22.501  -3.058  27.937  1.00  0.00           H  
ATOM   1024  N   THR A  63      18.980  -3.883  33.140  1.00  0.00           N  
ATOM   1025  CA  THR A  63      19.786  -4.239  34.301  1.00  0.00           C  
ATOM   1026  C   THR A  63      20.126  -5.714  34.378  1.00  0.00           C  
ATOM   1027  O   THR A  63      19.340  -6.562  33.957  1.00  0.00           O  
ATOM   1028  CB  THR A  63      19.072  -3.824  35.601  1.00  0.00           C  
ATOM   1029  OG1 THR A  63      19.931  -4.075  36.721  1.00  0.00           O  
ATOM   1030  CG2 THR A  63      17.779  -4.607  35.772  1.00  0.00           C  
ATOM   1031  H   THR A  63      18.413  -4.592  32.698  1.00  0.00           H  
ATOM   1032  HA  THR A  63      20.783  -3.817  34.172  1.00  0.00           H  
ATOM   1033  HB  THR A  63      18.844  -2.759  35.566  1.00  0.00           H  
ATOM   1034  HG1 THR A  63      19.674  -4.899  37.142  1.00  0.00           H  
ATOM   1035 1HG2 THR A  63      17.288  -4.300  36.695  1.00  0.00           H  
ATOM   1036 2HG2 THR A  63      17.120  -4.409  34.927  1.00  0.00           H  
ATOM   1037 3HG2 THR A  63      18.002  -5.672  35.816  1.00  0.00           H  
ATOM   1038  N   GLU A  64      21.330  -5.989  34.891  1.00  0.00           N  
ATOM   1039  CA  GLU A  64      21.834  -7.341  35.054  1.00  0.00           C  
ATOM   1040  C   GLU A  64      21.699  -8.073  33.715  1.00  0.00           C  
ATOM   1041  O   GLU A  64      21.324  -9.260  33.667  1.00  0.00           O  
ATOM   1042  CB  GLU A  64      21.072  -8.081  36.155  1.00  0.00           C  
ATOM   1043  CG  GLU A  64      21.217  -7.468  37.541  1.00  0.00           C  
ATOM   1044  CD  GLU A  64      20.506  -8.255  38.606  1.00  0.00           C  
ATOM   1045  OE1 GLU A  64      19.861  -9.221  38.274  1.00  0.00           O  
ATOM   1046  OE2 GLU A  64      20.607  -7.890  39.754  1.00  0.00           O  
ATOM   1047  H   GLU A  64      21.908  -5.211  35.175  1.00  0.00           H  
ATOM   1048  HA  GLU A  64      22.893  -7.287  35.309  1.00  0.00           H  
ATOM   1049 1HB  GLU A  64      20.011  -8.106  35.910  1.00  0.00           H  
ATOM   1050 2HB  GLU A  64      21.420  -9.113  36.208  1.00  0.00           H  
ATOM   1051 1HG  GLU A  64      22.276  -7.412  37.793  1.00  0.00           H  
ATOM   1052 2HG  GLU A  64      20.822  -6.453  37.520  1.00  0.00           H  
ATOM   1053  N   ASN A  65      22.004  -7.348  32.628  1.00  0.00           N  
ATOM   1054  CA  ASN A  65      21.906  -7.847  31.248  1.00  0.00           C  
ATOM   1055  C   ASN A  65      20.506  -8.326  30.833  1.00  0.00           C  
ATOM   1056  O   ASN A  65      20.361  -9.161  29.935  1.00  0.00           O  
ATOM   1057  CB  ASN A  65      22.911  -8.965  31.040  1.00  0.00           C  
ATOM   1058  CG  ASN A  65      24.330  -8.513  31.249  1.00  0.00           C  
ATOM   1059  OD1 ASN A  65      24.700  -7.395  30.872  1.00  0.00           O  
ATOM   1060  ND2 ASN A  65      25.132  -9.360  31.842  1.00  0.00           N  
ATOM   1061  H   ASN A  65      22.318  -6.402  32.788  1.00  0.00           H  
ATOM   1062  HA  ASN A  65      22.077  -7.012  30.565  1.00  0.00           H  
ATOM   1063 1HB  ASN A  65      22.697  -9.780  31.732  1.00  0.00           H  
ATOM   1064 2HB  ASN A  65      22.813  -9.359  30.029  1.00  0.00           H  
ATOM   1065 1HD2 ASN A  65      26.087  -9.113  32.007  1.00  0.00           H  
ATOM   1066 2HD2 ASN A  65      24.790 -10.254  32.130  1.00  0.00           H  
ATOM   1067  N   LYS A  66      19.473  -7.804  31.498  1.00  0.00           N  
ATOM   1068  CA  LYS A  66      18.075  -8.112  31.183  1.00  0.00           C  
ATOM   1069  C   LYS A  66      17.323  -6.792  30.923  1.00  0.00           C  
ATOM   1070  O   LYS A  66      17.629  -5.763  31.534  1.00  0.00           O  
ATOM   1071  CB  LYS A  66      17.416  -8.900  32.316  1.00  0.00           C  
ATOM   1072  CG  LYS A  66      18.081 -10.235  32.624  1.00  0.00           C  
ATOM   1073  CD  LYS A  66      17.443 -10.905  33.831  1.00  0.00           C  
ATOM   1074  CE  LYS A  66      17.855 -10.223  35.127  1.00  0.00           C  
ATOM   1075  NZ  LYS A  66      19.255 -10.554  35.509  1.00  0.00           N  
ATOM   1076  H   LYS A  66      19.678  -7.166  32.255  1.00  0.00           H  
ATOM   1077  HA  LYS A  66      18.052  -8.744  30.294  1.00  0.00           H  
ATOM   1078 1HB  LYS A  66      17.426  -8.303  33.228  1.00  0.00           H  
ATOM   1079 2HB  LYS A  66      16.373  -9.096  32.065  1.00  0.00           H  
ATOM   1080 1HG  LYS A  66      17.989 -10.895  31.761  1.00  0.00           H  
ATOM   1081 2HG  LYS A  66      19.140 -10.075  32.826  1.00  0.00           H  
ATOM   1082 1HD  LYS A  66      16.356 -10.864  33.739  1.00  0.00           H  
ATOM   1083 2HD  LYS A  66      17.747 -11.951  33.870  1.00  0.00           H  
ATOM   1084 1HE  LYS A  66      17.768  -9.143  35.014  1.00  0.00           H  
ATOM   1085 2HE  LYS A  66      17.189 -10.536  35.931  1.00  0.00           H  
ATOM   1086 1HZ  LYS A  66      19.489 -10.083  36.372  1.00  0.00           H  
ATOM   1087 2HZ  LYS A  66      19.343 -11.552  35.636  1.00  0.00           H  
ATOM   1088 3HZ  LYS A  66      19.884 -10.251  34.780  1.00  0.00           H  
ATOM   1089  N   LEU A  67      16.351  -6.809  30.022  1.00  0.00           N  
ATOM   1090  CA  LEU A  67      15.601  -5.595  29.736  1.00  0.00           C  
ATOM   1091  C   LEU A  67      14.147  -5.788  30.132  1.00  0.00           C  
ATOM   1092  O   LEU A  67      13.537  -6.791  29.796  1.00  0.00           O  
ATOM   1093  CB  LEU A  67      15.699  -5.236  28.248  1.00  0.00           C  
ATOM   1094  CG  LEU A  67      14.840  -4.049  27.792  1.00  0.00           C  
ATOM   1095  CD1 LEU A  67      15.378  -2.766  28.411  1.00  0.00           C  
ATOM   1096  CD2 LEU A  67      14.850  -3.969  26.273  1.00  0.00           C  
ATOM   1097  H   LEU A  67      16.120  -7.658  29.526  1.00  0.00           H  
ATOM   1098  HA  LEU A  67      16.007  -4.787  30.343  1.00  0.00           H  
ATOM   1099 1HB  LEU A  67      16.737  -5.003  28.014  1.00  0.00           H  
ATOM   1100 2HB  LEU A  67      15.402  -6.105  27.660  1.00  0.00           H  
ATOM   1101  HG  LEU A  67      13.817  -4.185  28.142  1.00  0.00           H  
ATOM   1102 1HD1 LEU A  67      14.768  -1.922  28.087  1.00  0.00           H  
ATOM   1103 2HD1 LEU A  67      15.341  -2.843  29.498  1.00  0.00           H  
ATOM   1104 3HD1 LEU A  67      16.408  -2.612  28.092  1.00  0.00           H  
ATOM   1105 1HD2 LEU A  67      14.239  -3.126  25.949  1.00  0.00           H  
ATOM   1106 2HD2 LEU A  67      15.873  -3.832  25.922  1.00  0.00           H  
ATOM   1107 3HD2 LEU A  67      14.444  -4.892  25.857  1.00  0.00           H  
ATOM   1108  N   TYR A  68      13.606  -4.820  30.866  1.00  0.00           N  
ATOM   1109  CA  TYR A  68      12.201  -4.823  31.286  1.00  0.00           C  
ATOM   1110  C   TYR A  68      11.520  -3.594  30.751  1.00  0.00           C  
ATOM   1111  O   TYR A  68      12.083  -2.499  30.811  1.00  0.00           O  
ATOM   1112  CB  TYR A  68      12.084  -4.796  32.802  1.00  0.00           C  
ATOM   1113  CG  TYR A  68      12.779  -5.934  33.454  1.00  0.00           C  
ATOM   1114  CD1 TYR A  68      14.136  -5.864  33.770  1.00  0.00           C  
ATOM   1115  CD2 TYR A  68      12.089  -7.107  33.734  1.00  0.00           C  
ATOM   1116  CE1 TYR A  68      14.788  -6.927  34.382  1.00  0.00           C  
ATOM   1117  CE2 TYR A  68      12.726  -8.189  34.349  1.00  0.00           C  
ATOM   1118  CZ  TYR A  68      14.076  -8.095  34.654  1.00  0.00           C  
ATOM   1119  OH  TYR A  68      14.730  -9.137  35.268  1.00  0.00           O  
ATOM   1120  H   TYR A  68      14.201  -4.052  31.141  1.00  0.00           H  
ATOM   1121  HA  TYR A  68      11.733  -5.737  30.921  1.00  0.00           H  
ATOM   1122 1HB  TYR A  68      12.506  -3.865  33.183  1.00  0.00           H  
ATOM   1123 2HB  TYR A  68      11.033  -4.819  33.087  1.00  0.00           H  
ATOM   1124  HD1 TYR A  68      14.704  -4.964  33.535  1.00  0.00           H  
ATOM   1125  HD2 TYR A  68      11.035  -7.195  33.472  1.00  0.00           H  
ATOM   1126  HE1 TYR A  68      15.848  -6.851  34.620  1.00  0.00           H  
ATOM   1127  HE2 TYR A  68      12.162  -9.093  34.582  1.00  0.00           H  
ATOM   1128  HH  TYR A  68      14.094  -9.813  35.514  1.00  0.00           H  
ATOM   1129  N   LEU A  69      10.314  -3.777  30.241  1.00  0.00           N  
ATOM   1130  CA  LEU A  69       9.516  -2.688  29.725  1.00  0.00           C  
ATOM   1131  C   LEU A  69       8.286  -2.555  30.564  1.00  0.00           C  
ATOM   1132  O   LEU A  69       7.586  -3.542  30.823  1.00  0.00           O  
ATOM   1133  CB  LEU A  69       9.132  -2.930  28.260  1.00  0.00           C  
ATOM   1134  CG  LEU A  69      10.304  -3.150  27.293  1.00  0.00           C  
ATOM   1135  CD1 LEU A  69       9.764  -3.439  25.899  1.00  0.00           C  
ATOM   1136  CD2 LEU A  69      11.197  -1.920  27.289  1.00  0.00           C  
ATOM   1137  H   LEU A  69       9.941  -4.715  30.214  1.00  0.00           H  
ATOM   1138  HA  LEU A  69      10.108  -1.774  29.772  1.00  0.00           H  
ATOM   1139 1HB  LEU A  69       8.491  -3.808  28.210  1.00  0.00           H  
ATOM   1140 2HB  LEU A  69       8.565  -2.070  27.903  1.00  0.00           H  
ATOM   1141  HG  LEU A  69      10.881  -4.018  27.613  1.00  0.00           H  
ATOM   1142 1HD1 LEU A  69      10.596  -3.596  25.212  1.00  0.00           H  
ATOM   1143 2HD1 LEU A  69       9.143  -4.335  25.927  1.00  0.00           H  
ATOM   1144 3HD1 LEU A  69       9.167  -2.594  25.558  1.00  0.00           H  
ATOM   1145 1HD2 LEU A  69      12.030  -2.076  26.603  1.00  0.00           H  
ATOM   1146 2HD2 LEU A  69      10.621  -1.052  26.969  1.00  0.00           H  
ATOM   1147 3HD2 LEU A  69      11.584  -1.747  28.294  1.00  0.00           H  
ATOM   1148  N   VAL A  70       8.068  -1.373  30.990  1.00  0.00           N  
ATOM   1149  CA  VAL A  70       6.959  -1.107  31.910  1.00  0.00           C  
ATOM   1150  C   VAL A  70       5.861  -0.410  31.124  1.00  0.00           C  
ATOM   1151  O   VAL A  70       6.079   0.698  30.617  1.00  0.00           O  
ATOM   1152  CB  VAL A  70       7.407  -0.223  33.089  1.00  0.00           C  
ATOM   1153  CG1 VAL A  70       6.266  -0.036  34.079  1.00  0.00           C  
ATOM   1154  CG2 VAL A  70       8.616  -0.844  33.772  1.00  0.00           C  
ATOM   1155  H   VAL A  70       8.661  -0.608  30.701  1.00  0.00           H  
ATOM   1156  HA  VAL A  70       6.614  -2.058  32.321  1.00  0.00           H  
ATOM   1157  HB  VAL A  70       7.669   0.766  32.711  1.00  0.00           H  
ATOM   1158 1HG1 VAL A  70       6.600   0.591  34.906  1.00  0.00           H  
ATOM   1159 2HG1 VAL A  70       5.425   0.442  33.578  1.00  0.00           H  
ATOM   1160 3HG1 VAL A  70       5.957  -1.008  34.464  1.00  0.00           H  
ATOM   1161 1HG2 VAL A  70       8.929  -0.213  34.604  1.00  0.00           H  
ATOM   1162 2HG2 VAL A  70       8.356  -1.835  34.145  1.00  0.00           H  
ATOM   1163 3HG2 VAL A  70       9.434  -0.929  33.055  1.00  0.00           H  
ATOM   1164  N   PHE A  71       4.738  -1.030  30.961  1.00  0.00           N  
ATOM   1165  CA  PHE A  71       3.630  -0.590  30.126  1.00  0.00           C  
ATOM   1166  C   PHE A  71       2.419  -0.226  30.955  1.00  0.00           C  
ATOM   1167  O   PHE A  71       2.185  -0.789  32.051  1.00  0.00           O  
ATOM   1168  CB  PHE A  71       3.249  -1.682  29.123  1.00  0.00           C  
ATOM   1169  CG  PHE A  71       4.228  -1.835  27.995  1.00  0.00           C  
ATOM   1170  CD1 PHE A  71       5.133  -2.887  27.981  1.00  0.00           C  
ATOM   1171  CD2 PHE A  71       4.248  -0.929  26.945  1.00  0.00           C  
ATOM   1172  CE1 PHE A  71       6.035  -3.029  26.942  1.00  0.00           C  
ATOM   1173  CE2 PHE A  71       5.147  -1.070  25.906  1.00  0.00           C  
ATOM   1174  CZ  PHE A  71       6.042  -2.120  25.905  1.00  0.00           C  
ATOM   1175  H   PHE A  71       4.694  -1.940  31.398  1.00  0.00           H  
ATOM   1176  HA  PHE A  71       3.958   0.268  29.539  1.00  0.00           H  
ATOM   1177 1HB  PHE A  71       3.171  -2.638  29.639  1.00  0.00           H  
ATOM   1178 2HB  PHE A  71       2.272  -1.459  28.698  1.00  0.00           H  
ATOM   1179  HD1 PHE A  71       5.126  -3.606  28.800  1.00  0.00           H  
ATOM   1180  HD2 PHE A  71       3.542  -0.099  26.946  1.00  0.00           H  
ATOM   1181  HE1 PHE A  71       6.740  -3.860  26.944  1.00  0.00           H  
ATOM   1182  HE2 PHE A  71       5.151  -0.351  25.087  1.00  0.00           H  
ATOM   1183  HZ  PHE A  71       6.752  -2.232  25.087  1.00  0.00           H  
ATOM   1184  N   GLU A  72       1.607   0.694  30.448  1.00  0.00           N  
ATOM   1185  CA  GLU A  72       0.307   0.988  30.990  1.00  0.00           C  
ATOM   1186  C   GLU A  72      -0.518  -0.298  31.056  1.00  0.00           C  
ATOM   1187  O   GLU A  72      -0.659  -1.010  30.037  1.00  0.00           O  
ATOM   1188  CB  GLU A  72      -0.374   1.960  29.978  1.00  0.00           C  
ATOM   1189  CG  GLU A  72      -1.779   2.355  30.276  1.00  0.00           C  
ATOM   1190  CD  GLU A  72      -2.399   3.227  29.197  1.00  0.00           C  
ATOM   1191  OE1 GLU A  72      -1.734   3.588  28.175  1.00  0.00           O  
ATOM   1192  OE2 GLU A  72      -3.585   3.537  29.354  1.00  0.00           O  
ATOM   1193  H   GLU A  72       1.908   1.167  29.607  1.00  0.00           H  
ATOM   1194  HA  GLU A  72       0.438   1.470  31.960  1.00  0.00           H  
ATOM   1195 1HB  GLU A  72       0.204   2.882  29.914  1.00  0.00           H  
ATOM   1196 2HB  GLU A  72      -0.379   1.507  28.986  1.00  0.00           H  
ATOM   1197 1HG  GLU A  72      -2.383   1.455  30.386  1.00  0.00           H  
ATOM   1198 2HG  GLU A  72      -1.801   2.892  31.223  1.00  0.00           H  
ATOM   1199  N   PHE A  73      -1.150  -0.628  32.137  1.00  0.00           N  
ATOM   1200  CA  PHE A  73      -1.913  -1.870  32.256  1.00  0.00           C  
ATOM   1201  C   PHE A  73      -3.356  -1.636  31.837  1.00  0.00           C  
ATOM   1202  O   PHE A  73      -3.989  -0.643  32.285  1.00  0.00           O  
ATOM   1203  CB  PHE A  73      -1.856  -2.411  33.686  1.00  0.00           C  
ATOM   1204  CG  PHE A  73      -2.681  -3.648  33.899  1.00  0.00           C  
ATOM   1205  CD1 PHE A  73      -2.224  -4.886  33.472  1.00  0.00           C  
ATOM   1206  CD2 PHE A  73      -3.915  -3.577  34.528  1.00  0.00           C  
ATOM   1207  CE1 PHE A  73      -2.982  -6.025  33.667  1.00  0.00           C  
ATOM   1208  CE2 PHE A  73      -4.674  -4.714  34.726  1.00  0.00           C  
ATOM   1209  CZ  PHE A  73      -4.207  -5.939  34.295  1.00  0.00           C  
ATOM   1210  H   PHE A  73      -1.058  -0.028  32.943  1.00  0.00           H  
ATOM   1211  HA  PHE A  73      -1.466  -2.617  31.598  1.00  0.00           H  
ATOM   1212 1HB  PHE A  73      -0.831  -2.670  33.948  1.00  0.00           H  
ATOM   1213 2HB  PHE A  73      -2.230  -1.663  34.384  1.00  0.00           H  
ATOM   1214  HD1 PHE A  73      -1.255  -4.954  32.977  1.00  0.00           H  
ATOM   1215  HD2 PHE A  73      -4.284  -2.609  34.868  1.00  0.00           H  
ATOM   1216  HE1 PHE A  73      -2.611  -6.991  33.326  1.00  0.00           H  
ATOM   1217  HE2 PHE A  73      -5.642  -4.644  35.222  1.00  0.00           H  
ATOM   1218  HZ  PHE A  73      -4.805  -6.836  34.448  1.00  0.00           H  
ATOM   1219  N   LEU A  74      -3.963  -2.467  30.885  1.00  0.00           N  
ATOM   1220  CA  LEU A  74      -5.336  -2.571  30.457  1.00  0.00           C  
ATOM   1221  C   LEU A  74      -5.930  -3.877  30.935  1.00  0.00           C  
ATOM   1222  O   LEU A  74      -5.223  -4.707  31.511  1.00  0.00           O  
ATOM   1223  CB  LEU A  74      -5.432  -2.456  28.931  1.00  0.00           C  
ATOM   1224  CG  LEU A  74      -5.202  -1.048  28.366  1.00  0.00           C  
ATOM   1225  CD1 LEU A  74      -3.735  -0.865  28.002  1.00  0.00           C  
ATOM   1226  CD2 LEU A  74      -6.090  -0.837  27.149  1.00  0.00           C  
ATOM   1227  H   LEU A  74      -3.299  -3.165  30.580  1.00  0.00           H  
ATOM   1228  HA  LEU A  74      -5.897  -1.743  30.890  1.00  0.00           H  
ATOM   1229 1HB  LEU A  74      -4.607  -3.110  28.652  1.00  0.00           H  
ATOM   1230 2HB  LEU A  74      -6.367  -2.869  28.553  1.00  0.00           H  
ATOM   1231  HG  LEU A  74      -5.512  -0.337  29.132  1.00  0.00           H  
ATOM   1232 1HD1 LEU A  74      -3.581   0.137  27.602  1.00  0.00           H  
ATOM   1233 2HD1 LEU A  74      -3.120  -0.998  28.892  1.00  0.00           H  
ATOM   1234 3HD1 LEU A  74      -3.452  -1.602  27.251  1.00  0.00           H  
ATOM   1235 1HD2 LEU A  74      -5.926   0.164  26.749  1.00  0.00           H  
ATOM   1236 2HD2 LEU A  74      -5.846  -1.578  26.387  1.00  0.00           H  
ATOM   1237 3HD2 LEU A  74      -7.136  -0.945  27.437  1.00  0.00           H  
ATOM   1238  N   HIS A  75      -7.228  -4.043  30.730  1.00  0.00           N  
ATOM   1239  CA  HIS A  75      -7.973  -5.138  31.395  1.00  0.00           C  
ATOM   1240  C   HIS A  75      -8.255  -6.376  30.509  1.00  0.00           C  
ATOM   1241  O   HIS A  75      -8.287  -7.474  31.041  1.00  0.00           O  
ATOM   1242  CB  HIS A  75      -9.301  -4.598  31.935  1.00  0.00           C  
ATOM   1243  CG  HIS A  75      -9.140  -3.551  32.993  1.00  0.00           C  
ATOM   1244  ND1 HIS A  75      -8.637  -3.832  34.247  1.00  0.00           N  
ATOM   1245  CD2 HIS A  75      -9.414  -2.226  32.986  1.00  0.00           C  
ATOM   1246  CE1 HIS A  75      -8.609  -2.722  34.965  1.00  0.00           C  
ATOM   1247  NE2 HIS A  75      -9.076  -1.735  34.223  1.00  0.00           N  
ATOM   1248  H   HIS A  75      -7.722  -3.417  30.110  1.00  0.00           H  
ATOM   1249  HA  HIS A  75      -7.359  -5.568  32.186  1.00  0.00           H  
ATOM   1250 1HB  HIS A  75      -9.877  -4.141  31.130  1.00  0.00           H  
ATOM   1251 2HB  HIS A  75      -9.880  -5.406  32.381  1.00  0.00           H  
ATOM   1252  HD2 HIS A  75      -9.822  -1.558  32.226  1.00  0.00           H  
ATOM   1253  HE1 HIS A  75      -8.242  -2.734  35.990  1.00  0.00           H  
ATOM   1254  HE2 HIS A  75      -9.171  -0.771  34.510  1.00  0.00           H  
ATOM   1255  N   GLN A  76      -8.475  -6.201  29.202  1.00  0.00           N  
ATOM   1256  CA  GLN A  76      -8.820  -7.322  28.324  1.00  0.00           C  
ATOM   1257  C   GLN A  76      -8.303  -7.052  26.910  1.00  0.00           C  
ATOM   1258  O   GLN A  76      -8.356  -5.923  26.467  1.00  0.00           O  
ATOM   1259  CB  GLN A  76     -10.334  -7.550  28.300  1.00  0.00           C  
ATOM   1260  CG  GLN A  76     -10.769  -8.757  27.487  1.00  0.00           C  
ATOM   1261  CD  GLN A  76     -12.254  -9.041  27.619  1.00  0.00           C  
ATOM   1262  OE1 GLN A  76     -13.029  -8.179  28.044  1.00  0.00           O  
ATOM   1263  NE2 GLN A  76     -12.659 -10.253  27.257  1.00  0.00           N  
ATOM   1264  H   GLN A  76      -8.401  -5.273  28.808  1.00  0.00           H  
ATOM   1265  HA  GLN A  76      -8.354  -8.225  28.716  1.00  0.00           H  
ATOM   1266 1HB  GLN A  76     -10.698  -7.683  29.320  1.00  0.00           H  
ATOM   1267 2HB  GLN A  76     -10.829  -6.671  27.889  1.00  0.00           H  
ATOM   1268 1HG  GLN A  76     -10.549  -8.571  26.435  1.00  0.00           H  
ATOM   1269 2HG  GLN A  76     -10.222  -9.633  27.834  1.00  0.00           H  
ATOM   1270 1HE2 GLN A  76     -13.627 -10.498  27.322  1.00  0.00           H  
ATOM   1271 2HE2 GLN A  76     -11.996 -10.920  26.918  1.00  0.00           H  
ATOM   1272  N   ASP A  77      -7.809  -8.067  26.198  1.00  0.00           N  
ATOM   1273  CA  ASP A  77      -7.355  -7.900  24.817  1.00  0.00           C  
ATOM   1274  C   ASP A  77      -8.420  -8.277  23.809  1.00  0.00           C  
ATOM   1275  O   ASP A  77      -9.462  -8.832  24.163  1.00  0.00           O  
ATOM   1276  CB  ASP A  77      -6.095  -8.732  24.566  1.00  0.00           C  
ATOM   1277  CG  ASP A  77      -6.312 -10.238  24.635  1.00  0.00           C  
ATOM   1278  OD1 ASP A  77      -7.441 -10.652  24.755  1.00  0.00           O  
ATOM   1279  OD2 ASP A  77      -5.372 -10.964  24.412  1.00  0.00           O  
ATOM   1280  H   ASP A  77      -7.748  -8.978  26.629  1.00  0.00           H  
ATOM   1281  HA  ASP A  77      -7.191  -6.838  24.633  1.00  0.00           H  
ATOM   1282 1HB  ASP A  77      -5.588  -8.482  23.634  1.00  0.00           H  
ATOM   1283 2HB  ASP A  77      -5.484  -8.414  25.411  1.00  0.00           H  
ATOM   1284  N   LEU A  78      -8.289  -7.872  22.567  1.00  0.00           N  
ATOM   1285  CA  LEU A  78      -9.245  -8.139  21.517  1.00  0.00           C  
ATOM   1286  C   LEU A  78      -9.355  -9.638  21.187  1.00  0.00           C  
ATOM   1287  O   LEU A  78     -10.410 -10.080  20.766  1.00  0.00           O  
ATOM   1288  CB  LEU A  78      -8.860  -7.340  20.265  1.00  0.00           C  
ATOM   1289  CG  LEU A  78      -9.858  -7.429  19.102  1.00  0.00           C  
ATOM   1290  CD1 LEU A  78     -11.215  -6.894  19.538  1.00  0.00           C  
ATOM   1291  CD2 LEU A  78      -9.325  -6.643  17.914  1.00  0.00           C  
ATOM   1292  H   LEU A  78      -7.484  -7.296  22.365  1.00  0.00           H  
ATOM   1293  HA  LEU A  78     -10.232  -7.832  21.861  1.00  0.00           H  
ATOM   1294 1HB  LEU A  78      -8.866  -6.337  20.686  1.00  0.00           H  
ATOM   1295 2HB  LEU A  78      -7.855  -7.585  19.922  1.00  0.00           H  
ATOM   1296  HG  LEU A  78      -9.920  -8.477  18.808  1.00  0.00           H  
ATOM   1297 1HD1 LEU A  78     -11.917  -6.961  18.706  1.00  0.00           H  
ATOM   1298 2HD1 LEU A  78     -11.588  -7.485  20.374  1.00  0.00           H  
ATOM   1299 3HD1 LEU A  78     -11.115  -5.853  19.844  1.00  0.00           H  
ATOM   1300 1HD2 LEU A  78     -10.034  -6.707  17.088  1.00  0.00           H  
ATOM   1301 2HD2 LEU A  78      -9.190  -5.599  18.197  1.00  0.00           H  
ATOM   1302 3HD2 LEU A  78      -8.367  -7.060  17.601  1.00  0.00           H  
ATOM   1303  N   LYS A  79      -8.357 -10.418  21.388  1.00  0.00           N  
ATOM   1304  CA  LYS A  79      -8.497 -11.861  21.131  1.00  0.00           C  
ATOM   1305  C   LYS A  79      -9.524 -12.471  22.083  1.00  0.00           C  
ATOM   1306  O   LYS A  79     -10.435 -13.188  21.676  1.00  0.00           O  
ATOM   1307  CB  LYS A  79      -7.121 -12.522  21.286  1.00  0.00           C  
ATOM   1308  CG  LYS A  79      -7.095 -14.038  21.199  1.00  0.00           C  
ATOM   1309  CD  LYS A  79      -7.608 -14.581  19.965  1.00  0.00           C  
ATOM   1310  CE  LYS A  79      -7.283 -16.088  19.903  1.00  0.00           C  
ATOM   1311  NZ  LYS A  79      -7.733 -16.965  21.047  1.00  0.00           N  
ATOM   1312  H   LYS A  79      -7.466 -10.057  21.698  1.00  0.00           H  
ATOM   1313  HA  LYS A  79      -8.854 -11.997  20.109  1.00  0.00           H  
ATOM   1314 1HB  LYS A  79      -6.448 -12.147  20.515  1.00  0.00           H  
ATOM   1315 2HB  LYS A  79      -6.695 -12.250  22.253  1.00  0.00           H  
ATOM   1316 1HG  LYS A  79      -6.068 -14.391  21.306  1.00  0.00           H  
ATOM   1317 2HG  LYS A  79      -7.690 -14.458  22.009  1.00  0.00           H  
ATOM   1318 1HD  LYS A  79      -8.688 -14.427  19.921  1.00  0.00           H  
ATOM   1319 2HD  LYS A  79      -7.151 -14.064  19.122  1.00  0.00           H  
ATOM   1320 1HE  LYS A  79      -7.734 -16.521  19.011  1.00  0.00           H  
ATOM   1321 2HE  LYS A  79      -6.203 -16.225  19.840  1.00  0.00           H  
ATOM   1322 1HZ  LYS A  79      -7.453 -17.919  20.872  1.00  0.00           H  
ATOM   1323 2HZ  LYS A  79      -7.310 -16.641  21.906  1.00  0.00           H  
ATOM   1324 3HZ  LYS A  79      -8.738 -16.920  21.130  1.00  0.00           H  
ATOM   1325  N   LYS A  80      -9.345 -12.191  23.372  1.00  0.00           N  
ATOM   1326  CA  LYS A  80     -10.240 -12.739  24.371  1.00  0.00           C  
ATOM   1327  C   LYS A  80     -11.635 -12.135  24.300  1.00  0.00           C  
ATOM   1328  O   LYS A  80     -12.646 -12.821  24.523  1.00  0.00           O  
ATOM   1329  CB  LYS A  80      -9.653 -12.531  25.768  1.00  0.00           C  
ATOM   1330  CG  LYS A  80      -8.404 -13.354  26.055  1.00  0.00           C  
ATOM   1331  CD  LYS A  80      -8.724 -14.840  26.124  1.00  0.00           C  
ATOM   1332  CE  LYS A  80      -7.484 -15.659  26.450  1.00  0.00           C  
ATOM   1333  NZ  LYS A  80      -7.788 -17.113  26.547  1.00  0.00           N  
ATOM   1334  H   LYS A  80      -8.586 -11.593  23.666  1.00  0.00           H  
ATOM   1335  HA  LYS A  80     -10.386 -13.799  24.160  1.00  0.00           H  
ATOM   1336 1HB  LYS A  80      -9.418 -11.471  25.861  1.00  0.00           H  
ATOM   1337 2HB  LYS A  80     -10.432 -12.793  26.485  1.00  0.00           H  
ATOM   1338 1HG  LYS A  80      -7.680 -13.174  25.259  1.00  0.00           H  
ATOM   1339 2HG  LYS A  80      -7.985 -13.028  27.007  1.00  0.00           H  
ATOM   1340 1HD  LYS A  80      -9.478 -14.997  26.897  1.00  0.00           H  
ATOM   1341 2HD  LYS A  80      -9.123 -15.154  25.160  1.00  0.00           H  
ATOM   1342 1HE  LYS A  80      -6.749 -15.494  25.664  1.00  0.00           H  
ATOM   1343 2HE  LYS A  80      -7.083 -15.309  27.401  1.00  0.00           H  
ATOM   1344 1HZ  LYS A  80      -6.941 -17.620  26.764  1.00  0.00           H  
ATOM   1345 2HZ  LYS A  80      -8.469 -17.267  27.277  1.00  0.00           H  
ATOM   1346 3HZ  LYS A  80      -8.159 -17.439  25.666  1.00  0.00           H  
ATOM   1347  N   PHE A  81     -11.702 -10.845  23.932  1.00  0.00           N  
ATOM   1348  CA  PHE A  81     -12.983 -10.195  23.706  1.00  0.00           C  
ATOM   1349  C   PHE A  81     -13.733 -10.872  22.550  1.00  0.00           C  
ATOM   1350  O   PHE A  81     -14.930 -11.177  22.656  1.00  0.00           O  
ATOM   1351  CB  PHE A  81     -12.782  -8.706  23.416  1.00  0.00           C  
ATOM   1352  CG  PHE A  81     -14.061  -7.921  23.363  1.00  0.00           C  
ATOM   1353  CD1 PHE A  81     -14.829  -7.740  24.504  1.00  0.00           C  
ATOM   1354  CD2 PHE A  81     -14.500  -7.362  22.172  1.00  0.00           C  
ATOM   1355  CE1 PHE A  81     -16.006  -7.018  24.456  1.00  0.00           C  
ATOM   1356  CE2 PHE A  81     -15.676  -6.639  22.122  1.00  0.00           C  
ATOM   1357  CZ  PHE A  81     -16.430  -6.467  23.265  1.00  0.00           C  
ATOM   1358  H   PHE A  81     -10.852 -10.312  23.808  1.00  0.00           H  
ATOM   1359  HA  PHE A  81     -13.600 -10.328  24.595  1.00  0.00           H  
ATOM   1360 1HB  PHE A  81     -12.169  -8.252  24.193  1.00  0.00           H  
ATOM   1361 2HB  PHE A  81     -12.296  -8.575  22.450  1.00  0.00           H  
ATOM   1362  HD1 PHE A  81     -14.493  -8.175  25.446  1.00  0.00           H  
ATOM   1363  HD2 PHE A  81     -13.905  -7.498  21.268  1.00  0.00           H  
ATOM   1364  HE1 PHE A  81     -16.600  -6.884  25.360  1.00  0.00           H  
ATOM   1365  HE2 PHE A  81     -16.010  -6.204  21.180  1.00  0.00           H  
ATOM   1366  HZ  PHE A  81     -17.358  -5.899  23.227  1.00  0.00           H  
ATOM   1367  N   MET A  82     -13.068 -11.108  21.390  1.00  0.00           N  
ATOM   1368  CA  MET A  82     -13.747 -11.771  20.276  1.00  0.00           C  
ATOM   1369  C   MET A  82     -14.190 -13.187  20.592  1.00  0.00           C  
ATOM   1370  O   MET A  82     -15.304 -13.564  20.207  1.00  0.00           O  
ATOM   1371  CB  MET A  82     -12.838 -11.780  19.049  1.00  0.00           C  
ATOM   1372  CG  MET A  82     -12.667 -10.422  18.382  1.00  0.00           C  
ATOM   1373  SD  MET A  82     -11.842 -10.531  16.781  1.00  0.00           S  
ATOM   1374  CE  MET A  82     -10.246 -11.181  17.267  1.00  0.00           C  
ATOM   1375  H   MET A  82     -12.095 -10.854  21.292  1.00  0.00           H  
ATOM   1376  HA  MET A  82     -14.686 -11.252  20.085  1.00  0.00           H  
ATOM   1377 1HB  MET A  82     -11.850 -12.139  19.331  1.00  0.00           H  
ATOM   1378 2HB  MET A  82     -13.236 -12.469  18.304  1.00  0.00           H  
ATOM   1379 1HG  MET A  82     -13.644  -9.963  18.235  1.00  0.00           H  
ATOM   1380 2HG  MET A  82     -12.078  -9.770  19.028  1.00  0.00           H  
ATOM   1381 1HE  MET A  82      -9.619 -11.305  16.384  1.00  0.00           H  
ATOM   1382 2HE  MET A  82      -9.766 -10.487  17.959  1.00  0.00           H  
ATOM   1383 3HE  MET A  82     -10.379 -12.146  17.756  1.00  0.00           H  
ATOM   1384  N   ASP A  83     -13.285 -13.966  21.312  1.00  0.00           N  
ATOM   1385  CA  ASP A  83     -13.710 -15.319  21.678  1.00  0.00           C  
ATOM   1386  C   ASP A  83     -14.945 -15.260  22.545  1.00  0.00           C  
ATOM   1387  O   ASP A  83     -15.900 -16.036  22.337  1.00  0.00           O  
ATOM   1388  CB  ASP A  83     -12.597 -16.065  22.416  1.00  0.00           C  
ATOM   1389  CG  ASP A  83     -11.441 -16.457  21.505  1.00  0.00           C  
ATOM   1390  OD1 ASP A  83     -11.597 -16.372  20.310  1.00  0.00           O  
ATOM   1391  OD2 ASP A  83     -10.414 -16.838  22.013  1.00  0.00           O  
ATOM   1392  H   ASP A  83     -12.388 -13.630  21.631  1.00  0.00           H  
ATOM   1393  HA  ASP A  83     -13.933 -15.869  20.763  1.00  0.00           H  
ATOM   1394 1HB  ASP A  83     -12.210 -15.440  23.221  1.00  0.00           H  
ATOM   1395 2HB  ASP A  83     -13.004 -16.968  22.871  1.00  0.00           H  
ATOM   1396  N   ALA A  84     -14.923 -14.381  23.542  1.00  0.00           N  
ATOM   1397  CA  ALA A  84     -16.067 -14.197  24.416  1.00  0.00           C  
ATOM   1398  C   ALA A  84     -17.354 -13.742  23.693  1.00  0.00           C  
ATOM   1399  O   ALA A  84     -18.461 -14.098  24.095  1.00  0.00           O  
ATOM   1400  CB  ALA A  84     -15.703 -13.244  25.545  1.00  0.00           C  
ATOM   1401  H   ALA A  84     -14.092 -13.829  23.697  1.00  0.00           H  
ATOM   1402  HA  ALA A  84     -16.332 -15.167  24.836  1.00  0.00           H  
ATOM   1403 1HB  ALA A  84     -16.565 -13.108  26.198  1.00  0.00           H  
ATOM   1404 2HB  ALA A  84     -14.875 -13.659  26.119  1.00  0.00           H  
ATOM   1405 3HB  ALA A  84     -15.409 -12.282  25.128  1.00  0.00           H  
ATOM   1406  N   SER A  85     -17.196 -12.977  22.618  1.00  0.00           N  
ATOM   1407  CA  SER A  85     -18.327 -12.461  21.857  1.00  0.00           C  
ATOM   1408  C   SER A  85     -18.698 -13.361  20.667  1.00  0.00           C  
ATOM   1409  O   SER A  85     -19.531 -12.981  19.845  1.00  0.00           O  
ATOM   1410  CB  SER A  85     -18.009 -11.064  21.361  1.00  0.00           C  
ATOM   1411  OG  SER A  85     -17.764 -10.195  22.432  1.00  0.00           O  
ATOM   1412  H   SER A  85     -16.258 -12.748  22.323  1.00  0.00           H  
ATOM   1413  HA  SER A  85     -19.193 -12.405  22.518  1.00  0.00           H  
ATOM   1414 1HB  SER A  85     -17.135 -11.099  20.710  1.00  0.00           H  
ATOM   1415 2HB  SER A  85     -18.843 -10.690  20.769  1.00  0.00           H  
ATOM   1416  HG  SER A  85     -16.840 -10.316  22.666  1.00  0.00           H  
ATOM   1417  N   ALA A  86     -18.071 -14.531  20.565  1.00  0.00           N  
ATOM   1418  CA  ALA A  86     -18.248 -15.442  19.423  1.00  0.00           C  
ATOM   1419  C   ALA A  86     -19.697 -15.872  19.148  1.00  0.00           C  
ATOM   1420  O   ALA A  86     -20.093 -16.061  17.991  1.00  0.00           O  
ATOM   1421  CB  ALA A  86     -17.390 -16.686  19.624  1.00  0.00           C  
ATOM   1422  H   ALA A  86     -17.447 -14.796  21.314  1.00  0.00           H  
ATOM   1423  HA  ALA A  86     -17.921 -14.922  18.522  1.00  0.00           H  
ATOM   1424 1HB  ALA A  86     -17.522 -17.360  18.777  1.00  0.00           H  
ATOM   1425 2HB  ALA A  86     -16.342 -16.398  19.699  1.00  0.00           H  
ATOM   1426 3HB  ALA A  86     -17.693 -17.192  20.540  1.00  0.00           H  
ATOM   1427  N   LEU A  87     -20.472 -16.025  20.214  1.00  0.00           N  
ATOM   1428  CA  LEU A  87     -21.831 -16.552  20.091  1.00  0.00           C  
ATOM   1429  C   LEU A  87     -22.747 -15.562  19.379  1.00  0.00           C  
ATOM   1430  O   LEU A  87     -23.586 -15.956  18.577  1.00  0.00           O  
ATOM   1431  CB  LEU A  87     -22.401 -16.875  21.478  1.00  0.00           C  
ATOM   1432  CG  LEU A  87     -21.723 -18.031  22.223  1.00  0.00           C  
ATOM   1433  CD1 LEU A  87     -22.295 -18.134  23.631  1.00  0.00           C  
ATOM   1434  CD2 LEU A  87     -21.933 -19.326  21.452  1.00  0.00           C  
ATOM   1435  H   LEU A  87     -20.121 -15.775  21.127  1.00  0.00           H  
ATOM   1436  HA  LEU A  87     -21.800 -17.449  19.474  1.00  0.00           H  
ATOM   1437 1HB  LEU A  87     -22.321 -15.986  22.102  1.00  0.00           H  
ATOM   1438 2HB  LEU A  87     -23.457 -17.124  21.370  1.00  0.00           H  
ATOM   1439  HG  LEU A  87     -20.655 -17.831  22.311  1.00  0.00           H  
ATOM   1440 1HD1 LEU A  87     -21.812 -18.956  24.161  1.00  0.00           H  
ATOM   1441 2HD1 LEU A  87     -22.113 -17.202  24.166  1.00  0.00           H  
ATOM   1442 3HD1 LEU A  87     -23.367 -18.318  23.575  1.00  0.00           H  
ATOM   1443 1HD2 LEU A  87     -21.450 -20.148  21.982  1.00  0.00           H  
ATOM   1444 2HD2 LEU A  87     -23.001 -19.528  21.365  1.00  0.00           H  
ATOM   1445 3HD2 LEU A  87     -21.500 -19.231  20.457  1.00  0.00           H  
ATOM   1446  N   THR A  88     -22.548 -14.282  19.642  1.00  0.00           N  
ATOM   1447  CA  THR A  88     -23.427 -13.253  19.141  1.00  0.00           C  
ATOM   1448  C   THR A  88     -22.739 -12.266  18.189  1.00  0.00           C  
ATOM   1449  O   THR A  88     -23.403 -11.583  17.397  1.00  0.00           O  
ATOM   1450  CB  THR A  88     -24.055 -12.479  20.315  1.00  0.00           C  
ATOM   1451  OG1 THR A  88     -23.023 -11.830  21.069  1.00  0.00           O  
ATOM   1452  CG2 THR A  88     -24.824 -13.423  21.226  1.00  0.00           C  
ATOM   1453  H   THR A  88     -21.756 -14.019  20.211  1.00  0.00           H  
ATOM   1454  HA  THR A  88     -24.227 -13.728  18.573  1.00  0.00           H  
ATOM   1455  HB  THR A  88     -24.735 -11.721  19.929  1.00  0.00           H  
ATOM   1456  HG1 THR A  88     -22.486 -11.294  20.480  1.00  0.00           H  
ATOM   1457 1HG2 THR A  88     -25.261 -12.859  22.050  1.00  0.00           H  
ATOM   1458 2HG2 THR A  88     -25.617 -13.910  20.659  1.00  0.00           H  
ATOM   1459 3HG2 THR A  88     -24.147 -14.178  21.623  1.00  0.00           H  
ATOM   1460  N   GLY A  89     -21.409 -12.197  18.255  1.00  0.00           N  
ATOM   1461  CA  GLY A  89     -20.651 -11.213  17.514  1.00  0.00           C  
ATOM   1462  C   GLY A  89     -20.482  -9.885  18.243  1.00  0.00           C  
ATOM   1463  O   GLY A  89     -21.238  -9.529  19.152  1.00  0.00           O  
ATOM   1464  H   GLY A  89     -20.918 -12.856  18.843  1.00  0.00           H  
ATOM   1465 1HA  GLY A  89     -19.660 -11.609  17.291  1.00  0.00           H  
ATOM   1466 2HA  GLY A  89     -21.141 -11.019  16.561  1.00  0.00           H  
ATOM   1467  N   ILE A  90     -19.446  -9.167  17.886  1.00  0.00           N  
ATOM   1468  CA  ILE A  90     -19.261  -7.819  18.424  1.00  0.00           C  
ATOM   1469  C   ILE A  90     -20.207  -6.881  17.654  1.00  0.00           C  
ATOM   1470  O   ILE A  90     -20.184  -6.879  16.432  1.00  0.00           O  
ATOM   1471  CB  ILE A  90     -17.802  -7.345  18.292  1.00  0.00           C  
ATOM   1472  CG1 ILE A  90     -16.868  -8.264  19.084  1.00  0.00           C  
ATOM   1473  CG2 ILE A  90     -17.665  -5.906  18.764  1.00  0.00           C  
ATOM   1474  CD1 ILE A  90     -15.400  -8.000  18.839  1.00  0.00           C  
ATOM   1475  H   ILE A  90     -18.765  -9.536  17.236  1.00  0.00           H  
ATOM   1476  HA  ILE A  90     -19.484  -7.839  19.490  1.00  0.00           H  
ATOM   1477  HB  ILE A  90     -17.493  -7.406  17.248  1.00  0.00           H  
ATOM   1478 1HG1 ILE A  90     -17.062  -8.149  20.149  1.00  0.00           H  
ATOM   1479 2HG1 ILE A  90     -17.074  -9.303  18.825  1.00  0.00           H  
ATOM   1480 1HG2 ILE A  90     -16.628  -5.587  18.664  1.00  0.00           H  
ATOM   1481 2HG2 ILE A  90     -18.302  -5.263  18.159  1.00  0.00           H  
ATOM   1482 3HG2 ILE A  90     -17.967  -5.836  19.810  1.00  0.00           H  
ATOM   1483 1HD1 ILE A  90     -14.801  -8.690  19.435  1.00  0.00           H  
ATOM   1484 2HD1 ILE A  90     -15.175  -8.144  17.782  1.00  0.00           H  
ATOM   1485 3HD1 ILE A  90     -15.162  -6.976  19.125  1.00  0.00           H  
ATOM   1486  N   PRO A  91     -21.031  -6.079  18.353  1.00  0.00           N  
ATOM   1487  CA  PRO A  91     -21.915  -5.166  17.630  1.00  0.00           C  
ATOM   1488  C   PRO A  91     -21.138  -4.274  16.656  1.00  0.00           C  
ATOM   1489  O   PRO A  91     -20.070  -3.762  16.985  1.00  0.00           O  
ATOM   1490  CB  PRO A  91     -22.533  -4.323  18.755  1.00  0.00           C  
ATOM   1491  CG  PRO A  91     -22.523  -5.234  19.940  1.00  0.00           C  
ATOM   1492  CD  PRO A  91     -21.238  -6.001  19.823  1.00  0.00           C  
ATOM   1493  HA  PRO A  91     -22.686  -5.749  17.105  1.00  0.00           H  
ATOM   1494 1HB  PRO A  91     -21.938  -3.411  18.912  1.00  0.00           H  
ATOM   1495 2HB  PRO A  91     -23.545  -4.001  18.472  1.00  0.00           H  
ATOM   1496 1HG  PRO A  91     -22.579  -4.648  20.869  1.00  0.00           H  
ATOM   1497 2HG  PRO A  91     -23.406  -5.889  19.922  1.00  0.00           H  
ATOM   1498 1HD  PRO A  91     -20.430  -5.441  20.317  1.00  0.00           H  
ATOM   1499 2HD  PRO A  91     -21.360  -6.993  20.282  1.00  0.00           H  
ATOM   1500  N   LEU A  92     -21.663  -4.091  15.446  1.00  0.00           N  
ATOM   1501  CA  LEU A  92     -20.994  -3.283  14.423  1.00  0.00           C  
ATOM   1502  C   LEU A  92     -20.644  -1.884  14.917  1.00  0.00           C  
ATOM   1503  O   LEU A  92     -19.546  -1.414  14.638  1.00  0.00           O  
ATOM   1504  CB  LEU A  92     -21.884  -3.172  13.179  1.00  0.00           C  
ATOM   1505  CG  LEU A  92     -21.288  -2.388  12.002  1.00  0.00           C  
ATOM   1506  CD1 LEU A  92     -20.002  -3.062  11.542  1.00  0.00           C  
ATOM   1507  CD2 LEU A  92     -22.304  -2.320  10.871  1.00  0.00           C  
ATOM   1508  H   LEU A  92     -22.550  -4.522  15.229  1.00  0.00           H  
ATOM   1509  HA  LEU A  92     -20.026  -3.734  14.204  1.00  0.00           H  
ATOM   1510 1HB  LEU A  92     -22.114  -4.176  12.826  1.00  0.00           H  
ATOM   1511 2HB  LEU A  92     -22.817  -2.686  13.462  1.00  0.00           H  
ATOM   1512  HG  LEU A  92     -21.038  -1.378  12.327  1.00  0.00           H  
ATOM   1513 1HD1 LEU A  92     -19.578  -2.505  10.706  1.00  0.00           H  
ATOM   1514 2HD1 LEU A  92     -19.287  -3.079  12.365  1.00  0.00           H  
ATOM   1515 3HD1 LEU A  92     -20.218  -4.081  11.226  1.00  0.00           H  
ATOM   1516 1HD2 LEU A  92     -21.880  -1.762  10.035  1.00  0.00           H  
ATOM   1517 2HD2 LEU A  92     -22.553  -3.330  10.545  1.00  0.00           H  
ATOM   1518 3HD2 LEU A  92     -23.206  -1.819  11.222  1.00  0.00           H  
ATOM   1519  N   PRO A  93     -21.546  -1.203  15.660  1.00  0.00           N  
ATOM   1520  CA  PRO A  93     -21.085   0.116  16.145  1.00  0.00           C  
ATOM   1521  C   PRO A  93     -19.786   0.025  16.910  1.00  0.00           C  
ATOM   1522  O   PRO A  93     -18.956   0.969  16.863  1.00  0.00           O  
ATOM   1523  CB  PRO A  93     -22.228   0.573  17.056  1.00  0.00           C  
ATOM   1524  CG  PRO A  93     -23.434  -0.100  16.494  1.00  0.00           C  
ATOM   1525  CD  PRO A  93     -22.947  -1.466  16.091  1.00  0.00           C  
ATOM   1526  HA  PRO A  93     -20.964   0.794  15.287  1.00  0.00           H  
ATOM   1527 1HB  PRO A  93     -22.021   0.280  18.096  1.00  0.00           H  
ATOM   1528 2HB  PRO A  93     -22.306   1.670  17.041  1.00  0.00           H  
ATOM   1529 1HG  PRO A  93     -24.233  -0.141  17.250  1.00  0.00           H  
ATOM   1530 2HG  PRO A  93     -23.830   0.477  15.645  1.00  0.00           H  
ATOM   1531 1HD  PRO A  93     -22.988  -2.141  16.959  1.00  0.00           H  
ATOM   1532 2HD  PRO A  93     -23.570  -1.850  15.270  1.00  0.00           H  
ATOM   1533  N   LEU A  94     -19.565  -1.076  17.645  1.00  0.00           N  
ATOM   1534  CA  LEU A  94     -18.363  -1.235  18.428  1.00  0.00           C  
ATOM   1535  C   LEU A  94     -17.175  -1.612  17.531  1.00  0.00           C  
ATOM   1536  O   LEU A  94     -16.054  -1.145  17.733  1.00  0.00           O  
ATOM   1537  CB  LEU A  94     -18.585  -2.212  19.588  1.00  0.00           C  
ATOM   1538  CG  LEU A  94     -17.393  -2.441  20.507  1.00  0.00           C  
ATOM   1539  CD1 LEU A  94     -16.857  -1.149  21.128  1.00  0.00           C  
ATOM   1540  CD2 LEU A  94     -17.742  -3.371  21.629  1.00  0.00           C  
ATOM   1541  H   LEU A  94     -20.256  -1.812  17.650  1.00  0.00           H  
ATOM   1542  HA  LEU A  94     -18.091  -0.265  18.844  1.00  0.00           H  
ATOM   1543 1HB  LEU A  94     -19.405  -1.842  20.202  1.00  0.00           H  
ATOM   1544 2HB  LEU A  94     -18.873  -3.179  19.178  1.00  0.00           H  
ATOM   1545  HG  LEU A  94     -16.573  -2.879  19.937  1.00  0.00           H  
ATOM   1546 1HD1 LEU A  94     -16.008  -1.380  21.772  1.00  0.00           H  
ATOM   1547 2HD1 LEU A  94     -16.537  -0.470  20.337  1.00  0.00           H  
ATOM   1548 3HD1 LEU A  94     -17.641  -0.677  21.718  1.00  0.00           H  
ATOM   1549 1HD2 LEU A  94     -16.870  -3.516  22.267  1.00  0.00           H  
ATOM   1550 2HD2 LEU A  94     -18.555  -2.943  22.217  1.00  0.00           H  
ATOM   1551 3HD2 LEU A  94     -18.057  -4.332  21.222  1.00  0.00           H  
ATOM   1552  N   ILE A  95     -17.414  -2.469  16.535  1.00  0.00           N  
ATOM   1553  CA  ILE A  95     -16.359  -2.808  15.598  1.00  0.00           C  
ATOM   1554  C   ILE A  95     -15.896  -1.545  14.878  1.00  0.00           C  
ATOM   1555  O   ILE A  95     -14.698  -1.315  14.682  1.00  0.00           O  
ATOM   1556  CB  ILE A  95     -16.834  -3.856  14.575  1.00  0.00           C  
ATOM   1557  CG1 ILE A  95     -17.149  -5.181  15.276  1.00  0.00           C  
ATOM   1558  CG2 ILE A  95     -15.784  -4.059  13.494  1.00  0.00           C  
ATOM   1559  CD1 ILE A  95     -17.839  -6.192  14.389  1.00  0.00           C  
ATOM   1560  H   ILE A  95     -18.326  -2.889  16.422  1.00  0.00           H  
ATOM   1561  HA  ILE A  95     -15.522  -3.225  16.157  1.00  0.00           H  
ATOM   1562  HB  ILE A  95     -17.760  -3.518  14.111  1.00  0.00           H  
ATOM   1563 1HG1 ILE A  95     -16.226  -5.625  15.646  1.00  0.00           H  
ATOM   1564 2HG1 ILE A  95     -17.789  -4.993  16.138  1.00  0.00           H  
ATOM   1565 1HG2 ILE A  95     -16.136  -4.803  12.780  1.00  0.00           H  
ATOM   1566 2HG2 ILE A  95     -15.608  -3.117  12.978  1.00  0.00           H  
ATOM   1567 3HG2 ILE A  95     -14.855  -4.403  13.949  1.00  0.00           H  
ATOM   1568 1HD1 ILE A  95     -18.030  -7.103  14.955  1.00  0.00           H  
ATOM   1569 2HD1 ILE A  95     -18.785  -5.780  14.035  1.00  0.00           H  
ATOM   1570 3HD1 ILE A  95     -17.202  -6.422  13.536  1.00  0.00           H  
ATOM   1571  N   LYS A  96     -16.880  -0.747  14.430  1.00  0.00           N  
ATOM   1572  CA  LYS A  96     -16.558   0.497  13.715  1.00  0.00           C  
ATOM   1573  C   LYS A  96     -15.734   1.440  14.589  1.00  0.00           C  
ATOM   1574  O   LYS A  96     -14.730   2.004  14.136  1.00  0.00           O  
ATOM   1575  CB  LYS A  96     -17.835   1.198  13.250  1.00  0.00           C  
ATOM   1576  CG  LYS A  96     -17.598   2.421  12.373  1.00  0.00           C  
ATOM   1577  CD  LYS A  96     -18.911   3.068  11.960  1.00  0.00           C  
ATOM   1578  CE  LYS A  96     -19.703   2.166  11.025  1.00  0.00           C  
ATOM   1579  NZ  LYS A  96     -21.078   2.683  10.787  1.00  0.00           N  
ATOM   1580  H   LYS A  96     -17.849  -0.991  14.580  1.00  0.00           H  
ATOM   1581  HA  LYS A  96     -15.931   0.250  12.858  1.00  0.00           H  
ATOM   1582 1HB  LYS A  96     -18.450   0.497  12.686  1.00  0.00           H  
ATOM   1583 2HB  LYS A  96     -18.413   1.516  14.118  1.00  0.00           H  
ATOM   1584 1HG  LYS A  96     -16.999   3.150  12.921  1.00  0.00           H  
ATOM   1585 2HG  LYS A  96     -17.050   2.127  11.479  1.00  0.00           H  
ATOM   1586 1HD  LYS A  96     -19.511   3.274  12.848  1.00  0.00           H  
ATOM   1587 2HD  LYS A  96     -18.708   4.011  11.454  1.00  0.00           H  
ATOM   1588 1HE  LYS A  96     -19.186   2.089  10.070  1.00  0.00           H  
ATOM   1589 2HE  LYS A  96     -19.774   1.167  11.456  1.00  0.00           H  
ATOM   1590 1HZ  LYS A  96     -21.570   2.057  10.163  1.00  0.00           H  
ATOM   1591 2HZ  LYS A  96     -21.574   2.740  11.665  1.00  0.00           H  
ATOM   1592 3HZ  LYS A  96     -21.026   3.601  10.369  1.00  0.00           H  
ATOM   1593  N   SER A  97     -16.157   1.615  15.844  1.00  0.00           N  
ATOM   1594  CA  SER A  97     -15.435   2.479  16.791  1.00  0.00           C  
ATOM   1595  C   SER A  97     -14.003   1.991  17.012  1.00  0.00           C  
ATOM   1596  O   SER A  97     -13.032   2.757  16.963  1.00  0.00           O  
ATOM   1597  CB  SER A  97     -16.168   2.528  18.118  1.00  0.00           C  
ATOM   1598  OG  SER A  97     -15.544   3.417  19.003  1.00  0.00           O  
ATOM   1599  H   SER A  97     -16.995   1.142  16.150  1.00  0.00           H  
ATOM   1600  HA  SER A  97     -15.408   3.491  16.385  1.00  0.00           H  
ATOM   1601 1HB  SER A  97     -17.199   2.839  17.953  1.00  0.00           H  
ATOM   1602 2HB  SER A  97     -16.193   1.532  18.556  1.00  0.00           H  
ATOM   1603  HG  SER A  97     -15.919   4.281  18.819  1.00  0.00           H  
ATOM   1604  N   TYR A  98     -13.854   0.673  17.247  1.00  0.00           N  
ATOM   1605  CA  TYR A  98     -12.527   0.117  17.454  1.00  0.00           C  
ATOM   1606  C   TYR A  98     -11.637   0.327  16.230  1.00  0.00           C  
ATOM   1607  O   TYR A  98     -10.461   0.676  16.332  1.00  0.00           O  
ATOM   1608  CB  TYR A  98     -12.622  -1.371  17.794  1.00  0.00           C  
ATOM   1609  CG  TYR A  98     -12.924  -1.646  19.251  1.00  0.00           C  
ATOM   1610  CD1 TYR A  98     -13.295  -2.921  19.653  1.00  0.00           C  
ATOM   1611  CD2 TYR A  98     -12.831  -0.624  20.183  1.00  0.00           C  
ATOM   1612  CE1 TYR A  98     -13.571  -3.172  20.983  1.00  0.00           C  
ATOM   1613  CE2 TYR A  98     -13.107  -0.875  21.513  1.00  0.00           C  
ATOM   1614  CZ  TYR A  98     -13.476  -2.143  21.914  1.00  0.00           C  
ATOM   1615  OH  TYR A  98     -13.751  -2.394  23.238  1.00  0.00           O  
ATOM   1616  H   TYR A  98     -14.655   0.058  17.282  1.00  0.00           H  
ATOM   1617  HA  TYR A  98     -12.041   0.673  18.256  1.00  0.00           H  
ATOM   1618 1HB  TYR A  98     -13.404  -1.834  17.191  1.00  0.00           H  
ATOM   1619 2HB  TYR A  98     -11.682  -1.863  17.544  1.00  0.00           H  
ATOM   1620  HD1 TYR A  98     -13.368  -3.725  18.920  1.00  0.00           H  
ATOM   1621  HD2 TYR A  98     -12.540   0.377  19.867  1.00  0.00           H  
ATOM   1622  HE1 TYR A  98     -13.863  -4.174  21.300  1.00  0.00           H  
ATOM   1623  HE2 TYR A  98     -13.035  -0.072  22.246  1.00  0.00           H  
ATOM   1624  HH  TYR A  98     -13.511  -1.627  23.764  1.00  0.00           H  
ATOM   1625  N   LEU A  99     -12.203   0.067  15.036  1.00  0.00           N  
ATOM   1626  CA  LEU A  99     -11.404   0.275  13.820  1.00  0.00           C  
ATOM   1627  C   LEU A  99     -10.940   1.743  13.684  1.00  0.00           C  
ATOM   1628  O   LEU A  99      -9.787   2.004  13.369  1.00  0.00           O  
ATOM   1629  CB  LEU A  99     -12.218  -0.129  12.585  1.00  0.00           C  
ATOM   1630  CG  LEU A  99     -11.528   0.090  11.232  1.00  0.00           C  
ATOM   1631  CD1 LEU A  99     -10.264  -0.755  11.164  1.00  0.00           C  
ATOM   1632  CD2 LEU A  99     -12.488  -0.270  10.108  1.00  0.00           C  
ATOM   1633  H   LEU A  99     -13.153  -0.263  14.950  1.00  0.00           H  
ATOM   1634  HA  LEU A  99     -10.486  -0.306  13.907  1.00  0.00           H  
ATOM   1635 1HB  LEU A  99     -12.467  -1.186  12.663  1.00  0.00           H  
ATOM   1636 2HB  LEU A  99     -13.147   0.442  12.579  1.00  0.00           H  
ATOM   1637  HG  LEU A  99     -11.235   1.136  11.138  1.00  0.00           H  
ATOM   1638 1HD1 LEU A  99      -9.773  -0.599  10.203  1.00  0.00           H  
ATOM   1639 2HD1 LEU A  99      -9.587  -0.463  11.968  1.00  0.00           H  
ATOM   1640 3HD1 LEU A  99     -10.523  -1.808  11.273  1.00  0.00           H  
ATOM   1641 1HD2 LEU A  99     -11.998  -0.114   9.147  1.00  0.00           H  
ATOM   1642 2HD2 LEU A  99     -12.780  -1.316  10.201  1.00  0.00           H  
ATOM   1643 3HD2 LEU A  99     -13.375   0.361  10.170  1.00  0.00           H  
ATOM   1644  N   PHE A 100     -11.885   2.654  13.890  1.00  0.00           N  
ATOM   1645  CA  PHE A 100     -11.588   4.090  13.808  1.00  0.00           C  
ATOM   1646  C   PHE A 100     -10.448   4.476  14.754  1.00  0.00           C  
ATOM   1647  O   PHE A 100      -9.492   5.180  14.375  1.00  0.00           O  
ATOM   1648  CB  PHE A 100     -12.833   4.914  14.143  1.00  0.00           C  
ATOM   1649  CG  PHE A 100     -12.658   6.390  13.928  1.00  0.00           C  
ATOM   1650  CD1 PHE A 100     -12.672   6.926  12.649  1.00  0.00           C  
ATOM   1651  CD2 PHE A 100     -12.479   7.246  15.004  1.00  0.00           C  
ATOM   1652  CE1 PHE A 100     -12.511   8.284  12.450  1.00  0.00           C  
ATOM   1653  CE2 PHE A 100     -12.319   8.604  14.808  1.00  0.00           C  
ATOM   1654  CZ  PHE A 100     -12.335   9.123  13.529  1.00  0.00           C  
ATOM   1655  H   PHE A 100     -12.826   2.358  14.107  1.00  0.00           H  
ATOM   1656  HA  PHE A 100     -11.284   4.323  12.787  1.00  0.00           H  
ATOM   1657 1HB  PHE A 100     -13.667   4.577  13.529  1.00  0.00           H  
ATOM   1658 2HB  PHE A 100     -13.107   4.752  15.184  1.00  0.00           H  
ATOM   1659  HD1 PHE A 100     -12.813   6.262  11.795  1.00  0.00           H  
ATOM   1660  HD2 PHE A 100     -12.466   6.836  16.014  1.00  0.00           H  
ATOM   1661  HE1 PHE A 100     -12.524   8.691  11.439  1.00  0.00           H  
ATOM   1662  HE2 PHE A 100     -12.179   9.266  15.663  1.00  0.00           H  
ATOM   1663  HZ  PHE A 100     -12.207  10.193  13.373  1.00  0.00           H  
ATOM   1664  N   GLN A 101     -10.547   3.996  16.000  1.00  0.00           N  
ATOM   1665  CA  GLN A 101      -9.524   4.240  16.996  1.00  0.00           C  
ATOM   1666  C   GLN A 101      -8.190   3.647  16.576  1.00  0.00           C  
ATOM   1667  O   GLN A 101      -7.118   4.269  16.727  1.00  0.00           O  
ATOM   1668  CB  GLN A 101      -9.936   3.698  18.339  1.00  0.00           C  
ATOM   1669  CG  GLN A 101     -11.057   4.515  19.003  1.00  0.00           C  
ATOM   1670  CD  GLN A 101     -11.326   3.960  20.373  1.00  0.00           C  
ATOM   1671  OE1 GLN A 101     -10.420   3.904  21.229  1.00  0.00           O  
ATOM   1672  NE2 GLN A 101     -12.549   3.490  20.602  1.00  0.00           N  
ATOM   1673  H   GLN A 101     -11.358   3.448  16.252  1.00  0.00           H  
ATOM   1674  HA  GLN A 101      -9.383   5.317  17.089  1.00  0.00           H  
ATOM   1675 1HB  GLN A 101     -10.277   2.669  18.227  1.00  0.00           H  
ATOM   1676 2HB  GLN A 101      -9.075   3.686  19.006  1.00  0.00           H  
ATOM   1677 1HG  GLN A 101     -10.739   5.555  19.079  1.00  0.00           H  
ATOM   1678 2HG  GLN A 101     -11.956   4.444  18.390  1.00  0.00           H  
ATOM   1679 1HE2 GLN A 101     -12.780   3.110  21.499  1.00  0.00           H  
ATOM   1680 2HE2 GLN A 101     -13.239   3.517  19.879  1.00  0.00           H  
ATOM   1681  N   LEU A 102      -8.218   2.389  16.056  1.00  0.00           N  
ATOM   1682  CA  LEU A 102      -6.956   1.746  15.657  1.00  0.00           C  
ATOM   1683  C   LEU A 102      -6.282   2.545  14.501  1.00  0.00           C  
ATOM   1684  O   LEU A 102      -5.078   2.695  14.473  1.00  0.00           O  
ATOM   1685  CB  LEU A 102      -7.253   0.313  15.257  1.00  0.00           C  
ATOM   1686  CG  LEU A 102      -7.682  -0.591  16.445  1.00  0.00           C  
ATOM   1687  CD1 LEU A 102      -8.333  -1.919  15.940  1.00  0.00           C  
ATOM   1688  CD2 LEU A 102      -6.564  -0.857  17.375  1.00  0.00           C  
ATOM   1689  H   LEU A 102      -9.086   1.885  15.936  1.00  0.00           H  
ATOM   1690  HA  LEU A 102      -6.279   1.755  16.511  1.00  0.00           H  
ATOM   1691 1HB  LEU A 102      -8.050   0.318  14.516  1.00  0.00           H  
ATOM   1692 2HB  LEU A 102      -6.360  -0.112  14.798  1.00  0.00           H  
ATOM   1693  HG  LEU A 102      -8.479  -0.101  17.005  1.00  0.00           H  
ATOM   1694 1HD1 LEU A 102      -8.623  -2.530  16.794  1.00  0.00           H  
ATOM   1695 2HD1 LEU A 102      -9.217  -1.687  15.344  1.00  0.00           H  
ATOM   1696 3HD1 LEU A 102      -7.616  -2.466  15.329  1.00  0.00           H  
ATOM   1697 1HD2 LEU A 102      -6.912  -1.492  18.190  1.00  0.00           H  
ATOM   1698 2HD2 LEU A 102      -5.758  -1.360  16.841  1.00  0.00           H  
ATOM   1699 3HD2 LEU A 102      -6.196   0.086  17.781  1.00  0.00           H  
ATOM   1700  N   LEU A 103      -7.102   3.046  13.565  1.00  0.00           N  
ATOM   1701  CA  LEU A 103      -6.578   3.852  12.480  1.00  0.00           C  
ATOM   1702  C   LEU A 103      -5.956   5.146  12.994  1.00  0.00           C  
ATOM   1703  O   LEU A 103      -4.945   5.601  12.472  1.00  0.00           O  
ATOM   1704  CB  LEU A 103      -7.696   4.174  11.481  1.00  0.00           C  
ATOM   1705  CG  LEU A 103      -8.187   2.996  10.629  1.00  0.00           C  
ATOM   1706  CD1 LEU A 103      -9.466   3.392   9.903  1.00  0.00           C  
ATOM   1707  CD2 LEU A 103      -7.100   2.594   9.643  1.00  0.00           C  
ATOM   1708  H   LEU A 103      -8.095   2.866  13.610  1.00  0.00           H  
ATOM   1709  HA  LEU A 103      -5.776   3.297  11.994  1.00  0.00           H  
ATOM   1710 1HB  LEU A 103      -8.551   4.564  12.030  1.00  0.00           H  
ATOM   1711 2HB  LEU A 103      -7.342   4.949  10.801  1.00  0.00           H  
ATOM   1712  HG  LEU A 103      -8.420   2.150  11.277  1.00  0.00           H  
ATOM   1713 1HD1 LEU A 103      -9.815   2.555   9.298  1.00  0.00           H  
ATOM   1714 2HD1 LEU A 103     -10.232   3.655  10.633  1.00  0.00           H  
ATOM   1715 3HD1 LEU A 103      -9.268   4.247   9.259  1.00  0.00           H  
ATOM   1716 1HD2 LEU A 103      -7.449   1.756   9.038  1.00  0.00           H  
ATOM   1717 2HD2 LEU A 103      -6.868   3.439   8.994  1.00  0.00           H  
ATOM   1718 3HD2 LEU A 103      -6.204   2.299  10.189  1.00  0.00           H  
ATOM   1719  N   GLN A 104      -6.564   5.759  14.019  1.00  0.00           N  
ATOM   1720  CA  GLN A 104      -5.967   6.958  14.624  1.00  0.00           C  
ATOM   1721  C   GLN A 104      -4.631   6.625  15.272  1.00  0.00           C  
ATOM   1722  O   GLN A 104      -3.673   7.418  15.148  1.00  0.00           O  
ATOM   1723  CB  GLN A 104      -6.911   7.571  15.663  1.00  0.00           C  
ATOM   1724  CG  GLN A 104      -8.143   8.233  15.070  1.00  0.00           C  
ATOM   1725  CD  GLN A 104      -9.081   8.770  16.135  1.00  0.00           C  
ATOM   1726  OE1 GLN A 104      -9.442   8.060  17.078  1.00  0.00           O  
ATOM   1727  NE2 GLN A 104      -9.481  10.028  15.990  1.00  0.00           N  
ATOM   1728  H   GLN A 104      -7.436   5.405  14.385  1.00  0.00           H  
ATOM   1729  HA  GLN A 104      -5.804   7.697  13.840  1.00  0.00           H  
ATOM   1730 1HB  GLN A 104      -7.245   6.797  16.353  1.00  0.00           H  
ATOM   1731 2HB  GLN A 104      -6.374   8.320  16.245  1.00  0.00           H  
ATOM   1732 1HG  GLN A 104      -7.828   9.066  14.441  1.00  0.00           H  
ATOM   1733 2HG  GLN A 104      -8.686   7.499  14.474  1.00  0.00           H  
ATOM   1734 1HE2 GLN A 104     -10.100  10.437  16.662  1.00  0.00           H  
ATOM   1735 2HE2 GLN A 104      -9.163  10.568  15.211  1.00  0.00           H  
ATOM   1736  N   GLY A 105      -4.535   5.487  15.963  1.00  0.00           N  
ATOM   1737  CA  GLY A 105      -3.253   5.072  16.513  1.00  0.00           C  
ATOM   1738  C   GLY A 105      -2.192   4.889  15.438  1.00  0.00           C  
ATOM   1739  O   GLY A 105      -1.060   5.364  15.588  1.00  0.00           O  
ATOM   1740  H   GLY A 105      -5.346   4.904  16.111  1.00  0.00           H  
ATOM   1741 1HA  GLY A 105      -2.908   5.814  17.232  1.00  0.00           H  
ATOM   1742 2HA  GLY A 105      -3.377   4.134  17.054  1.00  0.00           H  
ATOM   1743  N   LEU A 106      -2.550   4.193  14.342  1.00  0.00           N  
ATOM   1744  CA  LEU A 106      -1.609   4.007  13.246  1.00  0.00           C  
ATOM   1745  C   LEU A 106      -1.241   5.328  12.578  1.00  0.00           C  
ATOM   1746  O   LEU A 106      -0.085   5.552  12.255  1.00  0.00           O  
ATOM   1747  CB  LEU A 106      -2.203   3.052  12.202  1.00  0.00           C  
ATOM   1748  CG  LEU A 106      -2.341   1.589  12.642  1.00  0.00           C  
ATOM   1749  CD1 LEU A 106      -3.000   0.785  11.530  1.00  0.00           C  
ATOM   1750  CD2 LEU A 106      -0.968   1.029  12.981  1.00  0.00           C  
ATOM   1751  H   LEU A 106      -3.475   3.793  14.270  1.00  0.00           H  
ATOM   1752  HA  LEU A 106      -0.695   3.568  13.645  1.00  0.00           H  
ATOM   1753 1HB  LEU A 106      -3.194   3.411  11.928  1.00  0.00           H  
ATOM   1754 2HB  LEU A 106      -1.573   3.073  11.313  1.00  0.00           H  
ATOM   1755  HG  LEU A 106      -2.984   1.532  13.521  1.00  0.00           H  
ATOM   1756 1HD1 LEU A 106      -3.099  -0.255  11.842  1.00  0.00           H  
ATOM   1757 2HD1 LEU A 106      -3.988   1.195  11.321  1.00  0.00           H  
ATOM   1758 3HD1 LEU A 106      -2.387   0.837  10.631  1.00  0.00           H  
ATOM   1759 1HD2 LEU A 106      -1.066  -0.011  13.294  1.00  0.00           H  
ATOM   1760 2HD2 LEU A 106      -0.325   1.084  12.103  1.00  0.00           H  
ATOM   1761 3HD2 LEU A 106      -0.527   1.612  13.791  1.00  0.00           H  
ATOM   1762  N   ALA A 107      -2.245   6.197  12.368  1.00  0.00           N  
ATOM   1763  CA  ALA A 107      -1.932   7.459  11.681  1.00  0.00           C  
ATOM   1764  C   ALA A 107      -0.893   8.253  12.491  1.00  0.00           C  
ATOM   1765  O   ALA A 107       0.042   8.823  11.930  1.00  0.00           O  
ATOM   1766  CB  ALA A 107      -3.180   8.287  11.494  1.00  0.00           C  
ATOM   1767  H   ALA A 107      -3.195   6.019  12.661  1.00  0.00           H  
ATOM   1768  HA  ALA A 107      -1.521   7.218  10.701  1.00  0.00           H  
ATOM   1769 1HB  ALA A 107      -2.927   9.216  10.983  1.00  0.00           H  
ATOM   1770 2HB  ALA A 107      -3.901   7.729  10.895  1.00  0.00           H  
ATOM   1771 3HB  ALA A 107      -3.615   8.514  12.466  1.00  0.00           H  
ATOM   1772  N   PHE A 108      -1.055   8.249  13.823  1.00  0.00           N  
ATOM   1773  CA  PHE A 108      -0.109   8.957  14.705  1.00  0.00           C  
ATOM   1774  C   PHE A 108       1.291   8.355  14.533  1.00  0.00           C  
ATOM   1775  O   PHE A 108       2.266   9.052  14.239  1.00  0.00           O  
ATOM   1776  CB  PHE A 108      -0.551   8.841  16.150  1.00  0.00           C  
ATOM   1777  CG  PHE A 108       0.446   9.428  17.112  1.00  0.00           C  
ATOM   1778  CD1 PHE A 108       0.506  10.804  17.340  1.00  0.00           C  
ATOM   1779  CD2 PHE A 108       1.349   8.591  17.782  1.00  0.00           C  
ATOM   1780  CE1 PHE A 108       1.471  11.336  18.216  1.00  0.00           C  
ATOM   1781  CE2 PHE A 108       2.311   9.101  18.650  1.00  0.00           C  
ATOM   1782  CZ  PHE A 108       2.393  10.462  18.848  1.00  0.00           C  
ATOM   1783  H   PHE A 108      -1.834   7.755  14.233  1.00  0.00           H  
ATOM   1784  HA  PHE A 108      -0.098  10.012  14.425  1.00  0.00           H  
ATOM   1785 1HB  PHE A 108      -1.505   9.350  16.281  1.00  0.00           H  
ATOM   1786 2HB  PHE A 108      -0.703   7.792  16.400  1.00  0.00           H  
ATOM   1787  HD1 PHE A 108      -0.202  11.459  16.833  1.00  0.00           H  
ATOM   1788  HD2 PHE A 108       1.277   7.515  17.619  1.00  0.00           H  
ATOM   1789  HE1 PHE A 108       1.505  12.409  18.403  1.00  0.00           H  
ATOM   1790  HE2 PHE A 108       2.997   8.432  19.171  1.00  0.00           H  
ATOM   1791  HZ  PHE A 108       3.173  10.864  19.493  1.00  0.00           H  
ATOM   1792  N   CYS A 109       1.445   7.039  14.715  1.00  0.00           N  
ATOM   1793  CA  CYS A 109       2.768   6.441  14.683  1.00  0.00           C  
ATOM   1794  C   CYS A 109       3.385   6.524  13.294  1.00  0.00           C  
ATOM   1795  O   CYS A 109       4.590   6.732  13.135  1.00  0.00           O  
ATOM   1796  CB  CYS A 109       2.702   4.977  15.120  1.00  0.00           C  
ATOM   1797  SG  CYS A 109       2.291   4.744  16.866  1.00  0.00           S  
ATOM   1798  H   CYS A 109       0.641   6.448  14.875  1.00  0.00           H  
ATOM   1799  HA  CYS A 109       3.422   7.013  15.341  1.00  0.00           H  
ATOM   1800 1HB  CYS A 109       1.955   4.453  14.524  1.00  0.00           H  
ATOM   1801 2HB  CYS A 109       3.664   4.498  14.933  1.00  0.00           H  
ATOM   1802  HG  CYS A 109       2.394   3.419  16.857  1.00  0.00           H  
ATOM   1803  N   HIS A 110       2.536   6.370  12.277  1.00  0.00           N  
ATOM   1804  CA  HIS A 110       2.997   6.471  10.898  1.00  0.00           C  
ATOM   1805  C   HIS A 110       3.540   7.856  10.550  1.00  0.00           C  
ATOM   1806  O   HIS A 110       4.557   7.982   9.854  1.00  0.00           O  
ATOM   1807  CB  HIS A 110       1.908   6.011   9.932  1.00  0.00           C  
ATOM   1808  CG  HIS A 110       1.600   4.553  10.044  1.00  0.00           C  
ATOM   1809  ND1 HIS A 110       0.502   4.003   9.435  1.00  0.00           N  
ATOM   1810  CD2 HIS A 110       2.267   3.545  10.655  1.00  0.00           C  
ATOM   1811  CE1 HIS A 110       0.490   2.700   9.681  1.00  0.00           C  
ATOM   1812  NE2 HIS A 110       1.544   2.390  10.416  1.00  0.00           N  
ATOM   1813  H   HIS A 110       1.561   6.180  12.457  1.00  0.00           H  
ATOM   1814  HA  HIS A 110       3.867   5.831  10.757  1.00  0.00           H  
ATOM   1815 1HB  HIS A 110       0.993   6.573  10.121  1.00  0.00           H  
ATOM   1816 2HB  HIS A 110       2.216   6.221   8.909  1.00  0.00           H  
ATOM   1817  HD2 HIS A 110       3.189   3.624  11.231  1.00  0.00           H  
ATOM   1818  HE1 HIS A 110      -0.263   1.993   9.335  1.00  0.00           H  
ATOM   1819  HE2 HIS A 110       1.781   1.466  10.748  1.00  0.00           H  
ATOM   1820  N   SER A 111       2.906   8.913  11.099  1.00  0.00           N  
ATOM   1821  CA  SER A 111       3.379  10.295  10.863  1.00  0.00           C  
ATOM   1822  C   SER A 111       4.782  10.452  11.411  1.00  0.00           C  
ATOM   1823  O   SER A 111       5.505  11.311  10.965  1.00  0.00           O  
ATOM   1824  CB  SER A 111       2.456  11.304  11.518  1.00  0.00           C  
ATOM   1825  OG  SER A 111       1.183  11.274  10.933  1.00  0.00           O  
ATOM   1826  H   SER A 111       2.094   8.764  11.681  1.00  0.00           H  
ATOM   1827  HA  SER A 111       3.411  10.471   9.787  1.00  0.00           H  
ATOM   1828 1HB  SER A 111       2.375  11.086  12.582  1.00  0.00           H  
ATOM   1829 2HB  SER A 111       2.881  12.302  11.419  1.00  0.00           H  
ATOM   1830  HG  SER A 111       0.759  10.479  11.263  1.00  0.00           H  
ATOM   1831  N   HIS A 112       5.153   9.643  12.388  1.00  0.00           N  
ATOM   1832  CA  HIS A 112       6.461   9.642  13.019  1.00  0.00           C  
ATOM   1833  C   HIS A 112       7.417   8.591  12.454  1.00  0.00           C  
ATOM   1834  O   HIS A 112       8.464   8.318  13.049  1.00  0.00           O  
ATOM   1835  CB  HIS A 112       6.309   9.426  14.528  1.00  0.00           C  
ATOM   1836  CG  HIS A 112       5.655  10.572  15.237  1.00  0.00           C  
ATOM   1837  ND1 HIS A 112       4.288  10.756  15.249  1.00  0.00           N  
ATOM   1838  CD2 HIS A 112       6.179  11.592  15.955  1.00  0.00           C  
ATOM   1839  CE1 HIS A 112       4.000  11.841  15.947  1.00  0.00           C  
ATOM   1840  NE2 HIS A 112       5.130  12.366  16.385  1.00  0.00           N  
ATOM   1841  H   HIS A 112       4.455   8.984  12.702  1.00  0.00           H  
ATOM   1842  HA  HIS A 112       6.962  10.589  12.819  1.00  0.00           H  
ATOM   1843 1HB  HIS A 112       5.716   8.530  14.710  1.00  0.00           H  
ATOM   1844 2HB  HIS A 112       7.290   9.265  14.973  1.00  0.00           H  
ATOM   1845  HD1 HIS A 112       3.604  10.132  14.870  1.00  0.00           H  
ATOM   1846  HD2 HIS A 112       7.202  11.865  16.217  1.00  0.00           H  
ATOM   1847  HE1 HIS A 112       2.966  12.159  16.077  1.00  0.00           H  
ATOM   1848  N   ARG A 113       7.001   7.989  11.317  1.00  0.00           N  
ATOM   1849  CA  ARG A 113       7.818   6.968  10.656  1.00  0.00           C  
ATOM   1850  C   ARG A 113       8.115   5.765  11.562  1.00  0.00           C  
ATOM   1851  O   ARG A 113       9.227   5.216  11.515  1.00  0.00           O  
ATOM   1852  CB  ARG A 113       9.133   7.574  10.189  1.00  0.00           C  
ATOM   1853  CG  ARG A 113       8.993   8.731   9.212  1.00  0.00           C  
ATOM   1854  CD  ARG A 113      10.316   9.217   8.744  1.00  0.00           C  
ATOM   1855  NE  ARG A 113      10.188  10.337   7.826  1.00  0.00           N  
ATOM   1856  CZ  ARG A 113      11.225  11.014   7.295  1.00  0.00           C  
ATOM   1857  NH1 ARG A 113      12.458  10.674   7.601  1.00  0.00           N  
ATOM   1858  NH2 ARG A 113      11.004  12.021   6.468  1.00  0.00           N  
ATOM   1859  H   ARG A 113       6.112   8.245  10.913  1.00  0.00           H  
ATOM   1860  HA  ARG A 113       7.263   6.583   9.800  1.00  0.00           H  
ATOM   1861 1HB  ARG A 113       9.693   7.935  11.050  1.00  0.00           H  
ATOM   1862 2HB  ARG A 113       9.736   6.805   9.705  1.00  0.00           H  
ATOM   1863 1HG  ARG A 113       8.420   8.406   8.343  1.00  0.00           H  
ATOM   1864 2HG  ARG A 113       8.476   9.558   9.699  1.00  0.00           H  
ATOM   1865 1HD  ARG A 113      10.907   9.543   9.599  1.00  0.00           H  
ATOM   1866 2HD  ARG A 113      10.838   8.412   8.228  1.00  0.00           H  
ATOM   1867  HE  ARG A 113       9.255  10.629   7.567  1.00  0.00           H  
ATOM   1868 1HH1 ARG A 113      12.627   9.904   8.234  1.00  0.00           H  
ATOM   1869 2HH1 ARG A 113      13.235  11.181   7.204  1.00  0.00           H  
ATOM   1870 1HH2 ARG A 113      10.056  12.283   6.233  1.00  0.00           H  
ATOM   1871 2HH2 ARG A 113      11.781  12.528   6.071  1.00  0.00           H  
ATOM   1872  N   VAL A 114       7.157   5.370  12.393  1.00  0.00           N  
ATOM   1873  CA  VAL A 114       7.292   4.178  13.267  1.00  0.00           C  
ATOM   1874  C   VAL A 114       6.258   3.173  12.795  1.00  0.00           C  
ATOM   1875  O   VAL A 114       5.054   3.457  12.707  1.00  0.00           O  
ATOM   1876  CB  VAL A 114       7.084   4.495  14.794  1.00  0.00           C  
ATOM   1877  CG1 VAL A 114       7.287   3.259  15.702  1.00  0.00           C  
ATOM   1878  CG2 VAL A 114       8.041   5.612  15.246  1.00  0.00           C  
ATOM   1879  H   VAL A 114       6.303   5.909  12.424  1.00  0.00           H  
ATOM   1880  HA  VAL A 114       8.301   3.780  13.155  1.00  0.00           H  
ATOM   1881  HB  VAL A 114       6.055   4.819  14.952  1.00  0.00           H  
ATOM   1882 1HG1 VAL A 114       7.130   3.542  16.743  1.00  0.00           H  
ATOM   1883 2HG1 VAL A 114       6.573   2.483  15.425  1.00  0.00           H  
ATOM   1884 3HG1 VAL A 114       8.302   2.880  15.579  1.00  0.00           H  
ATOM   1885 1HG2 VAL A 114       7.884   5.819  16.304  1.00  0.00           H  
ATOM   1886 2HG2 VAL A 114       9.072   5.294  15.088  1.00  0.00           H  
ATOM   1887 3HG2 VAL A 114       7.847   6.514  14.667  1.00  0.00           H  
ATOM   1888  N   LEU A 115       6.743   1.966  12.511  1.00  0.00           N  
ATOM   1889  CA  LEU A 115       5.917   0.863  12.068  1.00  0.00           C  
ATOM   1890  C   LEU A 115       5.663  -0.111  13.223  1.00  0.00           C  
ATOM   1891  O   LEU A 115       6.470  -0.245  14.143  1.00  0.00           O  
ATOM   1892  CB  LEU A 115       6.591   0.134  10.899  1.00  0.00           C  
ATOM   1893  CG  LEU A 115       6.454   0.808   9.527  1.00  0.00           C  
ATOM   1894  CD1 LEU A 115       7.168   2.152   9.548  1.00  0.00           C  
ATOM   1895  CD2 LEU A 115       7.032  -0.102   8.454  1.00  0.00           C  
ATOM   1896  H   LEU A 115       7.738   1.826  12.614  1.00  0.00           H  
ATOM   1897  HA  LEU A 115       4.994   1.267  11.653  1.00  0.00           H  
ATOM   1898 1HB  LEU A 115       7.653   0.038  11.116  1.00  0.00           H  
ATOM   1899 2HB  LEU A 115       6.165  -0.866  10.821  1.00  0.00           H  
ATOM   1900  HG  LEU A 115       5.400   0.993   9.316  1.00  0.00           H  
ATOM   1901 1HD1 LEU A 115       7.071   2.631   8.573  1.00  0.00           H  
ATOM   1902 2HD1 LEU A 115       6.721   2.790  10.311  1.00  0.00           H  
ATOM   1903 3HD1 LEU A 115       8.223   2.000   9.773  1.00  0.00           H  
ATOM   1904 1HD2 LEU A 115       6.934   0.376   7.479  1.00  0.00           H  
ATOM   1905 2HD2 LEU A 115       8.086  -0.287   8.664  1.00  0.00           H  
ATOM   1906 3HD2 LEU A 115       6.492  -1.049   8.450  1.00  0.00           H  
ATOM   1907  N   HIS A 116       4.535  -0.813  13.164  1.00  0.00           N  
ATOM   1908  CA  HIS A 116       4.317  -1.913  14.139  1.00  0.00           C  
ATOM   1909  C   HIS A 116       4.944  -3.211  13.625  1.00  0.00           C  
ATOM   1910  O   HIS A 116       5.826  -3.808  14.300  1.00  0.00           O  
ATOM   1911  CB  HIS A 116       2.844  -2.092  14.448  1.00  0.00           C  
ATOM   1912  CG  HIS A 116       2.609  -2.962  15.649  1.00  0.00           C  
ATOM   1913  ND1 HIS A 116       3.114  -4.240  15.776  1.00  0.00           N  
ATOM   1914  CD2 HIS A 116       2.012  -2.656  16.821  1.00  0.00           C  
ATOM   1915  CE1 HIS A 116       2.775  -4.696  16.976  1.00  0.00           C  
ATOM   1916  NE2 HIS A 116       2.095  -3.759  17.618  1.00  0.00           N  
ATOM   1917  H   HIS A 116       3.823  -0.618  12.475  1.00  0.00           H  
ATOM   1918  HA  HIS A 116       4.826  -1.678  15.074  1.00  0.00           H  
ATOM   1919 1HB  HIS A 116       2.388  -1.118  14.624  1.00  0.00           H  
ATOM   1920 2HB  HIS A 116       2.344  -2.538  13.588  1.00  0.00           H  
ATOM   1921  HD2 HIS A 116       1.514  -1.717  17.067  1.00  0.00           H  
ATOM   1922  HE1 HIS A 116       3.015  -5.683  17.373  1.00  0.00           H  
ATOM   1923  HE2 HIS A 116       1.701  -3.845  18.544  1.00  0.00           H  
ATOM   1924  N   ARG A 117       4.473  -3.635  12.440  1.00  0.00           N  
ATOM   1925  CA  ARG A 117       4.907  -4.861  11.742  1.00  0.00           C  
ATOM   1926  C   ARG A 117       4.506  -6.150  12.431  1.00  0.00           C  
ATOM   1927  O   ARG A 117       4.955  -7.205  11.969  1.00  0.00           O  
ATOM   1928  CB  ARG A 117       6.421  -4.863  11.579  1.00  0.00           C  
ATOM   1929  CG  ARG A 117       6.976  -3.725  10.739  1.00  0.00           C  
ATOM   1930  CD  ARG A 117       8.460  -3.749  10.692  1.00  0.00           C  
ATOM   1931  NE  ARG A 117       8.992  -2.701   9.837  1.00  0.00           N  
ATOM   1932  CZ  ARG A 117      10.303  -2.421   9.695  1.00  0.00           C  
ATOM   1933  NH1 ARG A 117      11.200  -3.119  10.358  1.00  0.00           N  
ATOM   1934  NH2 ARG A 117      10.688  -1.446   8.890  1.00  0.00           N  
ATOM   1935  H   ARG A 117       3.768  -3.050  12.015  1.00  0.00           H  
ATOM   1936  HA  ARG A 117       4.391  -4.916  10.783  1.00  0.00           H  
ATOM   1937 1HB  ARG A 117       6.892  -4.810  12.560  1.00  0.00           H  
ATOM   1938 2HB  ARG A 117       6.736  -5.798  11.117  1.00  0.00           H  
ATOM   1939 1HG  ARG A 117       6.599  -3.807   9.719  1.00  0.00           H  
ATOM   1940 2HG  ARG A 117       6.661  -2.771  11.166  1.00  0.00           H  
ATOM   1941 1HD  ARG A 117       8.858  -3.605  11.697  1.00  0.00           H  
ATOM   1942 2HD  ARG A 117       8.796  -4.710  10.304  1.00  0.00           H  
ATOM   1943  HE  ARG A 117       8.333  -2.143   9.311  1.00  0.00           H  
ATOM   1944 1HH1 ARG A 117      10.906  -3.864  10.973  1.00  0.00           H  
ATOM   1945 2HH1 ARG A 117      12.181  -2.909  10.252  1.00  0.00           H  
ATOM   1946 1HH2 ARG A 117       9.998  -0.910   8.382  1.00  0.00           H  
ATOM   1947 2HH2 ARG A 117      11.669  -1.237   8.785  1.00  0.00           H  
ATOM   1948  N   ASP A 118       3.680  -6.109  13.470  1.00  0.00           N  
ATOM   1949  CA  ASP A 118       3.292  -7.343  14.172  1.00  0.00           C  
ATOM   1950  C   ASP A 118       1.902  -7.247  14.774  1.00  0.00           C  
ATOM   1951  O   ASP A 118       1.644  -7.764  15.863  1.00  0.00           O  
ATOM   1952  CB  ASP A 118       4.303  -7.676  15.272  1.00  0.00           C  
ATOM   1953  CG  ASP A 118       4.331  -9.143  15.678  1.00  0.00           C  
ATOM   1954  OD1 ASP A 118       3.777  -9.947  14.966  1.00  0.00           O  
ATOM   1955  OD2 ASP A 118       5.032  -9.468  16.606  1.00  0.00           O  
ATOM   1956  H   ASP A 118       3.308  -5.225  13.787  1.00  0.00           H  
ATOM   1957  HA  ASP A 118       3.187  -8.141  13.436  1.00  0.00           H  
ATOM   1958 1HB  ASP A 118       5.317  -7.343  15.045  1.00  0.00           H  
ATOM   1959 2HB  ASP A 118       3.899  -7.080  16.090  1.00  0.00           H  
ATOM   1960  N   LEU A 119       0.970  -6.577  14.078  1.00  0.00           N  
ATOM   1961  CA  LEU A 119      -0.351  -6.418  14.646  1.00  0.00           C  
ATOM   1962  C   LEU A 119      -1.084  -7.742  14.747  1.00  0.00           C  
ATOM   1963  O   LEU A 119      -1.083  -8.550  13.801  1.00  0.00           O  
ATOM   1964  CB  LEU A 119      -1.165  -5.422  13.809  1.00  0.00           C  
ATOM   1965  CG  LEU A 119      -0.775  -3.949  13.986  1.00  0.00           C  
ATOM   1966  CD1 LEU A 119      -1.566  -3.080  13.017  1.00  0.00           C  
ATOM   1967  CD2 LEU A 119      -1.032  -3.524  15.424  1.00  0.00           C  
ATOM   1968  H   LEU A 119       1.165  -6.182  13.169  1.00  0.00           H  
ATOM   1969  HA  LEU A 119      -0.250  -5.980  15.638  1.00  0.00           H  
ATOM   1970 1HB  LEU A 119      -0.891  -5.764  12.812  1.00  0.00           H  
ATOM   1971 2HB  LEU A 119      -2.237  -5.553  13.956  1.00  0.00           H  
ATOM   1972  HG  LEU A 119       0.297  -3.873  13.803  1.00  0.00           H  
ATOM   1973 1HD1 LEU A 119      -1.282  -2.036  13.150  1.00  0.00           H  
ATOM   1974 2HD1 LEU A 119      -1.349  -3.386  11.994  1.00  0.00           H  
ATOM   1975 3HD1 LEU A 119      -2.631  -3.194  13.213  1.00  0.00           H  
ATOM   1976 1HD2 LEU A 119      -0.754  -2.477  15.549  1.00  0.00           H  
ATOM   1977 2HD2 LEU A 119      -2.090  -3.650  15.658  1.00  0.00           H  
ATOM   1978 3HD2 LEU A 119      -0.437  -4.140  16.098  1.00  0.00           H  
ATOM   1979  N   LYS A 120      -1.749  -7.956  15.870  1.00  0.00           N  
ATOM   1980  CA  LYS A 120      -2.629  -9.120  16.065  1.00  0.00           C  
ATOM   1981  C   LYS A 120      -3.585  -8.758  17.186  1.00  0.00           C  
ATOM   1982  O   LYS A 120      -3.219  -7.962  18.082  1.00  0.00           O  
ATOM   1983  CB  LYS A 120      -1.840 -10.385  16.403  1.00  0.00           C  
ATOM   1984  CG  LYS A 120      -1.073 -10.317  17.717  1.00  0.00           C  
ATOM   1985  CD  LYS A 120      -0.215 -11.557  17.922  1.00  0.00           C  
ATOM   1986  CE  LYS A 120       0.823 -11.701  16.819  1.00  0.00           C  
ATOM   1987  NZ  LYS A 120       1.810 -10.588  16.834  1.00  0.00           N  
ATOM   1988  H   LYS A 120      -1.642  -7.289  16.621  1.00  0.00           H  
ATOM   1989  HA  LYS A 120      -3.167  -9.305  15.135  1.00  0.00           H  
ATOM   1990 1HB  LYS A 120      -2.521 -11.235  16.458  1.00  0.00           H  
ATOM   1991 2HB  LYS A 120      -1.124 -10.592  15.608  1.00  0.00           H  
ATOM   1992 1HG  LYS A 120      -0.430  -9.436  17.717  1.00  0.00           H  
ATOM   1993 2HG  LYS A 120      -1.776 -10.231  18.545  1.00  0.00           H  
ATOM   1994 1HD  LYS A 120       0.296 -11.491  18.883  1.00  0.00           H  
ATOM   1995 2HD  LYS A 120      -0.850 -12.442  17.928  1.00  0.00           H  
ATOM   1996 1HE  LYS A 120       1.354 -12.644  16.941  1.00  0.00           H  
ATOM   1997 2HE  LYS A 120       0.324 -11.713  15.849  1.00  0.00           H  
ATOM   1998 1HZ  LYS A 120       2.479 -10.720  16.088  1.00  0.00           H  
ATOM   1999 2HZ  LYS A 120       1.330  -9.709  16.702  1.00  0.00           H  
ATOM   2000 3HZ  LYS A 120       2.294 -10.578  17.720  1.00  0.00           H  
ATOM   2001  N   PRO A 121      -4.817  -9.292  17.172  1.00  0.00           N  
ATOM   2002  CA  PRO A 121      -5.730  -8.966  18.280  1.00  0.00           C  
ATOM   2003  C   PRO A 121      -5.160  -9.163  19.668  1.00  0.00           C  
ATOM   2004  O   PRO A 121      -5.485  -8.396  20.591  1.00  0.00           O  
ATOM   2005  CB  PRO A 121      -6.894  -9.931  18.036  1.00  0.00           C  
ATOM   2006  CG  PRO A 121      -6.901 -10.130  16.559  1.00  0.00           C  
ATOM   2007  CD  PRO A 121      -5.444 -10.178  16.181  1.00  0.00           C  
ATOM   2008  HA  PRO A 121      -5.991  -7.899  18.232  1.00  0.00           H  
ATOM   2009 1HB  PRO A 121      -6.732 -10.866  18.592  1.00  0.00           H  
ATOM   2010 2HB  PRO A 121      -7.830  -9.493  18.412  1.00  0.00           H  
ATOM   2011 1HG  PRO A 121      -7.435 -11.057  16.303  1.00  0.00           H  
ATOM   2012 2HG  PRO A 121      -7.440  -9.307  16.066  1.00  0.00           H  
ATOM   2013 1HD  PRO A 121      -5.076 -11.210  16.265  1.00  0.00           H  
ATOM   2014 2HD  PRO A 121      -5.319  -9.803  15.154  1.00  0.00           H  
ATOM   2015  N   GLN A 122      -4.267 -10.149  19.966  1.00  0.00           N  
ATOM   2016  CA  GLN A 122      -3.576 -10.339  21.194  1.00  0.00           C  
ATOM   2017  C   GLN A 122      -2.775  -9.141  21.658  1.00  0.00           C  
ATOM   2018  O   GLN A 122      -2.674  -8.945  22.866  1.00  0.00           O  
ATOM   2019  CB  GLN A 122      -2.647 -11.549  21.064  1.00  0.00           C  
ATOM   2020  CG  GLN A 122      -3.370 -12.883  20.984  1.00  0.00           C  
ATOM   2021  CD  GLN A 122      -2.447 -14.019  20.584  1.00  0.00           C  
ATOM   2022  OE1 GLN A 122      -1.276 -13.801  20.263  1.00  0.00           O  
ATOM   2023  NE2 GLN A 122      -2.972 -15.239  20.598  1.00  0.00           N  
ATOM   2024  H   GLN A 122      -3.991 -10.687  19.157  1.00  0.00           H  
ATOM   2025  HA  GLN A 122      -4.311 -10.502  21.983  1.00  0.00           H  
ATOM   2026 1HB  GLN A 122      -2.055 -11.396  20.162  1.00  0.00           H  
ATOM   2027 2HB  GLN A 122      -1.991 -11.538  21.934  1.00  0.00           H  
ATOM   2028 1HG  GLN A 122      -4.025 -13.247  21.775  1.00  0.00           H  
ATOM   2029 2HG  GLN A 122      -3.970 -12.605  20.117  1.00  0.00           H  
ATOM   2030 1HE2 GLN A 122      -2.411 -16.028  20.343  1.00  0.00           H  
ATOM   2031 2HE2 GLN A 122      -3.927 -15.370  20.863  1.00  0.00           H  
ATOM   2032  N   ASN A 123      -2.303  -8.249  20.669  1.00  0.00           N  
ATOM   2033  CA  ASN A 123      -1.662  -6.993  21.087  1.00  0.00           C  
ATOM   2034  C   ASN A 123      -2.542  -5.757  20.835  1.00  0.00           C  
ATOM   2035  O   ASN A 123      -2.052  -4.648  20.830  1.00  0.00           O  
ATOM   2036  CB  ASN A 123      -0.204  -6.882  20.631  1.00  0.00           C  
ATOM   2037  CG  ASN A 123      -0.065  -6.862  19.114  1.00  0.00           C  
ATOM   2038  OD1 ASN A 123      -1.054  -6.689  18.407  1.00  0.00           O  
ATOM   2039  ND2 ASN A 123       1.121  -7.110  18.594  1.00  0.00           N  
ATOM   2040  H   ASN A 123      -2.393  -8.452  19.684  1.00  0.00           H  
ATOM   2041  HA  ASN A 123      -1.668  -6.949  22.177  1.00  0.00           H  
ATOM   2042 1HB  ASN A 123       0.236  -5.969  21.037  1.00  0.00           H  
ATOM   2043 2HB  ASN A 123       0.366  -7.722  21.026  1.00  0.00           H  
ATOM   2044 1HD2 ASN A 123       1.243  -7.103  17.601  1.00  0.00           H  
ATOM   2045 2HD2 ASN A 123       1.899  -7.302  19.191  1.00  0.00           H  
ATOM   2046  N   LEU A 124      -3.840  -5.966  20.716  1.00  0.00           N  
ATOM   2047  CA  LEU A 124      -4.832  -4.888  20.693  1.00  0.00           C  
ATOM   2048  C   LEU A 124      -5.581  -4.945  22.014  1.00  0.00           C  
ATOM   2049  O   LEU A 124      -6.373  -5.858  22.253  1.00  0.00           O  
ATOM   2050  CB  LEU A 124      -5.791  -5.029  19.505  1.00  0.00           C  
ATOM   2051  CG  LEU A 124      -5.360  -4.297  18.227  1.00  0.00           C  
ATOM   2052  CD1 LEU A 124      -3.979  -4.771  17.795  1.00  0.00           C  
ATOM   2053  CD2 LEU A 124      -6.383  -4.545  17.129  1.00  0.00           C  
ATOM   2054  H   LEU A 124      -4.151  -6.924  20.636  1.00  0.00           H  
ATOM   2055  HA  LEU A 124      -4.308  -3.937  20.601  1.00  0.00           H  
ATOM   2056 1HB  LEU A 124      -5.732  -6.106  19.356  1.00  0.00           H  
ATOM   2057 2HB  LEU A 124      -6.811  -4.756  19.774  1.00  0.00           H  
ATOM   2058  HG  LEU A 124      -5.361  -3.230  18.450  1.00  0.00           H  
ATOM   2059 1HD1 LEU A 124      -3.681  -4.246  16.888  1.00  0.00           H  
ATOM   2060 2HD1 LEU A 124      -3.258  -4.563  18.587  1.00  0.00           H  
ATOM   2061 3HD1 LEU A 124      -4.006  -5.843  17.601  1.00  0.00           H  
ATOM   2062 1HD2 LEU A 124      -6.075  -4.024  16.222  1.00  0.00           H  
ATOM   2063 2HD2 LEU A 124      -6.450  -5.615  16.928  1.00  0.00           H  
ATOM   2064 3HD2 LEU A 124      -7.357  -4.174  17.448  1.00  0.00           H  
ATOM   2065  N   LEU A 125      -5.283  -3.995  22.892  1.00  0.00           N  
ATOM   2066  CA  LEU A 125      -5.781  -4.040  24.252  1.00  0.00           C  
ATOM   2067  C   LEU A 125      -6.971  -3.103  24.438  1.00  0.00           C  
ATOM   2068  O   LEU A 125      -6.949  -1.967  23.927  1.00  0.00           O  
ATOM   2069  CB  LEU A 125      -4.658  -3.685  25.234  1.00  0.00           C  
ATOM   2070  CG  LEU A 125      -3.446  -4.626  25.209  1.00  0.00           C  
ATOM   2071  CD1 LEU A 125      -2.453  -4.228  26.292  1.00  0.00           C  
ATOM   2072  CD2 LEU A 125      -3.912  -6.061  25.405  1.00  0.00           C  
ATOM   2073  H   LEU A 125      -4.697  -3.223  22.609  1.00  0.00           H  
ATOM   2074  HA  LEU A 125      -6.161  -5.043  24.447  1.00  0.00           H  
ATOM   2075 1HB  LEU A 125      -4.381  -2.709  24.841  1.00  0.00           H  
ATOM   2076 2HB  LEU A 125      -5.032  -3.575  26.252  1.00  0.00           H  
ATOM   2077  HG  LEU A 125      -3.001  -4.553  24.216  1.00  0.00           H  
ATOM   2078 1HD1 LEU A 125      -1.596  -4.901  26.265  1.00  0.00           H  
ATOM   2079 2HD1 LEU A 125      -2.115  -3.206  26.118  1.00  0.00           H  
ATOM   2080 3HD1 LEU A 125      -2.934  -4.291  27.267  1.00  0.00           H  
ATOM   2081 1HD2 LEU A 125      -3.050  -6.729  25.386  1.00  0.00           H  
ATOM   2082 2HD2 LEU A 125      -4.420  -6.151  26.366  1.00  0.00           H  
ATOM   2083 3HD2 LEU A 125      -4.600  -6.334  24.605  1.00  0.00           H  
ATOM   2084  N   ILE A 126      -8.055  -3.413  25.177  1.00  0.00           N  
ATOM   2085  CA  ILE A 126      -9.222  -2.577  25.395  1.00  0.00           C  
ATOM   2086  C   ILE A 126      -9.495  -2.365  26.885  1.00  0.00           C  
ATOM   2087  O   ILE A 126      -8.966  -3.089  27.746  1.00  0.00           O  
ATOM   2088  CB  ILE A 126     -10.473  -3.184  24.733  1.00  0.00           C  
ATOM   2089  CG1 ILE A 126     -10.785  -4.555  25.338  1.00  0.00           C  
ATOM   2090  CG2 ILE A 126     -10.278  -3.295  23.229  1.00  0.00           C  
ATOM   2091  CD1 ILE A 126     -12.127  -5.114  24.924  1.00  0.00           C  
ATOM   2092  H   ILE A 126      -8.026  -4.334  25.589  1.00  0.00           H  
ATOM   2093  HA  ILE A 126      -9.007  -1.577  25.020  1.00  0.00           H  
ATOM   2094  HB  ILE A 126     -11.331  -2.546  24.942  1.00  0.00           H  
ATOM   2095 1HG1 ILE A 126      -9.995  -5.236  25.025  1.00  0.00           H  
ATOM   2096 2HG1 ILE A 126     -10.758  -4.444  26.423  1.00  0.00           H  
ATOM   2097 1HG2 ILE A 126     -11.171  -3.726  22.777  1.00  0.00           H  
ATOM   2098 2HG2 ILE A 126     -10.102  -2.305  22.811  1.00  0.00           H  
ATOM   2099 3HG2 ILE A 126      -9.420  -3.934  23.019  1.00  0.00           H  
ATOM   2100 1HD1 ILE A 126     -12.278  -6.087  25.393  1.00  0.00           H  
ATOM   2101 2HD1 ILE A 126     -12.919  -4.434  25.239  1.00  0.00           H  
ATOM   2102 3HD1 ILE A 126     -12.156  -5.227  23.841  1.00  0.00           H  
ATOM   2103  N   ASN A 127     -10.362  -1.252  27.072  1.00  0.00           N  
ATOM   2104  CA  ASN A 127     -10.866  -0.947  28.421  1.00  0.00           C  
ATOM   2105  C   ASN A 127     -12.379  -0.707  28.424  1.00  0.00           C  
ATOM   2106  O   ASN A 127     -13.055  -0.685  27.404  1.00  0.00           O  
ATOM   2107  CB  ASN A 127     -10.150   0.250  29.020  1.00  0.00           C  
ATOM   2108  CG  ASN A 127     -10.505   1.557  28.367  1.00  0.00           C  
ATOM   2109  OD1 ASN A 127     -11.410   1.629  27.528  1.00  0.00           O  
ATOM   2110  ND2 ASN A 127      -9.745   2.573  28.687  1.00  0.00           N  
ATOM   2111  H   ASN A 127     -10.634  -0.660  26.300  1.00  0.00           H  
ATOM   2112  HA  ASN A 127     -10.767  -1.841  29.038  1.00  0.00           H  
ATOM   2113 1HB  ASN A 127     -10.106   0.390  30.101  1.00  0.00           H  
ATOM   2114 2HB  ASN A 127      -9.174  -0.071  28.656  1.00  0.00           H  
ATOM   2115 1HD2 ASN A 127      -9.922   3.474  28.290  1.00  0.00           H  
ATOM   2116 2HD2 ASN A 127      -8.987   2.448  29.327  1.00  0.00           H  
ATOM   2117  N   THR A 128     -12.877  -0.640  29.803  1.00  0.00           N  
ATOM   2118  CA  THR A 128     -14.340  -0.626  29.954  1.00  0.00           C  
ATOM   2119  C   THR A 128     -14.933   0.713  29.481  1.00  0.00           C  
ATOM   2120  O   THR A 128     -16.150   0.817  29.369  1.00  0.00           O  
ATOM   2121  CB  THR A 128     -14.750  -0.886  31.415  1.00  0.00           C  
ATOM   2122  OG1 THR A 128     -14.206   0.138  32.256  1.00  0.00           O  
ATOM   2123  CG2 THR A 128     -14.240  -2.242  31.879  1.00  0.00           C  
ATOM   2124  H   THR A 128     -12.297  -0.436  30.606  1.00  0.00           H  
ATOM   2125  HA  THR A 128     -14.763  -1.383  29.294  1.00  0.00           H  
ATOM   2126  HB  THR A 128     -15.837  -0.867  31.498  1.00  0.00           H  
ATOM   2127  HG1 THR A 128     -14.733   0.936  32.170  1.00  0.00           H  
ATOM   2128 1HG2 THR A 128     -14.539  -2.410  32.913  1.00  0.00           H  
ATOM   2129 2HG2 THR A 128     -14.661  -3.024  31.247  1.00  0.00           H  
ATOM   2130 3HG2 THR A 128     -13.153  -2.265  31.807  1.00  0.00           H  
ATOM   2131  N   GLU A 129     -14.199   1.696  29.165  1.00  0.00           N  
ATOM   2132  CA  GLU A 129     -14.630   3.016  28.652  1.00  0.00           C  
ATOM   2133  C   GLU A 129     -14.928   2.999  27.154  1.00  0.00           C  
ATOM   2134  O   GLU A 129     -15.393   3.987  26.580  1.00  0.00           O  
ATOM   2135  CB  GLU A 129     -13.560   4.071  28.941  1.00  0.00           C  
ATOM   2136  CG  GLU A 129     -13.338   4.353  30.420  1.00  0.00           C  
ATOM   2137  CD  GLU A 129     -12.257   5.368  30.665  1.00  0.00           C  
ATOM   2138  OE1 GLU A 129     -11.673   5.829  29.714  1.00  0.00           O  
ATOM   2139  OE2 GLU A 129     -12.014   5.684  31.807  1.00  0.00           O  
ATOM   2140  H   GLU A 129     -13.212   1.506  29.268  1.00  0.00           H  
ATOM   2141  HA  GLU A 129     -15.510   3.334  29.212  1.00  0.00           H  
ATOM   2142 1HB  GLU A 129     -12.609   3.750  28.515  1.00  0.00           H  
ATOM   2143 2HB  GLU A 129     -13.834   5.009  28.458  1.00  0.00           H  
ATOM   2144 1HG  GLU A 129     -14.268   4.719  30.853  1.00  0.00           H  
ATOM   2145 2HG  GLU A 129     -13.076   3.422  30.921  1.00  0.00           H  
ATOM   2146  N   GLY A 130     -14.577   1.918  26.466  1.00  0.00           N  
ATOM   2147  CA  GLY A 130     -14.721   1.863  25.016  1.00  0.00           C  
ATOM   2148  C   GLY A 130     -13.470   2.200  24.243  1.00  0.00           C  
ATOM   2149  O   GLY A 130     -13.546   2.298  23.024  1.00  0.00           O  
ATOM   2150  H   GLY A 130     -14.203   1.117  26.955  1.00  0.00           H  
ATOM   2151 1HA  GLY A 130     -15.037   0.862  24.720  1.00  0.00           H  
ATOM   2152 2HA  GLY A 130     -15.504   2.552  24.701  1.00  0.00           H  
ATOM   2153  N   ALA A 131     -12.314   2.346  24.893  1.00  0.00           N  
ATOM   2154  CA  ALA A 131     -11.074   2.603  24.151  1.00  0.00           C  
ATOM   2155  C   ALA A 131     -10.382   1.302  23.738  1.00  0.00           C  
ATOM   2156  O   ALA A 131     -10.512   0.249  24.423  1.00  0.00           O  
ATOM   2157  CB  ALA A 131     -10.118   3.460  24.984  1.00  0.00           C  
ATOM   2158  H   ALA A 131     -12.280   2.282  25.901  1.00  0.00           H  
ATOM   2159  HA  ALA A 131     -11.330   3.146  23.241  1.00  0.00           H  
ATOM   2160 1HB  ALA A 131      -9.204   3.640  24.418  1.00  0.00           H  
ATOM   2161 2HB  ALA A 131     -10.594   4.412  25.219  1.00  0.00           H  
ATOM   2162 3HB  ALA A 131      -9.875   2.938  25.909  1.00  0.00           H  
ATOM   2163  N   ILE A 132      -9.646   1.367  22.649  1.00  0.00           N  
ATOM   2164  CA  ILE A 132      -8.778   0.290  22.212  1.00  0.00           C  
ATOM   2165  C   ILE A 132      -7.414   0.912  21.878  1.00  0.00           C  
ATOM   2166  O   ILE A 132      -7.346   1.976  21.231  1.00  0.00           O  
ATOM   2167  CB  ILE A 132      -9.393  -0.504  21.032  1.00  0.00           C  
ATOM   2168  CG1 ILE A 132      -8.537  -1.720  20.668  1.00  0.00           C  
ATOM   2169  CG2 ILE A 132      -9.620   0.423  19.825  1.00  0.00           C  
ATOM   2170  CD1 ILE A 132      -9.304  -2.683  19.732  1.00  0.00           C  
ATOM   2171  H   ILE A 132      -9.697   2.212  22.099  1.00  0.00           H  
ATOM   2172  HA  ILE A 132      -8.636  -0.399  23.044  1.00  0.00           H  
ATOM   2173  HB  ILE A 132     -10.348  -0.929  21.339  1.00  0.00           H  
ATOM   2174 1HG1 ILE A 132      -7.622  -1.387  20.180  1.00  0.00           H  
ATOM   2175 2HG1 ILE A 132      -8.249  -2.247  21.578  1.00  0.00           H  
ATOM   2176 1HG2 ILE A 132     -10.052  -0.148  19.004  1.00  0.00           H  
ATOM   2177 2HG2 ILE A 132     -10.301   1.226  20.105  1.00  0.00           H  
ATOM   2178 3HG2 ILE A 132      -8.667   0.849  19.509  1.00  0.00           H  
ATOM   2179 1HD1 ILE A 132      -8.671  -3.538  19.492  1.00  0.00           H  
ATOM   2180 2HD1 ILE A 132     -10.209  -3.031  20.231  1.00  0.00           H  
ATOM   2181 3HD1 ILE A 132      -9.573  -2.162  18.815  1.00  0.00           H  
ATOM   2182  N   LYS A 133      -6.357   0.208  22.212  1.00  0.00           N  
ATOM   2183  CA  LYS A 133      -5.014   0.754  22.166  1.00  0.00           C  
ATOM   2184  C   LYS A 133      -4.047  -0.281  21.614  1.00  0.00           C  
ATOM   2185  O   LYS A 133      -4.170  -1.499  21.903  1.00  0.00           O  
ATOM   2186  CB  LYS A 133      -4.570   1.213  23.555  1.00  0.00           C  
ATOM   2187  CG  LYS A 133      -5.492   2.237  24.204  1.00  0.00           C  
ATOM   2188  CD  LYS A 133      -4.877   2.807  25.473  1.00  0.00           C  
ATOM   2189  CE  LYS A 133      -5.868   3.687  26.223  1.00  0.00           C  
ATOM   2190  NZ  LYS A 133      -5.195   4.552  27.229  1.00  0.00           N  
ATOM   2191  H   LYS A 133      -6.518  -0.667  22.691  1.00  0.00           H  
ATOM   2192  HA  LYS A 133      -5.018   1.627  21.514  1.00  0.00           H  
ATOM   2193 1HB  LYS A 133      -4.506   0.351  24.221  1.00  0.00           H  
ATOM   2194 2HB  LYS A 133      -3.574   1.652  23.492  1.00  0.00           H  
ATOM   2195 1HG  LYS A 133      -5.680   3.053  23.504  1.00  0.00           H  
ATOM   2196 2HG  LYS A 133      -6.442   1.766  24.451  1.00  0.00           H  
ATOM   2197 1HD  LYS A 133      -4.563   1.991  26.125  1.00  0.00           H  
ATOM   2198 2HD  LYS A 133      -4.000   3.402  25.218  1.00  0.00           H  
ATOM   2199 1HE  LYS A 133      -6.400   4.320  25.515  1.00  0.00           H  
ATOM   2200 2HE  LYS A 133      -6.597   3.058  26.734  1.00  0.00           H  
ATOM   2201 1HZ  LYS A 133      -5.885   5.117  27.704  1.00  0.00           H  
ATOM   2202 2HZ  LYS A 133      -4.713   3.973  27.904  1.00  0.00           H  
ATOM   2203 3HZ  LYS A 133      -4.528   5.153  26.765  1.00  0.00           H  
ATOM   2204  N   LEU A 134      -3.088   0.095  20.849  1.00  0.00           N  
ATOM   2205  CA  LEU A 134      -2.075  -0.746  20.247  1.00  0.00           C  
ATOM   2206  C   LEU A 134      -0.947  -1.013  21.190  1.00  0.00           C  
ATOM   2207  O   LEU A 134      -0.447  -0.085  21.838  1.00  0.00           O  
ATOM   2208  CB  LEU A 134      -1.542  -0.102  18.961  1.00  0.00           C  
ATOM   2209  CG  LEU A 134      -2.577   0.074  17.842  1.00  0.00           C  
ATOM   2210  CD1 LEU A 134      -1.967   0.857  16.687  1.00  0.00           C  
ATOM   2211  CD2 LEU A 134      -3.058  -1.291  17.374  1.00  0.00           C  
ATOM   2212  H   LEU A 134      -3.109   1.079  20.621  1.00  0.00           H  
ATOM   2213  HA  LEU A 134      -2.533  -1.698  19.977  1.00  0.00           H  
ATOM   2214 1HB  LEU A 134      -1.251   0.869  19.357  1.00  0.00           H  
ATOM   2215 2HB  LEU A 134      -0.660  -0.621  18.586  1.00  0.00           H  
ATOM   2216  HG  LEU A 134      -3.431   0.600  18.270  1.00  0.00           H  
ATOM   2217 1HD1 LEU A 134      -2.709   0.978  15.897  1.00  0.00           H  
ATOM   2218 2HD1 LEU A 134      -1.651   1.839  17.039  1.00  0.00           H  
ATOM   2219 3HD1 LEU A 134      -1.106   0.317  16.296  1.00  0.00           H  
ATOM   2220 1HD2 LEU A 134      -3.793  -1.164  16.579  1.00  0.00           H  
ATOM   2221 2HD2 LEU A 134      -2.211  -1.866  16.998  1.00  0.00           H  
ATOM   2222 3HD2 LEU A 134      -3.515  -1.822  18.209  1.00  0.00           H  
ATOM   2223  N   ALA A 135      -0.514  -2.283  21.443  1.00  0.00           N  
ATOM   2224  CA  ALA A 135       0.594  -2.680  22.296  1.00  0.00           C  
ATOM   2225  C   ALA A 135       1.734  -3.282  21.459  1.00  0.00           C  
ATOM   2226  O   ALA A 135       1.490  -3.836  20.394  1.00  0.00           O  
ATOM   2227  CB  ALA A 135       0.133  -3.689  23.346  1.00  0.00           C  
ATOM   2228  H   ALA A 135      -1.097  -2.998  21.032  1.00  0.00           H  
ATOM   2229  HA  ALA A 135       0.964  -1.791  22.805  1.00  0.00           H  
ATOM   2230 1HB  ALA A 135       0.977  -3.973  23.974  1.00  0.00           H  
ATOM   2231 2HB  ALA A 135      -0.646  -3.241  23.964  1.00  0.00           H  
ATOM   2232 3HB  ALA A 135      -0.263  -4.574  22.850  1.00  0.00           H  
ATOM   2233  N   ASP A 136       3.078  -3.222  22.076  1.00  0.00           N  
ATOM   2234  CA  ASP A 136       4.327  -3.675  21.426  1.00  0.00           C  
ATOM   2235  C   ASP A 136       4.674  -2.846  20.213  1.00  0.00           C  
ATOM   2236  O   ASP A 136       5.469  -3.265  19.380  1.00  0.00           O  
ATOM   2237  CB  ASP A 136       4.223  -5.147  21.018  1.00  0.00           C  
ATOM   2238  CG  ASP A 136       4.008  -6.108  22.180  1.00  0.00           C  
ATOM   2239  OD1 ASP A 136       4.767  -6.054  23.118  1.00  0.00           O  
ATOM   2240  OD2 ASP A 136       3.001  -6.775  22.194  1.00  0.00           O  
ATOM   2241  H   ASP A 136       3.089  -2.995  23.060  1.00  0.00           H  
ATOM   2242  HA  ASP A 136       5.152  -3.532  22.124  1.00  0.00           H  
ATOM   2243 1HB  ASP A 136       3.472  -5.333  20.250  1.00  0.00           H  
ATOM   2244 2HB  ASP A 136       5.218  -5.300  20.600  1.00  0.00           H  
ATOM   2245  N   PHE A 137       4.148  -1.526  20.167  1.00  0.00           N  
ATOM   2246  CA  PHE A 137       4.407  -0.811  18.940  1.00  0.00           C  
ATOM   2247  C   PHE A 137       5.904  -0.486  18.876  1.00  0.00           C  
ATOM   2248  O   PHE A 137       6.471   0.119  19.819  1.00  0.00           O  
ATOM   2249  CB  PHE A 137       3.573   0.470  18.869  1.00  0.00           C  
ATOM   2250  CG  PHE A 137       3.220   0.886  17.470  1.00  0.00           C  
ATOM   2251  CD1 PHE A 137       1.921   0.751  16.998  1.00  0.00           C  
ATOM   2252  CD2 PHE A 137       4.183   1.411  16.622  1.00  0.00           C  
ATOM   2253  CE1 PHE A 137       1.595   1.134  15.710  1.00  0.00           C  
ATOM   2254  CE2 PHE A 137       3.859   1.795  15.335  1.00  0.00           C  
ATOM   2255  CZ  PHE A 137       2.563   1.656  14.879  1.00  0.00           C  
ATOM   2256  H   PHE A 137       3.558  -1.101  20.868  1.00  0.00           H  
ATOM   2257  HA  PHE A 137       4.110  -1.442  18.102  1.00  0.00           H  
ATOM   2258 1HB  PHE A 137       2.648   0.333  19.427  1.00  0.00           H  
ATOM   2259 2HB  PHE A 137       4.120   1.286  19.339  1.00  0.00           H  
ATOM   2260  HD1 PHE A 137       1.156   0.340  17.656  1.00  0.00           H  
ATOM   2261  HD2 PHE A 137       5.207   1.521  16.982  1.00  0.00           H  
ATOM   2262  HE1 PHE A 137       0.572   1.023  15.353  1.00  0.00           H  
ATOM   2263  HE2 PHE A 137       4.626   2.207  14.680  1.00  0.00           H  
ATOM   2264  HZ  PHE A 137       2.307   1.957  13.864  1.00  0.00           H  
ATOM   2265  N   GLY A 138       6.548  -0.785  17.718  1.00  0.00           N  
ATOM   2266  CA  GLY A 138       7.937  -0.564  17.516  1.00  0.00           C  
ATOM   2267  C   GLY A 138       8.852  -1.652  18.018  1.00  0.00           C  
ATOM   2268  O   GLY A 138      10.032  -1.623  17.730  1.00  0.00           O  
ATOM   2269  H   GLY A 138       6.001  -1.195  16.973  1.00  0.00           H  
ATOM   2270 1HA  GLY A 138       8.135  -0.438  16.451  1.00  0.00           H  
ATOM   2271 2HA  GLY A 138       8.234   0.361  18.008  1.00  0.00           H  
ATOM   2272  N   LEU A 139       8.304  -2.680  18.781  1.00  0.00           N  
ATOM   2273  CA  LEU A 139       9.384  -3.577  19.209  1.00  0.00           C  
ATOM   2274  C   LEU A 139       9.897  -4.473  18.087  1.00  0.00           C  
ATOM   2275  O   LEU A 139      10.993  -4.993  18.182  1.00  0.00           O  
ATOM   2276  CB  LEU A 139       8.909  -4.440  20.385  1.00  0.00           C  
ATOM   2277  CG  LEU A 139       8.611  -3.672  21.679  1.00  0.00           C  
ATOM   2278  CD1 LEU A 139       8.056  -4.621  22.733  1.00  0.00           C  
ATOM   2279  CD2 LEU A 139       9.881  -2.998  22.175  1.00  0.00           C  
ATOM   2280  H   LEU A 139       7.354  -2.891  19.052  1.00  0.00           H  
ATOM   2281  HA  LEU A 139      10.248  -2.973  19.483  1.00  0.00           H  
ATOM   2282 1HB  LEU A 139       7.985  -4.827  19.958  1.00  0.00           H  
ATOM   2283 2HB  LEU A 139       9.592  -5.266  20.581  1.00  0.00           H  
ATOM   2284  HG  LEU A 139       7.892  -2.890  21.433  1.00  0.00           H  
ATOM   2285 1HD1 LEU A 139       7.847  -4.067  23.648  1.00  0.00           H  
ATOM   2286 2HD1 LEU A 139       7.135  -5.075  22.366  1.00  0.00           H  
ATOM   2287 3HD1 LEU A 139       8.788  -5.401  22.940  1.00  0.00           H  
ATOM   2288 1HD2 LEU A 139       9.667  -2.452  23.095  1.00  0.00           H  
ATOM   2289 2HD2 LEU A 139      10.642  -3.754  22.369  1.00  0.00           H  
ATOM   2290 3HD2 LEU A 139      10.245  -2.304  21.418  1.00  0.00           H  
ATOM   2291  N   ALA A 140       9.119  -4.658  17.015  1.00  0.00           N  
ATOM   2292  CA  ALA A 140       9.568  -5.499  15.901  1.00  0.00           C  
ATOM   2293  C   ALA A 140      10.864  -4.982  15.272  1.00  0.00           C  
ATOM   2294  O   ALA A 140      11.733  -5.756  14.902  1.00  0.00           O  
ATOM   2295  CB  ALA A 140       8.476  -5.638  14.846  1.00  0.00           C  
ATOM   2296  H   ALA A 140       8.212  -4.216  16.964  1.00  0.00           H  
ATOM   2297  HA  ALA A 140       9.798  -6.489  16.295  1.00  0.00           H  
ATOM   2298 1HB  ALA A 140       8.834  -6.267  14.031  1.00  0.00           H  
ATOM   2299 2HB  ALA A 140       7.593  -6.094  15.295  1.00  0.00           H  
ATOM   2300 3HB  ALA A 140       8.218  -4.654  14.458  1.00  0.00           H  
ATOM   2301  N   ARG A 141      11.008  -3.679  15.141  1.00  0.00           N  
ATOM   2302  CA  ARG A 141      12.234  -3.145  14.592  1.00  0.00           C  
ATOM   2303  C   ARG A 141      13.367  -3.208  15.605  1.00  0.00           C  
ATOM   2304  O   ARG A 141      14.539  -3.324  15.233  1.00  0.00           O  
ATOM   2305  CB  ARG A 141      12.033  -1.705  14.145  1.00  0.00           C  
ATOM   2306  CG  ARG A 141      11.696  -0.730  15.262  1.00  0.00           C  
ATOM   2307  CD  ARG A 141      11.561   0.660  14.755  1.00  0.00           C  
ATOM   2308  NE  ARG A 141      11.318   1.608  15.831  1.00  0.00           N  
ATOM   2309  CZ  ARG A 141      11.301   2.947  15.681  1.00  0.00           C  
ATOM   2310  NH1 ARG A 141      11.512   3.479  14.497  1.00  0.00           N  
ATOM   2311  NH2 ARG A 141      11.070   3.726  16.724  1.00  0.00           N  
ATOM   2312  H   ARG A 141      10.274  -3.042  15.419  1.00  0.00           H  
ATOM   2313  HA  ARG A 141      12.522  -3.753  13.734  1.00  0.00           H  
ATOM   2314 1HB  ARG A 141      12.937  -1.346  13.656  1.00  0.00           H  
ATOM   2315 2HB  ARG A 141      11.226  -1.660  13.413  1.00  0.00           H  
ATOM   2316 1HG  ARG A 141      10.752  -1.019  15.725  1.00  0.00           H  
ATOM   2317 2HG  ARG A 141      12.488  -0.746  16.011  1.00  0.00           H  
ATOM   2318 1HD  ARG A 141      12.478   0.952  14.244  1.00  0.00           H  
ATOM   2319 2HD  ARG A 141      10.725   0.714  14.059  1.00  0.00           H  
ATOM   2320  HE  ARG A 141      11.152   1.236  16.756  1.00  0.00           H  
ATOM   2321 1HH1 ARG A 141      11.688   2.884  13.700  1.00  0.00           H  
ATOM   2322 2HH1 ARG A 141      11.499   4.482  14.385  1.00  0.00           H  
ATOM   2323 1HH2 ARG A 141      10.908   3.317  17.634  1.00  0.00           H  
ATOM   2324 2HH2 ARG A 141      11.057   4.728  16.611  1.00  0.00           H  
ATOM   2325  N   ALA A 142      13.036  -3.142  16.890  1.00  0.00           N  
ATOM   2326  CA  ALA A 142      14.089  -3.216  17.902  1.00  0.00           C  
ATOM   2327  C   ALA A 142      14.724  -4.621  17.948  1.00  0.00           C  
ATOM   2328  O   ALA A 142      15.952  -4.766  17.967  1.00  0.00           O  
ATOM   2329  CB  ALA A 142      13.548  -2.806  19.245  1.00  0.00           C  
ATOM   2330  H   ALA A 142      12.075  -3.042  17.185  1.00  0.00           H  
ATOM   2331  HA  ALA A 142      14.884  -2.528  17.615  1.00  0.00           H  
ATOM   2332 1HB  ALA A 142      14.341  -2.865  19.991  1.00  0.00           H  
ATOM   2333 2HB  ALA A 142      13.176  -1.782  19.191  1.00  0.00           H  
ATOM   2334 3HB  ALA A 142      12.734  -3.471  19.528  1.00  0.00           H  
ATOM   2335  N   PHE A 143      13.888  -5.653  17.899  1.00  0.00           N  
ATOM   2336  CA  PHE A 143      14.368  -7.033  18.058  1.00  0.00           C  
ATOM   2337  C   PHE A 143      14.129  -7.997  16.861  1.00  0.00           C  
ATOM   2338  O   PHE A 143      14.656  -9.117  16.858  1.00  0.00           O  
ATOM   2339  CB  PHE A 143      13.717  -7.634  19.306  1.00  0.00           C  
ATOM   2340  CG  PHE A 143      14.019  -6.880  20.570  1.00  0.00           C  
ATOM   2341  CD1 PHE A 143      12.999  -6.295  21.306  1.00  0.00           C  
ATOM   2342  CD2 PHE A 143      15.323  -6.753  21.024  1.00  0.00           C  
ATOM   2343  CE1 PHE A 143      13.276  -5.601  22.469  1.00  0.00           C  
ATOM   2344  CE2 PHE A 143      15.602  -6.061  22.187  1.00  0.00           C  
ATOM   2345  CZ  PHE A 143      14.577  -5.484  22.909  1.00  0.00           C  
ATOM   2346  H   PHE A 143      12.903  -5.488  17.750  1.00  0.00           H  
ATOM   2347  HA  PHE A 143      15.452  -7.012  18.173  1.00  0.00           H  
ATOM   2348 1HB  PHE A 143      12.636  -7.660  19.175  1.00  0.00           H  
ATOM   2349 2HB  PHE A 143      14.055  -8.661  19.434  1.00  0.00           H  
ATOM   2350  HD1 PHE A 143      11.970  -6.389  20.958  1.00  0.00           H  
ATOM   2351  HD2 PHE A 143      16.133  -7.209  20.453  1.00  0.00           H  
ATOM   2352  HE1 PHE A 143      12.465  -5.146  23.037  1.00  0.00           H  
ATOM   2353  HE2 PHE A 143      16.631  -5.970  22.533  1.00  0.00           H  
ATOM   2354  HZ  PHE A 143      14.796  -4.937  23.825  1.00  0.00           H  
ATOM   2355  N   GLY A 144      13.311  -7.611  15.888  1.00  0.00           N  
ATOM   2356  CA  GLY A 144      12.899  -8.505  14.794  1.00  0.00           C  
ATOM   2357  C   GLY A 144      11.694  -9.362  15.184  1.00  0.00           C  
ATOM   2358  O   GLY A 144      11.337  -9.421  16.365  1.00  0.00           O  
ATOM   2359  H   GLY A 144      12.962  -6.664  15.908  1.00  0.00           H  
ATOM   2360 1HA  GLY A 144      12.651  -7.912  13.913  1.00  0.00           H  
ATOM   2361 2HA  GLY A 144      13.731  -9.153  14.520  1.00  0.00           H  
ATOM   2362  N   VAL A 145      11.049  -9.997  14.204  1.00  0.00           N  
ATOM   2363  CA  VAL A 145       9.916 -10.884  14.483  1.00  0.00           C  
ATOM   2364  C   VAL A 145      10.429 -12.303  14.283  1.00  0.00           C  
ATOM   2365  O   VAL A 145      10.767 -12.680  13.162  1.00  0.00           O  
ATOM   2366  CB  VAL A 145       8.705 -10.621  13.568  1.00  0.00           C  
ATOM   2367  CG1 VAL A 145       8.212 -11.921  12.951  1.00  0.00           C  
ATOM   2368  CG2 VAL A 145       7.587  -9.945  14.346  1.00  0.00           C  
ATOM   2369  H   VAL A 145      11.345  -9.864  13.248  1.00  0.00           H  
ATOM   2370  HA  VAL A 145       9.600 -10.728  15.515  1.00  0.00           H  
ATOM   2371  HB  VAL A 145       9.002  -9.933  12.777  1.00  0.00           H  
ATOM   2372 1HG1 VAL A 145       7.356 -11.717  12.307  1.00  0.00           H  
ATOM   2373 2HG1 VAL A 145       9.010 -12.370  12.360  1.00  0.00           H  
ATOM   2374 3HG1 VAL A 145       7.914 -12.610  13.742  1.00  0.00           H  
ATOM   2375 1HG2 VAL A 145       6.739  -9.766  13.684  1.00  0.00           H  
ATOM   2376 2HG2 VAL A 145       7.276 -10.588  15.169  1.00  0.00           H  
ATOM   2377 3HG2 VAL A 145       7.943  -8.994  14.743  1.00  0.00           H  
ATOM   2378  N   PRO A 146      10.519 -13.095  15.371  1.00  0.00           N  
ATOM   2379  CA  PRO A 146      11.046 -14.455  15.231  1.00  0.00           C  
ATOM   2380  C   PRO A 146      10.026 -15.406  14.603  1.00  0.00           C  
ATOM   2381  O   PRO A 146       8.829 -15.106  14.532  1.00  0.00           O  
ATOM   2382  CB  PRO A 146      11.360 -14.847  16.679  1.00  0.00           C  
ATOM   2383  CG  PRO A 146      10.357 -14.097  17.487  1.00  0.00           C  
ATOM   2384  CD  PRO A 146      10.232 -12.769  16.790  1.00  0.00           C  
ATOM   2385  HA  PRO A 146      11.966 -14.426  14.629  1.00  0.00           H  
ATOM   2386 1HB  PRO A 146      11.278 -15.937  16.800  1.00  0.00           H  
ATOM   2387 2HB  PRO A 146      12.397 -14.573  16.925  1.00  0.00           H  
ATOM   2388 1HG  PRO A 146       9.405 -14.650  17.518  1.00  0.00           H  
ATOM   2389 2HG  PRO A 146      10.702 -14.001  18.526  1.00  0.00           H  
ATOM   2390 1HD  PRO A 146       9.210 -12.384  16.914  1.00  0.00           H  
ATOM   2391 2HD  PRO A 146      10.965 -12.064  17.210  1.00  0.00           H  
ATOM   2392  N   VAL A 147      10.472 -16.547  14.215  1.00  0.00           N  
ATOM   2393  CA  VAL A 147       9.535 -17.567  13.783  1.00  0.00           C  
ATOM   2394  C   VAL A 147       8.773 -18.120  15.003  1.00  0.00           C  
ATOM   2395  O   VAL A 147       7.555 -18.356  14.941  1.00  0.00           O  
ATOM   2396  CB  VAL A 147      10.277 -18.708  13.062  1.00  0.00           C  
ATOM   2397  CG1 VAL A 147       9.317 -19.838  12.723  1.00  0.00           C  
ATOM   2398  CG2 VAL A 147      10.947 -18.174  11.805  1.00  0.00           C  
ATOM   2399  H   VAL A 147      11.463 -16.731  14.150  1.00  0.00           H  
ATOM   2400  HA  VAL A 147       8.815 -17.111  13.103  1.00  0.00           H  
ATOM   2401  HB  VAL A 147      11.033 -19.117  13.731  1.00  0.00           H  
ATOM   2402 1HG1 VAL A 147       9.859 -20.635  12.214  1.00  0.00           H  
ATOM   2403 2HG1 VAL A 147       8.876 -20.228  13.641  1.00  0.00           H  
ATOM   2404 3HG1 VAL A 147       8.528 -19.463  12.072  1.00  0.00           H  
ATOM   2405 1HG2 VAL A 147      11.472 -18.986  11.300  1.00  0.00           H  
ATOM   2406 2HG2 VAL A 147      10.192 -17.758  11.138  1.00  0.00           H  
ATOM   2407 3HG2 VAL A 147      11.661 -17.395  12.076  1.00  0.00           H  
ATOM   2408  N   ARG A 148       9.515 -18.364  16.093  1.00  0.00           N  
ATOM   2409  CA  ARG A 148       8.947 -18.894  17.339  1.00  0.00           C  
ATOM   2410  C   ARG A 148       9.225 -17.948  18.480  1.00  0.00           C  
ATOM   2411  O   ARG A 148      10.194 -17.186  18.456  1.00  0.00           O  
ATOM   2412  CB  ARG A 148       9.525 -20.261  17.671  1.00  0.00           C  
ATOM   2413  CG  ARG A 148       9.114 -21.377  16.722  1.00  0.00           C  
ATOM   2414  CD  ARG A 148       9.761 -22.665  17.076  1.00  0.00           C  
ATOM   2415  NE  ARG A 148       9.525 -23.686  16.068  1.00  0.00           N  
ATOM   2416  CZ  ARG A 148       8.480 -24.537  16.070  1.00  0.00           C  
ATOM   2417  NH1 ARG A 148       7.586 -24.477  17.031  1.00  0.00           N  
ATOM   2418  NH2 ARG A 148       8.355 -25.431  15.105  1.00  0.00           N  
ATOM   2419  H   ARG A 148      10.505 -18.171  16.046  1.00  0.00           H  
ATOM   2420  HA  ARG A 148       7.872 -19.011  17.207  1.00  0.00           H  
ATOM   2421 1HB  ARG A 148      10.613 -20.207  17.663  1.00  0.00           H  
ATOM   2422 2HB  ARG A 148       9.219 -20.552  18.675  1.00  0.00           H  
ATOM   2423 1HG  ARG A 148       8.033 -21.511  16.767  1.00  0.00           H  
ATOM   2424 2HG  ARG A 148       9.405 -21.115  15.705  1.00  0.00           H  
ATOM   2425 1HD  ARG A 148      10.836 -22.520  17.169  1.00  0.00           H  
ATOM   2426 2HD  ARG A 148       9.360 -23.025  18.024  1.00  0.00           H  
ATOM   2427  HE  ARG A 148      10.192 -23.762  15.311  1.00  0.00           H  
ATOM   2428 1HH1 ARG A 148       7.681 -23.794  17.769  1.00  0.00           H  
ATOM   2429 2HH1 ARG A 148       6.803 -25.115  17.033  1.00  0.00           H  
ATOM   2430 1HH2 ARG A 148       9.042 -25.477  14.366  1.00  0.00           H  
ATOM   2431 2HH2 ARG A 148       7.572 -26.069  15.107  1.00  0.00           H  
ATOM   2432  N   THR A 149       8.460 -18.030  19.446  1.00  0.00           N  
ATOM   2433  CA  THR A 149       8.590 -17.255  20.666  1.00  0.00           C  
ATOM   2434  C   THR A 149       9.670 -17.805  21.559  1.00  0.00           C  
ATOM   2435  O   THR A 149      10.225 -18.898  21.325  1.00  0.00           O  
ATOM   2436  CB  THR A 149       7.268 -17.212  21.453  1.00  0.00           C  
ATOM   2437  OG1 THR A 149       6.977 -18.515  21.975  1.00  0.00           O  
ATOM   2438  CG2 THR A 149       6.126 -16.763  20.554  1.00  0.00           C  
ATOM   2439  H   THR A 149       7.738 -18.734  19.385  1.00  0.00           H  
ATOM   2440  HA  THR A 149       8.859 -16.232  20.398  1.00  0.00           H  
ATOM   2441  HB  THR A 149       7.372 -16.513  22.283  1.00  0.00           H  
ATOM   2442  HG1 THR A 149       6.175 -18.476  22.503  1.00  0.00           H  
ATOM   2443 1HG2 THR A 149       5.200 -16.738  21.129  1.00  0.00           H  
ATOM   2444 2HG2 THR A 149       6.340 -15.768  20.165  1.00  0.00           H  
ATOM   2445 3HG2 THR A 149       6.021 -17.462  19.725  1.00  0.00           H  
ATOM   2446  N   TYR A 150       9.957 -17.105  22.646  1.00  0.00           N  
ATOM   2447  CA  TYR A 150      10.858 -17.591  23.656  1.00  0.00           C  
ATOM   2448  C   TYR A 150      10.365 -18.910  24.254  1.00  0.00           C  
ATOM   2449  O   TYR A 150      11.143 -19.587  24.891  1.00  0.00           O  
ATOM   2450  CB  TYR A 150      11.038 -16.536  24.749  1.00  0.00           C  
ATOM   2451  CG  TYR A 150       9.843 -16.398  25.666  1.00  0.00           C  
ATOM   2452  CD1 TYR A 150       9.924 -16.832  26.982  1.00  0.00           C  
ATOM   2453  CD2 TYR A 150       8.666 -15.837  25.193  1.00  0.00           C  
ATOM   2454  CE1 TYR A 150       8.833 -16.706  27.819  1.00  0.00           C  
ATOM   2455  CE2 TYR A 150       7.574 -15.711  26.031  1.00  0.00           C  
ATOM   2456  CZ  TYR A 150       7.655 -16.143  27.339  1.00  0.00           C  
ATOM   2457  OH  TYR A 150       6.569 -16.018  28.174  1.00  0.00           O  
ATOM   2458  H   TYR A 150       9.526 -16.200  22.764  1.00  0.00           H  
ATOM   2459  HA  TYR A 150      11.822 -17.796  23.190  1.00  0.00           H  
ATOM   2460 1HB  TYR A 150      11.907 -16.786  25.358  1.00  0.00           H  
ATOM   2461 2HB  TYR A 150      11.228 -15.565  24.291  1.00  0.00           H  
ATOM   2462  HD1 TYR A 150      10.849 -17.273  27.353  1.00  0.00           H  
ATOM   2463  HD2 TYR A 150       8.602 -15.497  24.159  1.00  0.00           H  
ATOM   2464  HE1 TYR A 150       8.897 -17.047  28.852  1.00  0.00           H  
ATOM   2465  HE2 TYR A 150       6.650 -15.271  25.658  1.00  0.00           H  
ATOM   2466  HH  TYR A 150       6.452 -16.832  28.669  1.00  0.00           H  
ATOM   2467  N   THR A 151       9.096 -19.266  24.071  1.00  0.00           N  
ATOM   2468  CA  THR A 151       8.549 -20.546  24.555  1.00  0.00           C  
ATOM   2469  C   THR A 151       8.417 -21.540  23.413  1.00  0.00           C  
ATOM   2470  O   THR A 151       7.823 -22.630  23.580  1.00  0.00           O  
ATOM   2471  CB  THR A 151       7.172 -20.367  25.222  1.00  0.00           C  
ATOM   2472  OG1 THR A 151       6.262 -19.764  24.293  1.00  0.00           O  
ATOM   2473  CG2 THR A 151       7.288 -19.486  26.456  1.00  0.00           C  
ATOM   2474  H   THR A 151       8.490 -18.627  23.578  1.00  0.00           H  
ATOM   2475  HA  THR A 151       9.164 -20.894  25.384  1.00  0.00           H  
ATOM   2476  HB  THR A 151       6.788 -21.345  25.510  1.00  0.00           H  
ATOM   2477  HG1 THR A 151       5.414 -19.625  24.721  1.00  0.00           H  
ATOM   2478 1HG2 THR A 151       6.305 -19.371  26.914  1.00  0.00           H  
ATOM   2479 2HG2 THR A 151       7.970 -19.947  27.170  1.00  0.00           H  
ATOM   2480 3HG2 THR A 151       7.671 -18.507  26.169  1.00  0.00           H  
ATOM   2481  N   HIS A 152       8.908 -21.339  22.151  1.00  0.00           N  
ATOM   2482  CA  HIS A 152       8.794 -22.226  20.948  1.00  0.00           C  
ATOM   2483  C   HIS A 152       7.402 -22.270  20.336  1.00  0.00           C  
ATOM   2484  O   HIS A 152       7.175 -23.075  19.422  1.00  0.00           O  
ATOM   2485  CB  HIS A 152       9.209 -23.659  21.297  1.00  0.00           C  
ATOM   2486  CG  HIS A 152      10.531 -23.749  21.995  1.00  0.00           C  
ATOM   2487  ND1 HIS A 152      11.718 -23.393  21.388  1.00  0.00           N  
ATOM   2488  CD2 HIS A 152      10.853 -24.154  23.245  1.00  0.00           C  
ATOM   2489  CE1 HIS A 152      12.713 -23.576  22.237  1.00  0.00           C  
ATOM   2490  NE2 HIS A 152      12.216 -24.037  23.370  1.00  0.00           N  
ATOM   2491  H   HIS A 152       9.424 -20.473  22.076  1.00  0.00           H  
ATOM   2492  HA  HIS A 152       9.324 -21.774  20.111  1.00  0.00           H  
ATOM   2493 1HB  HIS A 152       8.453 -24.111  21.939  1.00  0.00           H  
ATOM   2494 2HB  HIS A 152       9.263 -24.254  20.386  1.00  0.00           H  
ATOM   2495  HD2 HIS A 152      10.162 -24.508  24.009  1.00  0.00           H  
ATOM   2496  HE1 HIS A 152      13.767 -23.379  22.036  1.00  0.00           H  
ATOM   2497  HE2 HIS A 152      12.747 -24.269  24.198  1.00  0.00           H  
ATOM   2498  N   GLU A 153       6.443 -21.389  20.842  1.00  0.00           N  
ATOM   2499  CA  GLU A 153       5.159 -21.219  20.190  1.00  0.00           C  
ATOM   2500  C   GLU A 153       5.350 -20.566  18.825  1.00  0.00           C  
ATOM   2501  O   GLU A 153       6.099 -19.595  18.676  1.00  0.00           O  
ATOM   2502  CB  GLU A 153       4.218 -20.381  21.059  1.00  0.00           C  
ATOM   2503  CG  GLU A 153       2.819 -20.209  20.485  1.00  0.00           C  
ATOM   2504  CD  GLU A 153       1.942 -19.414  21.412  1.00  0.00           C  
ATOM   2505  OE1 GLU A 153       2.415 -19.013  22.448  1.00  0.00           O  
ATOM   2506  OE2 GLU A 153       0.835 -19.110  21.035  1.00  0.00           O  
ATOM   2507  H   GLU A 153       6.655 -20.837  21.661  1.00  0.00           H  
ATOM   2508  HA  GLU A 153       4.704 -22.201  20.060  1.00  0.00           H  
ATOM   2509 1HB  GLU A 153       4.153 -20.877  22.028  1.00  0.00           H  
ATOM   2510 2HB  GLU A 153       4.683 -19.403  21.181  1.00  0.00           H  
ATOM   2511 1HG  GLU A 153       2.809 -19.752  19.496  1.00  0.00           H  
ATOM   2512 2HG  GLU A 153       2.443 -21.229  20.416  1.00  0.00           H  
ATOM   2513  N   VAL A 154       4.647 -21.096  17.831  1.00  0.00           N  
ATOM   2514  CA  VAL A 154       4.746 -20.548  16.497  1.00  0.00           C  
ATOM   2515  C   VAL A 154       4.054 -19.168  16.435  1.00  0.00           C  
ATOM   2516  O   VAL A 154       2.887 -19.037  16.782  1.00  0.00           O  
ATOM   2517  CB  VAL A 154       4.119 -21.494  15.455  1.00  0.00           C  
ATOM   2518  CG1 VAL A 154       4.150 -20.860  14.073  1.00  0.00           C  
ATOM   2519  CG2 VAL A 154       4.847 -22.830  15.442  1.00  0.00           C  
ATOM   2520  H   VAL A 154       4.038 -21.886  17.995  1.00  0.00           H  
ATOM   2521  HA  VAL A 154       5.801 -20.436  16.246  1.00  0.00           H  
ATOM   2522  HB  VAL A 154       3.087 -21.699  15.738  1.00  0.00           H  
ATOM   2523 1HG1 VAL A 154       3.703 -21.542  13.349  1.00  0.00           H  
ATOM   2524 2HG1 VAL A 154       3.586 -19.927  14.088  1.00  0.00           H  
ATOM   2525 3HG1 VAL A 154       5.182 -20.656  13.788  1.00  0.00           H  
ATOM   2526 1HG2 VAL A 154       4.391 -23.486  14.701  1.00  0.00           H  
ATOM   2527 2HG2 VAL A 154       5.895 -22.670  15.190  1.00  0.00           H  
ATOM   2528 3HG2 VAL A 154       4.777 -23.292  16.427  1.00  0.00           H  
ATOM   2529  N   VAL A 155       4.857 -18.147  15.963  1.00  0.00           N  
ATOM   2530  CA  VAL A 155       4.327 -16.783  15.778  1.00  0.00           C  
ATOM   2531  C   VAL A 155       3.342 -16.806  14.598  1.00  0.00           C  
ATOM   2532  O   VAL A 155       3.671 -17.258  13.510  1.00  0.00           O  
ATOM   2533  CB  VAL A 155       5.439 -15.752  15.510  1.00  0.00           C  
ATOM   2534  CG1 VAL A 155       4.837 -14.388  15.205  1.00  0.00           C  
ATOM   2535  CG2 VAL A 155       6.381 -15.663  16.701  1.00  0.00           C  
ATOM   2536  H   VAL A 155       5.789 -18.361  15.638  1.00  0.00           H  
ATOM   2537  HA  VAL A 155       3.752 -16.511  16.665  1.00  0.00           H  
ATOM   2538  HB  VAL A 155       6.033 -16.085  14.660  1.00  0.00           H  
ATOM   2539 1HG1 VAL A 155       5.638 -13.671  15.018  1.00  0.00           H  
ATOM   2540 2HG1 VAL A 155       4.201 -14.459  14.323  1.00  0.00           H  
ATOM   2541 3HG1 VAL A 155       4.244 -14.053  16.056  1.00  0.00           H  
ATOM   2542 1HG2 VAL A 155       7.161 -14.930  16.494  1.00  0.00           H  
ATOM   2543 2HG2 VAL A 155       5.821 -15.358  17.585  1.00  0.00           H  
ATOM   2544 3HG2 VAL A 155       6.837 -16.637  16.877  1.00  0.00           H  
ATOM   2545  N   THR A 156       2.145 -16.314  14.814  1.00  0.00           N  
ATOM   2546  CA  THR A 156       1.149 -16.393  13.771  1.00  0.00           C  
ATOM   2547  C   THR A 156       1.501 -15.579  12.540  1.00  0.00           C  
ATOM   2548  O   THR A 156       1.938 -14.415  12.658  1.00  0.00           O  
ATOM   2549  CB  THR A 156      -0.223 -15.938  14.302  1.00  0.00           C  
ATOM   2550  OG1 THR A 156      -1.189 -15.988  13.245  1.00  0.00           O  
ATOM   2551  CG2 THR A 156      -0.141 -14.519  14.844  1.00  0.00           C  
ATOM   2552  H   THR A 156       1.902 -15.880  15.694  1.00  0.00           H  
ATOM   2553  HA  THR A 156       1.110 -17.420  13.408  1.00  0.00           H  
ATOM   2554  HB  THR A 156      -0.543 -16.608  15.101  1.00  0.00           H  
ATOM   2555  HG1 THR A 156      -1.871 -16.628  13.465  1.00  0.00           H  
ATOM   2556 1HG2 THR A 156      -1.119 -14.216  15.216  1.00  0.00           H  
ATOM   2557 2HG2 THR A 156       0.584 -14.481  15.656  1.00  0.00           H  
ATOM   2558 3HG2 THR A 156       0.170 -13.844  14.048  1.00  0.00           H  
ATOM   2559  N   LEU A 157       1.206 -16.119  11.380  1.00  0.00           N  
ATOM   2560  CA  LEU A 157       1.405 -15.440  10.098  1.00  0.00           C  
ATOM   2561  C   LEU A 157       0.124 -14.835   9.547  1.00  0.00           C  
ATOM   2562  O   LEU A 157       0.158 -14.244   8.442  1.00  0.00           O  
ATOM   2563  CB  LEU A 157       1.982 -16.422   9.071  1.00  0.00           C  
ATOM   2564  CG  LEU A 157       3.319 -17.073   9.449  1.00  0.00           C  
ATOM   2565  CD1 LEU A 157       3.723 -18.068   8.371  1.00  0.00           C  
ATOM   2566  CD2 LEU A 157       4.377 -15.994   9.623  1.00  0.00           C  
ATOM   2567  H   LEU A 157       0.822 -17.054  11.387  1.00  0.00           H  
ATOM   2568  HA  LEU A 157       2.138 -14.645  10.238  1.00  0.00           H  
ATOM   2569 1HB  LEU A 157       1.260 -17.220   8.910  1.00  0.00           H  
ATOM   2570 2HB  LEU A 157       2.127 -15.895   8.127  1.00  0.00           H  
ATOM   2571  HG  LEU A 157       3.205 -17.622  10.384  1.00  0.00           H  
ATOM   2572 1HD1 LEU A 157       4.674 -18.531   8.640  1.00  0.00           H  
ATOM   2573 2HD1 LEU A 157       2.958 -18.840   8.282  1.00  0.00           H  
ATOM   2574 3HD1 LEU A 157       3.830 -17.550   7.419  1.00  0.00           H  
ATOM   2575 1HD2 LEU A 157       5.328 -16.456   9.893  1.00  0.00           H  
ATOM   2576 2HD2 LEU A 157       4.494 -15.445   8.688  1.00  0.00           H  
ATOM   2577 3HD2 LEU A 157       4.072 -15.307  10.411  1.00  0.00           H  
ATOM   2578  N   TRP A 158      -1.048 -15.038  10.333  1.00  0.00           N  
ATOM   2579  CA  TRP A 158      -2.383 -14.819   9.790  1.00  0.00           C  
ATOM   2580  C   TRP A 158      -2.615 -13.397   9.298  1.00  0.00           C  
ATOM   2581  O   TRP A 158      -3.534 -13.165   8.503  1.00  0.00           O  
ATOM   2582  CB  TRP A 158      -3.433 -15.158  10.850  1.00  0.00           C  
ATOM   2583  CG  TRP A 158      -3.465 -16.610  11.218  1.00  0.00           C  
ATOM   2584  CD1 TRP A 158      -2.605 -17.578  10.793  1.00  0.00           C  
ATOM   2585  CD2 TRP A 158      -4.409 -17.270  12.096  1.00  0.00           C  
ATOM   2586  NE1 TRP A 158      -2.948 -18.790  11.341  1.00  0.00           N  
ATOM   2587  CE2 TRP A 158      -4.048 -18.620  12.142  1.00  0.00           C  
ATOM   2588  CE3 TRP A 158      -5.514 -16.830  12.836  1.00  0.00           C  
ATOM   2589  CZ2 TRP A 158      -4.753 -19.542  12.899  1.00  0.00           C  
ATOM   2590  CZ3 TRP A 158      -6.220 -17.755  13.596  1.00  0.00           C  
ATOM   2591  CH2 TRP A 158      -5.849 -19.076  13.626  1.00  0.00           C  
ATOM   2592  H   TRP A 158      -0.949 -15.327  11.297  1.00  0.00           H  
ATOM   2593  HA  TRP A 158      -2.512 -15.465   8.922  1.00  0.00           H  
ATOM   2594 1HB  TRP A 158      -3.239 -14.579  11.752  1.00  0.00           H  
ATOM   2595 2HB  TRP A 158      -4.421 -14.875  10.486  1.00  0.00           H  
ATOM   2596  HD1 TRP A 158      -1.768 -17.413  10.117  1.00  0.00           H  
ATOM   2597  HE1 TRP A 158      -2.469 -19.663  11.181  1.00  0.00           H  
ATOM   2598  HE3 TRP A 158      -5.811 -15.782  12.817  1.00  0.00           H  
ATOM   2599  HZ2 TRP A 158      -4.474 -20.595  12.937  1.00  0.00           H  
ATOM   2600  HZ3 TRP A 158      -7.080 -17.405  14.168  1.00  0.00           H  
ATOM   2601  HH2 TRP A 158      -6.425 -19.775  14.233  1.00  0.00           H  
ATOM   2602  N   TYR A 159      -1.831 -12.459   9.826  1.00  0.00           N  
ATOM   2603  CA  TYR A 159      -2.018 -11.019   9.521  1.00  0.00           C  
ATOM   2604  C   TYR A 159      -0.804 -10.494   8.820  1.00  0.00           C  
ATOM   2605  O   TYR A 159      -0.656  -9.232   8.743  1.00  0.00           O  
ATOM   2606  CB  TYR A 159      -2.282 -10.203  10.789  1.00  0.00           C  
ATOM   2607  CG  TYR A 159      -3.267 -10.850  11.738  1.00  0.00           C  
ATOM   2608  CD1 TYR A 159      -2.806 -11.605  12.806  1.00  0.00           C  
ATOM   2609  CD2 TYR A 159      -4.630 -10.690  11.539  1.00  0.00           C  
ATOM   2610  CE1 TYR A 159      -3.705 -12.197  13.673  1.00  0.00           C  
ATOM   2611  CE2 TYR A 159      -5.528 -11.281  12.404  1.00  0.00           C  
ATOM   2612  CZ  TYR A 159      -5.070 -12.032  13.469  1.00  0.00           C  
ATOM   2613  OH  TYR A 159      -5.966 -12.621  14.331  1.00  0.00           O  
ATOM   2614  H   TYR A 159      -1.088 -12.737  10.450  1.00  0.00           H  
ATOM   2615  HA  TYR A 159      -2.860 -10.916   8.837  1.00  0.00           H  
ATOM   2616 1HB  TYR A 159      -1.345 -10.048  11.325  1.00  0.00           H  
ATOM   2617 2HB  TYR A 159      -2.669  -9.222  10.515  1.00  0.00           H  
ATOM   2618  HD1 TYR A 159      -1.734 -11.731  12.963  1.00  0.00           H  
ATOM   2619  HD2 TYR A 159      -4.991 -10.099  10.698  1.00  0.00           H  
ATOM   2620  HE1 TYR A 159      -3.343 -12.788  14.513  1.00  0.00           H  
ATOM   2621  HE2 TYR A 159      -6.600 -11.156  12.248  1.00  0.00           H  
ATOM   2622  HH  TYR A 159      -6.856 -12.523  13.983  1.00  0.00           H  
ATOM   2623  N   ARG A 160       0.075 -11.309   8.276  1.00  0.00           N  
ATOM   2624  CA  ARG A 160       1.250 -10.835   7.580  1.00  0.00           C  
ATOM   2625  C   ARG A 160       0.942 -10.400   6.156  1.00  0.00           C  
ATOM   2626  O   ARG A 160       0.256 -11.104   5.401  1.00  0.00           O  
ATOM   2627  CB  ARG A 160       2.374 -11.860   7.615  1.00  0.00           C  
ATOM   2628  CG  ARG A 160       3.040 -12.033   8.971  1.00  0.00           C  
ATOM   2629  CD  ARG A 160       3.947 -10.921   9.354  1.00  0.00           C  
ATOM   2630  NE  ARG A 160       4.719 -11.162  10.563  1.00  0.00           N  
ATOM   2631  CZ  ARG A 160       4.309 -10.848  11.807  1.00  0.00           C  
ATOM   2632  NH1 ARG A 160       3.157 -10.248  12.009  1.00  0.00           N  
ATOM   2633  NH2 ARG A 160       5.108 -11.138  12.819  1.00  0.00           N  
ATOM   2634  H   ARG A 160      -0.085 -12.303   8.352  1.00  0.00           H  
ATOM   2635  HA  ARG A 160       1.645  -9.972   8.116  1.00  0.00           H  
ATOM   2636 1HB  ARG A 160       1.948 -12.811   7.300  1.00  0.00           H  
ATOM   2637 2HB  ARG A 160       3.120 -11.538   6.888  1.00  0.00           H  
ATOM   2638 1HG  ARG A 160       2.263 -12.110   9.732  1.00  0.00           H  
ATOM   2639 2HG  ARG A 160       3.624 -12.954   8.954  1.00  0.00           H  
ATOM   2640 1HD  ARG A 160       4.656 -10.748   8.544  1.00  0.00           H  
ATOM   2641 2HD  ARG A 160       3.355 -10.022   9.518  1.00  0.00           H  
ATOM   2642  HE  ARG A 160       5.634 -11.580  10.671  1.00  0.00           H  
ATOM   2643 1HH1 ARG A 160       2.566 -10.017  11.223  1.00  0.00           H  
ATOM   2644 2HH1 ARG A 160       2.868 -10.020  12.950  1.00  0.00           H  
ATOM   2645 1HH2 ARG A 160       5.998 -11.584  12.645  1.00  0.00           H  
ATOM   2646 2HH2 ARG A 160       4.826 -10.913  13.762  1.00  0.00           H  
ATOM   2647  N   ALA A 161       1.477  -9.238   5.756  1.00  0.00           N  
ATOM   2648  CA  ALA A 161       1.251  -8.681   4.434  1.00  0.00           C  
ATOM   2649  C   ALA A 161       1.905  -9.533   3.334  1.00  0.00           C  
ATOM   2650  O   ALA A 161       3.029 -10.067   3.513  1.00  0.00           O  
ATOM   2651  CB  ALA A 161       1.803  -7.242   4.405  1.00  0.00           C  
ATOM   2652  H   ALA A 161       2.060  -8.734   6.408  1.00  0.00           H  
ATOM   2653  HA  ALA A 161       0.177  -8.667   4.252  1.00  0.00           H  
ATOM   2654 1HB  ALA A 161       1.641  -6.810   3.417  1.00  0.00           H  
ATOM   2655 2HB  ALA A 161       1.289  -6.639   5.153  1.00  0.00           H  
ATOM   2656 3HB  ALA A 161       2.870  -7.257   4.623  1.00  0.00           H  
ATOM   2657  N   PRO A 162       1.291  -9.558   2.155  1.00  0.00           N  
ATOM   2658  CA  PRO A 162       1.890 -10.318   1.054  1.00  0.00           C  
ATOM   2659  C   PRO A 162       3.309  -9.907   0.765  1.00  0.00           C  
ATOM   2660  O   PRO A 162       4.135 -10.738   0.407  1.00  0.00           O  
ATOM   2661  CB  PRO A 162       0.971  -9.990  -0.127  1.00  0.00           C  
ATOM   2662  CG  PRO A 162      -0.360  -9.752   0.500  1.00  0.00           C  
ATOM   2663  CD  PRO A 162      -0.046  -9.036   1.786  1.00  0.00           C  
ATOM   2664  HA  PRO A 162       1.912 -11.385   1.321  1.00  0.00           H  
ATOM   2665 1HB  PRO A 162       1.351  -9.111  -0.668  1.00  0.00           H  
ATOM   2666 2HB  PRO A 162       0.963 -10.828  -0.841  1.00  0.00           H  
ATOM   2667 1HG  PRO A 162      -0.996  -9.157  -0.172  1.00  0.00           H  
ATOM   2668 2HG  PRO A 162      -0.880 -10.708   0.664  1.00  0.00           H  
ATOM   2669 1HD  PRO A 162      -0.019  -7.951   1.605  1.00  0.00           H  
ATOM   2670 2HD  PRO A 162      -0.806  -9.284   2.540  1.00  0.00           H  
ATOM   2671  N   GLU A 163       3.623  -8.605   0.868  1.00  0.00           N  
ATOM   2672  CA  GLU A 163       4.969  -8.174   0.522  1.00  0.00           C  
ATOM   2673  C   GLU A 163       6.015  -8.776   1.459  1.00  0.00           C  
ATOM   2674  O   GLU A 163       7.180  -8.918   1.074  1.00  0.00           O  
ATOM   2675  CB  GLU A 163       5.075  -6.634   0.443  1.00  0.00           C  
ATOM   2676  CG  GLU A 163       4.680  -5.831   1.701  1.00  0.00           C  
ATOM   2677  CD  GLU A 163       3.199  -5.516   1.815  1.00  0.00           C  
ATOM   2678  OE1 GLU A 163       2.368  -6.187   1.157  1.00  0.00           O  
ATOM   2679  OE2 GLU A 163       2.868  -4.576   2.618  1.00  0.00           O  
ATOM   2680  H   GLU A 163       2.951  -7.918   1.178  1.00  0.00           H  
ATOM   2681  HA  GLU A 163       5.222  -8.581  -0.458  1.00  0.00           H  
ATOM   2682 1HB  GLU A 163       6.101  -6.352   0.209  1.00  0.00           H  
ATOM   2683 2HB  GLU A 163       4.442  -6.267  -0.365  1.00  0.00           H  
ATOM   2684 1HG  GLU A 163       4.972  -6.395   2.586  1.00  0.00           H  
ATOM   2685 2HG  GLU A 163       5.230  -4.890   1.705  1.00  0.00           H  
ATOM   2686  N   ILE A 164       5.623  -9.087   2.694  1.00  0.00           N  
ATOM   2687  CA  ILE A 164       6.554  -9.736   3.615  1.00  0.00           C  
ATOM   2688  C   ILE A 164       6.724 -11.229   3.215  1.00  0.00           C  
ATOM   2689  O   ILE A 164       7.842 -11.735   3.170  1.00  0.00           O  
ATOM   2690  CB  ILE A 164       6.058  -9.624   5.069  1.00  0.00           C  
ATOM   2691  CG1 ILE A 164       5.949  -8.155   5.485  1.00  0.00           C  
ATOM   2692  CG2 ILE A 164       6.987 -10.379   6.007  1.00  0.00           C  
ATOM   2693  CD1 ILE A 164       5.187  -7.940   6.773  1.00  0.00           C  
ATOM   2694  H   ILE A 164       4.685  -8.881   3.006  1.00  0.00           H  
ATOM   2695  HA  ILE A 164       7.527  -9.256   3.519  1.00  0.00           H  
ATOM   2696  HB  ILE A 164       5.057 -10.048   5.145  1.00  0.00           H  
ATOM   2697 1HG1 ILE A 164       6.947  -7.736   5.605  1.00  0.00           H  
ATOM   2698 2HG1 ILE A 164       5.450  -7.590   4.697  1.00  0.00           H  
ATOM   2699 1HG2 ILE A 164       6.622 -10.290   7.030  1.00  0.00           H  
ATOM   2700 2HG2 ILE A 164       7.015 -11.430   5.723  1.00  0.00           H  
ATOM   2701 3HG2 ILE A 164       7.990  -9.958   5.942  1.00  0.00           H  
ATOM   2702 1HD1 ILE A 164       5.152  -6.875   7.001  1.00  0.00           H  
ATOM   2703 2HD1 ILE A 164       4.171  -8.321   6.663  1.00  0.00           H  
ATOM   2704 3HD1 ILE A 164       5.687  -8.468   7.583  1.00  0.00           H  
ATOM   2705  N   LEU A 165       5.610 -11.879   2.903  1.00  0.00           N  
ATOM   2706  CA  LEU A 165       5.639 -13.273   2.467  1.00  0.00           C  
ATOM   2707  C   LEU A 165       6.453 -13.417   1.181  1.00  0.00           C  
ATOM   2708  O   LEU A 165       7.065 -14.471   0.969  1.00  0.00           O  
ATOM   2709  CB  LEU A 165       4.213 -13.791   2.244  1.00  0.00           C  
ATOM   2710  CG  LEU A 165       3.353 -13.938   3.506  1.00  0.00           C  
ATOM   2711  CD1 LEU A 165       1.891 -14.095   3.109  1.00  0.00           C  
ATOM   2712  CD2 LEU A 165       3.833 -15.135   4.312  1.00  0.00           C  
ATOM   2713  H   LEU A 165       4.723 -11.402   2.968  1.00  0.00           H  
ATOM   2714  HA  LEU A 165       6.104 -13.871   3.250  1.00  0.00           H  
ATOM   2715 1HB  LEU A 165       3.697 -13.110   1.569  1.00  0.00           H  
ATOM   2716 2HB  LEU A 165       4.269 -14.769   1.766  1.00  0.00           H  
ATOM   2717  HG  LEU A 165       3.439 -13.035   4.111  1.00  0.00           H  
ATOM   2718 1HD1 LEU A 165       1.280 -14.199   4.006  1.00  0.00           H  
ATOM   2719 2HD1 LEU A 165       1.569 -13.216   2.551  1.00  0.00           H  
ATOM   2720 3HD1 LEU A 165       1.777 -14.982   2.488  1.00  0.00           H  
ATOM   2721 1HD2 LEU A 165       3.222 -15.239   5.209  1.00  0.00           H  
ATOM   2722 2HD2 LEU A 165       3.746 -16.039   3.708  1.00  0.00           H  
ATOM   2723 3HD2 LEU A 165       4.875 -14.988   4.597  1.00  0.00           H  
ATOM   2724  N   LEU A 166       6.433 -12.412   0.292  1.00  0.00           N  
ATOM   2725  CA  LEU A 166       7.151 -12.503  -0.970  1.00  0.00           C  
ATOM   2726  C   LEU A 166       8.614 -12.058  -0.852  1.00  0.00           C  
ATOM   2727  O   LEU A 166       9.315 -11.937  -1.866  1.00  0.00           O  
ATOM   2728  CB  LEU A 166       6.417 -11.732  -2.066  1.00  0.00           C  
ATOM   2729  CG  LEU A 166       5.078 -12.367  -2.463  1.00  0.00           C  
ATOM   2730  CD1 LEU A 166       4.297 -11.499  -3.455  1.00  0.00           C  
ATOM   2731  CD2 LEU A 166       5.265 -13.764  -3.062  1.00  0.00           C  
ATOM   2732  H   LEU A 166       5.910 -11.574   0.500  1.00  0.00           H  
ATOM   2733  HA  LEU A 166       7.206 -13.551  -1.262  1.00  0.00           H  
ATOM   2734 1HB  LEU A 166       6.236 -10.717  -1.715  1.00  0.00           H  
ATOM   2735 2HB  LEU A 166       7.059 -11.681  -2.945  1.00  0.00           H  
ATOM   2736  HG  LEU A 166       4.442 -12.455  -1.583  1.00  0.00           H  
ATOM   2737 1HD1 LEU A 166       3.357 -11.990  -3.707  1.00  0.00           H  
ATOM   2738 2HD1 LEU A 166       4.090 -10.528  -3.004  1.00  0.00           H  
ATOM   2739 3HD1 LEU A 166       4.887 -11.361  -4.360  1.00  0.00           H  
ATOM   2740 1HD2 LEU A 166       4.292 -14.179  -3.329  1.00  0.00           H  
ATOM   2741 2HD2 LEU A 166       5.888 -13.698  -3.954  1.00  0.00           H  
ATOM   2742 3HD2 LEU A 166       5.747 -14.412  -2.330  1.00  0.00           H  
ATOM   2743  N   GLY A 167       9.068 -11.823   0.382  1.00  0.00           N  
ATOM   2744  CA  GLY A 167      10.464 -11.548   0.648  1.00  0.00           C  
ATOM   2745  C   GLY A 167      10.935 -10.114   0.464  1.00  0.00           C  
ATOM   2746  O   GLY A 167      12.134  -9.882   0.311  1.00  0.00           O  
ATOM   2747  H   GLY A 167       8.414 -11.839   1.151  1.00  0.00           H  
ATOM   2748 1HA  GLY A 167      10.699 -11.823   1.676  1.00  0.00           H  
ATOM   2749 2HA  GLY A 167      11.086 -12.165   0.000  1.00  0.00           H  
ATOM   2750  N   CYS A 168      10.039  -9.133   0.500  1.00  0.00           N  
ATOM   2751  CA  CYS A 168      10.417  -7.724   0.336  1.00  0.00           C  
ATOM   2752  C   CYS A 168      11.358  -7.329   1.460  1.00  0.00           C  
ATOM   2753  O   CYS A 168      11.068  -7.603   2.609  1.00  0.00           O  
ATOM   2754  CB  CYS A 168       9.190  -6.812   0.350  1.00  0.00           C  
ATOM   2755  SG  CYS A 168       9.552  -5.082  -0.033  1.00  0.00           S  
ATOM   2756  H   CYS A 168       9.068  -9.369   0.644  1.00  0.00           H  
ATOM   2757  HA  CYS A 168      10.899  -7.606  -0.635  1.00  0.00           H  
ATOM   2758 1HB  CYS A 168       8.461  -7.173  -0.375  1.00  0.00           H  
ATOM   2759 2HB  CYS A 168       8.721  -6.849   1.333  1.00  0.00           H  
ATOM   2760  HG  CYS A 168       9.792  -4.710   1.220  1.00  0.00           H  
ATOM   2761  N   LYS A 169      12.450  -6.664   1.129  1.00  0.00           N  
ATOM   2762  CA  LYS A 169      13.432  -6.326   2.158  1.00  0.00           C  
ATOM   2763  C   LYS A 169      13.047  -5.084   2.982  1.00  0.00           C  
ATOM   2764  O   LYS A 169      13.384  -4.921   4.174  1.00  0.00           O  
ATOM   2765  CB  LYS A 169      14.802  -6.114   1.512  1.00  0.00           C  
ATOM   2766  CG  LYS A 169      15.431  -7.378   0.941  1.00  0.00           C  
ATOM   2767  CD  LYS A 169      16.786  -7.086   0.313  1.00  0.00           C  
ATOM   2768  CE  LYS A 169      17.418  -8.349  -0.253  1.00  0.00           C  
ATOM   2769  NZ  LYS A 169      18.726  -8.072  -0.907  1.00  0.00           N  
ATOM   2770  H   LYS A 169      12.620  -6.383   0.175  1.00  0.00           H  
ATOM   2771  HA  LYS A 169      13.431  -7.115   2.910  1.00  0.00           H  
ATOM   2772 1HB  LYS A 169      14.715  -5.389   0.702  1.00  0.00           H  
ATOM   2773 2HB  LYS A 169      15.492  -5.700   2.248  1.00  0.00           H  
ATOM   2774 1HG  LYS A 169      15.560  -8.112   1.737  1.00  0.00           H  
ATOM   2775 2HG  LYS A 169      14.773  -7.802   0.183  1.00  0.00           H  
ATOM   2776 1HD  LYS A 169      16.666  -6.358  -0.491  1.00  0.00           H  
ATOM   2777 2HD  LYS A 169      17.452  -6.664   1.065  1.00  0.00           H  
ATOM   2778 1HE  LYS A 169      17.572  -9.070   0.549  1.00  0.00           H  
ATOM   2779 2HE  LYS A 169      16.747  -8.794  -0.988  1.00  0.00           H  
ATOM   2780 1HZ  LYS A 169      19.111  -8.933  -1.269  1.00  0.00           H  
ATOM   2781 2HZ  LYS A 169      18.592  -7.418  -1.665  1.00  0.00           H  
ATOM   2782 3HZ  LYS A 169      19.364  -7.677  -0.231  1.00  0.00           H  
ATOM   2783  N   TYR A 170      12.294  -4.226   2.344  1.00  0.00           N  
ATOM   2784  CA  TYR A 170      11.973  -2.943   2.967  1.00  0.00           C  
ATOM   2785  C   TYR A 170      10.438  -2.926   3.169  1.00  0.00           C  
ATOM   2786  O   TYR A 170       9.690  -3.438   2.347  1.00  0.00           O  
ATOM   2787  CB  TYR A 170      12.444  -1.767   2.109  1.00  0.00           C  
ATOM   2788  CG  TYR A 170      13.940  -1.733   1.888  1.00  0.00           C  
ATOM   2789  CD1 TYR A 170      14.501  -2.430   0.828  1.00  0.00           C  
ATOM   2790  CD2 TYR A 170      14.751  -1.005   2.746  1.00  0.00           C  
ATOM   2791  CE1 TYR A 170      15.868  -2.399   0.627  1.00  0.00           C  
ATOM   2792  CE2 TYR A 170      16.118  -0.974   2.545  1.00  0.00           C  
ATOM   2793  CZ  TYR A 170      16.676  -1.668   1.491  1.00  0.00           C  
ATOM   2794  OH  TYR A 170      18.037  -1.637   1.290  1.00  0.00           O  
ATOM   2795  H   TYR A 170      11.927  -4.432   1.426  1.00  0.00           H  
ATOM   2796  HA  TYR A 170      12.401  -2.928   3.970  1.00  0.00           H  
ATOM   2797 1HB  TYR A 170      11.957  -1.810   1.133  1.00  0.00           H  
ATOM   2798 2HB  TYR A 170      12.149  -0.830   2.581  1.00  0.00           H  
ATOM   2799  HD1 TYR A 170      13.864  -3.002   0.154  1.00  0.00           H  
ATOM   2800  HD2 TYR A 170      14.311  -0.458   3.580  1.00  0.00           H  
ATOM   2801  HE1 TYR A 170      16.308  -2.947  -0.206  1.00  0.00           H  
ATOM   2802  HE2 TYR A 170      16.755  -0.403   3.220  1.00  0.00           H  
ATOM   2803  HH  TYR A 170      18.446  -1.092   1.966  1.00  0.00           H  
ATOM   2804  N   TYR A 171      10.008  -2.571   4.370  1.00  0.00           N  
ATOM   2805  CA  TYR A 171       8.584  -2.584   4.725  1.00  0.00           C  
ATOM   2806  C   TYR A 171       8.128  -1.168   4.815  1.00  0.00           C  
ATOM   2807  O   TYR A 171       8.846  -0.343   5.374  1.00  0.00           O  
ATOM   2808  CB  TYR A 171       8.338  -3.317   6.082  1.00  0.00           C  
ATOM   2809  CG  TYR A 171       8.826  -4.748   6.093  1.00  0.00           C  
ATOM   2810  CD1 TYR A 171       8.781  -5.523   4.940  1.00  0.00           C  
ATOM   2811  CD2 TYR A 171       9.404  -5.306   7.246  1.00  0.00           C  
ATOM   2812  CE1 TYR A 171       9.247  -6.849   4.939  1.00  0.00           C  
ATOM   2813  CE2 TYR A 171       9.879  -6.616   7.261  1.00  0.00           C  
ATOM   2814  CZ  TYR A 171       9.800  -7.386   6.104  1.00  0.00           C  
ATOM   2815  OH  TYR A 171      10.282  -8.688   6.131  1.00  0.00           O  
ATOM   2816  H   TYR A 171      10.685  -2.282   5.062  1.00  0.00           H  
ATOM   2817  HA  TYR A 171       8.038  -3.118   3.948  1.00  0.00           H  
ATOM   2818 1HB  TYR A 171       8.843  -2.776   6.884  1.00  0.00           H  
ATOM   2819 2HB  TYR A 171       7.273  -3.317   6.308  1.00  0.00           H  
ATOM   2820  HD1 TYR A 171       8.379  -5.105   4.017  1.00  0.00           H  
ATOM   2821  HD2 TYR A 171       9.488  -4.712   8.156  1.00  0.00           H  
ATOM   2822  HE1 TYR A 171       9.203  -7.441   4.025  1.00  0.00           H  
ATOM   2823  HE2 TYR A 171      10.307  -7.030   8.174  1.00  0.00           H  
ATOM   2824  HH  TYR A 171      10.701  -8.855   6.979  1.00  0.00           H  
ATOM   2825  N   SER A 172       6.917  -0.897   4.338  1.00  0.00           N  
ATOM   2826  CA  SER A 172       6.324   0.436   4.541  1.00  0.00           C  
ATOM   2827  C   SER A 172       5.184   0.347   5.549  1.00  0.00           C  
ATOM   2828  O   SER A 172       4.835  -0.730   6.045  1.00  0.00           O  
ATOM   2829  CB  SER A 172       5.813   1.001   3.231  1.00  0.00           C  
ATOM   2830  OG  SER A 172       4.577   0.437   2.888  1.00  0.00           O  
ATOM   2831  H   SER A 172       6.391  -1.597   3.834  1.00  0.00           H  
ATOM   2832  HA  SER A 172       7.092   1.098   4.943  1.00  0.00           H  
ATOM   2833 1HB  SER A 172       5.711   2.083   3.316  1.00  0.00           H  
ATOM   2834 2HB  SER A 172       6.538   0.803   2.442  1.00  0.00           H  
ATOM   2835  HG  SER A 172       4.634   0.222   1.954  1.00  0.00           H  
ATOM   2836  N   THR A 173       4.608   1.495   5.857  1.00  0.00           N  
ATOM   2837  CA  THR A 173       3.476   1.555   6.759  1.00  0.00           C  
ATOM   2838  C   THR A 173       2.286   0.738   6.235  1.00  0.00           C  
ATOM   2839  O   THR A 173       1.393   0.415   7.008  1.00  0.00           O  
ATOM   2840  CB  THR A 173       3.045   3.015   6.991  1.00  0.00           C  
ATOM   2841  OG1 THR A 173       2.732   3.630   5.734  1.00  0.00           O  
ATOM   2842  CG2 THR A 173       4.158   3.799   7.671  1.00  0.00           C  
ATOM   2843  H   THR A 173       4.963   2.351   5.455  1.00  0.00           H  
ATOM   2844  HA  THR A 173       3.769   1.111   7.711  1.00  0.00           H  
ATOM   2845  HB  THR A 173       2.157   3.037   7.622  1.00  0.00           H  
ATOM   2846  HG1 THR A 173       1.879   3.312   5.428  1.00  0.00           H  
ATOM   2847 1HG2 THR A 173       3.836   4.828   7.827  1.00  0.00           H  
ATOM   2848 2HG2 THR A 173       4.391   3.341   8.632  1.00  0.00           H  
ATOM   2849 3HG2 THR A 173       5.046   3.789   7.040  1.00  0.00           H  
ATOM   2850  N   ALA A 174       2.287   0.396   4.945  1.00  0.00           N  
ATOM   2851  CA  ALA A 174       1.212  -0.416   4.387  1.00  0.00           C  
ATOM   2852  C   ALA A 174       1.061  -1.782   5.066  1.00  0.00           C  
ATOM   2853  O   ALA A 174      -0.027  -2.348   5.034  1.00  0.00           O  
ATOM   2854  CB  ALA A 174       1.405  -0.601   2.886  1.00  0.00           C  
ATOM   2855  H   ALA A 174       3.039   0.699   4.343  1.00  0.00           H  
ATOM   2856  HA  ALA A 174       0.270   0.105   4.558  1.00  0.00           H  
ATOM   2857 1HB  ALA A 174       0.593  -1.209   2.487  1.00  0.00           H  
ATOM   2858 2HB  ALA A 174       1.403   0.373   2.397  1.00  0.00           H  
ATOM   2859 3HB  ALA A 174       2.355  -1.098   2.700  1.00  0.00           H  
ATOM   2860  N   VAL A 175       2.141  -2.307   5.661  1.00  0.00           N  
ATOM   2861  CA  VAL A 175       2.015  -3.652   6.258  1.00  0.00           C  
ATOM   2862  C   VAL A 175       1.078  -3.621   7.457  1.00  0.00           C  
ATOM   2863  O   VAL A 175       0.462  -4.627   7.806  1.00  0.00           O  
ATOM   2864  CB  VAL A 175       3.391  -4.182   6.704  1.00  0.00           C  
ATOM   2865  CG1 VAL A 175       4.366  -4.181   5.536  1.00  0.00           C  
ATOM   2866  CG2 VAL A 175       3.924  -3.338   7.852  1.00  0.00           C  
ATOM   2867  H   VAL A 175       3.027  -1.825   5.716  1.00  0.00           H  
ATOM   2868  HA  VAL A 175       1.516  -4.304   5.540  1.00  0.00           H  
ATOM   2869  HB  VAL A 175       3.283  -5.216   7.032  1.00  0.00           H  
ATOM   2870 1HG1 VAL A 175       5.333  -4.559   5.869  1.00  0.00           H  
ATOM   2871 2HG1 VAL A 175       3.982  -4.820   4.741  1.00  0.00           H  
ATOM   2872 3HG1 VAL A 175       4.484  -3.164   5.162  1.00  0.00           H  
ATOM   2873 1HG2 VAL A 175       4.896  -3.719   8.163  1.00  0.00           H  
ATOM   2874 2HG2 VAL A 175       4.026  -2.303   7.526  1.00  0.00           H  
ATOM   2875 3HG2 VAL A 175       3.230  -3.386   8.692  1.00  0.00           H  
ATOM   2876  N   ASP A 176       0.976  -2.456   8.124  1.00  0.00           N  
ATOM   2877  CA  ASP A 176       0.117  -2.325   9.278  1.00  0.00           C  
ATOM   2878  C   ASP A 176      -1.338  -2.183   8.879  1.00  0.00           C  
ATOM   2879  O   ASP A 176      -2.251  -2.648   9.578  1.00  0.00           O  
ATOM   2880  CB  ASP A 176       0.523  -1.149  10.145  1.00  0.00           C  
ATOM   2881  CG  ASP A 176       1.853  -1.336  10.824  1.00  0.00           C  
ATOM   2882  OD1 ASP A 176       2.296  -2.488  11.066  1.00  0.00           O  
ATOM   2883  OD2 ASP A 176       2.442  -0.294  11.231  1.00  0.00           O  
ATOM   2884  H   ASP A 176       1.509  -1.656   7.815  1.00  0.00           H  
ATOM   2885  HA  ASP A 176       0.200  -3.232   9.877  1.00  0.00           H  
ATOM   2886 1HB  ASP A 176       0.573  -0.247   9.535  1.00  0.00           H  
ATOM   2887 2HB  ASP A 176      -0.234  -0.984  10.912  1.00  0.00           H  
ATOM   2888  N   ILE A 177      -1.584  -1.500   7.743  1.00  0.00           N  
ATOM   2889  CA  ILE A 177      -2.950  -1.370   7.231  1.00  0.00           C  
ATOM   2890  C   ILE A 177      -3.491  -2.758   6.829  1.00  0.00           C  
ATOM   2891  O   ILE A 177      -4.645  -3.038   7.072  1.00  0.00           O  
ATOM   2892  CB  ILE A 177      -3.002  -0.414   6.026  1.00  0.00           C  
ATOM   2893  CG1 ILE A 177      -2.626   1.007   6.456  1.00  0.00           C  
ATOM   2894  CG2 ILE A 177      -4.384  -0.433   5.391  1.00  0.00           C  
ATOM   2895  CD1 ILE A 177      -3.553   1.597   7.494  1.00  0.00           C  
ATOM   2896  H   ILE A 177      -0.825  -1.071   7.233  1.00  0.00           H  
ATOM   2897  HA  ILE A 177      -3.589  -1.014   8.038  1.00  0.00           H  
ATOM   2898  HB  ILE A 177      -2.267  -0.723   5.284  1.00  0.00           H  
ATOM   2899 1HG1 ILE A 177      -1.615   1.009   6.862  1.00  0.00           H  
ATOM   2900 2HG1 ILE A 177      -2.629   1.663   5.585  1.00  0.00           H  
ATOM   2901 1HG2 ILE A 177      -4.403   0.249   4.542  1.00  0.00           H  
ATOM   2902 2HG2 ILE A 177      -4.613  -1.442   5.051  1.00  0.00           H  
ATOM   2903 3HG2 ILE A 177      -5.126  -0.119   6.125  1.00  0.00           H  
ATOM   2904 1HD1 ILE A 177      -3.223   2.604   7.747  1.00  0.00           H  
ATOM   2905 2HD1 ILE A 177      -4.568   1.637   7.095  1.00  0.00           H  
ATOM   2906 3HD1 ILE A 177      -3.540   0.975   8.388  1.00  0.00           H  
ATOM   2907  N   TRP A 178      -2.648  -3.567   6.172  1.00  0.00           N  
ATOM   2908  CA  TRP A 178      -3.073  -4.948   5.809  1.00  0.00           C  
ATOM   2909  C   TRP A 178      -3.512  -5.708   7.079  1.00  0.00           C  
ATOM   2910  O   TRP A 178      -4.622  -6.291   7.125  1.00  0.00           O  
ATOM   2911  CB  TRP A 178      -1.939  -5.707   5.116  1.00  0.00           C  
ATOM   2912  CG  TRP A 178      -2.258  -7.146   4.848  1.00  0.00           C  
ATOM   2913  CD1 TRP A 178      -2.098  -8.191   5.708  1.00  0.00           C  
ATOM   2914  CD2 TRP A 178      -2.799  -7.710   3.628  1.00  0.00           C  
ATOM   2915  NE1 TRP A 178      -2.497  -9.361   5.111  1.00  0.00           N  
ATOM   2916  CE2 TRP A 178      -2.931  -9.085   3.838  1.00  0.00           C  
ATOM   2917  CE3 TRP A 178      -3.176  -7.166   2.394  1.00  0.00           C  
ATOM   2918  CZ2 TRP A 178      -3.424  -9.933   2.859  1.00  0.00           C  
ATOM   2919  CZ3 TRP A 178      -3.671  -8.016   1.413  1.00  0.00           C  
ATOM   2920  CH2 TRP A 178      -3.792  -9.364   1.640  1.00  0.00           C  
ATOM   2921  H   TRP A 178      -1.722  -3.255   5.918  1.00  0.00           H  
ATOM   2922  HA  TRP A 178      -3.906  -4.881   5.109  1.00  0.00           H  
ATOM   2923 1HB  TRP A 178      -1.705  -5.225   4.167  1.00  0.00           H  
ATOM   2924 2HB  TRP A 178      -1.042  -5.664   5.734  1.00  0.00           H  
ATOM   2925  HD1 TRP A 178      -1.709  -8.109   6.721  1.00  0.00           H  
ATOM   2926  HE1 TRP A 178      -2.476 -10.276   5.537  1.00  0.00           H  
ATOM   2927  HE3 TRP A 178      -3.084  -6.096   2.209  1.00  0.00           H  
ATOM   2928  HZ2 TRP A 178      -3.527 -11.006   3.020  1.00  0.00           H  
ATOM   2929  HZ3 TRP A 178      -3.962  -7.584   0.454  1.00  0.00           H  
ATOM   2930  HH2 TRP A 178      -4.185 -10.002   0.848  1.00  0.00           H  
ATOM   2931  N   SER A 179      -2.651  -5.720   8.084  1.00  0.00           N  
ATOM   2932  CA  SER A 179      -2.959  -6.481   9.285  1.00  0.00           C  
ATOM   2933  C   SER A 179      -4.255  -6.039   9.897  1.00  0.00           C  
ATOM   2934  O   SER A 179      -5.084  -6.831  10.348  1.00  0.00           O  
ATOM   2935  CB  SER A 179      -1.844  -6.337  10.302  1.00  0.00           C  
ATOM   2936  OG  SER A 179      -0.652  -6.897   9.823  1.00  0.00           O  
ATOM   2937  H   SER A 179      -1.781  -5.210   8.034  1.00  0.00           H  
ATOM   2938  HA  SER A 179      -3.095  -7.527   9.007  1.00  0.00           H  
ATOM   2939 1HB  SER A 179      -1.689  -5.281  10.524  1.00  0.00           H  
ATOM   2940 2HB  SER A 179      -2.133  -6.827  11.230  1.00  0.00           H  
ATOM   2941  HG  SER A 179      -0.887  -7.761   9.476  1.00  0.00           H  
ATOM   2942  N   LEU A 180      -4.434  -4.687   9.966  1.00  0.00           N  
ATOM   2943  CA  LEU A 180      -5.655  -4.166  10.531  1.00  0.00           C  
ATOM   2944  C   LEU A 180      -6.896  -4.532   9.702  1.00  0.00           C  
ATOM   2945  O   LEU A 180      -7.924  -4.906  10.262  1.00  0.00           O  
ATOM   2946  CB  LEU A 180      -5.546  -2.642  10.657  1.00  0.00           C  
ATOM   2947  CG  LEU A 180      -6.748  -1.939  11.301  1.00  0.00           C  
ATOM   2948  CD1 LEU A 180      -6.996  -2.524  12.685  1.00  0.00           C  
ATOM   2949  CD2 LEU A 180      -6.481  -0.444  11.378  1.00  0.00           C  
ATOM   2950  H   LEU A 180      -3.733  -4.042   9.631  1.00  0.00           H  
ATOM   2951  HA  LEU A 180      -5.810  -4.629  11.505  1.00  0.00           H  
ATOM   2952 1HB  LEU A 180      -4.666  -2.404  11.252  1.00  0.00           H  
ATOM   2953 2HB  LEU A 180      -5.410  -2.219   9.661  1.00  0.00           H  
ATOM   2954  HG  LEU A 180      -7.639  -2.118  10.699  1.00  0.00           H  
ATOM   2955 1HD1 LEU A 180      -7.851  -2.025  13.142  1.00  0.00           H  
ATOM   2956 2HD1 LEU A 180      -7.204  -3.590  12.598  1.00  0.00           H  
ATOM   2957 3HD1 LEU A 180      -6.114  -2.374  13.306  1.00  0.00           H  
ATOM   2958 1HD2 LEU A 180      -7.336   0.056  11.836  1.00  0.00           H  
ATOM   2959 2HD2 LEU A 180      -5.590  -0.264  11.981  1.00  0.00           H  
ATOM   2960 3HD2 LEU A 180      -6.325  -0.049  10.374  1.00  0.00           H  
ATOM   2961  N   GLY A 181      -6.785  -4.487   8.360  1.00  0.00           N  
ATOM   2962  CA  GLY A 181      -7.900  -4.886   7.531  1.00  0.00           C  
ATOM   2963  C   GLY A 181      -8.273  -6.372   7.806  1.00  0.00           C  
ATOM   2964  O   GLY A 181      -9.449  -6.727   7.862  1.00  0.00           O  
ATOM   2965  H   GLY A 181      -5.930  -4.177   7.920  1.00  0.00           H  
ATOM   2966 1HA  GLY A 181      -8.754  -4.240   7.735  1.00  0.00           H  
ATOM   2967 2HA  GLY A 181      -7.640  -4.752   6.482  1.00  0.00           H  
ATOM   2968  N   CYS A 182      -7.245  -7.204   8.017  1.00  0.00           N  
ATOM   2969  CA  CYS A 182      -7.507  -8.628   8.303  1.00  0.00           C  
ATOM   2970  C   CYS A 182      -8.204  -8.782   9.646  1.00  0.00           C  
ATOM   2971  O   CYS A 182      -9.155  -9.595   9.806  1.00  0.00           O  
ATOM   2972  CB  CYS A 182      -6.209  -9.435   8.316  1.00  0.00           C  
ATOM   2973  SG  CYS A 182      -5.421  -9.594   6.696  1.00  0.00           S  
ATOM   2974  H   CYS A 182      -6.290  -6.877   7.984  1.00  0.00           H  
ATOM   2975  HA  CYS A 182      -8.149  -9.026   7.517  1.00  0.00           H  
ATOM   2976 1HB  CYS A 182      -5.495  -8.965   8.994  1.00  0.00           H  
ATOM   2977 2HB  CYS A 182      -6.407 -10.438   8.694  1.00  0.00           H  
ATOM   2978  HG  CYS A 182      -5.087  -8.312   6.578  1.00  0.00           H  
ATOM   2979  N   ILE A 183      -7.783  -8.011  10.664  1.00  0.00           N  
ATOM   2980  CA  ILE A 183      -8.418  -8.039  11.963  1.00  0.00           C  
ATOM   2981  C   ILE A 183      -9.862  -7.580  11.910  1.00  0.00           C  
ATOM   2982  O   ILE A 183     -10.761  -8.142  12.540  1.00  0.00           O  
ATOM   2983  CB  ILE A 183      -7.643  -7.161  12.962  1.00  0.00           C  
ATOM   2984  CG1 ILE A 183      -6.277  -7.781  13.269  1.00  0.00           C  
ATOM   2985  CG2 ILE A 183      -8.445  -6.973  14.240  1.00  0.00           C  
ATOM   2986  CD1 ILE A 183      -5.342  -6.859  14.017  1.00  0.00           C  
ATOM   2987  H   ILE A 183      -6.998  -7.394  10.514  1.00  0.00           H  
ATOM   2988  HA  ILE A 183      -8.515  -9.078  12.278  1.00  0.00           H  
ATOM   2989  HB  ILE A 183      -7.452  -6.185  12.517  1.00  0.00           H  
ATOM   2990 1HG1 ILE A 183      -6.413  -8.684  13.863  1.00  0.00           H  
ATOM   2991 2HG1 ILE A 183      -5.792  -8.074  12.337  1.00  0.00           H  
ATOM   2992 1HG2 ILE A 183      -7.882  -6.351  14.935  1.00  0.00           H  
ATOM   2993 2HG2 ILE A 183      -9.393  -6.490  14.007  1.00  0.00           H  
ATOM   2994 3HG2 ILE A 183      -8.636  -7.945  14.696  1.00  0.00           H  
ATOM   2995 1HD1 ILE A 183      -4.395  -7.369  14.197  1.00  0.00           H  
ATOM   2996 2HD1 ILE A 183      -5.163  -5.962  13.423  1.00  0.00           H  
ATOM   2997 3HD1 ILE A 183      -5.790  -6.580  14.969  1.00  0.00           H  
ATOM   2998  N   PHE A 184     -10.095  -6.485  11.154  1.00  0.00           N  
ATOM   2999  CA  PHE A 184     -11.447  -5.972  10.934  1.00  0.00           C  
ATOM   3000  C   PHE A 184     -12.369  -7.045  10.334  1.00  0.00           C  
ATOM   3001  O   PHE A 184     -13.460  -7.285  10.833  1.00  0.00           O  
ATOM   3002  CB  PHE A 184     -11.406  -4.753  10.009  1.00  0.00           C  
ATOM   3003  CG  PHE A 184     -12.764  -4.254   9.605  1.00  0.00           C  
ATOM   3004  CD1 PHE A 184     -13.621  -3.694  10.541  1.00  0.00           C  
ATOM   3005  CD2 PHE A 184     -13.188  -4.343   8.287  1.00  0.00           C  
ATOM   3006  CE1 PHE A 184     -14.870  -3.235  10.169  1.00  0.00           C  
ATOM   3007  CE2 PHE A 184     -14.435  -3.883   7.913  1.00  0.00           C  
ATOM   3008  CZ  PHE A 184     -15.277  -3.329   8.856  1.00  0.00           C  
ATOM   3009  H   PHE A 184      -9.312  -6.007  10.730  1.00  0.00           H  
ATOM   3010  HA  PHE A 184     -11.870  -5.684  11.897  1.00  0.00           H  
ATOM   3011 1HB  PHE A 184     -10.878  -3.939  10.504  1.00  0.00           H  
ATOM   3012 2HB  PHE A 184     -10.852  -5.001   9.105  1.00  0.00           H  
ATOM   3013  HD1 PHE A 184     -13.298  -3.619  11.580  1.00  0.00           H  
ATOM   3014  HD2 PHE A 184     -12.523  -4.782   7.543  1.00  0.00           H  
ATOM   3015  HE1 PHE A 184     -15.533  -2.797  10.916  1.00  0.00           H  
ATOM   3016  HE2 PHE A 184     -14.756  -3.959   6.874  1.00  0.00           H  
ATOM   3017  HZ  PHE A 184     -16.262  -2.968   8.562  1.00  0.00           H  
ATOM   3018  N   ALA A 185     -11.884  -7.714   9.275  1.00  0.00           N  
ATOM   3019  CA  ALA A 185     -12.671  -8.775   8.656  1.00  0.00           C  
ATOM   3020  C   ALA A 185     -13.003  -9.894   9.699  1.00  0.00           C  
ATOM   3021  O   ALA A 185     -14.126 -10.401   9.727  1.00  0.00           O  
ATOM   3022  CB  ALA A 185     -11.894  -9.395   7.508  1.00  0.00           C  
ATOM   3023  H   ALA A 185     -10.974  -7.491   8.897  1.00  0.00           H  
ATOM   3024  HA  ALA A 185     -13.588  -8.333   8.267  1.00  0.00           H  
ATOM   3025 1HB  ALA A 185     -12.489 -10.186   7.052  1.00  0.00           H  
ATOM   3026 2HB  ALA A 185     -11.673  -8.630   6.763  1.00  0.00           H  
ATOM   3027 3HB  ALA A 185     -10.962  -9.814   7.885  1.00  0.00           H  
ATOM   3028  N   GLU A 186     -12.023 -10.237  10.525  1.00  0.00           N  
ATOM   3029  CA  GLU A 186     -12.222 -11.229  11.592  1.00  0.00           C  
ATOM   3030  C   GLU A 186     -13.256 -10.760  12.601  1.00  0.00           C  
ATOM   3031  O   GLU A 186     -14.127 -11.547  13.023  1.00  0.00           O  
ATOM   3032  CB  GLU A 186     -10.901 -11.520  12.309  1.00  0.00           C  
ATOM   3033  CG  GLU A 186     -11.001 -12.565  13.411  1.00  0.00           C  
ATOM   3034  CD  GLU A 186      -9.665 -12.929  13.995  1.00  0.00           C  
ATOM   3035  OE1 GLU A 186      -8.676 -12.408  13.538  1.00  0.00           O  
ATOM   3036  OE2 GLU A 186      -9.632 -13.731  14.899  1.00  0.00           O  
ATOM   3037  H   GLU A 186     -11.117  -9.804  10.418  1.00  0.00           H  
ATOM   3038  HA  GLU A 186     -12.643 -12.133  11.150  1.00  0.00           H  
ATOM   3039 1HB  GLU A 186     -10.163 -11.866  11.586  1.00  0.00           H  
ATOM   3040 2HB  GLU A 186     -10.519 -10.601  12.753  1.00  0.00           H  
ATOM   3041 1HG  GLU A 186     -11.639 -12.179  14.207  1.00  0.00           H  
ATOM   3042 2HG  GLU A 186     -11.473 -13.460  13.008  1.00  0.00           H  
ATOM   3043  N   MET A 187     -13.213  -9.479  13.010  1.00  0.00           N  
ATOM   3044  CA  MET A 187     -14.203  -9.016  13.982  1.00  0.00           C  
ATOM   3045  C   MET A 187     -15.616  -9.119  13.393  1.00  0.00           C  
ATOM   3046  O   MET A 187     -16.566  -9.450  14.098  1.00  0.00           O  
ATOM   3047  CB  MET A 187     -13.899  -7.581  14.409  1.00  0.00           C  
ATOM   3048  CG  MET A 187     -12.622  -7.423  15.222  1.00  0.00           C  
ATOM   3049  SD  MET A 187     -12.104  -5.702  15.377  1.00  0.00           S  
ATOM   3050  CE  MET A 187     -13.275  -5.104  16.592  1.00  0.00           C  
ATOM   3051  H   MET A 187     -12.520  -8.829  12.667  1.00  0.00           H  
ATOM   3052  HA  MET A 187     -14.126  -9.634  14.876  1.00  0.00           H  
ATOM   3053 1HB  MET A 187     -13.813  -6.949  13.526  1.00  0.00           H  
ATOM   3054 2HB  MET A 187     -14.726  -7.196  15.007  1.00  0.00           H  
ATOM   3055 1HG  MET A 187     -12.775  -7.828  16.222  1.00  0.00           H  
ATOM   3056 2HG  MET A 187     -11.817  -7.984  14.748  1.00  0.00           H  
ATOM   3057 1HE  MET A 187     -13.083  -4.050  16.795  1.00  0.00           H  
ATOM   3058 2HE  MET A 187     -14.290  -5.222  16.209  1.00  0.00           H  
ATOM   3059 3HE  MET A 187     -13.167  -5.676  17.514  1.00  0.00           H  
ATOM   3060  N   VAL A 188     -15.770  -8.804  12.093  1.00  0.00           N  
ATOM   3061  CA  VAL A 188     -17.062  -8.851  11.452  1.00  0.00           C  
ATOM   3062  C   VAL A 188     -17.578 -10.298  11.273  1.00  0.00           C  
ATOM   3063  O   VAL A 188     -18.742 -10.582  11.490  1.00  0.00           O  
ATOM   3064  CB  VAL A 188     -16.979  -8.156  10.080  1.00  0.00           C  
ATOM   3065  CG1 VAL A 188     -18.264  -8.372   9.295  1.00  0.00           C  
ATOM   3066  CG2 VAL A 188     -16.702  -6.672  10.267  1.00  0.00           C  
ATOM   3067  H   VAL A 188     -14.962  -8.528  11.553  1.00  0.00           H  
ATOM   3068  HA  VAL A 188     -17.784  -8.340  12.091  1.00  0.00           H  
ATOM   3069  HB  VAL A 188     -16.171  -8.608   9.504  1.00  0.00           H  
ATOM   3070 1HG1 VAL A 188     -18.187  -7.874   8.328  1.00  0.00           H  
ATOM   3071 2HG1 VAL A 188     -18.423  -9.439   9.142  1.00  0.00           H  
ATOM   3072 3HG1 VAL A 188     -19.104  -7.954   9.851  1.00  0.00           H  
ATOM   3073 1HG2 VAL A 188     -16.644  -6.188   9.292  1.00  0.00           H  
ATOM   3074 2HG2 VAL A 188     -17.507  -6.223  10.848  1.00  0.00           H  
ATOM   3075 3HG2 VAL A 188     -15.757  -6.542  10.794  1.00  0.00           H  
ATOM   3076  N   THR A 189     -16.689 -11.181  10.821  1.00  0.00           N  
ATOM   3077  CA  THR A 189     -17.135 -12.535  10.455  1.00  0.00           C  
ATOM   3078  C   THR A 189     -17.033 -13.556  11.591  1.00  0.00           C  
ATOM   3079  O   THR A 189     -17.608 -14.641  11.514  1.00  0.00           O  
ATOM   3080  CB  THR A 189     -16.332 -13.055   9.249  1.00  0.00           C  
ATOM   3081  OG1 THR A 189     -14.950 -13.184   9.610  1.00  0.00           O  
ATOM   3082  CG2 THR A 189     -16.457 -12.099   8.072  1.00  0.00           C  
ATOM   3083  H   THR A 189     -15.713 -10.941  10.725  1.00  0.00           H  
ATOM   3084  HA  THR A 189     -18.184 -12.487  10.164  1.00  0.00           H  
ATOM   3085  HB  THR A 189     -16.709 -14.034   8.955  1.00  0.00           H  
ATOM   3086  HG1 THR A 189     -14.522 -12.327   9.546  1.00  0.00           H  
ATOM   3087 1HG2 THR A 189     -15.884 -12.483   7.229  1.00  0.00           H  
ATOM   3088 2HG2 THR A 189     -17.505 -12.008   7.788  1.00  0.00           H  
ATOM   3089 3HG2 THR A 189     -16.072 -11.120   8.357  1.00  0.00           H  
ATOM   3090  N   ARG A 190     -16.268 -13.221  12.629  1.00  0.00           N  
ATOM   3091  CA  ARG A 190     -15.992 -14.129  13.766  1.00  0.00           C  
ATOM   3092  C   ARG A 190     -15.135 -15.290  13.342  1.00  0.00           C  
ATOM   3093  O   ARG A 190     -15.064 -16.288  14.054  1.00  0.00           O  
ATOM   3094  CB  ARG A 190     -17.282 -14.669  14.366  1.00  0.00           C  
ATOM   3095  CG  ARG A 190     -18.239 -13.608  14.885  1.00  0.00           C  
ATOM   3096  CD  ARG A 190     -19.486 -14.209  15.422  1.00  0.00           C  
ATOM   3097  NE  ARG A 190     -20.380 -14.644  14.360  1.00  0.00           N  
ATOM   3098  CZ  ARG A 190     -21.406 -15.500  14.527  1.00  0.00           C  
ATOM   3099  NH1 ARG A 190     -21.656 -16.004  15.716  1.00  0.00           N  
ATOM   3100  NH2 ARG A 190     -22.162 -15.834  13.496  1.00  0.00           N  
ATOM   3101  H   ARG A 190     -15.861 -12.296  12.629  1.00  0.00           H  
ATOM   3102  HA  ARG A 190     -15.371 -13.600  14.490  1.00  0.00           H  
ATOM   3103 1HB  ARG A 190     -17.813 -15.254  13.617  1.00  0.00           H  
ATOM   3104 2HB  ARG A 190     -17.046 -15.336  15.196  1.00  0.00           H  
ATOM   3105 1HG  ARG A 190     -17.758 -13.044  15.685  1.00  0.00           H  
ATOM   3106 2HG  ARG A 190     -18.506 -12.930  14.073  1.00  0.00           H  
ATOM   3107 1HD  ARG A 190     -19.238 -15.075  16.035  1.00  0.00           H  
ATOM   3108 2HD  ARG A 190     -20.012 -13.473  16.030  1.00  0.00           H  
ATOM   3109  HE  ARG A 190     -20.219 -14.278  13.431  1.00  0.00           H  
ATOM   3110 1HH1 ARG A 190     -21.078 -15.748  16.504  1.00  0.00           H  
ATOM   3111 2HH1 ARG A 190     -22.425 -16.646  15.841  1.00  0.00           H  
ATOM   3112 1HH2 ARG A 190     -21.970 -15.447  12.582  1.00  0.00           H  
ATOM   3113 2HH2 ARG A 190     -22.931 -16.476  13.621  1.00  0.00           H  
ATOM   3114  N   ARG A 191     -14.469 -15.181  12.206  1.00  0.00           N  
ATOM   3115  CA  ARG A 191     -13.548 -16.179  11.762  1.00  0.00           C  
ATOM   3116  C   ARG A 191     -12.298 -15.501  11.209  1.00  0.00           C  
ATOM   3117  O   ARG A 191     -12.360 -14.415  10.634  1.00  0.00           O  
ATOM   3118  CB  ARG A 191     -14.184 -17.061  10.698  1.00  0.00           C  
ATOM   3119  CG  ARG A 191     -15.356 -17.901  11.181  1.00  0.00           C  
ATOM   3120  CD  ARG A 191     -14.916 -18.985  12.096  1.00  0.00           C  
ATOM   3121  NE  ARG A 191     -16.016 -19.857  12.473  1.00  0.00           N  
ATOM   3122  CZ  ARG A 191     -16.849 -19.635  13.508  1.00  0.00           C  
ATOM   3123  NH1 ARG A 191     -16.694 -18.566  14.258  1.00  0.00           N  
ATOM   3124  NH2 ARG A 191     -17.822 -20.491  13.769  1.00  0.00           N  
ATOM   3125  H   ARG A 191     -14.619 -14.361  11.634  1.00  0.00           H  
ATOM   3126  HA  ARG A 191     -13.248 -16.779  12.621  1.00  0.00           H  
ATOM   3127 1HB  ARG A 191     -14.540 -16.441   9.876  1.00  0.00           H  
ATOM   3128 2HB  ARG A 191     -13.435 -17.742  10.294  1.00  0.00           H  
ATOM   3129 1HG  ARG A 191     -16.063 -17.266  11.716  1.00  0.00           H  
ATOM   3130 2HG  ARG A 191     -15.855 -18.357  10.325  1.00  0.00           H  
ATOM   3131 1HD  ARG A 191     -14.154 -19.589  11.604  1.00  0.00           H  
ATOM   3132 2HD  ARG A 191     -14.501 -18.548  13.004  1.00  0.00           H  
ATOM   3133  HE  ARG A 191     -16.166 -20.690  11.919  1.00  0.00           H  
ATOM   3134 1HH1 ARG A 191     -15.951 -17.912  14.058  1.00  0.00           H  
ATOM   3135 2HH1 ARG A 191     -17.319 -18.400  15.034  1.00  0.00           H  
ATOM   3136 1HH2 ARG A 191     -17.940 -21.312  13.192  1.00  0.00           H  
ATOM   3137 2HH2 ARG A 191     -18.445 -20.324  14.545  1.00  0.00           H  
ATOM   3138  N   ALA A 192     -11.136 -16.085  11.449  1.00  0.00           N  
ATOM   3139  CA  ALA A 192      -9.898 -15.551  10.877  1.00  0.00           C  
ATOM   3140  C   ALA A 192     -10.004 -15.480   9.367  1.00  0.00           C  
ATOM   3141  O   ALA A 192     -10.551 -16.384   8.722  1.00  0.00           O  
ATOM   3142  CB  ALA A 192      -8.724 -16.405  11.269  1.00  0.00           C  
ATOM   3143  H   ALA A 192     -11.093 -16.909  12.032  1.00  0.00           H  
ATOM   3144  HA  ALA A 192      -9.749 -14.546  11.271  1.00  0.00           H  
ATOM   3145 1HB  ALA A 192      -7.813 -15.993  10.835  1.00  0.00           H  
ATOM   3146 2HB  ALA A 192      -8.633 -16.421  12.356  1.00  0.00           H  
ATOM   3147 3HB  ALA A 192      -8.873 -17.419  10.903  1.00  0.00           H  
ATOM   3148  N   LEU A 193      -9.502 -14.420   8.772  1.00  0.00           N  
ATOM   3149  CA  LEU A 193      -9.612 -14.211   7.354  1.00  0.00           C  
ATOM   3150  C   LEU A 193      -8.667 -15.177   6.596  1.00  0.00           C  
ATOM   3151  O   LEU A 193      -9.087 -15.851   5.641  1.00  0.00           O  
ATOM   3152  CB  LEU A 193      -9.279 -12.753   7.016  1.00  0.00           C  
ATOM   3153  CG  LEU A 193      -9.388 -12.371   5.535  1.00  0.00           C  
ATOM   3154  CD1 LEU A 193     -10.813 -12.609   5.053  1.00  0.00           C  
ATOM   3155  CD2 LEU A 193      -8.986 -10.915   5.354  1.00  0.00           C  
ATOM   3156  H   LEU A 193      -9.023 -13.732   9.335  1.00  0.00           H  
ATOM   3157  HA  LEU A 193     -10.629 -14.452   7.047  1.00  0.00           H  
ATOM   3158 1HB  LEU A 193      -9.951 -12.104   7.576  1.00  0.00           H  
ATOM   3159 2HB  LEU A 193      -8.258 -12.546   7.337  1.00  0.00           H  
ATOM   3160  HG  LEU A 193      -8.726 -13.007   4.945  1.00  0.00           H  
ATOM   3161 1HD1 LEU A 193     -10.891 -12.338   3.999  1.00  0.00           H  
ATOM   3162 2HD1 LEU A 193     -11.067 -13.662   5.175  1.00  0.00           H  
ATOM   3163 3HD1 LEU A 193     -11.501 -11.998   5.636  1.00  0.00           H  
ATOM   3164 1HD2 LEU A 193      -9.063 -10.644   4.300  1.00  0.00           H  
ATOM   3165 2HD2 LEU A 193      -9.648 -10.279   5.941  1.00  0.00           H  
ATOM   3166 3HD2 LEU A 193      -7.958 -10.777   5.689  1.00  0.00           H  
ATOM   3167  N   PHE A 194      -7.405 -15.209   6.992  1.00  0.00           N  
ATOM   3168  CA  PHE A 194      -6.340 -15.946   6.305  1.00  0.00           C  
ATOM   3169  C   PHE A 194      -5.591 -16.779   7.360  1.00  0.00           C  
ATOM   3170  O   PHE A 194      -4.463 -16.488   7.711  1.00  0.00           O  
ATOM   3171  CB  PHE A 194      -5.348 -15.005   5.622  1.00  0.00           C  
ATOM   3172  CG  PHE A 194      -5.953 -14.068   4.630  1.00  0.00           C  
ATOM   3173  CD1 PHE A 194      -6.755 -14.530   3.583  1.00  0.00           C  
ATOM   3174  CD2 PHE A 194      -5.692 -12.690   4.695  1.00  0.00           C  
ATOM   3175  CE1 PHE A 194      -7.304 -13.675   2.659  1.00  0.00           C  
ATOM   3176  CE2 PHE A 194      -6.193 -11.835   3.725  1.00  0.00           C  
ATOM   3177  CZ  PHE A 194      -7.010 -12.338   2.706  1.00  0.00           C  
ATOM   3178  H   PHE A 194      -7.182 -14.685   7.825  1.00  0.00           H  
ATOM   3179  HA  PHE A 194      -6.793 -16.573   5.536  1.00  0.00           H  
ATOM   3180 1HB  PHE A 194      -4.839 -14.404   6.375  1.00  0.00           H  
ATOM   3181 2HB  PHE A 194      -4.590 -15.590   5.103  1.00  0.00           H  
ATOM   3182  HD1 PHE A 194      -6.953 -15.599   3.494  1.00  0.00           H  
ATOM   3183  HD2 PHE A 194      -5.055 -12.299   5.489  1.00  0.00           H  
ATOM   3184  HE1 PHE A 194      -7.972 -14.061   1.889  1.00  0.00           H  
ATOM   3185  HE2 PHE A 194      -5.951 -10.772   3.755  1.00  0.00           H  
ATOM   3186  HZ  PHE A 194      -7.410 -11.663   1.950  1.00  0.00           H  
ATOM   3187  N   PRO A 195      -6.213 -17.894   7.862  1.00  0.00           N  
ATOM   3188  CA  PRO A 195      -5.580 -18.659   8.938  1.00  0.00           C  
ATOM   3189  C   PRO A 195      -4.498 -19.596   8.431  1.00  0.00           C  
ATOM   3190  O   PRO A 195      -4.642 -20.846   8.513  1.00  0.00           O  
ATOM   3191  CB  PRO A 195      -6.755 -19.440   9.535  1.00  0.00           C  
ATOM   3192  CG  PRO A 195      -7.682 -19.641   8.384  1.00  0.00           C  
ATOM   3193  CD  PRO A 195      -7.598 -18.355   7.607  1.00  0.00           C  
ATOM   3194  HA  PRO A 195      -5.083 -17.965   9.632  1.00  0.00           H  
ATOM   3195 1HB  PRO A 195      -6.398 -20.387   9.965  1.00  0.00           H  
ATOM   3196 2HB  PRO A 195      -7.211 -18.866  10.355  1.00  0.00           H  
ATOM   3197 1HG  PRO A 195      -7.370 -20.515   7.793  1.00  0.00           H  
ATOM   3198 2HG  PRO A 195      -8.699 -19.851   8.748  1.00  0.00           H  
ATOM   3199 1HD  PRO A 195      -7.763 -18.560   6.539  1.00  0.00           H  
ATOM   3200 2HD  PRO A 195      -8.350 -17.647   7.986  1.00  0.00           H  
ATOM   3201  N   GLY A 196      -3.398 -19.068   7.967  1.00  0.00           N  
ATOM   3202  CA  GLY A 196      -2.319 -19.894   7.427  1.00  0.00           C  
ATOM   3203  C   GLY A 196      -1.556 -20.659   8.474  1.00  0.00           C  
ATOM   3204  O   GLY A 196      -1.360 -20.232   9.591  1.00  0.00           O  
ATOM   3205  H   GLY A 196      -3.290 -18.064   7.981  1.00  0.00           H  
ATOM   3206 1HA  GLY A 196      -2.730 -20.608   6.713  1.00  0.00           H  
ATOM   3207 2HA  GLY A 196      -1.617 -19.264   6.883  1.00  0.00           H  
ATOM   3208  N   ASP A 197      -1.079 -21.853   8.065  1.00  0.00           N  
ATOM   3209  CA  ASP A 197      -0.284 -22.682   8.969  1.00  0.00           C  
ATOM   3210  C   ASP A 197       1.180 -22.765   8.589  1.00  0.00           C  
ATOM   3211  O   ASP A 197       1.945 -23.470   9.252  1.00  0.00           O  
ATOM   3212  CB  ASP A 197      -0.862 -24.099   9.025  1.00  0.00           C  
ATOM   3213  CG  ASP A 197      -2.228 -24.155   9.695  1.00  0.00           C  
ATOM   3214  OD1 ASP A 197      -2.387 -23.547  10.727  1.00  0.00           O  
ATOM   3215  OD2 ASP A 197      -3.099 -24.805   9.169  1.00  0.00           O  
ATOM   3216  H   ASP A 197      -1.267 -22.186   7.130  1.00  0.00           H  
ATOM   3217  HA  ASP A 197      -0.238 -22.190   9.941  1.00  0.00           H  
ATOM   3218 1HB  ASP A 197      -0.953 -24.495   8.014  1.00  0.00           H  
ATOM   3219 2HB  ASP A 197      -0.178 -24.749   9.572  1.00  0.00           H  
ATOM   3220  N   SER A 198       1.579 -22.039   7.554  1.00  0.00           N  
ATOM   3221  CA  SER A 198       2.908 -21.998   7.008  1.00  0.00           C  
ATOM   3222  C   SER A 198       2.943 -20.758   6.122  1.00  0.00           C  
ATOM   3223  O   SER A 198       1.889 -20.235   5.754  1.00  0.00           O  
ATOM   3224  CB  SER A 198       3.223 -23.254   6.220  1.00  0.00           C  
ATOM   3225  OG  SER A 198       2.440 -23.330   5.061  1.00  0.00           O  
ATOM   3226  H   SER A 198       0.857 -21.473   7.134  1.00  0.00           H  
ATOM   3227  HA  SER A 198       3.620 -21.955   7.833  1.00  0.00           H  
ATOM   3228 1HB  SER A 198       4.279 -23.260   5.950  1.00  0.00           H  
ATOM   3229 2HB  SER A 198       3.040 -24.129   6.843  1.00  0.00           H  
ATOM   3230  HG  SER A 198       1.871 -24.095   5.175  1.00  0.00           H  
ATOM   3231  N   GLU A 199       4.127 -20.338   5.715  1.00  0.00           N  
ATOM   3232  CA  GLU A 199       4.185 -19.150   4.859  1.00  0.00           C  
ATOM   3233  C   GLU A 199       3.533 -19.392   3.515  1.00  0.00           C  
ATOM   3234  O   GLU A 199       2.815 -18.526   3.007  1.00  0.00           O  
ATOM   3235  CB  GLU A 199       5.636 -18.712   4.649  1.00  0.00           C  
ATOM   3236  CG  GLU A 199       6.287 -18.085   5.874  1.00  0.00           C  
ATOM   3237  CD  GLU A 199       7.726 -17.714   5.647  1.00  0.00           C  
ATOM   3238  OE1 GLU A 199       8.317 -18.235   4.732  1.00  0.00           O  
ATOM   3239  OE2 GLU A 199       8.235 -16.907   6.389  1.00  0.00           O  
ATOM   3240  H   GLU A 199       4.987 -20.802   5.971  1.00  0.00           H  
ATOM   3241  HA  GLU A 199       3.565 -18.372   5.305  1.00  0.00           H  
ATOM   3242 1HB  GLU A 199       6.237 -19.572   4.355  1.00  0.00           H  
ATOM   3243 2HB  GLU A 199       5.683 -17.986   3.837  1.00  0.00           H  
ATOM   3244 1HG  GLU A 199       5.731 -17.188   6.149  1.00  0.00           H  
ATOM   3245 2HG  GLU A 199       6.224 -18.786   6.705  1.00  0.00           H  
ATOM   3246  N   ILE A 200       3.778 -20.557   2.906  1.00  0.00           N  
ATOM   3247  CA  ILE A 200       3.133 -20.818   1.634  1.00  0.00           C  
ATOM   3248  C   ILE A 200       1.639 -21.058   1.794  1.00  0.00           C  
ATOM   3249  O   ILE A 200       0.849 -20.712   0.888  1.00  0.00           O  
ATOM   3250  CB  ILE A 200       3.776 -22.034   0.941  1.00  0.00           C  
ATOM   3251  CG1 ILE A 200       3.423 -22.047  -0.548  1.00  0.00           C  
ATOM   3252  CG2 ILE A 200       3.330 -23.325   1.610  1.00  0.00           C  
ATOM   3253  CD1 ILE A 200       3.971 -20.867  -1.317  1.00  0.00           C  
ATOM   3254  H   ILE A 200       4.392 -21.256   3.299  1.00  0.00           H  
ATOM   3255  HA  ILE A 200       3.181 -19.913   1.030  1.00  0.00           H  
ATOM   3256  HB  ILE A 200       4.861 -21.958   1.007  1.00  0.00           H  
ATOM   3257 1HG1 ILE A 200       3.806 -22.960  -1.004  1.00  0.00           H  
ATOM   3258 2HG1 ILE A 200       2.339 -22.055  -0.665  1.00  0.00           H  
ATOM   3259 1HG2 ILE A 200       3.793 -24.174   1.107  1.00  0.00           H  
ATOM   3260 2HG2 ILE A 200       3.630 -23.315   2.657  1.00  0.00           H  
ATOM   3261 3HG2 ILE A 200       2.245 -23.412   1.544  1.00  0.00           H  
ATOM   3262 1HD1 ILE A 200       3.679 -20.947  -2.364  1.00  0.00           H  
ATOM   3263 2HD1 ILE A 200       3.572 -19.943  -0.898  1.00  0.00           H  
ATOM   3264 3HD1 ILE A 200       5.058 -20.859  -1.244  1.00  0.00           H  
ATOM   3265  N   ASP A 201       1.206 -21.630   2.934  1.00  0.00           N  
ATOM   3266  CA  ASP A 201      -0.215 -21.789   3.151  1.00  0.00           C  
ATOM   3267  C   ASP A 201      -0.850 -20.398   3.353  1.00  0.00           C  
ATOM   3268  O   ASP A 201      -1.940 -20.142   2.856  1.00  0.00           O  
ATOM   3269  CB  ASP A 201      -0.486 -22.672   4.369  1.00  0.00           C  
ATOM   3270  CG  ASP A 201      -1.947 -22.992   4.562  1.00  0.00           C  
ATOM   3271  OD1 ASP A 201      -2.565 -23.562   3.623  1.00  0.00           O  
ATOM   3272  OD2 ASP A 201      -2.482 -22.688   5.649  1.00  0.00           O  
ATOM   3273  H   ASP A 201       1.851 -21.951   3.642  1.00  0.00           H  
ATOM   3274  HA  ASP A 201      -0.647 -22.271   2.273  1.00  0.00           H  
ATOM   3275 1HB  ASP A 201       0.061 -23.610   4.268  1.00  0.00           H  
ATOM   3276 2HB  ASP A 201      -0.121 -22.175   5.268  1.00  0.00           H  
ATOM   3277  N   GLN A 202      -0.177 -19.522   4.111  1.00  0.00           N  
ATOM   3278  CA  GLN A 202      -0.671 -18.154   4.272  1.00  0.00           C  
ATOM   3279  C   GLN A 202      -0.793 -17.453   2.919  1.00  0.00           C  
ATOM   3280  O   GLN A 202      -1.825 -16.842   2.616  1.00  0.00           O  
ATOM   3281  CB  GLN A 202       0.252 -17.355   5.195  1.00  0.00           C  
ATOM   3282  CG  GLN A 202      -0.188 -15.919   5.424  1.00  0.00           C  
ATOM   3283  CD  GLN A 202      -1.427 -15.825   6.294  1.00  0.00           C  
ATOM   3284  OE1 GLN A 202      -1.717 -16.727   7.085  1.00  0.00           O  
ATOM   3285  NE2 GLN A 202      -2.167 -14.731   6.154  1.00  0.00           N  
ATOM   3286  H   GLN A 202       0.676 -19.795   4.577  1.00  0.00           H  
ATOM   3287  HA  GLN A 202      -1.661 -18.196   4.726  1.00  0.00           H  
ATOM   3288 1HB  GLN A 202       0.312 -17.847   6.166  1.00  0.00           H  
ATOM   3289 2HB  GLN A 202       1.258 -17.335   4.776  1.00  0.00           H  
ATOM   3290 1HG  GLN A 202       0.618 -15.377   5.918  1.00  0.00           H  
ATOM   3291 2HG  GLN A 202      -0.412 -15.460   4.461  1.00  0.00           H  
ATOM   3292 1HE2 GLN A 202      -2.996 -14.614   6.701  1.00  0.00           H  
ATOM   3293 2HE2 GLN A 202      -1.895 -14.024   5.500  1.00  0.00           H  
ATOM   3294  N   LEU A 203       0.262 -17.532   2.126  1.00  0.00           N  
ATOM   3295  CA  LEU A 203       0.262 -16.882   0.847  1.00  0.00           C  
ATOM   3296  C   LEU A 203      -0.837 -17.413  -0.070  1.00  0.00           C  
ATOM   3297  O   LEU A 203      -1.528 -16.630  -0.730  1.00  0.00           O  
ATOM   3298  CB  LEU A 203       1.631 -17.065   0.180  1.00  0.00           C  
ATOM   3299  CG  LEU A 203       1.855 -16.263  -1.109  1.00  0.00           C  
ATOM   3300  CD1 LEU A 203       1.859 -14.775  -0.787  1.00  0.00           C  
ATOM   3301  CD2 LEU A 203       3.168 -16.687  -1.749  1.00  0.00           C  
ATOM   3302  H   LEU A 203       1.079 -18.052   2.414  1.00  0.00           H  
ATOM   3303  HA  LEU A 203       0.008 -15.833   0.992  1.00  0.00           H  
ATOM   3304 1HB  LEU A 203       2.404 -16.774   0.889  1.00  0.00           H  
ATOM   3305 2HB  LEU A 203       1.764 -18.120  -0.059  1.00  0.00           H  
ATOM   3306  HG  LEU A 203       1.035 -16.452  -1.802  1.00  0.00           H  
ATOM   3307 1HD1 LEU A 203       2.018 -14.205  -1.703  1.00  0.00           H  
ATOM   3308 2HD1 LEU A 203       0.901 -14.495  -0.349  1.00  0.00           H  
ATOM   3309 3HD1 LEU A 203       2.659 -14.557  -0.081  1.00  0.00           H  
ATOM   3310 1HD2 LEU A 203       3.327 -16.118  -2.665  1.00  0.00           H  
ATOM   3311 2HD2 LEU A 203       3.989 -16.497  -1.057  1.00  0.00           H  
ATOM   3312 3HD2 LEU A 203       3.132 -17.751  -1.984  1.00  0.00           H  
ATOM   3313  N   PHE A 204      -1.011 -18.742  -0.129  1.00  0.00           N  
ATOM   3314  CA  PHE A 204      -2.017 -19.270  -1.025  1.00  0.00           C  
ATOM   3315  C   PHE A 204      -3.453 -18.983  -0.560  1.00  0.00           C  
ATOM   3316  O   PHE A 204      -4.318 -18.714  -1.377  1.00  0.00           O  
ATOM   3317  CB  PHE A 204      -1.782 -20.761  -1.260  1.00  0.00           C  
ATOM   3318  CG  PHE A 204      -0.597 -21.068  -2.192  1.00  0.00           C  
ATOM   3319  CD1 PHE A 204       0.050 -20.070  -2.949  1.00  0.00           C  
ATOM   3320  CD2 PHE A 204      -0.179 -22.381  -2.318  1.00  0.00           C  
ATOM   3321  CE1 PHE A 204       1.109 -20.389  -3.823  1.00  0.00           C  
ATOM   3322  CE2 PHE A 204       0.869 -22.733  -3.214  1.00  0.00           C  
ATOM   3323  CZ  PHE A 204       1.524 -21.724  -3.945  1.00  0.00           C  
ATOM   3324  H   PHE A 204      -0.465 -19.382   0.430  1.00  0.00           H  
ATOM   3325  HA  PHE A 204      -1.939 -18.747  -1.979  1.00  0.00           H  
ATOM   3326 1HB  PHE A 204      -1.599 -21.255  -0.307  1.00  0.00           H  
ATOM   3327 2HB  PHE A 204      -2.676 -21.206  -1.693  1.00  0.00           H  
ATOM   3328  HD1 PHE A 204      -0.277 -19.034  -2.854  1.00  0.00           H  
ATOM   3329  HD2 PHE A 204      -0.692 -23.156  -1.748  1.00  0.00           H  
ATOM   3330  HE1 PHE A 204       1.598 -19.602  -4.396  1.00  0.00           H  
ATOM   3331  HE2 PHE A 204       1.166 -23.774  -3.337  1.00  0.00           H  
ATOM   3332  HZ  PHE A 204       2.352 -21.980  -4.605  1.00  0.00           H  
ATOM   3333  N   ARG A 205      -3.681 -18.966   0.758  1.00  0.00           N  
ATOM   3334  CA  ARG A 205      -5.005 -18.563   1.256  1.00  0.00           C  
ATOM   3335  C   ARG A 205      -5.335 -17.119   0.815  1.00  0.00           C  
ATOM   3336  O   ARG A 205      -6.461 -16.814   0.437  1.00  0.00           O  
ATOM   3337  CB  ARG A 205      -5.059 -18.658   2.773  1.00  0.00           C  
ATOM   3338  CG  ARG A 205      -5.119 -20.075   3.323  1.00  0.00           C  
ATOM   3339  CD  ARG A 205      -5.118 -20.088   4.808  1.00  0.00           C  
ATOM   3340  NE  ARG A 205      -4.901 -21.424   5.339  1.00  0.00           N  
ATOM   3341  CZ  ARG A 205      -5.880 -22.308   5.612  1.00  0.00           C  
ATOM   3342  NH1 ARG A 205      -7.136 -21.983   5.399  1.00  0.00           N  
ATOM   3343  NH2 ARG A 205      -5.579 -23.501   6.092  1.00  0.00           N  
ATOM   3344  H   ARG A 205      -2.964 -19.223   1.420  1.00  0.00           H  
ATOM   3345  HA  ARG A 205      -5.755 -19.223   0.820  1.00  0.00           H  
ATOM   3346 1HB  ARG A 205      -4.180 -18.177   3.200  1.00  0.00           H  
ATOM   3347 2HB  ARG A 205      -5.936 -18.125   3.141  1.00  0.00           H  
ATOM   3348 1HG  ARG A 205      -6.031 -20.561   2.976  1.00  0.00           H  
ATOM   3349 2HG  ARG A 205      -4.253 -20.638   2.974  1.00  0.00           H  
ATOM   3350 1HD  ARG A 205      -4.323 -19.441   5.177  1.00  0.00           H  
ATOM   3351 2HD  ARG A 205      -6.078 -19.728   5.176  1.00  0.00           H  
ATOM   3352  HE  ARG A 205      -3.947 -21.711   5.515  1.00  0.00           H  
ATOM   3353 1HH1 ARG A 205      -7.367 -21.071   5.032  1.00  0.00           H  
ATOM   3354 2HH1 ARG A 205      -7.871 -22.645   5.604  1.00  0.00           H  
ATOM   3355 1HH2 ARG A 205      -4.613 -23.751   6.256  1.00  0.00           H  
ATOM   3356 2HH2 ARG A 205      -6.313 -24.163   6.297  1.00  0.00           H  
ATOM   3357  N   ILE A 206      -4.330 -16.248   0.832  1.00  0.00           N  
ATOM   3358  CA  ILE A 206      -4.561 -14.859   0.382  1.00  0.00           C  
ATOM   3359  C   ILE A 206      -4.906 -14.883  -1.115  1.00  0.00           C  
ATOM   3360  O   ILE A 206      -5.883 -14.248  -1.555  1.00  0.00           O  
ATOM   3361  CB  ILE A 206      -3.330 -13.967   0.626  1.00  0.00           C  
ATOM   3362  CG1 ILE A 206      -3.085 -13.793   2.127  1.00  0.00           C  
ATOM   3363  CG2 ILE A 206      -3.511 -12.615  -0.047  1.00  0.00           C  
ATOM   3364  CD1 ILE A 206      -1.735 -13.201   2.461  1.00  0.00           C  
ATOM   3365  H   ILE A 206      -3.408 -16.516   1.148  1.00  0.00           H  
ATOM   3366  HA  ILE A 206      -5.404 -14.451   0.939  1.00  0.00           H  
ATOM   3367  HB  ILE A 206      -2.444 -14.450   0.216  1.00  0.00           H  
ATOM   3368 1HG1 ILE A 206      -3.855 -13.148   2.549  1.00  0.00           H  
ATOM   3369 2HG1 ILE A 206      -3.164 -14.761   2.623  1.00  0.00           H  
ATOM   3370 1HG2 ILE A 206      -2.633 -11.997   0.136  1.00  0.00           H  
ATOM   3371 2HG2 ILE A 206      -3.638 -12.756  -1.119  1.00  0.00           H  
ATOM   3372 3HG2 ILE A 206      -4.394 -12.121   0.361  1.00  0.00           H  
ATOM   3373 1HD1 ILE A 206      -1.635 -13.110   3.543  1.00  0.00           H  
ATOM   3374 2HD1 ILE A 206      -0.948 -13.851   2.078  1.00  0.00           H  
ATOM   3375 3HD1 ILE A 206      -1.647 -12.216   2.005  1.00  0.00           H  
ATOM   3376  N   PHE A 207      -4.127 -15.632  -1.914  1.00  0.00           N  
ATOM   3377  CA  PHE A 207      -4.392 -15.712  -3.350  1.00  0.00           C  
ATOM   3378  C   PHE A 207      -5.766 -16.290  -3.663  1.00  0.00           C  
ATOM   3379  O   PHE A 207      -6.463 -15.855  -4.570  1.00  0.00           O  
ATOM   3380  CB  PHE A 207      -3.320 -16.563  -4.035  1.00  0.00           C  
ATOM   3381  CG  PHE A 207      -1.947 -15.955  -3.996  1.00  0.00           C  
ATOM   3382  CD1 PHE A 207      -1.741 -14.709  -3.422  1.00  0.00           C  
ATOM   3383  CD2 PHE A 207      -0.860 -16.627  -4.533  1.00  0.00           C  
ATOM   3384  CE1 PHE A 207      -0.478 -14.149  -3.386  1.00  0.00           C  
ATOM   3385  CE2 PHE A 207       0.404 -16.070  -4.497  1.00  0.00           C  
ATOM   3386  CZ  PHE A 207       0.594 -14.829  -3.923  1.00  0.00           C  
ATOM   3387  H   PHE A 207      -3.348 -16.146  -1.527  1.00  0.00           H  
ATOM   3388  HA  PHE A 207      -4.349 -14.705  -3.767  1.00  0.00           H  
ATOM   3389 1HB  PHE A 207      -3.273 -17.541  -3.559  1.00  0.00           H  
ATOM   3390 2HB  PHE A 207      -3.593 -16.720  -5.078  1.00  0.00           H  
ATOM   3391  HD1 PHE A 207      -2.589 -14.172  -2.997  1.00  0.00           H  
ATOM   3392  HD2 PHE A 207      -1.010 -17.607  -4.987  1.00  0.00           H  
ATOM   3393  HE1 PHE A 207      -0.330 -13.169  -2.932  1.00  0.00           H  
ATOM   3394  HE2 PHE A 207       1.250 -16.609  -4.922  1.00  0.00           H  
ATOM   3395  HZ  PHE A 207       1.590 -14.388  -3.895  1.00  0.00           H  
ATOM   3396  N   ARG A 208      -6.165 -17.318  -2.915  1.00  0.00           N  
ATOM   3397  CA  ARG A 208      -7.451 -17.927  -3.189  1.00  0.00           C  
ATOM   3398  C   ARG A 208      -8.627 -16.985  -2.955  1.00  0.00           C  
ATOM   3399  O   ARG A 208      -9.673 -17.116  -3.583  1.00  0.00           O  
ATOM   3400  CB  ARG A 208      -7.629 -19.166  -2.325  1.00  0.00           C  
ATOM   3401  CG  ARG A 208      -6.782 -20.360  -2.735  1.00  0.00           C  
ATOM   3402  CD  ARG A 208      -6.845 -21.451  -1.730  1.00  0.00           C  
ATOM   3403  NE  ARG A 208      -6.061 -22.607  -2.133  1.00  0.00           N  
ATOM   3404  CZ  ARG A 208      -5.731 -23.630  -1.320  1.00  0.00           C  
ATOM   3405  NH1 ARG A 208      -6.123 -23.624  -0.065  1.00  0.00           N  
ATOM   3406  NH2 ARG A 208      -5.013 -24.638  -1.784  1.00  0.00           N  
ATOM   3407  H   ARG A 208      -5.597 -17.683  -2.164  1.00  0.00           H  
ATOM   3408  HA  ARG A 208      -7.490 -18.193  -4.246  1.00  0.00           H  
ATOM   3409 1HB  ARG A 208      -7.383 -18.927  -1.291  1.00  0.00           H  
ATOM   3410 2HB  ARG A 208      -8.673 -19.479  -2.348  1.00  0.00           H  
ATOM   3411 1HG  ARG A 208      -7.140 -20.750  -3.688  1.00  0.00           H  
ATOM   3412 2HG  ARG A 208      -5.741 -20.049  -2.839  1.00  0.00           H  
ATOM   3413 1HD  ARG A 208      -6.457 -21.091  -0.778  1.00  0.00           H  
ATOM   3414 2HD  ARG A 208      -7.880 -21.768  -1.602  1.00  0.00           H  
ATOM   3415  HE  ARG A 208      -5.741 -22.647  -3.092  1.00  0.00           H  
ATOM   3416 1HH1 ARG A 208      -6.672 -22.854   0.289  1.00  0.00           H  
ATOM   3417 2HH1 ARG A 208      -5.876 -24.391   0.544  1.00  0.00           H  
ATOM   3418 1HH2 ARG A 208      -4.712 -24.642  -2.749  1.00  0.00           H  
ATOM   3419 2HH2 ARG A 208      -4.766 -25.403  -1.175  1.00  0.00           H  
ATOM   3420  N   THR A 209      -8.467 -16.028  -2.049  1.00  0.00           N  
ATOM   3421  CA  THR A 209      -9.537 -15.056  -1.769  1.00  0.00           C  
ATOM   3422  C   THR A 209      -9.435 -13.846  -2.705  1.00  0.00           C  
ATOM   3423  O   THR A 209     -10.445 -13.427  -3.287  1.00  0.00           O  
ATOM   3424  CB  THR A 209      -9.492 -14.582  -0.305  1.00  0.00           C  
ATOM   3425  OG1 THR A 209      -9.632 -15.710   0.569  1.00  0.00           O  
ATOM   3426  CG2 THR A 209     -10.613 -13.591  -0.031  1.00  0.00           C  
ATOM   3427  H   THR A 209      -7.597 -15.962  -1.540  1.00  0.00           H  
ATOM   3428  HA  THR A 209     -10.498 -15.540  -1.945  1.00  0.00           H  
ATOM   3429  HB  THR A 209      -8.534 -14.103  -0.107  1.00  0.00           H  
ATOM   3430  HG1 THR A 209      -8.776 -16.126   0.693  1.00  0.00           H  
ATOM   3431 1HG2 THR A 209     -10.565 -13.267   1.009  1.00  0.00           H  
ATOM   3432 2HG2 THR A 209     -10.502 -12.727  -0.686  1.00  0.00           H  
ATOM   3433 3HG2 THR A 209     -11.574 -14.068  -0.218  1.00  0.00           H  
ATOM   3434  N   LEU A 210      -8.241 -13.267  -2.823  1.00  0.00           N  
ATOM   3435  CA  LEU A 210      -8.083 -11.991  -3.541  1.00  0.00           C  
ATOM   3436  C   LEU A 210      -7.580 -12.165  -4.955  1.00  0.00           C  
ATOM   3437  O   LEU A 210      -7.506 -11.191  -5.710  1.00  0.00           O  
ATOM   3438  CB  LEU A 210      -7.157 -11.102  -2.730  1.00  0.00           C  
ATOM   3439  CG  LEU A 210      -7.648 -10.748  -1.316  1.00  0.00           C  
ATOM   3440  CD1 LEU A 210      -6.633  -9.915  -0.580  1.00  0.00           C  
ATOM   3441  CD2 LEU A 210      -9.019 -10.062  -1.323  1.00  0.00           C  
ATOM   3442  H   LEU A 210      -7.428 -13.706  -2.415  1.00  0.00           H  
ATOM   3443  HA  LEU A 210      -9.061 -11.520  -3.629  1.00  0.00           H  
ATOM   3444 1HB  LEU A 210      -6.194 -11.601  -2.633  1.00  0.00           H  
ATOM   3445 2HB  LEU A 210      -7.006 -10.170  -3.274  1.00  0.00           H  
ATOM   3446  HG  LEU A 210      -7.732 -11.658  -0.721  1.00  0.00           H  
ATOM   3447 1HD1 LEU A 210      -7.008  -9.681   0.417  1.00  0.00           H  
ATOM   3448 2HD1 LEU A 210      -5.699 -10.471  -0.494  1.00  0.00           H  
ATOM   3449 3HD1 LEU A 210      -6.456  -8.990  -1.127  1.00  0.00           H  
ATOM   3450 1HD2 LEU A 210      -9.318  -9.835  -0.300  1.00  0.00           H  
ATOM   3451 2HD2 LEU A 210      -8.959  -9.137  -1.898  1.00  0.00           H  
ATOM   3452 3HD2 LEU A 210      -9.755 -10.725  -1.778  1.00  0.00           H  
ATOM   3453  N   GLY A 211      -7.267 -13.410  -5.334  1.00  0.00           N  
ATOM   3454  CA  GLY A 211      -6.737 -13.750  -6.642  1.00  0.00           C  
ATOM   3455  C   GLY A 211      -5.230 -13.758  -6.645  1.00  0.00           C  
ATOM   3456  O   GLY A 211      -4.608 -12.963  -5.945  1.00  0.00           O  
ATOM   3457  H   GLY A 211      -7.415 -14.144  -4.657  1.00  0.00           H  
ATOM   3458 1HA  GLY A 211      -7.106 -14.731  -6.941  1.00  0.00           H  
ATOM   3459 2HA  GLY A 211      -7.098 -13.033  -7.379  1.00  0.00           H  
ATOM   3460  N   THR A 212      -4.593 -14.589  -7.466  1.00  0.00           N  
ATOM   3461  CA  THR A 212      -3.130 -14.564  -7.491  1.00  0.00           C  
ATOM   3462  C   THR A 212      -2.674 -13.258  -8.141  1.00  0.00           C  
ATOM   3463  O   THR A 212      -3.127 -12.906  -9.221  1.00  0.00           O  
ATOM   3464  CB  THR A 212      -2.551 -15.770  -8.253  1.00  0.00           C  
ATOM   3465  OG1 THR A 212      -3.036 -16.986  -7.669  1.00  0.00           O  
ATOM   3466  CG2 THR A 212      -1.031 -15.756  -8.196  1.00  0.00           C  
ATOM   3467  H   THR A 212      -5.084 -15.233  -8.069  1.00  0.00           H  
ATOM   3468  HA  THR A 212      -2.766 -14.606  -6.464  1.00  0.00           H  
ATOM   3469  HB  THR A 212      -2.870 -15.731  -9.294  1.00  0.00           H  
ATOM   3470  HG1 THR A 212      -2.473 -17.716  -7.937  1.00  0.00           H  
ATOM   3471 1HG2 THR A 212      -0.639 -16.616  -8.740  1.00  0.00           H  
ATOM   3472 2HG2 THR A 212      -0.658 -14.838  -8.650  1.00  0.00           H  
ATOM   3473 3HG2 THR A 212      -0.705 -15.806  -7.158  1.00  0.00           H  
ATOM   3474  N   PRO A 213      -1.788 -12.503  -7.476  1.00  0.00           N  
ATOM   3475  CA  PRO A 213      -1.434 -11.182  -8.050  1.00  0.00           C  
ATOM   3476  C   PRO A 213      -0.588 -11.359  -9.284  1.00  0.00           C  
ATOM   3477  O   PRO A 213       0.082 -12.382  -9.453  1.00  0.00           O  
ATOM   3478  CB  PRO A 213      -0.625 -10.526  -6.924  1.00  0.00           C  
ATOM   3479  CG  PRO A 213      -0.071 -11.689  -6.143  1.00  0.00           C  
ATOM   3480  CD  PRO A 213      -1.179 -12.721  -6.171  1.00  0.00           C  
ATOM   3481  HA  PRO A 213      -2.356 -10.618  -8.255  1.00  0.00           H  
ATOM   3482 1HB  PRO A 213       0.160  -9.884  -7.350  1.00  0.00           H  
ATOM   3483 2HB  PRO A 213      -1.278  -9.878  -6.321  1.00  0.00           H  
ATOM   3484 1HG  PRO A 213       0.857 -12.051  -6.609  1.00  0.00           H  
ATOM   3485 2HG  PRO A 213       0.188 -11.372  -5.123  1.00  0.00           H  
ATOM   3486 1HD  PRO A 213      -0.745 -13.728  -6.090  1.00  0.00           H  
ATOM   3487 2HD  PRO A 213      -1.878 -12.531  -5.342  1.00  0.00           H  
ATOM   3488  N   ASP A 214      -0.630 -10.365 -10.153  1.00  0.00           N  
ATOM   3489  CA  ASP A 214       0.172 -10.335 -11.359  1.00  0.00           C  
ATOM   3490  C   ASP A 214       0.626  -8.928 -11.605  1.00  0.00           C  
ATOM   3491  O   ASP A 214       0.405  -8.040 -10.759  1.00  0.00           O  
ATOM   3492  CB  ASP A 214      -0.596 -10.907 -12.561  1.00  0.00           C  
ATOM   3493  CG  ASP A 214      -1.873 -10.130 -12.880  1.00  0.00           C  
ATOM   3494  OD1 ASP A 214      -2.040  -8.977 -12.446  1.00  0.00           O  
ATOM   3495  OD2 ASP A 214      -2.728 -10.679 -13.612  1.00  0.00           O  
ATOM   3496  H   ASP A 214      -1.255  -9.595  -9.958  1.00  0.00           H  
ATOM   3497  HA  ASP A 214       1.059 -10.948 -11.200  1.00  0.00           H  
ATOM   3498 1HB  ASP A 214       0.046 -10.896 -13.442  1.00  0.00           H  
ATOM   3499 2HB  ASP A 214      -0.862 -11.946 -12.362  1.00  0.00           H  
ATOM   3500  N   GLU A 215       1.301  -8.706 -12.724  1.00  0.00           N  
ATOM   3501  CA  GLU A 215       1.837  -7.393 -13.005  1.00  0.00           C  
ATOM   3502  C   GLU A 215       0.748  -6.345 -13.210  1.00  0.00           C  
ATOM   3503  O   GLU A 215       1.011  -5.170 -12.985  1.00  0.00           O  
ATOM   3504  CB  GLU A 215       2.714  -7.450 -14.245  1.00  0.00           C  
ATOM   3505  CG  GLU A 215       4.048  -8.173 -14.036  1.00  0.00           C  
ATOM   3506  CD  GLU A 215       4.965  -7.461 -13.033  1.00  0.00           C  
ATOM   3507  OE1 GLU A 215       5.168  -6.230 -13.181  1.00  0.00           O  
ATOM   3508  OE2 GLU A 215       5.488  -8.106 -12.088  1.00  0.00           O  
ATOM   3509  H   GLU A 215       1.449  -9.450 -13.391  1.00  0.00           H  
ATOM   3510  HA  GLU A 215       2.443  -7.078 -12.155  1.00  0.00           H  
ATOM   3511 1HB  GLU A 215       2.178  -7.958 -15.047  1.00  0.00           H  
ATOM   3512 2HB  GLU A 215       2.930  -6.437 -14.585  1.00  0.00           H  
ATOM   3513 1HG  GLU A 215       3.850  -9.182 -13.676  1.00  0.00           H  
ATOM   3514 2HG  GLU A 215       4.560  -8.253 -14.994  1.00  0.00           H  
ATOM   3515  N   VAL A 216      -0.472  -6.737 -13.582  1.00  0.00           N  
ATOM   3516  CA  VAL A 216      -1.549  -5.775 -13.822  1.00  0.00           C  
ATOM   3517  C   VAL A 216      -2.004  -5.149 -12.509  1.00  0.00           C  
ATOM   3518  O   VAL A 216      -2.114  -3.925 -12.394  1.00  0.00           O  
ATOM   3519  CB  VAL A 216      -2.748  -6.460 -14.504  1.00  0.00           C  
ATOM   3520  CG1 VAL A 216      -3.921  -5.498 -14.614  1.00  0.00           C  
ATOM   3521  CG2 VAL A 216      -2.339  -6.971 -15.877  1.00  0.00           C  
ATOM   3522  H   VAL A 216      -0.657  -7.723 -13.702  1.00  0.00           H  
ATOM   3523  HA  VAL A 216      -1.164  -4.974 -14.454  1.00  0.00           H  
ATOM   3524  HB  VAL A 216      -3.076  -7.297 -13.887  1.00  0.00           H  
ATOM   3525 1HG1 VAL A 216      -4.759  -5.999 -15.099  1.00  0.00           H  
ATOM   3526 2HG1 VAL A 216      -4.220  -5.173 -13.618  1.00  0.00           H  
ATOM   3527 3HG1 VAL A 216      -3.626  -4.631 -15.206  1.00  0.00           H  
ATOM   3528 1HG2 VAL A 216      -3.190  -7.456 -16.354  1.00  0.00           H  
ATOM   3529 2HG2 VAL A 216      -2.005  -6.135 -16.492  1.00  0.00           H  
ATOM   3530 3HG2 VAL A 216      -1.526  -7.690 -15.771  1.00  0.00           H  
ATOM   3531  N   VAL A 217      -2.252  -5.970 -11.502  1.00  0.00           N  
ATOM   3532  CA  VAL A 217      -2.700  -5.404 -10.236  1.00  0.00           C  
ATOM   3533  C   VAL A 217      -1.544  -4.942  -9.364  1.00  0.00           C  
ATOM   3534  O   VAL A 217      -1.726  -4.035  -8.571  1.00  0.00           O  
ATOM   3535  CB  VAL A 217      -3.530  -6.444  -9.460  1.00  0.00           C  
ATOM   3536  CG1 VAL A 217      -4.744  -6.869 -10.272  1.00  0.00           C  
ATOM   3537  CG2 VAL A 217      -2.663  -7.646  -9.116  1.00  0.00           C  
ATOM   3538  H   VAL A 217      -2.141  -6.971 -11.582  1.00  0.00           H  
ATOM   3539  HA  VAL A 217      -3.222  -4.469 -10.441  1.00  0.00           H  
ATOM   3540  HB  VAL A 217      -3.901  -5.987  -8.542  1.00  0.00           H  
ATOM   3541 1HG1 VAL A 217      -5.320  -7.604  -9.708  1.00  0.00           H  
ATOM   3542 2HG1 VAL A 217      -5.368  -6.000 -10.476  1.00  0.00           H  
ATOM   3543 3HG1 VAL A 217      -4.417  -7.311 -11.213  1.00  0.00           H  
ATOM   3544 1HG2 VAL A 217      -3.256  -8.376  -8.566  1.00  0.00           H  
ATOM   3545 2HG2 VAL A 217      -2.288  -8.099 -10.033  1.00  0.00           H  
ATOM   3546 3HG2 VAL A 217      -1.823  -7.324  -8.500  1.00  0.00           H  
ATOM   3547  N   TRP A 218      -0.371  -5.571  -9.481  1.00  0.00           N  
ATOM   3548  CA  TRP A 218       0.750  -5.271  -8.607  1.00  0.00           C  
ATOM   3549  C   TRP A 218       2.044  -5.245  -9.418  1.00  0.00           C  
ATOM   3550  O   TRP A 218       2.791  -6.224  -9.449  1.00  0.00           O  
ATOM   3551  CB  TRP A 218       0.830  -6.277  -7.447  1.00  0.00           C  
ATOM   3552  CG  TRP A 218       1.857  -5.973  -6.420  1.00  0.00           C  
ATOM   3553  CD1 TRP A 218       2.738  -4.926  -6.392  1.00  0.00           C  
ATOM   3554  CD2 TRP A 218       2.153  -6.771  -5.275  1.00  0.00           C  
ATOM   3555  NE1 TRP A 218       3.542  -5.012  -5.272  1.00  0.00           N  
ATOM   3556  CE2 TRP A 218       3.200  -6.136  -4.573  1.00  0.00           C  
ATOM   3557  CE3 TRP A 218       1.630  -7.967  -4.770  1.00  0.00           C  
ATOM   3558  CZ2 TRP A 218       3.737  -6.659  -3.387  1.00  0.00           C  
ATOM   3559  CZ3 TRP A 218       2.139  -8.479  -3.574  1.00  0.00           C  
ATOM   3560  CH2 TRP A 218       3.180  -7.823  -2.903  1.00  0.00           C  
ATOM   3561  H   TRP A 218      -0.262  -6.273 -10.198  1.00  0.00           H  
ATOM   3562  HA  TRP A 218       0.606  -4.275  -8.188  1.00  0.00           H  
ATOM   3563 1HB  TRP A 218      -0.134  -6.327  -6.942  1.00  0.00           H  
ATOM   3564 2HB  TRP A 218       1.045  -7.270  -7.841  1.00  0.00           H  
ATOM   3565  HD1 TRP A 218       2.796  -4.141  -7.143  1.00  0.00           H  
ATOM   3566  HE1 TRP A 218       4.263  -4.354  -5.014  1.00  0.00           H  
ATOM   3567  HE3 TRP A 218       0.835  -8.487  -5.303  1.00  0.00           H  
ATOM   3568  HZ2 TRP A 218       4.559  -6.173  -2.859  1.00  0.00           H  
ATOM   3569  HZ3 TRP A 218       1.710  -9.399  -3.175  1.00  0.00           H  
ATOM   3570  HH2 TRP A 218       3.556  -8.251  -1.973  1.00  0.00           H  
ATOM   3571  N   PRO A 219       2.304  -4.127 -10.110  1.00  0.00           N  
ATOM   3572  CA  PRO A 219       3.528  -4.061 -10.925  1.00  0.00           C  
ATOM   3573  C   PRO A 219       4.783  -4.391 -10.122  1.00  0.00           C  
ATOM   3574  O   PRO A 219       4.917  -3.962  -8.971  1.00  0.00           O  
ATOM   3575  CB  PRO A 219       3.541  -2.604 -11.400  1.00  0.00           C  
ATOM   3576  CG  PRO A 219       2.101  -2.223 -11.450  1.00  0.00           C  
ATOM   3577  CD  PRO A 219       1.495  -2.893 -10.245  1.00  0.00           C  
ATOM   3578  HA  PRO A 219       3.434  -4.751 -11.776  1.00  0.00           H  
ATOM   3579 1HB  PRO A 219       4.123  -1.985 -10.702  1.00  0.00           H  
ATOM   3580 2HB  PRO A 219       4.035  -2.533 -12.381  1.00  0.00           H  
ATOM   3581 1HG  PRO A 219       1.996  -1.129 -11.422  1.00  0.00           H  
ATOM   3582 2HG  PRO A 219       1.650  -2.562 -12.394  1.00  0.00           H  
ATOM   3583 1HD  PRO A 219       1.601  -2.238  -9.368  1.00  0.00           H  
ATOM   3584 2HD  PRO A 219       0.434  -3.111 -10.441  1.00  0.00           H  
ATOM   3585  N   GLY A 220       5.652  -5.216 -10.700  1.00  0.00           N  
ATOM   3586  CA  GLY A 220       6.845  -5.684 -10.015  1.00  0.00           C  
ATOM   3587  C   GLY A 220       6.689  -6.929  -9.157  1.00  0.00           C  
ATOM   3588  O   GLY A 220       7.704  -7.479  -8.719  1.00  0.00           O  
ATOM   3589  H   GLY A 220       5.474  -5.526 -11.645  1.00  0.00           H  
ATOM   3590 1HA  GLY A 220       7.624  -5.898 -10.747  1.00  0.00           H  
ATOM   3591 2HA  GLY A 220       7.223  -4.896  -9.365  1.00  0.00           H  
ATOM   3592  N   VAL A 221       5.454  -7.412  -8.942  1.00  0.00           N  
ATOM   3593  CA  VAL A 221       5.286  -8.569  -8.038  1.00  0.00           C  
ATOM   3594  C   VAL A 221       6.017  -9.805  -8.557  1.00  0.00           C  
ATOM   3595  O   VAL A 221       6.450 -10.639  -7.756  1.00  0.00           O  
ATOM   3596  CB  VAL A 221       3.793  -8.906  -7.869  1.00  0.00           C  
ATOM   3597  CG1 VAL A 221       3.229  -9.486  -9.158  1.00  0.00           C  
ATOM   3598  CG2 VAL A 221       3.609  -9.878  -6.714  1.00  0.00           C  
ATOM   3599  H   VAL A 221       4.639  -7.007  -9.379  1.00  0.00           H  
ATOM   3600  HA  VAL A 221       5.746  -8.329  -7.079  1.00  0.00           H  
ATOM   3601  HB  VAL A 221       3.244  -7.987  -7.663  1.00  0.00           H  
ATOM   3602 1HG1 VAL A 221       2.172  -9.718  -9.020  1.00  0.00           H  
ATOM   3603 2HG1 VAL A 221       3.339  -8.759  -9.962  1.00  0.00           H  
ATOM   3604 3HG1 VAL A 221       3.769 -10.397  -9.413  1.00  0.00           H  
ATOM   3605 1HG2 VAL A 221       2.550 -10.111  -6.600  1.00  0.00           H  
ATOM   3606 2HG2 VAL A 221       4.163 -10.794  -6.918  1.00  0.00           H  
ATOM   3607 3HG2 VAL A 221       3.982  -9.425  -5.795  1.00  0.00           H  
ATOM   3608  N   THR A 222       6.150  -9.945  -9.882  1.00  0.00           N  
ATOM   3609  CA  THR A 222       6.720 -11.188 -10.427  1.00  0.00           C  
ATOM   3610  C   THR A 222       8.245 -11.169 -10.319  1.00  0.00           C  
ATOM   3611  O   THR A 222       8.906 -12.168 -10.660  1.00  0.00           O  
ATOM   3612  CB  THR A 222       6.306 -11.401 -11.895  1.00  0.00           C  
ATOM   3613  OG1 THR A 222       6.807 -10.323 -12.696  1.00  0.00           O  
ATOM   3614  CG2 THR A 222       4.791 -11.458 -12.019  1.00  0.00           C  
ATOM   3615  H   THR A 222       5.866  -9.214 -10.518  1.00  0.00           H  
ATOM   3616  HA  THR A 222       6.383 -12.022  -9.810  1.00  0.00           H  
ATOM   3617  HB  THR A 222       6.730 -12.335 -12.261  1.00  0.00           H  
ATOM   3618  HG1 THR A 222       6.318  -9.521 -12.494  1.00  0.00           H  
ATOM   3619 1HG2 THR A 222       4.517 -11.609 -13.063  1.00  0.00           H  
ATOM   3620 2HG2 THR A 222       4.408 -12.284 -11.420  1.00  0.00           H  
ATOM   3621 3HG2 THR A 222       4.361 -10.522 -11.663  1.00  0.00           H  
ATOM   3622  N   SER A 223       8.824 -10.079  -9.836  1.00  0.00           N  
ATOM   3623  CA  SER A 223      10.262  -9.954  -9.656  1.00  0.00           C  
ATOM   3624  C   SER A 223      10.669 -10.032  -8.193  1.00  0.00           C  
ATOM   3625  O   SER A 223      11.861  -9.832  -7.856  1.00  0.00           O  
ATOM   3626  CB  SER A 223      10.742  -8.643 -10.248  1.00  0.00           C  
ATOM   3627  OG  SER A 223      10.192  -7.552  -9.563  1.00  0.00           O  
ATOM   3628  H   SER A 223       8.228  -9.304  -9.585  1.00  0.00           H  
ATOM   3629  HA  SER A 223      10.748 -10.787 -10.165  1.00  0.00           H  
ATOM   3630 1HB  SER A 223      11.830  -8.598 -10.196  1.00  0.00           H  
ATOM   3631 2HB  SER A 223      10.462  -8.595 -11.299  1.00  0.00           H  
ATOM   3632  HG  SER A 223       9.356  -7.859  -9.204  1.00  0.00           H  
ATOM   3633  N   MET A 224       9.705 -10.305  -7.314  1.00  0.00           N  
ATOM   3634  CA  MET A 224      10.022 -10.318  -5.901  1.00  0.00           C  
ATOM   3635  C   MET A 224      10.781 -11.561  -5.483  1.00  0.00           C  
ATOM   3636  O   MET A 224      10.649 -12.603  -6.114  1.00  0.00           O  
ATOM   3637  CB  MET A 224       8.739 -10.187  -5.084  1.00  0.00           C  
ATOM   3638  CG  MET A 224       8.031  -8.848  -5.234  1.00  0.00           C  
ATOM   3639  SD  MET A 224       6.627  -8.674  -4.114  1.00  0.00           S  
ATOM   3640  CE  MET A 224       7.464  -8.286  -2.580  1.00  0.00           C  
ATOM   3641  H   MET A 224       8.759 -10.503  -7.608  1.00  0.00           H  
ATOM   3642  HA  MET A 224      10.689  -9.482  -5.689  1.00  0.00           H  
ATOM   3643 1HB  MET A 224       8.040 -10.969  -5.376  1.00  0.00           H  
ATOM   3644 2HB  MET A 224       8.965 -10.329  -4.026  1.00  0.00           H  
ATOM   3645 1HG  MET A 224       8.734  -8.040  -5.033  1.00  0.00           H  
ATOM   3646 2HG  MET A 224       7.671  -8.739  -6.256  1.00  0.00           H  
ATOM   3647 1HE  MET A 224       6.727  -8.149  -1.788  1.00  0.00           H  
ATOM   3648 2HE  MET A 224       8.136  -9.104  -2.314  1.00  0.00           H  
ATOM   3649 3HE  MET A 224       8.040  -7.368  -2.701  1.00  0.00           H  
ATOM   3650  N   PRO A 225      11.638 -11.458  -4.433  1.00  0.00           N  
ATOM   3651  CA  PRO A 225      12.569 -12.570  -4.138  1.00  0.00           C  
ATOM   3652  C   PRO A 225      11.932 -13.968  -4.045  1.00  0.00           C  
ATOM   3653  O   PRO A 225      12.500 -14.963  -4.529  1.00  0.00           O  
ATOM   3654  CB  PRO A 225      13.209 -12.147  -2.815  1.00  0.00           C  
ATOM   3655  CG  PRO A 225      13.250 -10.605  -2.927  1.00  0.00           C  
ATOM   3656  CD  PRO A 225      11.949 -10.249  -3.581  1.00  0.00           C  
ATOM   3657  HA  PRO A 225      13.323 -12.631  -4.937  1.00  0.00           H  
ATOM   3658 1HB  PRO A 225      12.602 -12.509  -1.971  1.00  0.00           H  
ATOM   3659 2HB  PRO A 225      14.204 -12.606  -2.714  1.00  0.00           H  
ATOM   3660 1HG  PRO A 225      13.362 -10.154  -1.929  1.00  0.00           H  
ATOM   3661 2HG  PRO A 225      14.123 -10.290  -3.517  1.00  0.00           H  
ATOM   3662 1HD  PRO A 225      11.178 -10.102  -2.810  1.00  0.00           H  
ATOM   3663 2HD  PRO A 225      12.077  -9.337  -4.182  1.00  0.00           H  
ATOM   3664  N   ASP A 226      10.771 -14.068  -3.415  1.00  0.00           N  
ATOM   3665  CA  ASP A 226      10.153 -15.369  -3.167  1.00  0.00           C  
ATOM   3666  C   ASP A 226       8.943 -15.619  -4.030  1.00  0.00           C  
ATOM   3667  O   ASP A 226       8.164 -16.535  -3.752  1.00  0.00           O  
ATOM   3668  CB  ASP A 226       9.749 -15.495  -1.696  1.00  0.00           C  
ATOM   3669  CG  ASP A 226      10.946 -15.554  -0.756  1.00  0.00           C  
ATOM   3670  OD1 ASP A 226      11.878 -16.262  -1.057  1.00  0.00           O  
ATOM   3671  OD2 ASP A 226      10.916 -14.892   0.253  1.00  0.00           O  
ATOM   3672  H   ASP A 226      10.301 -13.232  -3.099  1.00  0.00           H  
ATOM   3673  HA  ASP A 226      10.842 -16.148  -3.496  1.00  0.00           H  
ATOM   3674 1HB  ASP A 226       9.127 -14.644  -1.416  1.00  0.00           H  
ATOM   3675 2HB  ASP A 226       9.152 -16.396  -1.558  1.00  0.00           H  
ATOM   3676  N   TYR A 227       8.783 -14.852  -5.114  1.00  0.00           N  
ATOM   3677  CA  TYR A 227       7.700 -15.098  -6.042  1.00  0.00           C  
ATOM   3678  C   TYR A 227       8.119 -16.199  -7.033  1.00  0.00           C  
ATOM   3679  O   TYR A 227       9.246 -16.186  -7.544  1.00  0.00           O  
ATOM   3680  CB  TYR A 227       7.316 -13.811  -6.775  1.00  0.00           C  
ATOM   3681  CG  TYR A 227       6.053 -13.932  -7.600  1.00  0.00           C  
ATOM   3682  CD1 TYR A 227       4.845 -13.481  -7.088  1.00  0.00           C  
ATOM   3683  CD2 TYR A 227       6.104 -14.493  -8.867  1.00  0.00           C  
ATOM   3684  CE1 TYR A 227       3.692 -13.592  -7.841  1.00  0.00           C  
ATOM   3685  CE2 TYR A 227       4.951 -14.604  -9.620  1.00  0.00           C  
ATOM   3686  CZ  TYR A 227       3.749 -14.155  -9.111  1.00  0.00           C  
ATOM   3687  OH  TYR A 227       2.601 -14.265  -9.861  1.00  0.00           O  
ATOM   3688  H   TYR A 227       9.422 -14.091  -5.295  1.00  0.00           H  
ATOM   3689  HA  TYR A 227       6.817 -15.390  -5.473  1.00  0.00           H  
ATOM   3690 1HB  TYR A 227       7.174 -13.008  -6.051  1.00  0.00           H  
ATOM   3691 2HB  TYR A 227       8.128 -13.514  -7.438  1.00  0.00           H  
ATOM   3692  HD1 TYR A 227       4.805 -13.040  -6.092  1.00  0.00           H  
ATOM   3693  HD2 TYR A 227       7.053 -14.848  -9.268  1.00  0.00           H  
ATOM   3694  HE1 TYR A 227       2.743 -13.238  -7.440  1.00  0.00           H  
ATOM   3695  HE2 TYR A 227       4.991 -15.046 -10.616  1.00  0.00           H  
ATOM   3696  HH  TYR A 227       1.911 -13.723  -9.470  1.00  0.00           H  
ATOM   3697  N   LYS A 228       7.212 -17.126  -7.319  1.00  0.00           N  
ATOM   3698  CA  LYS A 228       7.529 -18.217  -8.253  1.00  0.00           C  
ATOM   3699  C   LYS A 228       6.486 -18.186  -9.367  1.00  0.00           C  
ATOM   3700  O   LYS A 228       5.292 -18.184  -9.138  1.00  0.00           O  
ATOM   3701  CB  LYS A 228       7.538 -19.576  -7.551  1.00  0.00           C  
ATOM   3702  CG  LYS A 228       8.571 -19.704  -6.439  1.00  0.00           C  
ATOM   3703  CD  LYS A 228       8.540 -21.089  -5.812  1.00  0.00           C  
ATOM   3704  CE  LYS A 228       9.548 -21.208  -4.679  1.00  0.00           C  
ATOM   3705  NZ  LYS A 228       9.534 -22.561  -4.061  1.00  0.00           N  
ATOM   3706  H   LYS A 228       6.295 -17.090  -6.898  1.00  0.00           H  
ATOM   3707  HA  LYS A 228       8.511 -18.027  -8.686  1.00  0.00           H  
ATOM   3708 1HB  LYS A 228       6.556 -19.769  -7.119  1.00  0.00           H  
ATOM   3709 2HB  LYS A 228       7.734 -20.361  -8.282  1.00  0.00           H  
ATOM   3710 1HG  LYS A 228       9.567 -19.520  -6.845  1.00  0.00           H  
ATOM   3711 2HG  LYS A 228       8.369 -18.960  -5.669  1.00  0.00           H  
ATOM   3712 1HD  LYS A 228       7.541 -21.289  -5.421  1.00  0.00           H  
ATOM   3713 2HD  LYS A 228       8.771 -21.837  -6.570  1.00  0.00           H  
ATOM   3714 1HE  LYS A 228      10.548 -21.006  -5.060  1.00  0.00           H  
ATOM   3715 2HE  LYS A 228       9.320 -20.469  -3.910  1.00  0.00           H  
ATOM   3716 1HZ  LYS A 228      10.215 -22.598  -3.315  1.00  0.00           H  
ATOM   3717 2HZ  LYS A 228       8.615 -22.752  -3.687  1.00  0.00           H  
ATOM   3718 3HZ  LYS A 228       9.763 -23.253  -4.759  1.00  0.00           H  
ATOM   3719  N   PRO A 229       6.968 -18.259 -10.636  1.00  0.00           N  
ATOM   3720  CA  PRO A 229       6.049 -18.363 -11.756  1.00  0.00           C  
ATOM   3721  C   PRO A 229       5.101 -19.566 -11.652  1.00  0.00           C  
ATOM   3722  O   PRO A 229       4.043 -19.586 -12.287  1.00  0.00           O  
ATOM   3723  CB  PRO A 229       7.002 -18.502 -12.947  1.00  0.00           C  
ATOM   3724  CG  PRO A 229       8.245 -17.810 -12.503  1.00  0.00           C  
ATOM   3725  CD  PRO A 229       8.372 -18.167 -11.045  1.00  0.00           C  
ATOM   3726  HA  PRO A 229       5.497 -17.417 -11.860  1.00  0.00           H  
ATOM   3727 1HB  PRO A 229       7.164 -19.566 -13.176  1.00  0.00           H  
ATOM   3728 2HB  PRO A 229       6.555 -18.045 -13.842  1.00  0.00           H  
ATOM   3729 1HG  PRO A 229       9.104 -18.152 -13.099  1.00  0.00           H  
ATOM   3730 2HG  PRO A 229       8.156 -16.726 -12.667  1.00  0.00           H  
ATOM   3731 1HD  PRO A 229       8.899 -19.127 -10.947  1.00  0.00           H  
ATOM   3732 2HD  PRO A 229       8.917 -17.369 -10.519  1.00  0.00           H  
ATOM   3733  N   SER A 230       5.497 -20.573 -10.872  1.00  0.00           N  
ATOM   3734  CA  SER A 230       4.693 -21.785 -10.695  1.00  0.00           C  
ATOM   3735  C   SER A 230       3.505 -21.625  -9.721  1.00  0.00           C  
ATOM   3736  O   SER A 230       2.716 -22.561  -9.565  1.00  0.00           O  
ATOM   3737  CB  SER A 230       5.590 -22.908 -10.211  1.00  0.00           C  
ATOM   3738  OG  SER A 230       6.094 -22.631  -8.933  1.00  0.00           O  
ATOM   3739  H   SER A 230       6.380 -20.493 -10.388  1.00  0.00           H  
ATOM   3740  HA  SER A 230       4.235 -22.039 -11.653  1.00  0.00           H  
ATOM   3741 1HB  SER A 230       5.027 -23.840 -10.189  1.00  0.00           H  
ATOM   3742 2HB  SER A 230       6.415 -23.041 -10.909  1.00  0.00           H  
ATOM   3743  HG  SER A 230       5.499 -21.983  -8.548  1.00  0.00           H  
ATOM   3744  N   PHE A 231       3.348 -20.457  -9.078  1.00  0.00           N  
ATOM   3745  CA  PHE A 231       2.211 -20.316  -8.187  1.00  0.00           C  
ATOM   3746  C   PHE A 231       0.925 -20.517  -8.977  1.00  0.00           C  
ATOM   3747  O   PHE A 231       0.745 -19.909 -10.032  1.00  0.00           O  
ATOM   3748  CB  PHE A 231       2.134 -18.892  -7.610  1.00  0.00           C  
ATOM   3749  CG  PHE A 231       3.191 -18.547  -6.615  1.00  0.00           C  
ATOM   3750  CD1 PHE A 231       3.888 -19.499  -5.846  1.00  0.00           C  
ATOM   3751  CD2 PHE A 231       3.425 -17.192  -6.370  1.00  0.00           C  
ATOM   3752  CE1 PHE A 231       4.824 -19.088  -4.877  1.00  0.00           C  
ATOM   3753  CE2 PHE A 231       4.339 -16.777  -5.444  1.00  0.00           C  
ATOM   3754  CZ  PHE A 231       5.044 -17.695  -4.671  1.00  0.00           C  
ATOM   3755  H   PHE A 231       3.984 -19.680  -9.189  1.00  0.00           H  
ATOM   3756  HA  PHE A 231       2.330 -21.016  -7.360  1.00  0.00           H  
ATOM   3757 1HB  PHE A 231       2.201 -18.167  -8.420  1.00  0.00           H  
ATOM   3758 2HB  PHE A 231       1.170 -18.749  -7.122  1.00  0.00           H  
ATOM   3759  HD1 PHE A 231       3.696 -20.560  -6.010  1.00  0.00           H  
ATOM   3760  HD2 PHE A 231       2.882 -16.457  -6.966  1.00  0.00           H  
ATOM   3761  HE1 PHE A 231       5.369 -19.832  -4.297  1.00  0.00           H  
ATOM   3762  HE2 PHE A 231       4.512 -15.709  -5.314  1.00  0.00           H  
ATOM   3763  HZ  PHE A 231       5.754 -17.360  -3.917  1.00  0.00           H  
ATOM   3764  N   PRO A 232      -0.020 -21.297  -8.456  1.00  0.00           N  
ATOM   3765  CA  PRO A 232      -1.277 -21.445  -9.171  1.00  0.00           C  
ATOM   3766  C   PRO A 232      -1.991 -20.097  -9.348  1.00  0.00           C  
ATOM   3767  O   PRO A 232      -1.862 -19.208  -8.490  1.00  0.00           O  
ATOM   3768  CB  PRO A 232      -2.069 -22.391  -8.264  1.00  0.00           C  
ATOM   3769  CG  PRO A 232      -1.021 -23.150  -7.523  1.00  0.00           C  
ATOM   3770  CD  PRO A 232       0.065 -22.139  -7.271  1.00  0.00           C  
ATOM   3771  HA  PRO A 232      -1.086 -21.925 -10.142  1.00  0.00           H  
ATOM   3772 1HB  PRO A 232      -2.727 -21.813  -7.599  1.00  0.00           H  
ATOM   3773 2HB  PRO A 232      -2.716 -23.041  -8.871  1.00  0.00           H  
ATOM   3774 1HG  PRO A 232      -1.438 -23.565  -6.593  1.00  0.00           H  
ATOM   3775 2HG  PRO A 232      -0.674 -24.004  -8.124  1.00  0.00           H  
ATOM   3776 1HD  PRO A 232      -0.159 -21.582  -6.349  1.00  0.00           H  
ATOM   3777 2HD  PRO A 232       1.034 -22.654  -7.187  1.00  0.00           H  
ATOM   3778  N   LYS A 233      -2.721 -19.959 -10.455  1.00  0.00           N  
ATOM   3779  CA  LYS A 233      -3.507 -18.762 -10.761  1.00  0.00           C  
ATOM   3780  C   LYS A 233      -4.941 -18.966 -10.277  1.00  0.00           C  
ATOM   3781  O   LYS A 233      -5.731 -19.701 -10.900  1.00  0.00           O  
ATOM   3782  CB  LYS A 233      -3.483 -18.455 -12.259  1.00  0.00           C  
ATOM   3783  CG  LYS A 233      -4.310 -17.243 -12.666  1.00  0.00           C  
ATOM   3784  CD  LYS A 233      -3.688 -15.952 -12.153  1.00  0.00           C  
ATOM   3785  CE  LYS A 233      -4.520 -14.741 -12.547  1.00  0.00           C  
ATOM   3786  NZ  LYS A 233      -3.880 -13.465 -12.125  1.00  0.00           N  
ATOM   3787  H   LYS A 233      -2.723 -20.728 -11.109  1.00  0.00           H  
ATOM   3788  HA  LYS A 233      -3.092 -17.923 -10.201  1.00  0.00           H  
ATOM   3789 1HB  LYS A 233      -2.455 -18.282 -12.578  1.00  0.00           H  
ATOM   3790 2HB  LYS A 233      -3.857 -19.316 -12.813  1.00  0.00           H  
ATOM   3791 1HG  LYS A 233      -4.377 -17.196 -13.753  1.00  0.00           H  
ATOM   3792 2HG  LYS A 233      -5.317 -17.337 -12.261  1.00  0.00           H  
ATOM   3793 1HD  LYS A 233      -3.611 -15.992 -11.065  1.00  0.00           H  
ATOM   3794 2HD  LYS A 233      -2.685 -15.842 -12.566  1.00  0.00           H  
ATOM   3795 1HE  LYS A 233      -4.652 -14.727 -13.628  1.00  0.00           H  
ATOM   3796 2HE  LYS A 233      -5.504 -14.809 -12.083  1.00  0.00           H  
ATOM   3797 1HZ  LYS A 233      -4.462 -12.688 -12.404  1.00  0.00           H  
ATOM   3798 2HZ  LYS A 233      -3.769 -13.459 -11.121  1.00  0.00           H  
ATOM   3799 3HZ  LYS A 233      -2.974 -13.381 -12.564  1.00  0.00           H  
ATOM   3800  N   TRP A 234      -5.267 -18.339  -9.151  1.00  0.00           N  
ATOM   3801  CA  TRP A 234      -6.614 -18.350  -8.573  1.00  0.00           C  
ATOM   3802  C   TRP A 234      -7.382 -17.091  -8.963  1.00  0.00           C  
ATOM   3803  O   TRP A 234      -6.762 -16.023  -9.098  1.00  0.00           O  
ATOM   3804  CB  TRP A 234      -6.545 -18.458  -7.048  1.00  0.00           C  
ATOM   3805  CG  TRP A 234      -6.208 -19.834  -6.560  1.00  0.00           C  
ATOM   3806  CD1 TRP A 234      -7.026 -20.924  -6.567  1.00  0.00           C  
ATOM   3807  CD2 TRP A 234      -4.953 -20.277  -5.988  1.00  0.00           C  
ATOM   3808  NE1 TRP A 234      -6.371 -22.010  -6.040  1.00  0.00           N  
ATOM   3809  CE2 TRP A 234      -5.101 -21.632  -5.682  1.00  0.00           C  
ATOM   3810  CE3 TRP A 234      -3.735 -19.642  -5.717  1.00  0.00           C  
ATOM   3811  CZ2 TRP A 234      -4.076 -22.372  -5.113  1.00  0.00           C  
ATOM   3812  CZ3 TRP A 234      -2.707 -20.384  -5.148  1.00  0.00           C  
ATOM   3813  CH2 TRP A 234      -2.874 -21.714  -4.855  1.00  0.00           C  
ATOM   3814  H   TRP A 234      -4.533 -17.832  -8.678  1.00  0.00           H  
ATOM   3815  HA  TRP A 234      -7.132 -19.244  -8.919  1.00  0.00           H  
ATOM   3816 1HB  TRP A 234      -5.793 -17.765  -6.668  1.00  0.00           H  
ATOM   3817 2HB  TRP A 234      -7.504 -18.167  -6.619  1.00  0.00           H  
ATOM   3818  HD1 TRP A 234      -8.049 -20.932  -6.936  1.00  0.00           H  
ATOM   3819  HE1 TRP A 234      -6.759 -22.936  -5.932  1.00  0.00           H  
ATOM   3820  HE3 TRP A 234      -3.597 -18.586  -5.950  1.00  0.00           H  
ATOM   3821  HZ2 TRP A 234      -4.189 -23.429  -4.873  1.00  0.00           H  
ATOM   3822  HZ3 TRP A 234      -1.762 -19.881  -4.938  1.00  0.00           H  
ATOM   3823  HH2 TRP A 234      -2.046 -22.266  -4.409  1.00  0.00           H  
ATOM   3824  N   ALA A 235      -8.705 -17.216  -9.148  1.00  0.00           N  
ATOM   3825  CA  ALA A 235      -9.589 -16.058  -9.385  1.00  0.00           C  
ATOM   3826  C   ALA A 235      -9.897 -15.281  -8.115  1.00  0.00           C  
ATOM   3827  O   ALA A 235      -9.900 -15.809  -7.016  1.00  0.00           O  
ATOM   3828  CB  ALA A 235     -10.897 -16.495 -10.051  1.00  0.00           C  
ATOM   3829  H   ALA A 235      -9.105 -18.143  -9.124  1.00  0.00           H  
ATOM   3830  HA  ALA A 235      -9.072 -15.368 -10.053  1.00  0.00           H  
ATOM   3831 1HB  ALA A 235     -11.531 -15.624 -10.215  1.00  0.00           H  
ATOM   3832 2HB  ALA A 235     -10.678 -16.970 -11.008  1.00  0.00           H  
ATOM   3833 3HB  ALA A 235     -11.414 -17.203  -9.406  1.00  0.00           H  
ATOM   3834  N   ARG A 236     -10.193 -13.994  -8.261  1.00  0.00           N  
ATOM   3835  CA  ARG A 236     -10.576 -13.142  -7.133  1.00  0.00           C  
ATOM   3836  C   ARG A 236     -12.044 -13.366  -6.719  1.00  0.00           C  
ATOM   3837  O   ARG A 236     -12.941 -13.399  -7.593  1.00  0.00           O  
ATOM   3838  CB  ARG A 236     -10.368 -11.691  -7.536  1.00  0.00           C  
ATOM   3839  CG  ARG A 236     -10.703 -10.722  -6.458  1.00  0.00           C  
ATOM   3840  CD  ARG A 236     -10.291  -9.358  -6.902  1.00  0.00           C  
ATOM   3841  NE  ARG A 236     -10.597  -8.314  -5.930  1.00  0.00           N  
ATOM   3842  CZ  ARG A 236      -9.751  -7.903  -4.983  1.00  0.00           C  
ATOM   3843  NH1 ARG A 236      -8.573  -8.518  -4.830  1.00  0.00           N  
ATOM   3844  NH2 ARG A 236     -10.075  -6.861  -4.203  1.00  0.00           N  
ATOM   3845  H   ARG A 236     -10.150 -13.594  -9.187  1.00  0.00           H  
ATOM   3846  HA  ARG A 236      -9.936 -13.382  -6.285  1.00  0.00           H  
ATOM   3847 1HB  ARG A 236      -9.329 -11.538  -7.823  1.00  0.00           H  
ATOM   3848 2HB  ARG A 236     -10.985 -11.462  -8.405  1.00  0.00           H  
ATOM   3849 1HG  ARG A 236     -11.776 -10.744  -6.269  1.00  0.00           H  
ATOM   3850 2HG  ARG A 236     -10.169 -10.993  -5.546  1.00  0.00           H  
ATOM   3851 1HD  ARG A 236      -9.215  -9.340  -7.072  1.00  0.00           H  
ATOM   3852 2HD  ARG A 236     -10.809  -9.105  -7.826  1.00  0.00           H  
ATOM   3853  HE  ARG A 236     -11.508  -7.877  -5.980  1.00  0.00           H  
ATOM   3854 1HH1 ARG A 236      -8.325  -9.292  -5.430  1.00  0.00           H  
ATOM   3855 2HH1 ARG A 236      -7.931  -8.208  -4.114  1.00  0.00           H  
ATOM   3856 1HH2 ARG A 236     -10.960  -6.388  -4.333  1.00  0.00           H  
ATOM   3857 2HH2 ARG A 236      -9.437  -6.549  -3.487  1.00  0.00           H  
ATOM   3858  N   GLN A 237     -12.288 -13.431  -5.398  1.00  0.00           N  
ATOM   3859  CA  GLN A 237     -13.655 -13.506  -4.889  1.00  0.00           C  
ATOM   3860  C   GLN A 237     -14.202 -12.097  -4.569  1.00  0.00           C  
ATOM   3861  O   GLN A 237     -13.462 -11.161  -4.205  1.00  0.00           O  
ATOM   3862  CB  GLN A 237     -13.709 -14.393  -3.642  1.00  0.00           C  
ATOM   3863  CG  GLN A 237     -13.323 -15.841  -3.891  1.00  0.00           C  
ATOM   3864  CD  GLN A 237     -13.393 -16.684  -2.632  1.00  0.00           C  
ATOM   3865  OE1 GLN A 237     -14.400 -16.676  -1.919  1.00  0.00           O  
ATOM   3866  NE2 GLN A 237     -12.322 -17.417  -2.351  1.00  0.00           N  
ATOM   3867  H   GLN A 237     -11.519 -13.429  -4.744  1.00  0.00           H  
ATOM   3868  HA  GLN A 237     -14.285 -13.960  -5.654  1.00  0.00           H  
ATOM   3869 1HB  GLN A 237     -13.039 -13.993  -2.881  1.00  0.00           H  
ATOM   3870 2HB  GLN A 237     -14.718 -14.380  -3.230  1.00  0.00           H  
ATOM   3871 1HG  GLN A 237     -14.006 -16.267  -4.626  1.00  0.00           H  
ATOM   3872 2HG  GLN A 237     -12.300 -15.874  -4.268  1.00  0.00           H  
ATOM   3873 1HE2 GLN A 237     -12.310 -17.993  -1.533  1.00  0.00           H  
ATOM   3874 2HE2 GLN A 237     -11.526 -17.393  -2.957  1.00  0.00           H  
ATOM   3875  N   ASP A 238     -15.511 -11.948  -4.677  1.00  0.00           N  
ATOM   3876  CA  ASP A 238     -16.203 -10.714  -4.289  1.00  0.00           C  
ATOM   3877  C   ASP A 238     -16.312 -10.620  -2.773  1.00  0.00           C  
ATOM   3878  O   ASP A 238     -16.648 -11.616  -2.097  1.00  0.00           O  
ATOM   3879  CB  ASP A 238     -17.599 -10.653  -4.914  1.00  0.00           C  
ATOM   3880  CG  ASP A 238     -18.213  -9.260  -4.855  1.00  0.00           C  
ATOM   3881  OD1 ASP A 238     -18.107  -8.545  -5.823  1.00  0.00           O  
ATOM   3882  OD2 ASP A 238     -18.782  -8.926  -3.844  1.00  0.00           O  
ATOM   3883  H   ASP A 238     -16.050 -12.720  -5.041  1.00  0.00           H  
ATOM   3884  HA  ASP A 238     -15.637  -9.865  -4.673  1.00  0.00           H  
ATOM   3885 1HB  ASP A 238     -17.545 -10.967  -5.956  1.00  0.00           H  
ATOM   3886 2HB  ASP A 238     -18.260 -11.348  -4.396  1.00  0.00           H  
ATOM   3887  N   PHE A 239     -16.086  -9.435  -2.223  1.00  0.00           N  
ATOM   3888  CA  PHE A 239     -16.134  -9.313  -0.766  1.00  0.00           C  
ATOM   3889  C   PHE A 239     -17.500  -9.512  -0.195  1.00  0.00           C  
ATOM   3890  O   PHE A 239     -17.626  -9.784   1.035  1.00  0.00           O  
ATOM   3891  CB  PHE A 239     -15.620  -7.940  -0.330  1.00  0.00           C  
ATOM   3892  CG  PHE A 239     -14.127  -7.871  -0.180  1.00  0.00           C  
ATOM   3893  CD1 PHE A 239     -13.350  -7.216  -1.124  1.00  0.00           C  
ATOM   3894  CD2 PHE A 239     -13.497  -8.461   0.905  1.00  0.00           C  
ATOM   3895  CE1 PHE A 239     -11.976  -7.153  -0.986  1.00  0.00           C  
ATOM   3896  CE2 PHE A 239     -12.124  -8.398   1.046  1.00  0.00           C  
ATOM   3897  CZ  PHE A 239     -11.363  -7.743   0.099  1.00  0.00           C  
ATOM   3898  H   PHE A 239     -15.883  -8.616  -2.779  1.00  0.00           H  
ATOM   3899  HA  PHE A 239     -15.504 -10.091  -0.333  1.00  0.00           H  
ATOM   3900 1HB  PHE A 239     -15.923  -7.190  -1.060  1.00  0.00           H  
ATOM   3901 2HB  PHE A 239     -16.071  -7.669   0.623  1.00  0.00           H  
ATOM   3902  HD1 PHE A 239     -13.835  -6.748  -1.981  1.00  0.00           H  
ATOM   3903  HD2 PHE A 239     -14.098  -8.979   1.653  1.00  0.00           H  
ATOM   3904  HE1 PHE A 239     -11.377  -6.635  -1.735  1.00  0.00           H  
ATOM   3905  HE2 PHE A 239     -11.641  -8.866   1.904  1.00  0.00           H  
ATOM   3906  HZ  PHE A 239     -10.281  -7.694   0.207  1.00  0.00           H  
ATOM   3907  N   SER A 240     -18.547  -9.436  -1.034  1.00  0.00           N  
ATOM   3908  CA  SER A 240     -19.892  -9.682  -0.566  1.00  0.00           C  
ATOM   3909  C   SER A 240     -20.024 -11.125  -0.090  1.00  0.00           C  
ATOM   3910  O   SER A 240     -20.946 -11.425   0.658  1.00  0.00           O  
ATOM   3911  CB  SER A 240     -20.891  -9.397  -1.670  1.00  0.00           C  
ATOM   3912  OG  SER A 240     -20.754 -10.314  -2.721  1.00  0.00           O  
ATOM   3913  H   SER A 240     -18.399  -9.203  -2.006  1.00  0.00           H  
ATOM   3914  HA  SER A 240     -20.079  -9.045   0.300  1.00  0.00           H  
ATOM   3915 1HB  SER A 240     -21.903  -9.449  -1.268  1.00  0.00           H  
ATOM   3916 2HB  SER A 240     -20.741  -8.385  -2.045  1.00  0.00           H  
ATOM   3917  HG  SER A 240     -20.046  -9.977  -3.275  1.00  0.00           H  
ATOM   3918  N   LYS A 241     -19.113 -12.010  -0.555  1.00  0.00           N  
ATOM   3919  CA  LYS A 241     -19.145 -13.369  -0.049  1.00  0.00           C  
ATOM   3920  C   LYS A 241     -18.112 -13.622   1.053  1.00  0.00           C  
ATOM   3921  O   LYS A 241     -18.276 -14.566   1.864  1.00  0.00           O  
ATOM   3922  CB  LYS A 241     -18.929 -14.355  -1.199  1.00  0.00           C  
ATOM   3923  CG  LYS A 241     -20.043 -14.362  -2.238  1.00  0.00           C  
ATOM   3924  CD  LYS A 241     -19.779 -15.395  -3.324  1.00  0.00           C  
ATOM   3925  CE  LYS A 241     -20.901 -15.417  -4.351  1.00  0.00           C  
ATOM   3926  NZ  LYS A 241     -20.648 -16.412  -5.429  1.00  0.00           N  
ATOM   3927  H   LYS A 241     -18.415 -11.756  -1.240  1.00  0.00           H  
ATOM   3928  HA  LYS A 241     -20.110 -13.538   0.429  1.00  0.00           H  
ATOM   3929 1HB  LYS A 241     -17.996 -14.118  -1.711  1.00  0.00           H  
ATOM   3930 2HB  LYS A 241     -18.837 -15.365  -0.800  1.00  0.00           H  
ATOM   3931 1HG  LYS A 241     -20.992 -14.593  -1.752  1.00  0.00           H  
ATOM   3932 2HG  LYS A 241     -20.120 -13.377  -2.696  1.00  0.00           H  
ATOM   3933 1HD  LYS A 241     -18.840 -15.161  -3.827  1.00  0.00           H  
ATOM   3934 2HD  LYS A 241     -19.693 -16.383  -2.873  1.00  0.00           H  
ATOM   3935 1HE  LYS A 241     -21.840 -15.664  -3.859  1.00  0.00           H  
ATOM   3936 2HE  LYS A 241     -21.001 -14.430  -4.802  1.00  0.00           H  
ATOM   3937 1HZ  LYS A 241     -21.413 -16.395  -6.089  1.00  0.00           H  
ATOM   3938 2HZ  LYS A 241     -19.787 -16.181  -5.906  1.00  0.00           H  
ATOM   3939 3HZ  LYS A 241     -20.572 -17.334  -5.026  1.00  0.00           H  
ATOM   3940  N   VAL A 242     -17.094 -12.784   1.105  1.00  0.00           N  
ATOM   3941  CA  VAL A 242     -16.013 -12.956   2.079  1.00  0.00           C  
ATOM   3942  C   VAL A 242     -16.372 -12.413   3.469  1.00  0.00           C  
ATOM   3943  O   VAL A 242     -16.058 -13.027   4.495  1.00  0.00           O  
ATOM   3944  CB  VAL A 242     -14.741 -12.245   1.576  1.00  0.00           C  
ATOM   3945  CG1 VAL A 242     -13.610 -12.405   2.581  1.00  0.00           C  
ATOM   3946  CG2 VAL A 242     -14.340 -12.802   0.218  1.00  0.00           C  
ATOM   3947  H   VAL A 242     -17.057 -12.008   0.460  1.00  0.00           H  
ATOM   3948  HA  VAL A 242     -15.844 -14.023   2.224  1.00  0.00           H  
ATOM   3949  HB  VAL A 242     -14.944 -11.178   1.487  1.00  0.00           H  
ATOM   3950 1HG1 VAL A 242     -12.720 -11.897   2.210  1.00  0.00           H  
ATOM   3951 2HG1 VAL A 242     -13.906 -11.968   3.534  1.00  0.00           H  
ATOM   3952 3HG1 VAL A 242     -13.392 -13.464   2.717  1.00  0.00           H  
ATOM   3953 1HG2 VAL A 242     -13.441 -12.294  -0.131  1.00  0.00           H  
ATOM   3954 2HG2 VAL A 242     -14.143 -13.870   0.307  1.00  0.00           H  
ATOM   3955 3HG2 VAL A 242     -15.148 -12.639  -0.495  1.00  0.00           H  
ATOM   3956  N   VAL A 243     -16.965 -11.213   3.528  1.00  0.00           N  
ATOM   3957  CA  VAL A 243     -17.315 -10.605   4.828  1.00  0.00           C  
ATOM   3958  C   VAL A 243     -18.786 -10.190   4.959  1.00  0.00           C  
ATOM   3959  O   VAL A 243     -19.074  -9.087   5.388  1.00  0.00           O  
ATOM   3960  CB  VAL A 243     -16.436  -9.364   5.069  1.00  0.00           C  
ATOM   3961  CG1 VAL A 243     -14.991  -9.775   5.315  1.00  0.00           C  
ATOM   3962  CG2 VAL A 243     -16.534  -8.421   3.880  1.00  0.00           C  
ATOM   3963  H   VAL A 243     -17.178 -10.712   2.677  1.00  0.00           H  
ATOM   3964  HA  VAL A 243     -17.219 -11.367   5.603  1.00  0.00           H  
ATOM   3965  HB  VAL A 243     -16.782  -8.854   5.968  1.00  0.00           H  
ATOM   3966 1HG1 VAL A 243     -14.384  -8.885   5.484  1.00  0.00           H  
ATOM   3967 2HG1 VAL A 243     -14.941 -10.420   6.192  1.00  0.00           H  
ATOM   3968 3HG1 VAL A 243     -14.613 -10.311   4.445  1.00  0.00           H  
ATOM   3969 1HG2 VAL A 243     -15.910  -7.545   4.058  1.00  0.00           H  
ATOM   3970 2HG2 VAL A 243     -16.193  -8.933   2.980  1.00  0.00           H  
ATOM   3971 3HG2 VAL A 243     -17.570  -8.107   3.749  1.00  0.00           H  
ATOM   3972  N   PRO A 244     -19.756 -11.078   4.631  1.00  0.00           N  
ATOM   3973  CA  PRO A 244     -21.129 -10.657   4.980  1.00  0.00           C  
ATOM   3974  C   PRO A 244     -21.335 -10.677   6.504  1.00  0.00           C  
ATOM   3975  O   PRO A 244     -20.651 -11.443   7.191  1.00  0.00           O  
ATOM   3976  CB  PRO A 244     -22.004 -11.699   4.278  1.00  0.00           C  
ATOM   3977  CG  PRO A 244     -21.166 -12.932   4.267  1.00  0.00           C  
ATOM   3978  CD  PRO A 244     -19.767 -12.432   4.022  1.00  0.00           C  
ATOM   3979  HA  PRO A 244     -21.321  -9.660   4.556  1.00  0.00           H  
ATOM   3980 1HB  PRO A 244     -22.948 -11.830   4.827  1.00  0.00           H  
ATOM   3981 2HB  PRO A 244     -22.265 -11.352   3.267  1.00  0.00           H  
ATOM   3982 1HG  PRO A 244     -21.264 -13.466   5.224  1.00  0.00           H  
ATOM   3983 2HG  PRO A 244     -21.513 -13.621   3.482  1.00  0.00           H  
ATOM   3984 1HD  PRO A 244     -19.047 -13.099   4.519  1.00  0.00           H  
ATOM   3985 2HD  PRO A 244     -19.576 -12.392   2.939  1.00  0.00           H  
ATOM   3986  N   PRO A 245     -22.270  -9.873   7.050  1.00  0.00           N  
ATOM   3987  CA  PRO A 245     -23.189  -8.900   6.448  1.00  0.00           C  
ATOM   3988  C   PRO A 245     -22.650  -7.473   6.307  1.00  0.00           C  
ATOM   3989  O   PRO A 245     -23.415  -6.505   6.386  1.00  0.00           O  
ATOM   3990  CB  PRO A 245     -24.366  -8.928   7.436  1.00  0.00           C  
ATOM   3991  CG  PRO A 245     -23.659  -8.984   8.746  1.00  0.00           C  
ATOM   3992  CD  PRO A 245     -22.505  -9.991   8.478  1.00  0.00           C  
ATOM   3993  HA  PRO A 245     -23.491  -9.256   5.451  1.00  0.00           H  
ATOM   3994 1HB  PRO A 245     -24.991  -8.032   7.302  1.00  0.00           H  
ATOM   3995 2HB  PRO A 245     -25.006  -9.799   7.235  1.00  0.00           H  
ATOM   3996 1HG  PRO A 245     -23.305  -7.981   9.029  1.00  0.00           H  
ATOM   3997 2HG  PRO A 245     -24.349  -9.312   9.536  1.00  0.00           H  
ATOM   3998 1HD  PRO A 245     -21.616  -9.693   9.053  1.00  0.00           H  
ATOM   3999 2HD  PRO A 245     -22.828 -11.004   8.760  1.00  0.00           H  
ATOM   4000  N   LEU A 246     -21.351  -7.326   6.108  1.00  0.00           N  
ATOM   4001  CA  LEU A 246     -20.769  -6.004   6.050  1.00  0.00           C  
ATOM   4002  C   LEU A 246     -21.362  -5.145   4.908  1.00  0.00           C  
ATOM   4003  O   LEU A 246     -21.507  -5.625   3.776  1.00  0.00           O  
ATOM   4004  CB  LEU A 246     -19.249  -6.126   5.878  1.00  0.00           C  
ATOM   4005  CG  LEU A 246     -18.458  -4.818   6.007  1.00  0.00           C  
ATOM   4006  CD1 LEU A 246     -18.615  -4.265   7.417  1.00  0.00           C  
ATOM   4007  CD2 LEU A 246     -16.994  -5.076   5.680  1.00  0.00           C  
ATOM   4008  H   LEU A 246     -20.754  -8.132   5.994  1.00  0.00           H  
ATOM   4009  HA  LEU A 246     -20.993  -5.486   6.982  1.00  0.00           H  
ATOM   4010 1HB  LEU A 246     -18.869  -6.818   6.629  1.00  0.00           H  
ATOM   4011 2HB  LEU A 246     -19.043  -6.543   4.893  1.00  0.00           H  
ATOM   4012  HG  LEU A 246     -18.860  -4.080   5.312  1.00  0.00           H  
ATOM   4013 1HD1 LEU A 246     -18.053  -3.336   7.508  1.00  0.00           H  
ATOM   4014 2HD1 LEU A 246     -19.669  -4.072   7.616  1.00  0.00           H  
ATOM   4015 3HD1 LEU A 246     -18.236  -4.990   8.136  1.00  0.00           H  
ATOM   4016 1HD2 LEU A 246     -16.432  -4.146   5.771  1.00  0.00           H  
ATOM   4017 2HD2 LEU A 246     -16.591  -5.813   6.375  1.00  0.00           H  
ATOM   4018 3HD2 LEU A 246     -16.910  -5.454   4.661  1.00  0.00           H  
ATOM   4019  N   ASP A 247     -21.685  -3.879   5.188  1.00  0.00           N  
ATOM   4020  CA  ASP A 247     -22.331  -3.045   4.190  1.00  0.00           C  
ATOM   4021  C   ASP A 247     -21.321  -2.525   3.168  1.00  0.00           C  
ATOM   4022  O   ASP A 247     -20.149  -2.817   3.234  1.00  0.00           O  
ATOM   4023  CB  ASP A 247     -23.047  -1.870   4.861  1.00  0.00           C  
ATOM   4024  CG  ASP A 247     -22.087  -0.897   5.532  1.00  0.00           C  
ATOM   4025  OD1 ASP A 247     -20.927  -0.909   5.194  1.00  0.00           O  
ATOM   4026  OD2 ASP A 247     -22.523  -0.152   6.377  1.00  0.00           O  
ATOM   4027  H   ASP A 247     -21.482  -3.490   6.097  1.00  0.00           H  
ATOM   4028  HA  ASP A 247     -23.052  -3.655   3.644  1.00  0.00           H  
ATOM   4029 1HB  ASP A 247     -23.630  -1.327   4.117  1.00  0.00           H  
ATOM   4030 2HB  ASP A 247     -23.743  -2.247   5.610  1.00  0.00           H  
ATOM   4031  N   GLU A 248     -21.827  -1.761   2.203  1.00  0.00           N  
ATOM   4032  CA  GLU A 248     -21.060  -1.315   1.051  1.00  0.00           C  
ATOM   4033  C   GLU A 248     -19.866  -0.445   1.429  1.00  0.00           C  
ATOM   4034  O   GLU A 248     -18.812  -0.520   0.816  1.00  0.00           O  
ATOM   4035  CB  GLU A 248     -21.969  -0.545   0.090  1.00  0.00           C  
ATOM   4036  CG  GLU A 248     -22.994  -1.407  -0.633  1.00  0.00           C  
ATOM   4037  CD  GLU A 248     -23.954  -0.601  -1.464  1.00  0.00           C  
ATOM   4038  OE1 GLU A 248     -23.913   0.603  -1.384  1.00  0.00           O  
ATOM   4039  OE2 GLU A 248     -24.729  -1.191  -2.179  1.00  0.00           O  
ATOM   4040  H   GLU A 248     -22.795  -1.484   2.288  1.00  0.00           H  
ATOM   4041  HA  GLU A 248     -20.678  -2.193   0.528  1.00  0.00           H  
ATOM   4042 1HB  GLU A 248     -22.509   0.227   0.640  1.00  0.00           H  
ATOM   4043 2HB  GLU A 248     -21.361  -0.045  -0.664  1.00  0.00           H  
ATOM   4044 1HG  GLU A 248     -22.471  -2.109  -1.281  1.00  0.00           H  
ATOM   4045 2HG  GLU A 248     -23.553  -1.982   0.104  1.00  0.00           H  
ATOM   4046  N   ASP A 249     -20.062   0.443   2.402  1.00  0.00           N  
ATOM   4047  CA  ASP A 249     -18.934   1.315   2.802  1.00  0.00           C  
ATOM   4048  C   ASP A 249     -17.833   0.516   3.512  1.00  0.00           C  
ATOM   4049  O   ASP A 249     -16.642   0.736   3.292  1.00  0.00           O  
ATOM   4050  CB  ASP A 249     -19.419   2.440   3.719  1.00  0.00           C  
ATOM   4051  CG  ASP A 249     -20.243   3.490   2.984  1.00  0.00           C  
ATOM   4052  OD1 ASP A 249     -20.220   3.496   1.776  1.00  0.00           O  
ATOM   4053  OD2 ASP A 249     -20.887   4.275   3.638  1.00  0.00           O  
ATOM   4054  H   ASP A 249     -20.950   0.540   2.874  1.00  0.00           H  
ATOM   4055  HA  ASP A 249     -18.508   1.763   1.903  1.00  0.00           H  
ATOM   4056 1HB  ASP A 249     -20.026   2.020   4.521  1.00  0.00           H  
ATOM   4057 2HB  ASP A 249     -18.561   2.930   4.179  1.00  0.00           H  
ATOM   4058  N   GLY A 250     -18.255  -0.426   4.367  1.00  0.00           N  
ATOM   4059  CA  GLY A 250     -17.264  -1.299   5.052  1.00  0.00           C  
ATOM   4060  C   GLY A 250     -16.489  -2.165   4.053  1.00  0.00           C  
ATOM   4061  O   GLY A 250     -15.276  -2.248   4.113  1.00  0.00           O  
ATOM   4062  H   GLY A 250     -19.238  -0.554   4.557  1.00  0.00           H  
ATOM   4063 1HA  GLY A 250     -16.565  -0.683   5.618  1.00  0.00           H  
ATOM   4064 2HA  GLY A 250     -17.778  -1.941   5.767  1.00  0.00           H  
ATOM   4065  N   ARG A 251     -17.213  -2.773   3.101  1.00  0.00           N  
ATOM   4066  CA  ARG A 251     -16.542  -3.625   2.105  1.00  0.00           C  
ATOM   4067  C   ARG A 251     -15.577  -2.808   1.258  1.00  0.00           C  
ATOM   4068  O   ARG A 251     -14.469  -3.232   0.971  1.00  0.00           O  
ATOM   4069  CB  ARG A 251     -17.556  -4.303   1.196  1.00  0.00           C  
ATOM   4070  CG  ARG A 251     -18.380  -5.395   1.859  1.00  0.00           C  
ATOM   4071  CD  ARG A 251     -19.049  -6.264   0.857  1.00  0.00           C  
ATOM   4072  NE  ARG A 251     -19.972  -5.515   0.020  1.00  0.00           N  
ATOM   4073  CZ  ARG A 251     -21.287  -5.369   0.272  1.00  0.00           C  
ATOM   4074  NH1 ARG A 251     -21.817  -5.925   1.339  1.00  0.00           N  
ATOM   4075  NH2 ARG A 251     -22.045  -4.666  -0.552  1.00  0.00           N  
ATOM   4076  H   ARG A 251     -18.215  -2.657   3.053  1.00  0.00           H  
ATOM   4077  HA  ARG A 251     -15.925  -4.354   2.633  1.00  0.00           H  
ATOM   4078 1HB  ARG A 251     -18.249  -3.558   0.806  1.00  0.00           H  
ATOM   4079 2HB  ARG A 251     -17.042  -4.748   0.345  1.00  0.00           H  
ATOM   4080 1HG  ARG A 251     -17.730  -6.019   2.474  1.00  0.00           H  
ATOM   4081 2HG  ARG A 251     -19.148  -4.942   2.487  1.00  0.00           H  
ATOM   4082 1HD  ARG A 251     -18.298  -6.720   0.212  1.00  0.00           H  
ATOM   4083 2HD  ARG A 251     -19.610  -7.045   1.369  1.00  0.00           H  
ATOM   4084  HE  ARG A 251     -19.601  -5.072  -0.810  1.00  0.00           H  
ATOM   4085 1HH1 ARG A 251     -21.239  -6.462   1.969  1.00  0.00           H  
ATOM   4086 2HH1 ARG A 251     -22.803  -5.816   1.528  1.00  0.00           H  
ATOM   4087 1HH2 ARG A 251     -21.637  -4.238  -1.372  1.00  0.00           H  
ATOM   4088 2HH2 ARG A 251     -23.030  -4.557  -0.363  1.00  0.00           H  
ATOM   4089  N   SER A 252     -15.970  -1.554   0.885  1.00  0.00           N  
ATOM   4090  CA  SER A 252     -15.131  -0.640   0.092  1.00  0.00           C  
ATOM   4091  C   SER A 252     -13.822  -0.324   0.826  1.00  0.00           C  
ATOM   4092  O   SER A 252     -12.704  -0.331   0.277  1.00  0.00           O  
ATOM   4093  CB  SER A 252     -15.882   0.645  -0.199  1.00  0.00           C  
ATOM   4094  OG  SER A 252     -16.992   0.403  -1.019  1.00  0.00           O  
ATOM   4095  H   SER A 252     -16.888  -1.251   1.177  1.00  0.00           H  
ATOM   4096  HA  SER A 252     -14.951  -1.095  -0.883  1.00  0.00           H  
ATOM   4097 1HB  SER A 252     -16.210   1.094   0.738  1.00  0.00           H  
ATOM   4098 2HB  SER A 252     -15.215   1.354  -0.687  1.00  0.00           H  
ATOM   4099  HG  SER A 252     -17.687   0.086  -0.437  1.00  0.00           H  
ATOM   4100  N   LEU A 253     -13.990   0.003   2.122  1.00  0.00           N  
ATOM   4101  CA  LEU A 253     -12.819   0.283   2.952  1.00  0.00           C  
ATOM   4102  C   LEU A 253     -11.903  -0.950   3.086  1.00  0.00           C  
ATOM   4103  O   LEU A 253     -10.703  -0.891   2.877  1.00  0.00           O  
ATOM   4104  CB  LEU A 253     -13.267   0.750   4.343  1.00  0.00           C  
ATOM   4105  CG  LEU A 253     -12.141   1.007   5.353  1.00  0.00           C  
ATOM   4106  CD1 LEU A 253     -11.201   2.072   4.806  1.00  0.00           C  
ATOM   4107  CD2 LEU A 253     -12.740   1.437   6.683  1.00  0.00           C  
ATOM   4108  H   LEU A 253     -14.911   0.059   2.535  1.00  0.00           H  
ATOM   4109  HA  LEU A 253     -12.236   1.069   2.473  1.00  0.00           H  
ATOM   4110 1HB  LEU A 253     -13.831   1.675   4.234  1.00  0.00           H  
ATOM   4111 2HB  LEU A 253     -13.927  -0.006   4.768  1.00  0.00           H  
ATOM   4112  HG  LEU A 253     -11.563   0.093   5.493  1.00  0.00           H  
ATOM   4113 1HD1 LEU A 253     -10.400   2.255   5.523  1.00  0.00           H  
ATOM   4114 2HD1 LEU A 253     -10.771   1.730   3.864  1.00  0.00           H  
ATOM   4115 3HD1 LEU A 253     -11.755   2.995   4.639  1.00  0.00           H  
ATOM   4116 1HD2 LEU A 253     -11.940   1.618   7.401  1.00  0.00           H  
ATOM   4117 2HD2 LEU A 253     -13.317   2.351   6.544  1.00  0.00           H  
ATOM   4118 3HD2 LEU A 253     -13.394   0.649   7.059  1.00  0.00           H  
ATOM   4119  N   LEU A 254     -12.520  -2.099   3.406  1.00  0.00           N  
ATOM   4120  CA  LEU A 254     -11.713  -3.317   3.560  1.00  0.00           C  
ATOM   4121  C   LEU A 254     -10.916  -3.645   2.298  1.00  0.00           C  
ATOM   4122  O   LEU A 254      -9.719  -3.962   2.374  1.00  0.00           O  
ATOM   4123  CB  LEU A 254     -12.614  -4.499   3.927  1.00  0.00           C  
ATOM   4124  CG  LEU A 254     -11.897  -5.852   4.067  1.00  0.00           C  
ATOM   4125  CD1 LEU A 254     -10.832  -5.843   5.149  1.00  0.00           C  
ATOM   4126  CD2 LEU A 254     -12.914  -6.959   4.326  1.00  0.00           C  
ATOM   4127  H   LEU A 254     -13.519  -2.149   3.543  1.00  0.00           H  
ATOM   4128  HA  LEU A 254     -10.996  -3.158   4.365  1.00  0.00           H  
ATOM   4129 1HB  LEU A 254     -13.105  -4.280   4.873  1.00  0.00           H  
ATOM   4130 2HB  LEU A 254     -13.380  -4.603   3.159  1.00  0.00           H  
ATOM   4131  HG  LEU A 254     -11.354  -6.073   3.148  1.00  0.00           H  
ATOM   4132 1HD1 LEU A 254     -10.360  -6.824   5.202  1.00  0.00           H  
ATOM   4133 2HD1 LEU A 254     -10.079  -5.091   4.912  1.00  0.00           H  
ATOM   4134 3HD1 LEU A 254     -11.290  -5.609   6.109  1.00  0.00           H  
ATOM   4135 1HD2 LEU A 254     -12.396  -7.913   4.423  1.00  0.00           H  
ATOM   4136 2HD2 LEU A 254     -13.457  -6.745   5.247  1.00  0.00           H  
ATOM   4137 3HD2 LEU A 254     -13.616  -7.010   3.494  1.00  0.00           H  
ATOM   4138  N   SER A 255     -11.580  -3.572   1.155  1.00  0.00           N  
ATOM   4139  CA  SER A 255     -10.923  -3.836  -0.116  1.00  0.00           C  
ATOM   4140  C   SER A 255      -9.723  -2.918  -0.294  1.00  0.00           C  
ATOM   4141  O   SER A 255      -8.632  -3.328  -0.683  1.00  0.00           O  
ATOM   4142  CB  SER A 255     -11.897  -3.646  -1.263  1.00  0.00           C  
ATOM   4143  OG  SER A 255     -11.280  -3.905  -2.494  1.00  0.00           O  
ATOM   4144  H   SER A 255     -12.561  -3.329   1.161  1.00  0.00           H  
ATOM   4145  HA  SER A 255     -10.509  -4.845  -0.089  1.00  0.00           H  
ATOM   4146 1HB  SER A 255     -12.748  -4.314  -1.132  1.00  0.00           H  
ATOM   4147 2HB  SER A 255     -12.277  -2.625  -1.251  1.00  0.00           H  
ATOM   4148  HG  SER A 255     -11.153  -3.050  -2.912  1.00  0.00           H  
ATOM   4149  N   GLN A 256      -9.905  -1.632   0.043  1.00  0.00           N  
ATOM   4150  CA  GLN A 256      -8.804  -0.674  -0.072  1.00  0.00           C  
ATOM   4151  C   GLN A 256      -7.680  -0.944   0.907  1.00  0.00           C  
ATOM   4152  O   GLN A 256      -6.524  -0.639   0.628  1.00  0.00           O  
ATOM   4153  CB  GLN A 256      -9.320   0.753   0.133  1.00  0.00           C  
ATOM   4154  CG  GLN A 256     -10.219   1.256  -0.984  1.00  0.00           C  
ATOM   4155  CD  GLN A 256     -10.850   2.596  -0.660  1.00  0.00           C  
ATOM   4156  OE1 GLN A 256     -11.006   2.958   0.510  1.00  0.00           O  
ATOM   4157  NE2 GLN A 256     -11.219   3.342  -1.695  1.00  0.00           N  
ATOM   4158  H   GLN A 256     -10.802  -1.312   0.379  1.00  0.00           H  
ATOM   4159  HA  GLN A 256      -8.341  -0.795  -1.051  1.00  0.00           H  
ATOM   4160 1HB  GLN A 256      -9.881   0.806   1.066  1.00  0.00           H  
ATOM   4161 2HB  GLN A 256      -8.476   1.437   0.219  1.00  0.00           H  
ATOM   4162 1HG  GLN A 256      -9.626   1.368  -1.891  1.00  0.00           H  
ATOM   4163 2HG  GLN A 256     -11.018   0.532  -1.148  1.00  0.00           H  
ATOM   4164 1HE2 GLN A 256     -11.641   4.237  -1.543  1.00  0.00           H  
ATOM   4165 2HE2 GLN A 256     -11.075   3.010  -2.627  1.00  0.00           H  
ATOM   4166  N   MET A 257      -8.011  -1.537   2.055  1.00  0.00           N  
ATOM   4167  CA  MET A 257      -6.981  -1.889   3.056  1.00  0.00           C  
ATOM   4168  C   MET A 257      -6.244  -3.184   2.702  1.00  0.00           C  
ATOM   4169  O   MET A 257      -5.183  -3.445   3.253  1.00  0.00           O  
ATOM   4170  CB  MET A 257      -7.615  -2.011   4.440  1.00  0.00           C  
ATOM   4171  CG  MET A 257      -8.163  -0.705   4.999  1.00  0.00           C  
ATOM   4172  SD  MET A 257      -8.964  -0.917   6.601  1.00  0.00           S  
ATOM   4173  CE  MET A 257      -7.540  -1.006   7.683  1.00  0.00           C  
ATOM   4174  H   MET A 257      -8.979  -1.752   2.249  1.00  0.00           H  
ATOM   4175  HA  MET A 257      -6.240  -1.089   3.085  1.00  0.00           H  
ATOM   4176 1HB  MET A 257      -8.433  -2.728   4.403  1.00  0.00           H  
ATOM   4177 2HB  MET A 257      -6.876  -2.393   5.146  1.00  0.00           H  
ATOM   4178 1HG  MET A 257      -7.350   0.012   5.112  1.00  0.00           H  
ATOM   4179 2HG  MET A 257      -8.890  -0.288   4.303  1.00  0.00           H  
ATOM   4180 1HE  MET A 257      -7.873  -1.137   8.713  1.00  0.00           H  
ATOM   4181 2HE  MET A 257      -6.914  -1.850   7.392  1.00  0.00           H  
ATOM   4182 3HE  MET A 257      -6.964  -0.083   7.602  1.00  0.00           H  
ATOM   4183  N   LEU A 258      -6.826  -3.985   1.797  1.00  0.00           N  
ATOM   4184  CA  LEU A 258      -6.240  -5.256   1.357  1.00  0.00           C  
ATOM   4185  C   LEU A 258      -5.762  -5.191  -0.096  1.00  0.00           C  
ATOM   4186  O   LEU A 258      -5.651  -6.222  -0.733  1.00  0.00           O  
ATOM   4187  CB  LEU A 258      -7.238  -6.409   1.560  1.00  0.00           C  
ATOM   4188  CG  LEU A 258      -7.603  -6.700   2.999  1.00  0.00           C  
ATOM   4189  CD1 LEU A 258      -8.651  -7.831   3.058  1.00  0.00           C  
ATOM   4190  CD2 LEU A 258      -6.399  -7.022   3.878  1.00  0.00           C  
ATOM   4191  H   LEU A 258      -7.709  -3.689   1.406  1.00  0.00           H  
ATOM   4192  HA  LEU A 258      -5.353  -5.453   1.958  1.00  0.00           H  
ATOM   4193 1HB  LEU A 258      -8.155  -6.175   1.022  1.00  0.00           H  
ATOM   4194 2HB  LEU A 258      -6.812  -7.317   1.133  1.00  0.00           H  
ATOM   4195  HG  LEU A 258      -8.100  -5.830   3.431  1.00  0.00           H  
ATOM   4196 1HD1 LEU A 258      -8.910  -8.035   4.097  1.00  0.00           H  
ATOM   4197 2HD1 LEU A 258      -9.546  -7.527   2.515  1.00  0.00           H  
ATOM   4198 3HD1 LEU A 258      -8.239  -8.732   2.604  1.00  0.00           H  
ATOM   4199 1HD2 LEU A 258      -6.734  -7.219   4.897  1.00  0.00           H  
ATOM   4200 2HD2 LEU A 258      -5.889  -7.903   3.487  1.00  0.00           H  
ATOM   4201 3HD2 LEU A 258      -5.712  -6.176   3.879  1.00  0.00           H  
ATOM   4202  N   HIS A 259      -5.425  -4.003  -0.596  1.00  0.00           N  
ATOM   4203  CA  HIS A 259      -4.813  -3.953  -1.913  1.00  0.00           C  
ATOM   4204  C   HIS A 259      -3.496  -4.713  -1.895  1.00  0.00           C  
ATOM   4205  O   HIS A 259      -2.730  -4.660  -0.928  1.00  0.00           O  
ATOM   4206  CB  HIS A 259      -4.580  -2.505  -2.358  1.00  0.00           C  
ATOM   4207  CG  HIS A 259      -5.798  -1.848  -2.930  1.00  0.00           C  
ATOM   4208  ND1 HIS A 259      -6.613  -2.469  -3.854  1.00  0.00           N  
ATOM   4209  CD2 HIS A 259      -6.338  -0.627  -2.711  1.00  0.00           C  
ATOM   4210  CE1 HIS A 259      -7.604  -1.655  -4.177  1.00  0.00           C  
ATOM   4211  NE2 HIS A 259      -7.459  -0.532  -3.498  1.00  0.00           N  
ATOM   4212  H   HIS A 259      -5.579  -3.142  -0.092  1.00  0.00           H  
ATOM   4213  HA  HIS A 259      -5.487  -4.399  -2.644  1.00  0.00           H  
ATOM   4214 1HB  HIS A 259      -4.241  -1.913  -1.507  1.00  0.00           H  
ATOM   4215 2HB  HIS A 259      -3.793  -2.478  -3.110  1.00  0.00           H  
ATOM   4216  HD1 HIS A 259      -6.532  -3.413  -4.174  1.00  0.00           H  
ATOM   4217  HD2 HIS A 259      -6.049   0.208  -2.072  1.00  0.00           H  
ATOM   4218  HE1 HIS A 259      -8.361  -1.963  -4.898  1.00  0.00           H  
ATOM   4219  N   TYR A 260      -3.182  -5.387  -3.003  1.00  0.00           N  
ATOM   4220  CA  TYR A 260      -1.907  -6.081  -3.105  1.00  0.00           C  
ATOM   4221  C   TYR A 260      -0.713  -5.126  -3.149  1.00  0.00           C  
ATOM   4222  O   TYR A 260       0.320  -5.363  -2.524  1.00  0.00           O  
ATOM   4223  CB  TYR A 260      -1.888  -6.982  -4.349  1.00  0.00           C  
ATOM   4224  CG  TYR A 260      -2.461  -8.353  -4.144  1.00  0.00           C  
ATOM   4225  CD1 TYR A 260      -1.909  -9.206  -3.161  1.00  0.00           C  
ATOM   4226  CD2 TYR A 260      -3.536  -8.806  -4.900  1.00  0.00           C  
ATOM   4227  CE1 TYR A 260      -2.410 -10.494  -2.971  1.00  0.00           C  
ATOM   4228  CE2 TYR A 260      -4.055 -10.089  -4.716  1.00  0.00           C  
ATOM   4229  CZ  TYR A 260      -3.476 -10.922  -3.749  1.00  0.00           C  
ATOM   4230  OH  TYR A 260      -3.944 -12.206  -3.547  1.00  0.00           O  
ATOM   4231  H   TYR A 260      -3.826  -5.423  -3.781  1.00  0.00           H  
ATOM   4232  HA  TYR A 260      -1.781  -6.705  -2.220  1.00  0.00           H  
ATOM   4233 1HB  TYR A 260      -2.452  -6.505  -5.153  1.00  0.00           H  
ATOM   4234 2HB  TYR A 260      -0.862  -7.101  -4.696  1.00  0.00           H  
ATOM   4235  HD1 TYR A 260      -1.082  -8.860  -2.540  1.00  0.00           H  
ATOM   4236  HD2 TYR A 260      -3.986  -8.157  -5.651  1.00  0.00           H  
ATOM   4237  HE1 TYR A 260      -1.976 -11.142  -2.210  1.00  0.00           H  
ATOM   4238  HE2 TYR A 260      -4.896 -10.428  -5.320  1.00  0.00           H  
ATOM   4239  HH  TYR A 260      -4.412 -12.502  -4.331  1.00  0.00           H  
ATOM   4240  N   ASP A 261      -0.850  -4.048  -3.931  1.00  0.00           N  
ATOM   4241  CA  ASP A 261       0.280  -3.138  -4.137  1.00  0.00           C  
ATOM   4242  C   ASP A 261       0.359  -2.220  -2.896  1.00  0.00           C  
ATOM   4243  O   ASP A 261      -0.583  -1.465  -2.608  1.00  0.00           O  
ATOM   4244  CB  ASP A 261       0.111  -2.315  -5.416  1.00  0.00           C  
ATOM   4245  CG  ASP A 261       1.298  -1.404  -5.697  1.00  0.00           C  
ATOM   4246  OD1 ASP A 261       2.160  -1.309  -4.856  1.00  0.00           O  
ATOM   4247  OD2 ASP A 261       1.331  -0.812  -6.749  1.00  0.00           O  
ATOM   4248  H   ASP A 261      -1.730  -3.850  -4.386  1.00  0.00           H  
ATOM   4249  HA  ASP A 261       1.181  -3.734  -4.286  1.00  0.00           H  
ATOM   4250 1HB  ASP A 261      -0.023  -2.986  -6.266  1.00  0.00           H  
ATOM   4251 2HB  ASP A 261      -0.788  -1.703  -5.339  1.00  0.00           H  
ATOM   4252  N   PRO A 262       1.446  -2.306  -2.119  1.00  0.00           N  
ATOM   4253  CA  PRO A 262       1.538  -1.443  -0.932  1.00  0.00           C  
ATOM   4254  C   PRO A 262       1.428   0.024  -1.288  1.00  0.00           C  
ATOM   4255  O   PRO A 262       1.088   0.852  -0.418  1.00  0.00           O  
ATOM   4256  CB  PRO A 262       2.923  -1.774  -0.368  1.00  0.00           C  
ATOM   4257  CG  PRO A 262       3.198  -3.154  -0.861  1.00  0.00           C  
ATOM   4258  CD  PRO A 262       2.619  -3.178  -2.250  1.00  0.00           C  
ATOM   4259  HA  PRO A 262       0.730  -1.702  -0.232  1.00  0.00           H  
ATOM   4260 1HB  PRO A 262       3.660  -1.039  -0.724  1.00  0.00           H  
ATOM   4261 2HB  PRO A 262       2.908  -1.708   0.730  1.00  0.00           H  
ATOM   4262 1HG  PRO A 262       4.280  -3.353  -0.849  1.00  0.00           H  
ATOM   4263 2HG  PRO A 262       2.731  -3.895  -0.195  1.00  0.00           H  
ATOM   4264 1HD  PRO A 262       3.355  -2.774  -2.961  1.00  0.00           H  
ATOM   4265 2HD  PRO A 262       2.347  -4.209  -2.517  1.00  0.00           H  
ATOM   4266  N   ASN A 263       1.716   0.387  -2.531  1.00  0.00           N  
ATOM   4267  CA  ASN A 263       1.711   1.784  -2.931  1.00  0.00           C  
ATOM   4268  C   ASN A 263       0.237   2.221  -3.190  1.00  0.00           C  
ATOM   4269  O   ASN A 263      -0.004   3.431  -3.286  1.00  0.00           O  
ATOM   4270  CB  ASN A 263       2.586   1.998  -4.153  1.00  0.00           C  
ATOM   4271  CG  ASN A 263       4.034   1.696  -3.886  1.00  0.00           C  
ATOM   4272  OD1 ASN A 263       4.748   2.504  -3.281  1.00  0.00           O  
ATOM   4273  ND2 ASN A 263       4.482   0.548  -4.326  1.00  0.00           N  
ATOM   4274  H   ASN A 263       1.945  -0.320  -3.215  1.00  0.00           H  
ATOM   4275  HA  ASN A 263       2.074   2.385  -2.096  1.00  0.00           H  
ATOM   4276 1HB  ASN A 263       2.238   1.360  -4.966  1.00  0.00           H  
ATOM   4277 2HB  ASN A 263       2.498   3.032  -4.487  1.00  0.00           H  
ATOM   4278 1HD2 ASN A 263       5.438   0.293  -4.177  1.00  0.00           H  
ATOM   4279 2HD2 ASN A 263       3.869  -0.075  -4.810  1.00  0.00           H  
ATOM   4280  N   LYS A 264      -0.714   1.287  -3.342  1.00  0.00           N  
ATOM   4281  CA  LYS A 264      -2.170   1.539  -3.609  1.00  0.00           C  
ATOM   4282  C   LYS A 264      -2.980   1.431  -2.337  1.00  0.00           C  
ATOM   4283  O   LYS A 264      -4.062   1.966  -2.259  1.00  0.00           O  
ATOM   4284  CB  LYS A 264      -2.724   0.561  -4.646  1.00  0.00           C  
ATOM   4285  CG  LYS A 264      -2.121   0.711  -6.037  1.00  0.00           C  
ATOM   4286  CD  LYS A 264      -2.714  -0.298  -7.008  1.00  0.00           C  
ATOM   4287  CE  LYS A 264      -2.011  -0.250  -8.356  1.00  0.00           C  
ATOM   4288  NZ  LYS A 264      -2.504  -1.308  -9.280  1.00  0.00           N  
ATOM   4289  H   LYS A 264      -0.386   0.334  -3.264  1.00  0.00           H  
ATOM   4290  HA  LYS A 264      -2.279   2.550  -4.001  1.00  0.00           H  
ATOM   4291 1HB  LYS A 264      -2.547  -0.462  -4.313  1.00  0.00           H  
ATOM   4292 2HB  LYS A 264      -3.802   0.696  -4.733  1.00  0.00           H  
ATOM   4293 1HG  LYS A 264      -2.312   1.718  -6.410  1.00  0.00           H  
ATOM   4294 2HG  LYS A 264      -1.043   0.561  -5.984  1.00  0.00           H  
ATOM   4295 1HD  LYS A 264      -2.619  -1.303  -6.593  1.00  0.00           H  
ATOM   4296 2HD  LYS A 264      -3.773  -0.084  -7.154  1.00  0.00           H  
ATOM   4297 1HE  LYS A 264      -2.175   0.723  -8.817  1.00  0.00           H  
ATOM   4298 2HE  LYS A 264      -0.939  -0.383  -8.212  1.00  0.00           H  
ATOM   4299 1HZ  LYS A 264      -2.013  -1.242 -10.160  1.00  0.00           H  
ATOM   4300 2HZ  LYS A 264      -2.340  -2.216  -8.870  1.00  0.00           H  
ATOM   4301 3HZ  LYS A 264      -3.494  -1.183  -9.437  1.00  0.00           H  
ATOM   4302  N   ARG A 265      -2.498   0.646  -1.368  1.00  0.00           N  
ATOM   4303  CA  ARG A 265      -3.245   0.366  -0.161  1.00  0.00           C  
ATOM   4304  C   ARG A 265      -3.550   1.688   0.568  1.00  0.00           C  
ATOM   4305  O   ARG A 265      -2.691   2.571   0.649  1.00  0.00           O  
ATOM   4306  CB  ARG A 265      -2.398  -0.603   0.689  1.00  0.00           C  
ATOM   4307  CG  ARG A 265      -3.162  -1.306   1.765  1.00  0.00           C  
ATOM   4308  CD  ARG A 265      -2.304  -2.337   2.490  1.00  0.00           C  
ATOM   4309  NE  ARG A 265      -1.858  -3.425   1.548  1.00  0.00           N  
ATOM   4310  CZ  ARG A 265      -0.695  -4.090   1.669  1.00  0.00           C  
ATOM   4311  NH1 ARG A 265       0.128  -3.929   2.706  1.00  0.00           N  
ATOM   4312  NH2 ARG A 265      -0.334  -4.952   0.708  1.00  0.00           N  
ATOM   4313  H   ARG A 265      -1.582   0.236  -1.485  1.00  0.00           H  
ATOM   4314  HA  ARG A 265      -4.189  -0.104  -0.439  1.00  0.00           H  
ATOM   4315 1HB  ARG A 265      -1.955  -1.360   0.043  1.00  0.00           H  
ATOM   4316 2HB  ARG A 265      -1.581  -0.056   1.160  1.00  0.00           H  
ATOM   4317 1HG  ARG A 265      -3.513  -0.579   2.497  1.00  0.00           H  
ATOM   4318 2HG  ARG A 265      -4.017  -1.822   1.327  1.00  0.00           H  
ATOM   4319 1HD  ARG A 265      -1.422  -1.849   2.904  1.00  0.00           H  
ATOM   4320 2HD  ARG A 265      -2.881  -2.787   3.297  1.00  0.00           H  
ATOM   4321  HE  ARG A 265      -2.474  -3.666   0.783  1.00  0.00           H  
ATOM   4322 1HH1 ARG A 265      -0.113  -3.285   3.447  1.00  0.00           H  
ATOM   4323 2HH1 ARG A 265       0.991  -4.451   2.752  1.00  0.00           H  
ATOM   4324 1HH2 ARG A 265      -0.933  -5.095  -0.093  1.00  0.00           H  
ATOM   4325 2HH2 ARG A 265       0.536  -5.458   0.785  1.00  0.00           H  
ATOM   4326  N   ILE A 266      -4.782   1.832   1.048  1.00  0.00           N  
ATOM   4327  CA  ILE A 266      -5.175   3.085   1.673  1.00  0.00           C  
ATOM   4328  C   ILE A 266      -4.305   3.357   2.913  1.00  0.00           C  
ATOM   4329  O   ILE A 266      -3.999   2.464   3.710  1.00  0.00           O  
ATOM   4330  CB  ILE A 266      -6.663   3.059   2.068  1.00  0.00           C  
ATOM   4331  CG1 ILE A 266      -7.154   4.472   2.393  1.00  0.00           C  
ATOM   4332  CG2 ILE A 266      -6.883   2.131   3.252  1.00  0.00           C  
ATOM   4333  CD1 ILE A 266      -8.659   4.597   2.455  1.00  0.00           C  
ATOM   4334  H   ILE A 266      -5.455   1.081   0.987  1.00  0.00           H  
ATOM   4335  HA  ILE A 266      -4.985   3.896   0.971  1.00  0.00           H  
ATOM   4336  HB  ILE A 266      -7.257   2.705   1.225  1.00  0.00           H  
ATOM   4337 1HG1 ILE A 266      -6.746   4.788   3.352  1.00  0.00           H  
ATOM   4338 2HG1 ILE A 266      -6.787   5.168   1.638  1.00  0.00           H  
ATOM   4339 1HG2 ILE A 266      -7.940   2.125   3.518  1.00  0.00           H  
ATOM   4340 2HG2 ILE A 266      -6.570   1.122   2.986  1.00  0.00           H  
ATOM   4341 3HG2 ILE A 266      -6.297   2.480   4.102  1.00  0.00           H  
ATOM   4342 1HD1 ILE A 266      -8.930   5.627   2.689  1.00  0.00           H  
ATOM   4343 2HD1 ILE A 266      -9.088   4.319   1.491  1.00  0.00           H  
ATOM   4344 3HD1 ILE A 266      -9.047   3.936   3.229  1.00  0.00           H  
ATOM   4345  N   SER A 267      -3.936   4.634   3.116  1.00  0.00           N  
ATOM   4346  CA  SER A 267      -3.191   5.026   4.322  1.00  0.00           C  
ATOM   4347  C   SER A 267      -4.155   5.107   5.527  1.00  0.00           C  
ATOM   4348  O   SER A 267      -5.370   5.246   5.349  1.00  0.00           O  
ATOM   4349  CB  SER A 267      -2.501   6.360   4.108  1.00  0.00           C  
ATOM   4350  OG  SER A 267      -3.438   7.391   3.960  1.00  0.00           O  
ATOM   4351  H   SER A 267      -4.173   5.339   2.433  1.00  0.00           H  
ATOM   4352  HA  SER A 267      -2.427   4.272   4.517  1.00  0.00           H  
ATOM   4353 1HB  SER A 267      -1.852   6.574   4.957  1.00  0.00           H  
ATOM   4354 2HB  SER A 267      -1.872   6.306   3.221  1.00  0.00           H  
ATOM   4355  HG  SER A 267      -3.091   7.967   3.274  1.00  0.00           H  
ATOM   4356  N   ALA A 268      -3.607   5.096   6.746  1.00  0.00           N  
ATOM   4357  CA  ALA A 268      -4.465   5.234   7.930  1.00  0.00           C  
ATOM   4358  C   ALA A 268      -5.212   6.593   7.891  1.00  0.00           C  
ATOM   4359  O   ALA A 268      -6.399   6.631   8.194  1.00  0.00           O  
ATOM   4360  CB  ALA A 268      -3.669   5.155   9.197  1.00  0.00           C  
ATOM   4361  H   ALA A 268      -2.610   4.995   6.871  1.00  0.00           H  
ATOM   4362  HA  ALA A 268      -5.184   4.414   7.924  1.00  0.00           H  
ATOM   4363 1HB  ALA A 268      -4.336   5.260  10.053  1.00  0.00           H  
ATOM   4364 2HB  ALA A 268      -3.162   4.191   9.249  1.00  0.00           H  
ATOM   4365 3HB  ALA A 268      -2.930   5.954   9.213  1.00  0.00           H  
ATOM   4366  N   LYS A 269      -4.508   7.659   7.481  1.00  0.00           N  
ATOM   4367  CA  LYS A 269      -5.170   8.967   7.476  1.00  0.00           C  
ATOM   4368  C   LYS A 269      -6.270   9.036   6.437  1.00  0.00           C  
ATOM   4369  O   LYS A 269      -7.348   9.581   6.726  1.00  0.00           O  
ATOM   4370  CB  LYS A 269      -4.154  10.083   7.226  1.00  0.00           C  
ATOM   4371  CG  LYS A 269      -3.179  10.314   8.373  1.00  0.00           C  
ATOM   4372  CD  LYS A 269      -2.165  11.394   8.027  1.00  0.00           C  
ATOM   4373  CE  LYS A 269      -1.111  11.534   9.115  1.00  0.00           C  
ATOM   4374  NZ  LYS A 269      -0.062  12.524   8.750  1.00  0.00           N  
ATOM   4375  H   LYS A 269      -3.547   7.593   7.178  1.00  0.00           H  
ATOM   4376  HA  LYS A 269      -5.661   9.110   8.439  1.00  0.00           H  
ATOM   4377 1HB  LYS A 269      -3.571   9.851   6.334  1.00  0.00           H  
ATOM   4378 2HB  LYS A 269      -4.680  11.019   7.040  1.00  0.00           H  
ATOM   4379 1HG  LYS A 269      -3.731  10.617   9.264  1.00  0.00           H  
ATOM   4380 2HG  LYS A 269      -2.650   9.388   8.593  1.00  0.00           H  
ATOM   4381 1HD  LYS A 269      -1.673  11.144   7.086  1.00  0.00           H  
ATOM   4382 2HD  LYS A 269      -2.678  12.349   7.906  1.00  0.00           H  
ATOM   4383 1HE  LYS A 269      -1.586  11.852  10.042  1.00  0.00           H  
ATOM   4384 2HE  LYS A 269      -0.637  10.568   9.289  1.00  0.00           H  
ATOM   4385 1HZ  LYS A 269       0.617  12.587   9.496  1.00  0.00           H  
ATOM   4386 2HZ  LYS A 269       0.399  12.229   7.900  1.00  0.00           H  
ATOM   4387 3HZ  LYS A 269      -0.487  13.428   8.605  1.00  0.00           H  
ATOM   4388  N   ALA A 270      -6.042   8.465   5.253  1.00  0.00           N  
ATOM   4389  CA  ALA A 270      -7.108   8.407   4.257  1.00  0.00           C  
ATOM   4390  C   ALA A 270      -8.278   7.550   4.728  1.00  0.00           C  
ATOM   4391  O   ALA A 270      -9.450   7.854   4.494  1.00  0.00           O  
ATOM   4392  CB  ALA A 270      -6.597   7.952   2.884  1.00  0.00           C  
ATOM   4393  H   ALA A 270      -5.139   8.070   5.030  1.00  0.00           H  
ATOM   4394  HA  ALA A 270      -7.523   9.409   4.147  1.00  0.00           H  
ATOM   4395 1HB  ALA A 270      -7.427   7.924   2.177  1.00  0.00           H  
ATOM   4396 2HB  ALA A 270      -5.840   8.650   2.527  1.00  0.00           H  
ATOM   4397 3HB  ALA A 270      -6.161   6.958   2.970  1.00  0.00           H  
ATOM   4398  N   ALA A 271      -7.971   6.437   5.400  1.00  0.00           N  
ATOM   4399  CA  ALA A 271      -9.034   5.558   5.901  1.00  0.00           C  
ATOM   4400  C   ALA A 271      -9.944   6.291   6.906  1.00  0.00           C  
ATOM   4401  O   ALA A 271     -11.160   6.091   6.922  1.00  0.00           O  
ATOM   4402  CB  ALA A 271      -8.454   4.307   6.521  1.00  0.00           C  
ATOM   4403  H   ALA A 271      -7.007   6.189   5.570  1.00  0.00           H  
ATOM   4404  HA  ALA A 271      -9.661   5.269   5.057  1.00  0.00           H  
ATOM   4405 1HB  ALA A 271      -9.262   3.673   6.884  1.00  0.00           H  
ATOM   4406 2HB  ALA A 271      -7.875   3.765   5.773  1.00  0.00           H  
ATOM   4407 3HB  ALA A 271      -7.807   4.581   7.352  1.00  0.00           H  
ATOM   4408  N   LEU A 272      -9.358   7.162   7.755  1.00  0.00           N  
ATOM   4409  CA  LEU A 272     -10.161   7.895   8.741  1.00  0.00           C  
ATOM   4410  C   LEU A 272     -11.204   8.794   8.083  1.00  0.00           C  
ATOM   4411  O   LEU A 272     -12.260   9.049   8.674  1.00  0.00           O  
ATOM   4412  CB  LEU A 272      -9.249   8.745   9.635  1.00  0.00           C  
ATOM   4413  CG  LEU A 272      -8.361   7.965  10.612  1.00  0.00           C  
ATOM   4414  CD1 LEU A 272      -7.363   8.914  11.261  1.00  0.00           C  
ATOM   4415  CD2 LEU A 272      -9.231   7.287  11.660  1.00  0.00           C  
ATOM   4416  H   LEU A 272      -8.361   7.318   7.719  1.00  0.00           H  
ATOM   4417  HA  LEU A 272     -10.706   7.173   9.349  1.00  0.00           H  
ATOM   4418 1HB  LEU A 272      -8.597   9.341   8.999  1.00  0.00           H  
ATOM   4419 2HB  LEU A 272      -9.870   9.423  10.221  1.00  0.00           H  
ATOM   4420  HG  LEU A 272      -7.796   7.209  10.066  1.00  0.00           H  
ATOM   4421 1HD1 LEU A 272      -6.731   8.360  11.955  1.00  0.00           H  
ATOM   4422 2HD1 LEU A 272      -6.740   9.370  10.491  1.00  0.00           H  
ATOM   4423 3HD1 LEU A 272      -7.900   9.692  11.802  1.00  0.00           H  
ATOM   4424 1HD2 LEU A 272      -8.600   6.732  12.354  1.00  0.00           H  
ATOM   4425 2HD2 LEU A 272      -9.796   8.042  12.208  1.00  0.00           H  
ATOM   4426 3HD2 LEU A 272      -9.923   6.601  11.170  1.00  0.00           H  
ATOM   4427  N   ALA A 273     -10.916   9.241   6.878  1.00  0.00           N  
ATOM   4428  CA  ALA A 273     -11.850  10.106   6.126  1.00  0.00           C  
ATOM   4429  C   ALA A 273     -12.897   9.281   5.343  1.00  0.00           C  
ATOM   4430  O   ALA A 273     -13.757   9.839   4.663  1.00  0.00           O  
ATOM   4431  CB  ALA A 273     -11.070  11.023   5.150  1.00  0.00           C  
ATOM   4432  H   ALA A 273     -10.034   8.987   6.457  1.00  0.00           H  
ATOM   4433  HA  ALA A 273     -12.386  10.729   6.842  1.00  0.00           H  
ATOM   4434 1HB  ALA A 273     -11.772  11.654   4.604  1.00  0.00           H  
ATOM   4435 2HB  ALA A 273     -10.380  11.652   5.713  1.00  0.00           H  
ATOM   4436 3HB  ALA A 273     -10.510  10.411   4.446  1.00  0.00           H  
ATOM   4437  N   HIS A 274     -12.812   7.944   5.392  1.00  0.00           N  
ATOM   4438  CA  HIS A 274     -13.688   7.136   4.586  1.00  0.00           C  
ATOM   4439  C   HIS A 274     -15.147   7.290   5.043  1.00  0.00           C  
ATOM   4440  O   HIS A 274     -15.422   7.305   6.246  1.00  0.00           O  
ATOM   4441  CB  HIS A 274     -13.248   5.658   4.676  1.00  0.00           C  
ATOM   4442  CG  HIS A 274     -13.866   4.792   3.630  1.00  0.00           C  
ATOM   4443  ND1 HIS A 274     -15.157   4.308   3.742  1.00  0.00           N  
ATOM   4444  CD2 HIS A 274     -13.399   4.391   2.423  1.00  0.00           C  
ATOM   4445  CE1 HIS A 274     -15.441   3.613   2.646  1.00  0.00           C  
ATOM   4446  NE2 HIS A 274     -14.395   3.642   1.838  1.00  0.00           N  
ATOM   4447  H   HIS A 274     -12.137   7.490   5.991  1.00  0.00           H  
ATOM   4448  HA  HIS A 274     -13.626   7.457   3.547  1.00  0.00           H  
ATOM   4449 1HB  HIS A 274     -12.164   5.595   4.578  1.00  0.00           H  
ATOM   4450 2HB  HIS A 274     -13.513   5.258   5.654  1.00  0.00           H  
ATOM   4451  HD2 HIS A 274     -12.414   4.599   2.003  1.00  0.00           H  
ATOM   4452  HE1 HIS A 274     -16.381   3.101   2.441  1.00  0.00           H  
ATOM   4453  HE2 HIS A 274     -14.331   3.190   0.937  1.00  0.00           H  
ATOM   4454  N   PRO A 275     -16.109   7.323   4.103  1.00  0.00           N  
ATOM   4455  CA  PRO A 275     -17.522   7.345   4.497  1.00  0.00           C  
ATOM   4456  C   PRO A 275     -17.952   6.271   5.495  1.00  0.00           C  
ATOM   4457  O   PRO A 275     -18.936   6.477   6.212  1.00  0.00           O  
ATOM   4458  CB  PRO A 275     -18.266   7.199   3.162  1.00  0.00           C  
ATOM   4459  CG  PRO A 275     -17.348   7.786   2.145  1.00  0.00           C  
ATOM   4460  CD  PRO A 275     -15.967   7.397   2.605  1.00  0.00           C  
ATOM   4461  HA  PRO A 275     -17.751   8.312   4.969  1.00  0.00           H  
ATOM   4462 1HB  PRO A 275     -18.487   6.139   2.968  1.00  0.00           H  
ATOM   4463 2HB  PRO A 275     -19.232   7.725   3.210  1.00  0.00           H  
ATOM   4464 1HG  PRO A 275     -17.585   7.391   1.146  1.00  0.00           H  
ATOM   4465 2HG  PRO A 275     -17.483   8.877   2.096  1.00  0.00           H  
ATOM   4466 1HD  PRO A 275     -15.698   6.421   2.175  1.00  0.00           H  
ATOM   4467 2HD  PRO A 275     -15.246   8.169   2.296  1.00  0.00           H  
ATOM   4468  N   PHE A 276     -17.229   5.151   5.580  1.00  0.00           N  
ATOM   4469  CA  PHE A 276     -17.595   4.136   6.585  1.00  0.00           C  
ATOM   4470  C   PHE A 276     -17.669   4.731   8.003  1.00  0.00           C  
ATOM   4471  O   PHE A 276     -18.365   4.208   8.853  1.00  0.00           O  
ATOM   4472  CB  PHE A 276     -16.587   2.986   6.566  1.00  0.00           C  
ATOM   4473  CG  PHE A 276     -16.940   1.855   7.489  1.00  0.00           C  
ATOM   4474  CD1 PHE A 276     -18.104   1.124   7.300  1.00  0.00           C  
ATOM   4475  CD2 PHE A 276     -16.111   1.521   8.549  1.00  0.00           C  
ATOM   4476  CE1 PHE A 276     -18.430   0.083   8.150  1.00  0.00           C  
ATOM   4477  CE2 PHE A 276     -16.434   0.481   9.399  1.00  0.00           C  
ATOM   4478  CZ  PHE A 276     -17.596  -0.238   9.199  1.00  0.00           C  
ATOM   4479  H   PHE A 276     -16.439   4.982   4.975  1.00  0.00           H  
ATOM   4480  HA  PHE A 276     -18.586   3.750   6.341  1.00  0.00           H  
ATOM   4481 1HB  PHE A 276     -16.509   2.587   5.555  1.00  0.00           H  
ATOM   4482 2HB  PHE A 276     -15.603   3.359   6.847  1.00  0.00           H  
ATOM   4483  HD1 PHE A 276     -18.763   1.378   6.470  1.00  0.00           H  
ATOM   4484  HD2 PHE A 276     -15.194   2.089   8.708  1.00  0.00           H  
ATOM   4485  HE1 PHE A 276     -19.348  -0.483   7.990  1.00  0.00           H  
ATOM   4486  HE2 PHE A 276     -15.774   0.228  10.228  1.00  0.00           H  
ATOM   4487  HZ  PHE A 276     -17.853  -1.057   9.869  1.00  0.00           H  
ATOM   4488  N   PHE A 277     -16.943   5.833   8.249  1.00  0.00           N  
ATOM   4489  CA  PHE A 277     -16.914   6.447   9.583  1.00  0.00           C  
ATOM   4490  C   PHE A 277     -17.848   7.601   9.756  1.00  0.00           C  
ATOM   4491  O   PHE A 277     -17.808   8.231  10.791  1.00  0.00           O  
ATOM   4492  CB  PHE A 277     -15.494   6.771  10.037  1.00  0.00           C  
ATOM   4493  CG  PHE A 277     -14.594   5.547   9.978  1.00  0.00           C  
ATOM   4494  CD1 PHE A 277     -14.718   4.525  10.929  1.00  0.00           C  
ATOM   4495  CD2 PHE A 277     -13.693   5.392   8.948  1.00  0.00           C  
ATOM   4496  CE1 PHE A 277     -13.922   3.374  10.870  1.00  0.00           C  
ATOM   4497  CE2 PHE A 277     -12.876   4.242   8.887  1.00  0.00           C  
ATOM   4498  CZ  PHE A 277     -12.998   3.245   9.849  1.00  0.00           C  
ATOM   4499  H   PHE A 277     -16.405   6.252   7.503  1.00  0.00           H  
ATOM   4500  HA  PHE A 277     -17.340   5.741  10.297  1.00  0.00           H  
ATOM   4501 1HB  PHE A 277     -15.079   7.555   9.404  1.00  0.00           H  
ATOM   4502 2HB  PHE A 277     -15.517   7.154  11.057  1.00  0.00           H  
ATOM   4503  HD1 PHE A 277     -15.450   4.628  11.730  1.00  0.00           H  
ATOM   4504  HD2 PHE A 277     -13.594   6.171   8.191  1.00  0.00           H  
ATOM   4505  HE1 PHE A 277     -14.036   2.594  11.623  1.00  0.00           H  
ATOM   4506  HE2 PHE A 277     -12.148   4.137   8.083  1.00  0.00           H  
ATOM   4507  HZ  PHE A 277     -12.362   2.362   9.797  1.00  0.00           H  
ATOM   4508  N   GLN A 278     -18.724   7.846   8.782  1.00  0.00           N  
ATOM   4509  CA  GLN A 278     -19.605   9.003   8.853  1.00  0.00           C  
ATOM   4510  C   GLN A 278     -20.450   9.000  10.116  1.00  0.00           C  
ATOM   4511  O   GLN A 278     -20.768  10.089  10.640  1.00  0.00           O  
ATOM   4512  CB  GLN A 278     -20.516   9.053   7.622  1.00  0.00           C  
ATOM   4513  CG  GLN A 278     -21.380  10.299   7.538  1.00  0.00           C  
ATOM   4514  CD  GLN A 278     -20.562  11.557   7.319  1.00  0.00           C  
ATOM   4515  OE1 GLN A 278     -19.764  11.640   6.381  1.00  0.00           O  
ATOM   4516  NE2 GLN A 278     -20.756  12.546   8.184  1.00  0.00           N  
ATOM   4517  H   GLN A 278     -18.785   7.229   7.984  1.00  0.00           H  
ATOM   4518  HA  GLN A 278     -18.992   9.900   8.937  1.00  0.00           H  
ATOM   4519 1HB  GLN A 278     -19.909   9.003   6.718  1.00  0.00           H  
ATOM   4520 2HB  GLN A 278     -21.175   8.185   7.622  1.00  0.00           H  
ATOM   4521 1HG  GLN A 278     -22.073  10.192   6.704  1.00  0.00           H  
ATOM   4522 2HG  GLN A 278     -21.933  10.409   8.471  1.00  0.00           H  
ATOM   4523 1HE2 GLN A 278     -20.244  13.401   8.090  1.00  0.00           H  
ATOM   4524 2HE2 GLN A 278     -21.413  12.437   8.930  1.00  0.00           H  
ATOM   4525  N   ASP A 279     -20.878   7.824  10.568  1.00  0.00           N  
ATOM   4526  CA  ASP A 279     -21.710   7.706  11.748  1.00  0.00           C  
ATOM   4527  C   ASP A 279     -20.990   7.028  12.905  1.00  0.00           C  
ATOM   4528  O   ASP A 279     -21.635   6.492  13.793  1.00  0.00           O  
ATOM   4529  CB  ASP A 279     -22.985   6.929  11.413  1.00  0.00           C  
ATOM   4530  CG  ASP A 279     -22.705   5.517  10.916  1.00  0.00           C  
ATOM   4531  OD1 ASP A 279     -21.564   5.213  10.662  1.00  0.00           O  
ATOM   4532  OD2 ASP A 279     -23.635   4.756  10.795  1.00  0.00           O  
ATOM   4533  H   ASP A 279     -20.611   6.988  10.069  1.00  0.00           H  
ATOM   4534  HA  ASP A 279     -21.921   8.708  12.124  1.00  0.00           H  
ATOM   4535 1HB  ASP A 279     -23.617   6.868  12.299  1.00  0.00           H  
ATOM   4536 2HB  ASP A 279     -23.546   7.464  10.647  1.00  0.00           H  
ATOM   4537  N   VAL A 280     -19.666   7.079  12.927  1.00  0.00           N  
ATOM   4538  CA  VAL A 280     -18.949   6.481  14.050  1.00  0.00           C  
ATOM   4539  C   VAL A 280     -19.278   7.172  15.379  1.00  0.00           C  
ATOM   4540  O   VAL A 280     -19.498   8.381  15.432  1.00  0.00           O  
ATOM   4541  CB  VAL A 280     -17.422   6.406  13.792  1.00  0.00           C  
ATOM   4542  CG1 VAL A 280     -16.782   7.804  13.804  1.00  0.00           C  
ATOM   4543  CG2 VAL A 280     -16.730   5.500  14.775  1.00  0.00           C  
ATOM   4544  H   VAL A 280     -19.140   7.520  12.186  1.00  0.00           H  
ATOM   4545  HA  VAL A 280     -19.315   5.463  14.191  1.00  0.00           H  
ATOM   4546  HB  VAL A 280     -17.251   6.020  12.787  1.00  0.00           H  
ATOM   4547 1HG1 VAL A 280     -15.711   7.715  13.620  1.00  0.00           H  
ATOM   4548 2HG1 VAL A 280     -17.234   8.418  13.026  1.00  0.00           H  
ATOM   4549 3HG1 VAL A 280     -16.945   8.270  14.776  1.00  0.00           H  
ATOM   4550 1HG2 VAL A 280     -15.663   5.476  14.558  1.00  0.00           H  
ATOM   4551 2HG2 VAL A 280     -16.887   5.874  15.787  1.00  0.00           H  
ATOM   4552 3HG2 VAL A 280     -17.140   4.494  14.693  1.00  0.00           H  
ATOM   4553  N   THR A 281     -19.385   6.380  16.428  1.00  0.00           N  
ATOM   4554  CA  THR A 281     -19.610   6.774  17.804  1.00  0.00           C  
ATOM   4555  C   THR A 281     -18.724   5.912  18.713  1.00  0.00           C  
ATOM   4556  O   THR A 281     -17.875   5.148  18.222  1.00  0.00           O  
ATOM   4557  CB  THR A 281     -21.091   6.630  18.199  1.00  0.00           C  
ATOM   4558  OG1 THR A 281     -21.305   7.225  19.486  1.00  0.00           O  
ATOM   4559  CG2 THR A 281     -21.489   5.163  18.250  1.00  0.00           C  
ATOM   4560  H   THR A 281     -19.294   5.399  16.206  1.00  0.00           H  
ATOM   4561  HA  THR A 281     -19.403   7.841  17.897  1.00  0.00           H  
ATOM   4562  HB  THR A 281     -21.714   7.145  17.468  1.00  0.00           H  
ATOM   4563  HG1 THR A 281     -22.027   7.856  19.430  1.00  0.00           H  
ATOM   4564 1HG2 THR A 281     -22.539   5.081  18.530  1.00  0.00           H  
ATOM   4565 2HG2 THR A 281     -21.338   4.711  17.270  1.00  0.00           H  
ATOM   4566 3HG2 THR A 281     -20.876   4.646  18.986  1.00  0.00           H  
ATOM   4567  N   LYS A 282     -18.933   6.004  20.021  1.00  0.00           N  
ATOM   4568  CA  LYS A 282     -18.060   5.323  20.981  1.00  0.00           C  
ATOM   4569  C   LYS A 282     -18.885   4.609  22.038  1.00  0.00           C  
ATOM   4570  O   LYS A 282     -19.113   5.140  23.122  1.00  0.00           O  
ATOM   4571  CB  LYS A 282     -17.100   6.312  21.643  1.00  0.00           C  
ATOM   4572  CG  LYS A 282     -16.084   5.672  22.580  1.00  0.00           C  
ATOM   4573  CD  LYS A 282     -15.122   6.707  23.142  1.00  0.00           C  
ATOM   4574  CE  LYS A 282     -14.170   6.087  24.154  1.00  0.00           C  
ATOM   4575  NZ  LYS A 282     -13.262   7.101  24.758  1.00  0.00           N  
ATOM   4576  H   LYS A 282     -19.707   6.554  20.365  1.00  0.00           H  
ATOM   4577  HA  LYS A 282     -17.490   4.559  20.449  1.00  0.00           H  
ATOM   4578 1HB  LYS A 282     -16.550   6.856  20.874  1.00  0.00           H  
ATOM   4579 2HB  LYS A 282     -17.670   7.043  22.217  1.00  0.00           H  
ATOM   4580 1HG  LYS A 282     -16.606   5.187  23.406  1.00  0.00           H  
ATOM   4581 2HG  LYS A 282     -15.516   4.916  22.039  1.00  0.00           H  
ATOM   4582 1HD  LYS A 282     -14.540   7.144  22.329  1.00  0.00           H  
ATOM   4583 2HD  LYS A 282     -15.686   7.503  23.629  1.00  0.00           H  
ATOM   4584 1HE  LYS A 282     -14.743   5.612  24.949  1.00  0.00           H  
ATOM   4585 2HE  LYS A 282     -13.566   5.323  23.665  1.00  0.00           H  
ATOM   4586 1HZ  LYS A 282     -12.648   6.650  25.422  1.00  0.00           H  
ATOM   4587 2HZ  LYS A 282     -12.711   7.535  24.031  1.00  0.00           H  
ATOM   4588 3HZ  LYS A 282     -13.810   7.805  25.231  1.00  0.00           H  
ATOM   4589  N   PRO A 283     -19.364   3.386  21.744  1.00  0.00           N  
ATOM   4590  CA  PRO A 283     -20.184   2.677  22.708  1.00  0.00           C  
ATOM   4591  C   PRO A 283     -19.348   2.046  23.816  1.00  0.00           C  
ATOM   4592  O   PRO A 283     -18.136   1.822  23.641  1.00  0.00           O  
ATOM   4593  CB  PRO A 283     -20.871   1.614  21.845  1.00  0.00           C  
ATOM   4594  CG  PRO A 283     -19.872   1.302  20.784  1.00  0.00           C  
ATOM   4595  CD  PRO A 283     -19.230   2.628  20.473  1.00  0.00           C  
ATOM   4596  HA  PRO A 283     -20.927   3.369  23.130  1.00  0.00           H  
ATOM   4597 1HB  PRO A 283     -21.127   0.738  22.460  1.00  0.00           H  
ATOM   4598 2HB  PRO A 283     -21.814   2.009  21.441  1.00  0.00           H  
ATOM   4599 1HG  PRO A 283     -19.149   0.558  21.149  1.00  0.00           H  
ATOM   4600 2HG  PRO A 283     -20.371   0.859  19.910  1.00  0.00           H  
ATOM   4601 1HD  PRO A 283     -18.173   2.473  20.212  1.00  0.00           H  
ATOM   4602 2HD  PRO A 283     -19.768   3.111  19.644  1.00  0.00           H  
ATOM   4603  N   VAL A 284     -20.022   1.767  24.928  1.00  0.00           N  
ATOM   4604  CA  VAL A 284     -19.481   1.035  26.086  1.00  0.00           C  
ATOM   4605  C   VAL A 284     -19.572  -0.483  25.781  1.00  0.00           C  
ATOM   4606  O   VAL A 284     -20.652  -0.991  25.445  1.00  0.00           O  
ATOM   4607  CB  VAL A 284     -20.267   1.370  27.368  1.00  0.00           C  
ATOM   4608  CG1 VAL A 284     -19.753   0.544  28.538  1.00  0.00           C  
ATOM   4609  CG2 VAL A 284     -20.159   2.857  27.667  1.00  0.00           C  
ATOM   4610  H   VAL A 284     -20.978   2.094  24.955  1.00  0.00           H  
ATOM   4611  HA  VAL A 284     -18.445   1.340  26.235  1.00  0.00           H  
ATOM   4612  HB  VAL A 284     -21.314   1.103  27.221  1.00  0.00           H  
ATOM   4613 1HG1 VAL A 284     -20.320   0.794  29.436  1.00  0.00           H  
ATOM   4614 2HG1 VAL A 284     -19.874  -0.516  28.316  1.00  0.00           H  
ATOM   4615 3HG1 VAL A 284     -18.699   0.764  28.703  1.00  0.00           H  
ATOM   4616 1HG2 VAL A 284     -20.717   3.087  28.574  1.00  0.00           H  
ATOM   4617 2HG2 VAL A 284     -19.111   3.125  27.808  1.00  0.00           H  
ATOM   4618 3HG2 VAL A 284     -20.570   3.427  26.834  1.00  0.00           H  
ATOM   4619  N   PRO A 285     -18.442  -1.206  25.866  1.00  0.00           N  
ATOM   4620  CA  PRO A 285     -18.480  -2.661  25.563  1.00  0.00           C  
ATOM   4621  C   PRO A 285     -19.139  -3.440  26.682  1.00  0.00           C  
ATOM   4622  O   PRO A 285     -19.167  -2.969  27.801  1.00  0.00           O  
ATOM   4623  CB  PRO A 285     -16.998  -3.042  25.507  1.00  0.00           C  
ATOM   4624  CG  PRO A 285     -16.293  -2.052  26.355  1.00  0.00           C  
ATOM   4625  CD  PRO A 285     -17.061  -0.752  26.184  1.00  0.00           C  
ATOM   4626  HA  PRO A 285     -18.962  -2.815  24.587  1.00  0.00           H  
ATOM   4627 1HB  PRO A 285     -16.860  -4.071  25.872  1.00  0.00           H  
ATOM   4628 2HB  PRO A 285     -16.643  -3.020  24.466  1.00  0.00           H  
ATOM   4629 1HG  PRO A 285     -16.280  -2.390  27.402  1.00  0.00           H  
ATOM   4630 2HG  PRO A 285     -15.244  -1.958  26.039  1.00  0.00           H  
ATOM   4631 1HD  PRO A 285     -17.024  -0.177  27.121  1.00  0.00           H  
ATOM   4632 2HD  PRO A 285     -16.624  -0.174  25.356  1.00  0.00           H  
ATOM   4633  N   HIS A 286     -19.636  -4.634  26.359  1.00  0.00           N  
ATOM   4634  CA  HIS A 286     -20.096  -5.569  27.386  1.00  0.00           C  
ATOM   4635  C   HIS A 286     -18.915  -6.423  27.903  1.00  0.00           C  
ATOM   4636  O   HIS A 286     -18.484  -7.366  27.245  1.00  0.00           O  
ATOM   4637  OXT HIS A 286     -18.406  -6.168  28.959  1.00  0.00           O  
ATOM   4638  CB  HIS A 286     -21.203  -6.475  26.838  1.00  0.00           C  
ATOM   4639  CG  HIS A 286     -22.455  -5.741  26.472  1.00  0.00           C  
ATOM   4640  ND1 HIS A 286     -23.324  -5.236  27.417  1.00  0.00           N  
ATOM   4641  CD2 HIS A 286     -22.985  -5.427  25.267  1.00  0.00           C  
ATOM   4642  CE1 HIS A 286     -24.335  -4.642  26.807  1.00  0.00           C  
ATOM   4643  NE2 HIS A 286     -24.153  -4.744  25.503  1.00  0.00           N  
ATOM   4644  H   HIS A 286     -19.698  -4.902  25.387  1.00  0.00           H  
ATOM   4645  HA  HIS A 286     -20.455  -5.011  28.251  1.00  0.00           H  
ATOM   4646 1HB  HIS A 286     -20.841  -6.995  25.950  1.00  0.00           H  
ATOM   4647 2HB  HIS A 286     -21.455  -7.231  27.580  1.00  0.00           H  
ATOM   4648  HD2 HIS A 286     -22.565  -5.671  24.291  1.00  0.00           H  
ATOM   4649  HE1 HIS A 286     -25.175  -4.151  27.297  1.00  0.00           H  
ATOM   4650  HE2 HIS A 286     -24.770  -4.381  24.791  1.00  0.00           H  
TER                                                                             
HETATM 4652  C1  LIG X   1      -2.936  -8.525  28.143  1.00  0.00           C  
HETATM 4653  N1  LIG X   1      -2.121  -9.174  27.186  1.00  0.00           N  
HETATM 4654  C2  LIG X   1      -2.566 -10.393  26.534  1.00  0.00           C  
HETATM 4655  C3  LIG X   1      -0.823  -8.679  26.850  1.00  0.00           C  
HETATM 4656  C7  LIG X   1      -1.490 -11.114  25.796  1.00  0.00           C  
HETATM 4657  N2  LIG X   1      -0.613 -10.219  25.042  1.00  0.00           N  
HETATM 4658  C5  LIG X   1       0.259 -10.742  24.072  1.00  0.00           C  
HETATM 4659  C6  LIG X   1      -0.718  -8.808  25.326  1.00  0.00           C  
HETATM 4660  C8  LIG X   1       0.266 -12.101  23.734  1.00  0.00           C  
HETATM 4661  C9  LIG X   1       1.105  -9.891  23.393  1.00  0.00           C  
HETATM 4662  C4  LIG X   1       0.379  -8.006  24.787  1.00  0.00           C  
HETATM 4663  C10 LIG X   1       1.091 -12.596  22.746  1.00  0.00           C  
HETATM 4664  N5  LIG X   1       1.183  -8.510  23.730  1.00  0.00           N  
HETATM 4665  C11 LIG X   1       1.921 -10.423  22.401  1.00  0.00           C  
HETATM 4666  N3  LIG X   1       0.637  -6.866  25.240  1.00  0.00           O  
HETATM 4667  C12 LIG X   1       1.943 -11.748  22.053  1.00  0.00           C  
HETATM 4668  CL1 LIG X   1       1.097 -14.293  22.324  1.00  0.00          CL  
HETATM 4669  CL2 LIG X   1       2.985 -12.368  20.792  1.00  0.00          CL  
HETATM 4670  C14 LIG X   1      -2.577  -7.350  28.760  1.00  0.00           C  
HETATM 4671  C13 LIG X   1      -4.165  -9.059  28.521  1.00  0.00           C  
HETATM 4672  C15 LIG X   1      -3.398  -6.727  29.708  1.00  0.00           C  
HETATM 4673  C16 LIG X   1      -4.995  -8.473  29.450  1.00  0.00           C  
HETATM 4674  C17 LIG X   1      -4.609  -7.294  30.050  1.00  0.00           C  
HETATM 4675  N4  LIG X   1      -6.233  -9.071  29.842  1.00  0.00           N  
HETATM 4676  C19 LIG X   1      -6.603 -10.319  29.259  1.00  0.00           C  
HETATM 4677  C18 LIG X   1      -7.865 -10.898  29.703  1.00  0.00           C  
HETATM 4678  O1  LIG X   1      -8.274 -12.021  29.226  1.00  0.00           O  
HETATM 4679  N6  LIG X   1      -8.710 -10.304  30.654  1.00  0.00           N  
HETATM 4680  O2  LIG X   1      -9.872 -10.908  31.018  1.00  0.00           O  
HETATM 4681  H1  LIG X   1      -3.477 -10.210  25.915  1.00  0.00           H  
HETATM 4682  H2  LIG X   1      -2.910 -11.077  27.363  1.00  0.00           H  
HETATM 4683  H3  LIG X   1      -0.557  -7.687  27.190  1.00  0.00           H  
HETATM 4684  H4  LIG X   1      -0.093  -9.450  27.255  1.00  0.00           H  
HETATM 4685  H5  LIG X   1      -1.999 -11.740  25.007  1.00  0.00           H  
HETATM 4686  H6  LIG X   1      -0.912 -11.798  26.437  1.00  0.00           H  
HETATM 4687  H7  LIG X   1      -1.663  -8.459  24.838  1.00  0.00           H  
HETATM 4688  H8  LIG X   1      -0.399 -12.763  24.280  1.00  0.00           H  
HETATM 4689  H9  LIG X   1       1.840  -7.893  23.186  1.00  0.00           H  
HETATM 4690  H10 LIG X   1       2.571  -9.744  21.877  1.00  0.00           H  
HETATM 4691  H11 LIG X   1      -1.648  -6.842  28.556  1.00  0.00           H  
HETATM 4692  H12 LIG X   1      -4.474  -9.981  28.049  1.00  0.00           H  
HETATM 4693  H13 LIG X   1      -3.066  -5.800  30.159  1.00  0.00           H  
HETATM 4694  H14 LIG X   1      -5.243  -6.807  30.792  1.00  0.00           H  
HETATM 4695  H15 LIG X   1      -6.825  -8.590  30.522  1.00  0.00           H  
HETATM 4696  H16 LIG X   1      -6.604 -10.221  28.125  1.00  0.00           H  
HETATM 4697  H17 LIG X   1      -5.798 -11.097  29.459  1.00  0.00           H  
HETATM 4698  H18 LIG X   1      -8.478  -9.399  31.100  1.00  0.00           H  
HETATM 4699  H19 LIG X   1      -9.996 -11.759  30.534  1.00  0.00           H  
TER                                                                             
CONECT 4652 4653 4670 4671                                                      
CONECT 4653 4652 4654 4655                                                      
CONECT 4654 4653 4656 4681 4682                                                 
CONECT 4655 4653 4659 4683 4684                                                 
CONECT 4656 4654 4657 4685 4686                                                 
CONECT 4657 4656 4658 4659                                                      
CONECT 4658 4657 4660 4661                                                      
CONECT 4659 4655 4657 4662 4687                                                 
CONECT 4660 4658 4663 4688                                                      
CONECT 4661 4658 4664 4665                                                      
CONECT 4662 4659 4664 4666                                                      
CONECT 4663 4660 4667 4668                                                      
CONECT 4664 4661 4662 4689                                                      
CONECT 4665 4661 4667 4690                                                      
CONECT 4666 4662                                                                
CONECT 4667 4663 4665 4669                                                      
CONECT 4668 4663                                                                
CONECT 4669 4667                                                                
CONECT 4670 4652 4672 4691                                                      
CONECT 4671 4652 4673 4692                                                      
CONECT 4672 4670 4674 4693                                                      
CONECT 4673 4671 4674 4675                                                      
CONECT 4674 4672 4673 4694                                                      
CONECT 4675 4673 4676 4695                                                      
CONECT 4676 4675 4677 4696 4697                                                 
CONECT 4677 4676 4678 4679                                                      
CONECT 4678 4677                                                                
CONECT 4679 4677 4680 4698                                                      
CONECT 4680 4679 4699                                                           
CONECT 4681 4654                                                                
CONECT 4682 4654                                                                
CONECT 4683 4655                                                                
CONECT 4684 4655                                                                
CONECT 4685 4656                                                                
CONECT 4686 4656                                                                
CONECT 4687 4659                                                                
CONECT 4688 4660                                                                
CONECT 4689 4664                                                                
CONECT 4690 4665                                                                
CONECT 4691 4670                                                                
CONECT 4692 4671                                                                
CONECT 4693 4672                                                                
CONECT 4694 4674                                                                
CONECT 4695 4675                                                                
CONECT 4696 4676                                                                
CONECT 4697 4676                                                                
CONECT 4698 4679                                                                
CONECT 4699 4680                                                                
angle_constraint 0
atom_pair_constraint 0
chainbreak 0
coordinate_constraint 0
dihedral_constraint 0
dslf_ca_dih 0
dslf_cs_ang 0
dslf_ss_dih 0
dslf_ss_dst 0
fa_atr -1152.96
fa_dun 163.599
fa_elec -62.3356
fa_intra_rep 2.64288
fa_pair -32.7383
fa_rep 139.857
fa_sol 485.222
hbond_bb_sc -49.1864
hbond_lr_bb -106.079
hbond_sc -23.411
hbond_sr_bb -267.917
if_X_angle_constraint 0
if_X_atom_pair_constraint 0
if_X_chainbreak 0
if_X_coordinate_constraint 0
if_X_dihedral_constraint 0
if_X_dslf_ca_dih 0
if_X_dslf_cs_ang 0
if_X_dslf_ss_dih 0
if_X_dslf_ss_dst 0
if_X_fa_atr -22.4716
if_X_fa_dun 0
if_X_fa_elec -1.57946
if_X_fa_intra_rep 0
if_X_fa_pair -0.721677
if_X_fa_rep 1.43047
if_X_fa_sol 11.64
if_X_hbond_bb_sc -2.13476
if_X_hbond_lr_bb 0
if_X_hbond_sc -1.78637
if_X_hbond_sr_bb 0
if_X_omega 0
if_X_p_aa_pp 0
if_X_pro_close 0
if_X_rama 0
if_X_ref 0
interface_delta_X -15.6234
ligand_is_touching_X 1
omega 30.731
p_aa_pp -43.1631
pro_close 1.51607
rama -13.562
ref -51.97
total_score -979.758

# All scores below are weighted scores, not raw scores.
#BEGIN_POSE_ENERGIES_TABLE CDK2_rand39_LIG1_0001.pdb
label fa_atr fa_rep fa_sol fa_intra_rep fa_elec pro_close fa_pair hbond_sr_bb hbond_lr_bb hbond_bb_sc hbond_sc dslf_ss_dst dslf_cs_ang dslf_ss_dih dslf_ca_dih atom_pair_constraint coordinate_constraint angle_constraint dihedral_constraint rama omega fa_dun p_aa_pp ref chainbreak total
weights 0.8 0.4 0.6 0.004 0.42 1 0.8 2 2 1.3 1.3 0.5 2 5 5 1 1 1 1 0.2 0.5 0.4 0.5 1 1 NA
pose -1152.96 139.857 485.222 2.64288 -62.3356 1.51607 -32.7383 -267.917 -106.079 -49.1864 -23.411 0 0 0 0 0 0 0 0 -13.562 30.731 163.599 -43.1631 -51.97 0 -979.758
MET:NtermProteinFull_1 -3.78947 0.61546 1.34975 0.00579 -0.05972 0 0 0 0 -0.09646 0 0 0 0 0 0 0 0 0 0 0.00418 0.64215 0 -0.29 0 -1.61833
GLU_2 -1.84509 0.18516 1.6139 0.03631 -0.37682 0 -0.0252 0 0 -0.14287 0 0 0 0 0 0 0 0 0 -0.21208 0.00388 1.24027 -0.17337 -0.27 0 0.03408
ASN_3 -3.59079 0.61504 1.99833 0.00394 -0.1218 0 -0.18483 0 0 0 0 0 0 0 0 0 0 0 0 -0.24764 0.02409 0.57249 -0.3918 -0.76 0 -2.08296
PHE_4 -5.72012 0.41232 1.30001 0.02356 0.01415 0 0 0 0 0 0 0 0 0 0 0 0 0 0 -0.11217 0.01457 0.16717 -0.11156 1.88 0 -2.13207
GLN_5 -2.84205 0.09358 1.66366 0.00939 -0.33861 0 -0.10478 0 0 -0.28684 0 0 0 0 0 0 0 0 0 0.05525 0.01284 1.10542 0.24266 -0.29 0 -0.67948
LYS_6 -3.06553 0.10706 1.44844 0.00318 -0.13246 0 -0.03213 0 0 -0.28684 -0.07704 0 0 0 0 0 0 0 0 -0.27646 0.0128 0.77405 0.01017 -0.42 0 -1.93478
VAL_7 -2.51593 0.09993 0.89248 0.01015 -0.03374 0 0 0 0 0 0 0 0 0 0 0 0 0 0 0.13131 0.00248 0.01834 -0.39563 -0.57 0 -2.36062
GLU_8 -3.12362 0.05606 1.51227 0.00774 -0.24577 0 -0.62575 0 0 0 0 0 0 0 0 0 0 0 0 0.43387 0.47123 1.06176 -0.07747 -0.27 0 -0.79968
LYS_9 -3.01109 0.12258 1.3531 0.00472 -0.39625 0 -0.51206 0 0 0 -0.48318 0 0 0 0 0 0 0 0 -0.24648 0.00082 0.76355 -0.05317 -0.42 0 -2.87746
ILE_10 -3.82292 0.32254 0.81619 0.01758 -0.07171 0 0 0 0 0 0 0 0 0 0 0 0 0 0 0.35861 0.66257 0.08645 0.02554 -0.73 0 -2.33516
GLY_11 -2.23619 0.14169 1.14209 0.00026 -0.1162 0 0 0 0 0 0 0 0 0 0 0 0 0 0 0.15783 0.00607 0 -0.93271 -0.55 0 -2.38717
GLU_12 -2.92937 0.19686 1.99764 0.00454 -0.51195 0 -0.67428 0 0 0 -0.50048 0 0 0 0 0 0 0 0 0.07807 0.00168 0.72731 0.19395 -0.27 0 -1.68604
GLY_13 -2.66727 0.14826 1.3566 4e-05 0.03438 0 0 0 0 0 0 0 0 0 0 0 0 0 0 0.09765 0.05668 0 -1.09702 -0.55 0 -2.62068
THR_14 -3.59051 0.33403 1.56717 0.00925 0.02412 0 -0.04026 0 0 0 0 0 0 0 0 0 0 0 0 0.03706 0.43876 0.11206 0.02374 -0.57 0 -1.65459
TYR_15 -5.35242 0.15308 1.77247 0.02426 -0.00878 0 0 0 0 -0.55147 0 0 0 0 0 0 0 0 0 0.00396 4e-05 0.40458 -0.1084 0.81 0 -2.85268
GLY_16 -3.01476 0.21316 1.33849 0.00025 -0.00498 0 0 0 0 0 0 0 0 0 0 0 0 0 0 0.16759 0.07926 0 -1.0398 -0.55 0 -2.81079
VAL_17 -4.00305 0.58759 1.55348 0.01299 -0.10927 0 0 0 0 0 0 0 0 0 0 0 0 0 0 -0.13155 0.00507 0.21253 0.22487 -0.57 0 -2.21734
VAL_18 -4.80405 0.50577 1.59489 0.01016 -0.37888 0 0 0 0 0 0 0 0 0 0 0 0 0 0 -0.2047 0.01959 0.13055 -0.53926 -0.57 0 -4.23591
TYR_19 -6.25392 0.33293 2.14041 0.02324 -0.37138 0 0 0 0 0 -0.07704 0 0 0 0 0 0 0 0 -0.15006 1.53486 0.23081 -0.27052 0.81 0 -2.05067
LYS_20 -4.96293 0.2323 1.78901 0.00776 -0.48493 0 -0.73957 0 0 0 0 0 0 0 0 0 0 0 0 -0.11223 0.19894 0.96018 0.00375 -0.42 0 -3.52771
ALA_21 -3.5791 0.3552 1.24207 0.00062 -0.25065 0 0 0 0 0 0 0 0 0 0 0 0 0 0 0.04821 0.15753 0 -0.03265 0.05 0 -2.00877
ARG_22 -4.02683 0.12111 2.06537 0.01531 -0.48374 0 0.02024 0 0 -0.33228 0 0 0 0 0 0 0 0 0 -0.04522 0.00367 1.9187 0.03417 -0.77 0 -1.4795
ASN_23 -5.05465 0.24034 3.20465 0.01078 -0.4271 0 -0.29554 0 0 -0.31671 0 0 0 0 0 0 0 0 0 -0.12164 0.0953 0.47512 -0.38085 -0.76 0 -3.33029
LYS_24 -3.0342 0.1029 1.71234 0.00352 -0.2208 0 -0.14587 0 0 -0.04641 0 0 0 0 0 0 0 0 0 -0.20153 0.1512 0.60365 -0.05963 -0.42 0 -1.55484
LEU_25 -2.16901 0.24391 1.45505 0.00679 0.01825 0 0 0 0 -0.31671 0 0 0 0 0 0 0 0 0 -0.15973 0.08548 0.06992 -0.1344 -0.66 0 -1.56045
THR_26 -2.29141 0.37482 1.65414 0.00526 -0.04651 0 -0.23648 0 0 -0.24403 -0.02062 0 0 0 0 0 0 0 0 0.05598 0.16785 0.10913 -0.62942 -0.57 0 -1.67129
GLY_27 -1.85289 0.16048 1.10618 0 -0.22662 0 0 0 0 -0.33228 0 0 0 0 0 0 0 0 0 -0.35158 0.04339 0 -1.23531 -0.55 0 -3.23861
GLU_28 -3.53787 0.35556 2.1263 0.00641 -0.28014 0 -0.2319 0 0 -0.24403 -0.02062 0 0 0 0 0 0 0 0 -0.25749 0.52363 0.71435 0.02471 -0.27 0 -1.09109
VAL_29 -2.79871 0.11438 1.06633 0.0111 -0.02153 0 0 0 0 0 0 0 0 0 0 0 0 0 0 -0.2513 0.0676 0.0096 -0.25906 -0.57 0 -2.63156
VAL_30 -4.54915 0.34843 1.34827 0.01319 -0.24625 0 0 0 0 0 0 0 0 0 0 0 0 0 0 -0.08696 0.20453 0.0323 -0.3151 -0.57 0 -3.82074
ALA_31 -3.26648 0.09414 1.21117 0.00091 -0.25547 0 0 0 0 0 0 0 0 0 0 0 0 0 0 0.13976 0.04665 0 0.40011 0.05 0 -1.57921
LEU_32 -4.33872 0.55801 0.95692 0.00857 -0.23871 0 0 0 0 0 0 0 0 0 0 0 0 0 0 0.02231 0.13558 0.45174 -0.18693 -0.66 0 -3.29122
LYS_33 -4.90606 0.19645 2.76396 0.00534 -0.15953 0 -0.38259 0 0 0 -0.04726 0 0 0 0 0 0 0 0 -0.0543 0.00651 0.84627 0.14792 -0.42 0 -2.00328
LYS_34 -2.97964 0.12536 1.26478 0.00447 -0.1159 0 -0.1051 0 0 0 0 0 0 0 0 0 0 0 0 -0.11065 0.03914 0.61725 -0.00775 -0.42 0 -1.68803
ILE_35 -4.34218 5.93106 0.80238 0.01833 -0.30635 0.08555 0 0 0 0 0 0 0 0 0 0 0 0 0 4 0.24347 1.29823 1.23582 -0.73 0 8.23632
PRO_36 -1.56893 0.18061 0.62564 0.0028 -0.03901 0.15612 0 0 0 0 0 0 0 0 0 0 0 0 0 4 0.10424 0.14787 1.92252 -0.33 0 5.20186
SER_37 -1.65628 0.10314 0.90314 0.00196 -0.08129 0 -0.10544 0 0 0 0 0 0 0 0 0 0 0 0 -0.26184 0.09958 0.12471 -0.18367 0 0 -1.05599
THR_38 -2.5875 0.28335 1.55624 0.00964 -0.09452 0 -0.01679 0 0 0 0 0 0 0 0 0 0 0 0 0.02916 0.03169 0.02686 0.13892 -0.57 0 -1.19295
ALA_39 -3.75325 0.39093 1.18673 0.00075 -0.09451 0 0 0 0 0 0 0 0 0 0 0 0 0 0 -0.16793 0.00219 0 -0.24326 0.05 0 -2.62834
ILE_40 -4.05499 0.42086 1.715 0.02353 -0.23592 0 0 0 0 0 0 0 0 0 0 0 0 0 0 -0.02441 0.06857 0.80251 -0.08367 -0.73 0 -2.09853
ARG_41 -4.31984 0.30589 2.66383 0.01383 -0.57063 0 -0.46378 0 0 0 -0.43899 0 0 0 0 0 0 0 0 0.0197 0.22204 1.23587 -0.08355 -0.77 0 -2.18562
GLU_42 -4.76641 0.16548 2.826 0.00465 -0.59679 0 -0.92937 0 0 0 -0.43899 0 0 0 0 0 0 0 0 -0.24191 0.03664 0.99552 -0.20007 -0.27 0 -3.41525
ILE_43 -5.18394 1.16909 1.16282 0.01851 -0.04813 0 0 0 0 0 0 0 0 0 0 0 0 0 0 -0.02746 0.11261 0.12211 -0.08426 -0.73 0 -3.48865
SER_44 -3.10823 0.35328 1.71056 0.0011 -0.32522 0 0.00849 0 0 0 0 0 0 0 0 0 0 0 0 -0.04604 0.06156 0.33379 0.09766 0 0 -0.91303
LEU_45 -3.15871 0.34281 1.55645 0.00675 -0.09347 0 0 0 0 0 0 0 0 0 0 0 0 0 0 -0.09728 0.03348 0.1498 -0.11694 -0.66 0 -2.03711
LEU_46 -4.5006 0.60286 1.59965 0.00646 -0.05861 0 0 0 0 0 0 0 0 0 0 0 0 0 0 -0.09815 0.00749 0.09776 0.02757 -0.66 0 -2.97557
LYS_47 -3.80001 0.27351 2.08263 0.00634 -0.43907 0 -0.36278 0 0 -0.17633 -0.39866 0 0 0 0 0 0 0 0 -0.21771 0.00894 1.34765 -0.05621 -0.42 0 -2.15169
GLU_48 -2.03064 0.42588 1.20869 0.00514 -0.08188 0 0 0 0 0 0 0 0 0 0 0 0 0 0 -0.19168 0.18311 0.63018 -0.06053 -0.27 0 -0.18173
LEU_49 -3.60897 0.24282 0.93439 0.00895 -0.0815 0 0 0 0 0 0 0 0 0 0 0 0 0 0 0.16548 0.59371 1.24249 0.01337 -0.66 0 -1.14926
ASN_50 -2.69505 0.16832 1.93233 0.00289 -0.22928 0 -0.36103 0 0 -0.17633 0 0 0 0 0 0 0 0 0 -0.01047 0.00011 0.61803 0.22 -0.76 0 -1.29049
HIS_51 -5.65341 0.89294 1.97843 0.00373 -0.23811 0.00019 -0.15928 0 0 -0.60533 0 0 0 0 0 0 0 0 0 -0.09293 0.01132 0.58328 -0.30751 1.17 0 -2.41668
PRO_52 -2.33678 0.32561 1.09637 0.0009 -0.14042 0.00313 0 0 0 0 0 0 0 0 0 0 0 0 0 -0.0569 0.04564 0.31244 -0.683 -0.33 0 -1.76301
ASN_53 -5.33671 0.50574 3.46194 0.0046 -0.49812 0 -0.36179 0 0 -1.22787 -0.30695 0 0 0 0 0 0 0 0 -0.2338 0.46402 1.38057 -0.47154 -0.76 0 -3.37988
ILE_54 -4.4313 0.30217 1.55793 0.01876 0.01775 0 0 0 0 0 0 0 0 0 0 0 0 0 0 -0.20085 0.02753 0.71923 -0.56704 -0.73 0 -3.28583
VAL_55 -3.9159 0.25318 1.036 0.012 -0.17466 0 0 0 0 0 0 0 0 0 0 0 0 0 0 -0.13209 0.23296 0.02782 0.0925 -0.57 0 -3.13819
LYS_56 -3.4316 0.14326 1.78243 0.00514 -0.43527 0 -0.54906 0 0 -0.60933 0 0 0 0 0 0 0 0 0 -0.27595 0.47807 0.6207 -0.01813 -0.42 0 -2.70975
LEU_57 -4.32912 0.18947 0.85277 0.00734 -0.07558 0 0 0 0 0 0 0 0 0 0 0 0 0 0 -0.00585 0.34347 0.27712 -0.08319 -0.66 0 -3.48358
LEU_58 -3.78625 0.17349 1.44809 0.00596 -0.1554 0 0 0 0 0 0 0 0 0 0 0 0 0 0 -0.03737 0.1771 0.1909 -0.13155 -0.66 0 -2.77504
ASP_59 -3.77949 0.18554 2.38111 0.00512 -0.48857 0 -0.37128 0 0 -0.43142 -0.39866 0 0 0 0 0 0 0 0 0.21486 0.02598 0.49787 0.16851 -0.65 0 -2.6404
VAL_60 -2.98531 0.45916 0.7533 0.00855 0.00078 0 0 0 0 -0.43142 0 0 0 0 0 0 0 0 0 -0.07653 0.09435 0.02862 -0.48517 -0.57 0 -3.20366
ILE_61 -3.62446 0.17098 1.32842 0.01614 -0.30818 0 0 0 0 0 0 0 0 0 0 0 0 0 0 -0.16218 0.07623 0.10716 -0.61412 -0.73 0 -3.74
HIS_D_62 -2.49915 0.04723 0.83877 0.00549 -0.08761 0 0.00397 0 0 0 0 0 0 0 0 0 0 0 0 0.02247 0.05912 0.86715 -0.13546 1.17 0 0.29199
THR_63 -2.95498 0.52055 1.53869 0.01148 -0.24953 0 -0.05422 0 0 -0.00893 0 0 0 0 0 0 0 0 0 0.07143 0.00065 0.08789 0.00862 -0.57 0 -1.59835
GLU_64 -2.26948 0.52187 1.77449 0.00574 -0.66846 0 -0.55295 0 0 -0.19943 -0.16724 0 0 0 0 0 0 0 0 0.05601 0.01539 0.41722 0.09085 -0.27 0 -1.24598
ASN_65 -1.34741 0.31923 0.75583 0.00453 -0.04142 0 -0.04385 0 0 0 0 0 0 0 0 0 0 0 0 -0.17652 0.03921 0.66647 -0.62739 -0.76 0 -1.21131
LYS_66 -4.61721 0.69812 2.92779 0.00743 -0.73466 0 -0.58157 0 0 -0.1905 -0.16724 0 0 0 0 0 0 0 0 -0.1025 0.00025 2.11172 0.02784 -0.42 0 -1.04053
LEU_67 -5.16513 2.68261 1.21236 0.00854 -0.34252 0 0 0 0 0 0 0 0 0 0 0 0 0 0 -0.04575 0.03315 0.43223 -0.11941 -0.66 0 -1.96394
TYR_68 -5.98347 0.12973 1.9858 0.02462 -0.29466 0 0 0 0 0 0 0 0 0 0 0 0 0 0 -0.11861 0.01873 0.28472 -0.16302 0.81 0 -3.30616
LEU_69 -4.56121 0.30703 0.70014 0.00721 -0.14348 0 0 0 0 0 0 0 0 0 0 0 0 0 0 -0.03031 0.11505 0.33444 -0.14233 -0.66 0 -4.07346
VAL_70 -4.72922 0.25464 1.23931 0.00999 -0.28956 0 0 0 0 0 0 0 0 0 0 0 0 0 0 -0.16983 0.24 0.17825 -0.47213 -0.57 0 -4.30855
PHE_71 -5.57857 0.27093 1.50953 0.02277 -0.3006 0 0 0 0 0 0 0 0 0 0 0 0 0 0 -0.16042 0.59541 0.36557 -0.30189 1.88 0 -1.69727
GLU_72 -3.83328 0.13468 2.25108 0.00635 -0.94828 0 -0.50979 0 0 -0.60933 -0.72265 0 0 0 0 0 0 0 0 -0.22194 0.02213 0.74449 -0.02698 -0.27 0 -3.98352
PHE_73 -5.09722 0.18103 1.16771 0.02591 0.01193 0 0 0 0 0 0 0 0 0 0 0 0 0 0 -0.14365 0.4384 0.48206 -0.08077 1.88 0 -1.13458
LEU_74 -4.7559 0.47283 1.15799 0.00692 -0.0292 0 0 0 0 0 0 0 0 0 0 0 0 0 0 0.12194 0.83311 1.43619 0.02371 -0.66 0 -1.3924
HIS_75 -2.32469 0.07172 1.09412 0.00237 -0.31563 0 -0.11044 0 0 -0.98931 0 0 0 0 0 0 0 0 0 0.1016 0.05894 0.37693 -0.01184 1.17 0 -0.87623
GLN_76 -4.80308 0.36454 2.8809 0.00506 -0.17625 0 0.01133 0 0 0 0 0 0 0 0 0 0 0 0 -0.00584 0.04632 0.82197 -0.12193 -0.29 0 -1.26697
ASP_77 -5.71229 0.36266 3.39568 0.01504 -0.7071 0 -0.16239 0 0 -0.5943 0 0 0 0 0 0 0 0 0 0.06586 0.00886 0.7052 0.04931 -0.65 0 -3.22347
LEU_78 -5.36539 0.24407 1.22339 0.00914 -0.11924 0 0 0 0 0 0 0 0 0 0 0 0 0 0 -0.1485 0.04404 0.71202 -0.09901 -0.66 0 -4.15948
LYS_79 -4.7158 0.25963 2.61461 0.00835 -0.47583 0 -1.04618 0 0 0 -0.50711 0 0 0 0 0 0 0 0 -0.08593 0.0097 1.81853 -0.06519 -0.42 0 -2.60522
LYS_80 -3.86357 0.29426 2.39824 0.00521 -0.30001 0 -0.50083 0 0 -0.5943 0 0 0 0 0 0 0 0 0 -0.24399 0.17187 1.19239 -0.06476 -0.42 0 -1.92549
PHE_81 -6.16799 0.33089 2.2432 0.02388 -0.1939 0 0 0 0 0 0 0 0 0 0 0 0 0 0 0.01306 0.0048 0.52279 -0.09955 1.88 0 -1.44282
MET_82 -5.25804 0.43007 2.08553 0.00412 -0.11785 0 0 0 0 0 0 0 0 0 0 0 0 0 0 -0.09824 0.02988 1.06874 -0.13083 -0.29 0 -2.27662
ASP_83 -3.25437 0.25353 2.14545 0.00332 -0.59768 0 -0.93935 0 0 0 -0.50711 0 0 0 0 0 0 0 0 -0.04004 0.02398 0.21743 0.09445 -0.65 0 -3.25039
ALA_84 -2.00017 0.18142 1.02091 0.00078 0.01611 0 0 0 0 0 0 0 0 0 0 0 0 0 0 -0.21464 0.00546 0 -0.23668 0.05 0 -1.1768
SER_85 -3.54783 0.37576 2.05782 0.00139 -0.30565 0 -0.06827 0 0 0 0 0 0 0 0 0 0 0 0 -0.11407 0.12579 0.47565 -0.01507 0 0 -1.01447
ALA_86 -2.4407 0.3084 1.28338 0.00085 -0.19902 0 0 0 0 -0.33242 0 0 0 0 0 0 0 0 0 -0.17565 0.1693 0 -0.26491 0.05 0 -1.60076
LEU_87 -1.37413 0.13103 0.72276 0.00651 0.09687 0 0 0 0 0 0 0 0 0 0 0 0 0 0 -0.11531 0.19729 0.18659 -0.1842 -0.66 0 -0.9926
THR_88 -1.54221 0.11148 0.9694 0.00579 -0.01136 0 -0.06982 0 0 -0.05612 0 0 0 0 0 0 0 0 0 -0.03195 0.21239 0.02018 -0.58803 -0.57 0 -1.55024
GLY_89 -1.9042 0.1872 1.0153 3e-05 -0.10025 0 0 0 0 -0.05612 0 0 0 0 0 0 0 0 0 0.1 0.18386 0 -1.2102 -0.55 0 -2.33438
ILE_90 -3.49992 0.57205 0.4897 0.01488 0.05471 0.001 0 0 0 0 0 0 0 0 0 0 0 0 0 -0.25818 0.00679 0.15203 -0.28962 -0.73 0 -3.48657
PRO_91 -2.85289 0.45493 0.89281 0.00143 -0.12962 0.01613 0 0 0 0 0 0 0 0 0 0 0 0 0 -0.24994 0.00961 0.1123 -0.94872 -0.33 0 -3.02395
LEU_92 -2.91448 0.56341 1.09758 0.00895 -0.09808 0.00053 0 0 0 0 0 0 0 0 0 0 0 0 0 -0.00734 0.04121 0.34617 -0.10443 -0.66 0 -1.72649
PRO_93 -2.70955 0.42299 0.83992 0.00105 -0.10365 0.02044 0 0 0 0 0 0 0 0 0 0 0 0 0 -0.04045 0.00754 0.15085 -0.49262 -0.33 0 -2.23347
LEU_94 -5.4802 0.62648 1.38234 0.00721 -0.0883 0 0 0 0 0 0 0 0 0 0 0 0 0 0 -0.06516 0.07007 0.56035 -0.16081 -0.66 0 -3.80801
ILE_95 -5.79822 0.41655 1.48864 0.01775 -0.11175 0 0 0 0 0 0 0 0 0 0 0 0 0 0 0.00652 0.00033 0.15128 -0.11402 -0.73 0 -4.6729
LYS_96 -5.96357 0.55604 2.82163 0.01019 -1.08092 0 -1.20219 0 0 0 -0.32336 0 0 0 0 0 0 0 0 -0.1282 0.00651 1.42221 -0.06572 -0.42 0 -4.3674
SER_97 -4.3636 0.30332 2.35451 0.00123 -0.34583 0 -0.0252 0 0 -0.18501 -0.26173 0 0 0 0 0 0 0 0 0.01201 0.00229 0.45722 0.22274 0 0 -1.82804
TYR_98 -8.01143 0.79748 2.45391 0.04186 -0.21077 0 0 0 0 0 0 0 0 0 0 0 0 0 0 -0.05467 0.00646 1.53572 0.03808 0.81 0 -2.59335
LEU_99 -5.56791 0.621 1.33255 0.00874 -0.14311 0 0 0 0 0 0 0 0 0 0 0 0 0 0 -0.03479 0.00195 0.33779 -0.15434 -0.66 0 -4.25813
PHE_100 -6.70385 0.57577 2.02024 0.02449 -0.1599 0 0 0 0 0 0 0 0 0 0 0 0 0 0 0.00445 0.02033 0.29154 -0.08029 1.88 0 -2.12721
GLN_101 -6.75308 0.42897 4.72772 0.00345 -0.54453 0 -0.5028 0 0 -1.30233 -0.56867 0 0 0 0 0 0 0 0 -0.09016 0.00883 1.21724 -0.11326 -0.29 0 -3.77862
LEU_102 -5.40698 0.7423 1.24578 0.00559 -0.12811 0 0 0 0 0 0 0 0 0 0 0 0 0 0 -0.10134 0.03434 0.39589 -0.17024 -0.66 0 -4.04277
LEU_103 -6.03585 0.49102 1.36643 0.00575 -0.16642 0 0 0 0 0 0 0 0 0 0 0 0 0 0 -0.11061 0.09096 0.2632 -0.1763 -0.66 0 -4.93183
[truncated: 24,925 more chars]
