# Supplementary material for: RosettaAMRLD: A Reaction-Driven Approach for Structure-Based Drug Design from Combinatorial Libraries with Monte Carlo Metropolis Algorithms
Source: J Chem Inf Model. 2025 Jun 11;65(12):5945–59. doi: 10.1021/acs.jcim.5c00497 (PMC12199295; doi:10.1021/acs.jcim.5c00497)
Supplement: Supplementary file 2 [file ci5c00497_si_002.zip › RosettaAMRLD_protocol_capture/production/rand39_LIG1/design_scores.sc]

Design	total_score	interface_delta_X	LE2(REU)	SMILES
CDK2_rand39_LIG1_0001	-979.758	-15.623	-2.901	O=C(CNc1cccc(N2CCN3c4cc(Cl)c(Cl)cc4NC(=O)C3C2)c1)NO
