# Supplementary material for: RosettaAMRLD: A Reaction-Driven Approach for Structure-Based Drug Design from Combinatorial Libraries with Monte Carlo Metropolis Algorithms
Source: J Chem Inf Model. 2025 Jun 11;65(12):5945–59. doi: 10.1021/acs.jcim.5c00497 (PMC12199295; doi:10.1021/acs.jcim.5c00497)
Supplement: Supplementary file 2 [file ci5c00497_si_002.zip › RosettaAMRLD_protocol_capture/reactions.txt]

reaction_id	components	Reaction
amide_formation	2	[*:5][C:1](=[O:2])[Cl:3].[NX3;H2;!$(NC=*):4][C:0]>>[*:5][C:1](=[O:2])[NH:4][C:0]
arylation	2	[NX3;H1;!$(NC=*):1]([C:2])[C:3].[c:4][Cl:5]>>[c:4][N:1]([C:2])[C:3]
ether_formation	2	[CX4;!$(C=*):1][Cl].[OX2H:4][CX4;!$(C=O):2]>>[C:1][O:4][C:2]
reduc_amination	2	[NX3;H2:1][c:2].[c:3][CH:4]=[OX1]>>[c:2][NH:1][CH2:4][c:3]
