# Supplementary material for: RosettaAMRLD: A Reaction-Driven Approach for Structure-Based Drug Design from Combinatorial Libraries with Monte Carlo Metropolis Algorithms
Source: J Chem Inf Model. 2025 Jun 11;65(12):5945–59. doi: 10.1021/acs.jcim.5c00497 (PMC12199295; doi:10.1021/acs.jcim.5c00497)
Supplement: Supplementary file 2 [file ci5c00497_si_002.zip › RosettaAMRLD_protocol_capture/reagents.txt]

SMILES	synton_id	synton#	reaction_id
CN(C)C(=O)Cl	0	1	amide_formation
CCCCCCCCC(=O)Cl	1	1	amide_formation
O=C(Cl)c1cc(C(=O)Cl)cc(C(=O)Cl)c1	2	1	amide_formation
CCN(CC)C(=O)Cl	3	1	amide_formation
O=C(Cl)c1ccc([N+](=O)[O-])o1	4	1	amide_formation
CC(CC(=O)Cl)CC(C)(C)C	5	1	amide_formation
Cc1onc(-c2ccccc2)c1C(=O)Cl	6	1	amide_formation
CCCCCCCCCCCC(=O)Cl	7	1	amide_formation
O=C(Cl)CCl	8	1	amide_formation
O=C(Cl)OCCOCCOC(=O)Cl	9	1	amide_formation
O=C(Cl)C(Cl)Cl	10	1	amide_formation
O=C(Cl)C1=Cc2cc(Cl)ccc2CC1=O	11	1	amide_formation
Cn1cc(C(=O)Cl)cc1/C=C/C(=O)NO	12	1	amide_formation
CCCCC(=O)Cl	13	1	amide_formation
CSCCC(=O)Cl	14	1	amide_formation
Cc1onc(-c2c(Cl)cccc2Cl)c1C(=O)Cl	15	1	amide_formation
Cc1c(CC(=O)Cl)csc1C(=O)CCl	16	1	amide_formation
O=C(Cl)N1c2ccccc2C=Cc2ccccc21	17	1	amide_formation
O=C(Cl)C1=Cc2cc([N+](=O)[O-])ccc2CC1=O	18	1	amide_formation
CCCC(=O)Cl	19	1	amide_formation
O=C(Cl)C1=Cc2cc(Br)ccc2CC1=O	20	1	amide_formation
CCCCC(CC)C(=O)Cl	21	1	amide_formation
COc1cc(C(=O)Cl)c(OC)c(OC)c1OC	22	1	amide_formation
O=C(Cl)c1cccc([N+](=O)[O-])c1	23	1	amide_formation
Cc1ccc2c(c1)C=C(C(=O)Cl)C(=O)C2	24	1	amide_formation
O=C(Cl)c1cc([N+](=O)[O-])cc([N+](=O)[O-])c1	25	1	amide_formation
O=C(Cl)CCCCCCCC(=O)Cl	26	1	amide_formation
O=C(Cl)c1ccc2occc(=O)c2c1	27	1	amide_formation
O=C(Cl)C1=Cc2ccccc2CC1=O	28	1	amide_formation
O=C(Cl)Cc1ccc2c(c1)C(=O)c1sccc1CO2	29	1	amide_formation
O=C(Cl)N1c2ccccc2Oc2ccccc21	30	1	amide_formation
CCCCCCCC(=O)Cl	31	1	amide_formation
CC(=O)NCC(N)C(=O)c1ccc(Cl)c(Cl)c1	32	2	amide_formation
NCc1c(OCCO)cncc1OCCO	33	2	amide_formation
NCc1ccc(-c2cnccc2-c2cncnc2)o1	34	2	amide_formation
NCc1cn(-c2ccc(S(N)(=O)=O)cc2)nn1	35	2	amide_formation
NC(=O)C(N)Cc1c[nH]c2ccc(F)cc12	36	2	amide_formation
COC(=O)/C=C/C(=O)NC[C@H](N)C(=O)OCC(N)=O	37	2	amide_formation
NCc1ccc(-c2cnccc2-c2ccco2)o1	38	2	amide_formation
C[C@H](N)C(=O)Nc1ccccc1-c1nc2ccccc2s1	39	2	amide_formation
NC1CCc2cccc(-c3cncnc3)c2CC1=O	40	2	amide_formation
NCC(=O)[C@@H](O)[C@H](O)[C@H](O)CO	41	2	amide_formation
COC(=O)CCCCCC(=O)C(N)CO	42	2	amide_formation
CC(N)C(=O)NNc1nncc(-c2ccc(Cl)cc2)n1	43	2	amide_formation
NNC(N)Nc1ccccc1	44	2	amide_formation
NC1CCS(=O)(=O)c2sc(S(N)(=O)=O)cc21	45	2	amide_formation
CSCCC(N)C(=O)NO	46	2	amide_formation
CC(C)[C@H](N)c1nnc(SC/C=C/c2ccccc2)o1	47	2	amide_formation
NCc1cc(C(N)=O)n([C@@H]2O[C@H](CO)[C@@H](O)[C@H]2O)n1	48	2	amide_formation
Cc1cccc(Cl)c1NC(=O)CN	49	2	amide_formation
Cc1ccc(C)c(NC(=O)C(C)N)c1C	50	2	amide_formation
CCc1cccc(C)c1NC(=O)C(N)CC	51	2	amide_formation
CCC(C)[C@H](N)C(=O)N1CCCN1C(=O)c1ccccc1	52	2	amide_formation
NC1N=C(c2ccccc2)c2cc(Cl)ccc2NC1=O	53	2	amide_formation
NCc1ccc(-c2cnccc2-c2ccccc2)o1	54	2	amide_formation
CC1(C)CC1(C#N)NC(=O)[C@@H](N)Cc1cccs1	55	2	amide_formation
CC(N)C(=O)OCC(C)(C)c1ccc(Cl)cc1	56	2	amide_formation
CC[C@@H](C)[C@H](N)C(=O)N1CCSC1	57	2	amide_formation
N[C@@H](CCNC(=O)c1ccccc1)C(=O)N1CCCCC1	58	2	amide_formation
N#CCNC(=O)[C@@H](N)Cc1cccs1	59	2	amide_formation
CCc1c[nH]c([C@@H]2Cc3ccccc3N2C(=O)[C@H](C)N)n1	60	2	amide_formation
C#C[C@@H]1CC[C@@H](C#N)N1C(=O)[C@@H](N)C1CCCCC1	61	2	amide_formation
NC1N=Nc2ccccc21	62	2	amide_formation
N[C@H]1C[C@]1(F)c1ccc(S(F)(F)(F)(F)F)cc1	63	2	amide_formation
CSCC[C@H](N)C(=O)C(C)C	64	2	amide_formation
NC(c1ccccc1)c1csc(Nc2ccccn2)n1	65	2	amide_formation
NCC(=O)NC(c1ccccc1)C1CCCCC1	66	2	amide_formation
NCc1n[nH]c(-c2ccc(Br)cc2)n1	67	2	amide_formation
NC1CNC(=O)O1	68	2	amide_formation
N#C[C@@H]1CCCN1C(=O)[C@@H](N)CCC(=O)N1CCOCC1	69	2	amide_formation
NC1(c2cccc(Cl)c2)C2=NCCCN2c2ccccc21	70	2	amide_formation
NC(Cc1ccccc1)C(=O)Nc1ccncc1	71	2	amide_formation
COC(=O)CCCCCC(=O)C(N)C(C)O	72	2	amide_formation
NC1CCc2ccc3ccccc3c2CC1=O	73	2	amide_formation
NC1CCc2c(ccc3ccccc23)CC1=O	74	2	amide_formation
CC(C)CCNC(=O)C(=O)[C@@H](N)CC(C)C	75	2	amide_formation
NCC(=O)NNc1nncc(-c2ccccc2)n1	76	2	amide_formation
C[C@H](N)C(=O)Nc1cn(C)nc1-c1ccccn1	77	2	amide_formation
N#C[C@@H]1CCCN1C(=O)[C@@H](N)C1CCCC1	78	2	amide_formation
CC1=N[C@@H]2[C@@H](O)[C@@H](O)[C@@H](CO)O[C@]2(CN)S1	79	2	amide_formation
CCC(C)[C@H](N)C(=O)N1C[C@H]2C[C@H]2C1C#N	80	2	amide_formation
Cc1cccc(C)c1N(Cc1ccccc1)C(=O)CN	81	2	amide_formation
NC(=O)C1CCCN1C(=O)C(N)Cc1ccccc1	82	2	amide_formation
CC[C@@H](C)[C@H](N)C(=O)N1CCC(C)C1	83	2	amide_formation
CCOC(=O)[C@@H](N)Cc1c[nH]c2ccccc12	84	2	amide_formation
NC1N=Nc2nc3ccccc3nc21	85	2	amide_formation
N[C@@H](Cc1ccc(Cl)cc1)C(=O)NO	86	2	amide_formation
COc1cc(-c2cccc3c2CC(=O)C(N)CC3)ccn1	87	2	amide_formation
N[C@@H](Cc1c[nH]cn1)C(=O)Cc1ccc2c(c1)OCO2	88	2	amide_formation
N[C@@H](Cc1c[nH]cn1)C(=O)COc1ccc2ccccc2c1	89	2	amide_formation
COc1ccc(C2=NOC(N)(c3ccc(OC)cc3)C2)cc1	90	2	amide_formation
CC1(C)Oc2ccc(N3C(=O)C[C@H](N)C3=O)cc2O1	91	2	amide_formation
CCC[C@H](N)C(=O)N1c2ccccc2C[C@H]1c1nc(C)c[nH]1	92	2	amide_formation
CCOC(=O)C(N)(CC)Cc1c[nH]cn1	93	2	amide_formation
COc1ccc(-c2cccc3c2CC(=O)C(N)CC3)cc1	94	2	amide_formation
CCOCCOCCOCCOC(=O)CCC(=O)CN	95	2	amide_formation
Cc1cc(=O)oc2cc(NC(=O)CN)ccc12	96	2	amide_formation
N#CC1C[C@@H]2C[C@@H]2N1C(=O)[C@@H](N)Cc1c[nH]c2ccccc12	97	2	amide_formation
NCC/N=C(\S)Nc1ccccc1	98	2	amide_formation
COc1ncccc1-c1cccc2c1CC(=O)C(N)CC2	99	2	amide_formation
COC(=O)/C=C/C(=O)NC[C@H](N)C(=O)N(C)C	100	2	amide_formation
CC1=C(N2CC2)C(=O)c2nc3n(c2C1=O)CCC[C@H]3N	101	2	amide_formation
CC(C)C(C)(N)C#N	102	2	amide_formation
CC(C)[C@H](NC(=O)[C@H](C)N)C(N)=O	103	2	amide_formation
NC1CC(=O)c2sccc21	104	2	amide_formation
CCOC(=O)CN1C(=O)CC[C@H](NC(=O)CN)C1=O	105	2	amide_formation
COc1ccccc1OCC1SCCN1C(=O)CN	106	2	amide_formation
Cc1cccc(C)c1N(C)C(=O)C(C)N	107	2	amide_formation
Cc1ccc(C)c(NC(=O)CN)c1C	108	2	amide_formation
N[C@H](C(=O)N1Cc2ccccc2C1)C1CCCCC1	109	2	amide_formation
C[C@H](N)C(=O)N[C@H]1CC(=O)N(CC(=O)NO)C1=O	110	2	amide_formation
CNC(=O)[C@H](Cc1ccccc1)NC(=O)[C@@H](N)C(C)C	111	2	amide_formation
NCC(=O)NCC(=O)OCc1ccccc1	112	2	amide_formation
NCc1csc(Nc2cc(Oc3ccccc3)ncn2)n1	113	2	amide_formation
NCc1csc(NC(=O)c2ccccn2)n1	114	2	amide_formation
CS(=O)(=O)CC[C@H](N)C(=O)NO	115	2	amide_formation
Cc1ccncc1-c1ccc(CN)o1	116	2	amide_formation
NCc1c(N)c(Cl)cc(Cl)c1Cl	117	2	amide_formation
N[C@H]1Cc2c(F)cccc2N(O)C1=O	118	2	amide_formation
NCC(=O)N[C@H]1CC(=O)N(CC(=O)NO)C1=O	119	2	amide_formation
N[C@H](C(=O)N1C[C@@H](F)[C@H](F)C1)C1CCCCC1	120	2	amide_formation
CC(C)(C)C(=O)SCCNC(=O)CN	121	2	amide_formation
N[C@H]1Cc2cc(Oc3ccccc3)ccc2N(O)C1=O	122	2	amide_formation
COc1ccc2c(c1)N(O)C(=O)[C@@H](N)C2	123	2	amide_formation
CCc1cccc(C)c1NC(=O)C(C)N	124	2	amide_formation
NCc1c(C(N)=O)ncn1Cc1ccccc1	125	2	amide_formation
CCCOC(=O)[C@@H](N)CCC(=O)NCCSC(C)=O	126	2	amide_formation
CCCCCCCCCC(=O)C(N)CC	127	2	amide_formation
CCCCCCCCOC(=O)[C@H](N)CC	128	2	amide_formation
C[C@H](NC(=O)[C@@H](N)Cc1ccccc1)C(N)=O	129	2	amide_formation
CCC(N)C(=O)N(C)c1c(C)cccc1C	130	2	amide_formation
COC(=O)CCCCCC(=O)C(N)CS	131	2	amide_formation
NCc1ccc(-c2ccccc2)o1	132	2	amide_formation
N[C@@H](Cc1c[nH]cn1)C(=O)Cc1cccc(O)c1	133	2	amide_formation
CCCCC(N)C(=O)N1CCCCC1	134	2	amide_formation
CCC(=O)C(N)Cc1c[nH]cn1	135	2	amide_formation
CC(C)C(N)C1=N/C(=C2\N=CN=N2)NO1	136	2	amide_formation
CCOP(=O)(OCC)C(N)c1ccc(Cl)cc1	137	2	amide_formation
CC(C)(C)[C@H](N)C(=O)N1CCCN1	138	2	amide_formation
CCSc1nnc([C@@H](N)Cc2c[nH]c3ccccc23)o1	139	2	amide_formation
COc1cccc([C@]2(F)C[C@@H]2N)c1	140	2	amide_formation
NC(Cc1ccccc1)C(=O)N1CCCCC1	141	2	amide_formation
CCSc1nnc(C(N)Cc2ccccc2)o1	142	2	amide_formation
NCC(=O)NCc1ccc(-c2ccccc2)cc1	143	2	amide_formation
CC(C)[C@H](N)C(=O)OCc1ccccc1	144	2	amide_formation
NCC(=O)Nc1ccccc1Oc1ccccc1	145	2	amide_formation
C[C@@H](N)C(=O)Nc1ccc(O)c2ccccc12	146	2	amide_formation
COC(=O)[C@@H](Cc1cnc[nH]1)NC(=O)[C@@H](N)CS	147	2	amide_formation
COC(=O)C(N)CCCNC(=N)N[N+](=O)[O-]	148	2	amide_formation
CC[C@H](C)[C@H](N)C(=O)N1C[S+]([O-])C[C@H]1C#N	149	2	amide_formation
Cc1nc(C)c(N2CCN(CN)CC2)c(O)n1	150	2	amide_formation
Cc1ccc([C@@]2(F)C[C@H]2N)cc1	151	2	amide_formation
COc1ccc([C@@]2(F)C[C@@H]2N)cc1OC	152	2	amide_formation
CC[C@H](C)[C@H](N)C(=O)N1CCC1	153	2	amide_formation
CC(C)(C)[C@H](N)C(=O)N1CC[C@@H]2C[C@H]21	154	2	amide_formation
NCC(=O)N1CCCN(C(=O)CN)CC1	155	2	amide_formation
CCN(CC)C(=O)[C@@]1(c2ccccc2)C[C@H]1C(N)C(N)=O	156	2	amide_formation
CC(N)C(=O)c1ccc(Cl)cc1	157	2	amide_formation
NCc1n[nH]c(-c2cccc(F)c2)n1	158	2	amide_formation
CN1CCN(C(=O)C(N)Cc2ccccc2)CC1	159	2	amide_formation
Cc1cc(Cl)cc(C)c1NC(=O)[C@@H](N)C(C)C	160	2	amide_formation
CCC(C)C(N)C(=O)N1CCC(F)C1	161	2	amide_formation
N[C@H](C(=O)Nc1cc(C2CC2)[nH]n1)c1ccccc1	162	2	amide_formation
COc1ccc(C(=O)C(C)N)cc1	163	2	amide_formation
CC(C)C[C@H](N)C(=O)N1CC[C@@H]2C[C@@H]21	164	2	amide_formation
NCc1cn(Cc2ccccc2C(F)(F)F)cn1	165	2	amide_formation
Cc1ccc2c(c1)C[C@H](N)C(=O)N2O	166	2	amide_formation
CCCC[C@H](N)C(=O)N1CCCC1	167	2	amide_formation
NC(=O)[C@@H](N)CO	168	2	amide_formation
CCCC(N)C(=O)N1CCCCC1	169	2	amide_formation
CCOC(=O)CC(N)c1cccc([N+](=O)[O-])c1	170	2	amide_formation
CCOC(=O)C(N)Cc1c[nH]c2ccccc12	171	2	amide_formation
CCN(C(=O)[C@H](C)N)c1c(C)cccc1C	172	2	amide_formation
Cc1cc(Cl)ccc1NC(=O)[C@H](C)N	173	2	amide_formation
Cc1cccc(C)c1C(=O)OCC(=O)CN	174	2	amide_formation
NC1(c2ccccc2Cl)CCC=CC1=O	175	2	amide_formation
CC[C@H](C)[C@H](N)C(=O)OC(C)(C)C	176	2	amide_formation
Cc1ccc(C2C(N)C(=O)N2c2ccc(C)cc2)cc1	177	2	amide_formation
CC(C)CC(N)c1nnc2ccccn12	178	2	amide_formation
NC/C(=N\NC(N)=S)c1ccccc1	179	2	amide_formation
COc1cccc(-c2cccc3c2CC(=O)C(N)CC3)c1	180	2	amide_formation
CC(N)/C(F)=C1\CCC[C@@H]1C#N	181	2	amide_formation
CNC(=O)C(N)Cc1c[nH]cn1	182	2	amide_formation
NC(=O)[C@@H](N)CC1C(=O)Nc2ccccc21	183	2	amide_formation
NCc1cc(C(N)=O)n([C@@H]2OC[C@@H](O)[C@@H](O)[C@H]2O)n1	184	2	amide_formation
CSc1ccc([C@H](C)[C@H](N)C(=O)N2CC[C@H](F)C2)cc1	185	2	amide_formation
NC(=O)[C@@H](NC(=O)[C@@H](N)Cc1ccccc1)c1ccccc1	186	2	amide_formation
C[C@@H](c1cccc(F)c1)[C@H](N)C(=O)N1CC[C@H](F)C1	187	2	amide_formation
N[C@H]1C(=O)N(O)C[C@@H]1O	188	2	amide_formation
Nc1ncnc2c1ncn2[C@H]1O[C@@H](CO)[C@@H](O)[C@H]1N	189	2	amide_formation
CC(C)[C@H](N)C(=O)OC(=O)c1ccccc1	190	2	amide_formation
NCC(=O)NCc1c(O)c(Cl)cc(Cl)c1Cl	191	2	amide_formation
CC(C)C[C@H](N)C(=O)Nc1ccc2ccccc2c1	192	2	amide_formation
Cc1ccc(SCC(=O)[C@@H](N)Cc2c[nH]cn2)cc1	193	2	amide_formation
NC1CNC(=O)c2cscc21	194	2	amide_formation
C[C@H](NC(=O)[C@@H](N)Cc1ccccc1)C(N)=S	195	2	amide_formation
CCC(C)[C@@H](N)C(=O)N/N=C/c1ccc2ncccc2c1	196	2	amide_formation
CCOC(=O)[C@@H](N)CCC(=O)NCCSC(C)=O	197	2	amide_formation
CCOCCOC(=O)CCC(=O)CN	198	2	amide_formation
CCOC(=O)c1cnc(CN)c2cc(O)c(OC)cc12	199	2	amide_formation
CCC(C)C(N)C(=O)N1CCCCCC1	200	2	amide_formation
NCc1noc(-c2n[nH]c3ccccc23)n1	201	2	amide_formation
N#C[C@@H]1CS[C@H]2C[C@](N)(Cc3ccccc3)C(=O)N21	202	2	amide_formation
NC1(c2ccccc2)C2=NCCCN2c2ccccc21	203	2	amide_formation
COC(=O)/C=C/C(=O)NC[C@H](N)C(=O)OCC(C)=O	204	2	amide_formation
COC(=O)[C@@H](N)Cc1ccc(O)cc1	205	2	amide_formation
CC(C)C[C@@H](N)C(=O)Nc1ccc2ccccc2c1	206	2	amide_formation
CC(=O)SCCNC(=O)[C@H](C)N	207	2	amide_formation
N[C@H]1CCc2ccccc2CC1=O	208	2	amide_formation
COC(=O)[C@](C)(N)Cc1ccc(O)cc1	209	2	amide_formation
COc1ccccc1-c1cccc2c1CC(=O)C(N)CC2	210	2	amide_formation
N[C@@H](Cc1c[nH]cn1)C(=O)CSc1ccc(F)cc1	211	2	amide_formation
NC12CN3CN(CN(C3)C1)C2	212	2	amide_formation
Cc1ccc(-c2cccc3c2CC(=O)C(N)CC3)cc1	213	2	amide_formation
CC(C)[C@H](N)c1nc2ccccc2n1Cc1cccc(F)c1	214	2	amide_formation
COC(=O)/C=C/C(=O)NC[C@H](N)C(=O)O[C@@H](C)C(N)=O	215	2	amide_formation
CCc1cccc(CC)c1NC(=O)C(N)CC	216	2	amide_formation
CC(N)C(=O)NNc1nncc(-c2cccc(Cl)c2)n1	217	2	amide_formation
Cc1noc(C(=O)C[C@H](N)C(=O)N2CC[C@H](F)C2)n1	218	2	amide_formation
NC1Cc2ccccc2OC1=O	219	2	amide_formation
CCC(C)[C@H](N)C(=O)N1CCCN1Cc1ccccc1	220	2	amide_formation
CC[C@H](C)NC(=O)[C@@H]1CCCN1C(=O)[C@@H](N)CC	221	2	amide_formation
CCCC[C@H](N)C(=O)N1CCC[C@H]1C(N)=O	222	2	amide_formation
CC(N)C(=O)Nc1ccccc1C(F)(F)F	223	2	amide_formation
CC1=C2C(=O)NC(N)N=C2N(CC(C)C)C=C1	224	2	amide_formation
CNC(=O)C1(N)c2ccccc2C=Cc2ccccc21	225	2	amide_formation
COC(=O)C(N)Cn1ccn(C)c1=S	226	2	amide_formation
CCCCC(N)(Cc1c[nH]cn1)C(=O)OC	227	2	amide_formation
Nc1ncc(-c2cccc3c2CCC(N)C(=O)C3)cn1	228	2	amide_formation
NC(C(=O)NO)C(=O)NCc1cccnc1	229	2	amide_formation
NC1C=CN(/C=C2/CC2(F)CO)C(=O)N1	230	2	amide_formation
NC(Cc1c[nH]c2ccccc12)C(=O)NCc1ccco1	231	2	amide_formation
CN(Cc1cccc(-c2ccccc2Cl)c1)C(=O)CN	232	2	amide_formation
CN(Cc1cccc(-c2ccc(Cl)cc2)c1)C(=O)CN	233	2	amide_formation
NC1CCc2c(cccc2-c2cccnc2)CC1=O	234	2	amide_formation
Cc1ccc(C(=O)C(C)N)cc1C	235	2	amide_formation
Cc1nc(O)nc(O)c1/C=N/NC(=O)[C@H](C)N	236	2	amide_formation
NCC(=O)NNC(=O)OCc1ccccc1	237	2	amide_formation
N[C@H](C(=O)N1CCC(F)(F)C1)C1CCCCC1	238	2	amide_formation
N#C[C@@H]1CCCN1C(=O)[C@@H](N)Cc1ccc(F)cc1	239	2	amide_formation
NC(=O)CC[C@H](N)C(=O)NCCCCCCO	240	2	amide_formation
CCCCCCCCCCC(N)C(=O)OC	241	2	amide_formation
CC(C)C[C@H](N)C(=O)NO	242	2	amide_formation
CCCCCCCCC(N)C(=O)OC	243	2	amide_formation
NC1Nc2[nH]cnc2S(=O)(=O)N1	244	2	amide_formation
Nc1ncnc2c1ncn2[C@@H]1O[C@H](CO)[C@@H](O)[C@@]1(N)O	245	2	amide_formation
NC(C(=O)NO)C(=O)N1CCc2ccccc2C1	246	2	amide_formation
N[C@@H]1C[C@]1(F)c1ccccc1	247	2	amide_formation
NC(=O)[C@H](Cc1ccccc1)NC(=O)[C@@H](N)CO	248	2	amide_formation
NCC(=O)N[C@H]1CCO[C@@H](c2cccc([N+](=O)[O-])c2)OC1	249	2	amide_formation
N[C@H](C(=O)N1CC[C@@H](F)C1)C1CCCCC1	250	2	amide_formation
Cc1cccc(C)c1NC(=O)[C@H](C)N	251	2	amide_formation
CC(C)(C)OC(=O)NCCCCC(N)C(N)=O	252	2	amide_formation
CCN1C=C(C)C=C2C(=O)NC(N)N=C21	253	2	amide_formation
COC(=O)CC(N)C[N+](C)(C)C	254	2	amide_formation
CC1=CN(C(C)C)C2=NC(N)NC(=O)C2=C1	255	2	amide_formation
COc1cccc2c1N(O)C(=O)[C@@H](N)C2	256	2	amide_formation
CC[C@H](N)C(=O)N1c2ccccc2C[C@H]1c1nc(C)c[nH]1	257	2	amide_formation
COC(=O)[C@H](N)Cc1ccccc1	258	2	amide_formation
C=CC1([C@H](N)C(=O)N2[C@H](C#N)C[C@@H]3C[C@@H]32)CCOCC1	259	2	amide_formation
Cc1ccccc1C[C@H](N)C(=O)N1CCC[C@H]1C#N	260	2	amide_formation
N#C[C@@H]1CCCN1C(=O)[C@@H](N)Cc1ccc(N)cc1	261	2	amide_formation
C#CCOC(=O)[C@H](N)CC(N)=O	262	2	amide_formation
N[C@H]1CCCCNC1=O	263	2	amide_formation
CC(=O)c1cc([C@H]2OC[C@@H](N)[C@@H]2Cl)oc1C	264	2	amide_formation
N#CC1(N)CCCCC1	265	2	amide_formation
CC[C@@H](C)[C@H](N)C(=O)N1CCCC1	266	2	amide_formation
C=CCN(CC#N)C(=O)[C@@H](N)C12CC3CC(CC(C3)C1)C2	267	2	amide_formation
CN(CC#N)C(=O)[C@@H](N)C12CC3CC(CC(O)(C3)C1)C2	268	2	amide_formation
CN1C(=O)C(C(=O)/C=C/c2ccccc2)C(N)N(C)C1=O	269	2	amide_formation
NCC(=O)Nc1ccc(Oc2ccccc2)cc1	270	2	amide_formation
N[C@@H](Cc1c[nH]c2ccccc12)C(=O)NO	271	2	amide_formation
CC(C)CCNC(=O)C(=O)C(N)Cc1ccccc1	272	2	amide_formation
CCCCCCOc1ccccc1-c1nnc(CN)s1	273	2	amide_formation
NCc1nc2cc(NCC3CC=CCC3)ccc2[nH]1	274	2	amide_formation
NC1C=CN(/C=C2\CC2(F)CO)C(=O)N1	275	2	amide_formation
NCC/N=C1\N[C@H](CO)[C@@H](O)[C@H](O)[C@@H]1O	276	2	amide_formation
NC(c1ccccc1)(c1ccccc1)c1ccccc1	277	2	amide_formation
C[C@@H](N)C(=O)NCc1nnc(-c2ccccc2)o1	278	2	amide_formation
CC1NC(CO)(CNC(=O)[C@@H](N)CO)C(O)C(O)C1O	279	2	amide_formation
NCC(=O)N1CCCC1	280	2	amide_formation
N[C@H]1C(=O)N(O)C[C@H]1O	281	2	amide_formation
CCC(C)[C@H](N)C(=O)N1CCC[C@@]1(C)C#N	282	2	amide_formation
CN(CC#N)C(=O)[C@@H](N)C(C)(C)C	283	2	amide_formation
C[N+](C)(C)CC(N)CC(N)=O	284	2	amide_formation
CCCCCCCCCCCCCCCOC(=O)CN	285	2	amide_formation
N[C@H]1Cc2ccccc2NC1=O	286	2	amide_formation
CC1NC(CN)(CO)C(O)C(O)C1O	287	2	amide_formation
CCOC(=O)C1(N)CCc2[nH][nH]c(=O)c2C1	288	2	amide_formation
N#C[C@@H]1CCCN1C(=O)[C@@H](N)Cc1cccc(F)c1	289	2	amide_formation
N[C@@H]1CCCCNC1=O	290	2	amide_formation
NCC(=O)c1ccc2ccccc2c1	291	2	amide_formation
C#C[C@H]1CC[C@@H](C#N)N1C(=O)[C@@H](N)C1CCCC1	292	2	amide_formation
C[C@@H](N)C(=O)N1CCN(c2ccc3[nH]ncc3c2)CC1	293	2	amide_formation
N[C@H]1CCN(P(N)(N)=O)C1=O	294	2	amide_formation
N[C@@H](Cc1ccc(-c2ccccc2)cc1)C(=O)NO	295	2	amide_formation
NC(C(=O)NO)C(=O)NCc1ccc(Cl)cc1	296	2	amide_formation
NC(C(=O)NO)C(=O)NCCCCc1ccccc1	297	2	amide_formation
Cc1ccccc1NC(=O)[C@@H](C)N	298	2	amide_formation
NCC(=O)c1ccccc1	299	2	amide_formation
CCCCNC(=O)[C@@H]1C[C@H](F)CN1C(=O)[C@@H](N)CC	300	2	amide_formation
NC(C(=O)NO)C(=O)NCCc1ccccc1	301	2	amide_formation
NCC(c1cccs1)S(=O)(=O)c1ccccc1	302	2	amide_formation
CC(C)(C)OC[C@H](N)C(=O)N1CC[C@@H]2C[C@@H]21	303	2	amide_formation
NC(N)Nc1ccc(CC(=O)c2ccccc2)cc1	304	2	amide_formation
NC1C=CN([C@@H]2C=C(CO)[C@@H](CO)O2)C(=O)N1	305	2	amide_formation
Nc1ccn(C2CC(CO)[C@H](O)[C@@H]2N)c(=O)n1	306	2	amide_formation
NCc1ccc([N+](=O)[O-])cc1[N+](=O)[O-]	307	2	amide_formation
N#C[C@@H]1CCCN1C(=O)[C@@H](N)Cc1ccccc1F	308	2	amide_formation
Cc1cc(O)cc(C)c1C[C@H](N)C(=O)NCCO	309	2	amide_formation
CC1(N)C(=O)CCc2ccccc21	310	2	amide_formation
C=C(C)CSc1nnc([C@@H](N)Cc2ccccc2)o1	311	2	amide_formation
NCC(=O)Nc1ccc(OCc2ccccc2)cc1	312	2	amide_formation
NC[C@H](N)C(=O)N1CCCCC1	313	2	amide_formation
CCN(CC#N)C(=O)[C@@H](N)C(C)(C)C	314	2	amide_formation
N[C@H](C=O)Cc1c[nH]cn1	315	2	amide_formation
CCOC(=O)CC(N)C[N+](C)(C)C	316	2	amide_formation
N[C@@H](Cc1c[nH]cn1)C(=O)Cc1ccc(F)cc1F	317	2	amide_formation
N#C[C@@H]1CCCN1C(=O)[C@@H](N)C1CCCCC1	318	2	amide_formation
Cc1cccc(C)c1N(CCO)C(=O)CN	319	2	amide_formation
CCOC(=O)[C@@H](N)CC(C)C	320	2	amide_formation
COc1ccc([C@@]2(F)C[C@@H]2N)cc1	321	2	amide_formation
N[C@H]1C[C@]1(F)c1ccc(Cl)cc1	322	2	amide_formation
C[C@H]1O[C@@H](c2cccc([N+](=O)[O-])c2)OC[C@H]1NC(=O)CN	323	2	amide_formation
NCC(=O)N[C@H]1CO[C@@H](c2cccc([N+](=O)[O-])c2)OC1	324	2	amide_formation
CC(C)(C#N)NC(=O)[C@@H](N)C12CC3CC(CC(C3)C1)C2	325	2	amide_formation
N[C@@H]1C[C@]1(F)c1ccc(Cl)cc1	326	2	amide_formation
CC[C@H](C)[C@H](N)C(=O)N1CCCCC1	327	2	amide_formation
N[C@@H](CO)C(=O)N1CCCC1	328	2	amide_formation
CCC(N)C(=O)N1CCCCC1	329	2	amide_formation
CCOC(=O)[C@@H](N)Cc1ccccc1	330	2	amide_formation
NCC(=O)Nc1ccc2c(c1)-c1ccccc1C2	331	2	amide_formation
C[C@H](N)C(=O)c1nc2ccccc2c(=O)o1	332	2	amide_formation
NCc1nnc(-c2ccccc2-c2ccccc2)s1	333	2	amide_formation
NCC(=O)N[C@H]1CO[C@@H](c2ccc(Cl)cc2)OC1	334	2	amide_formation
NCC(=O)N[C@H]1CCO[C@H](c2ccc([N+](=O)[O-])cc2)OC1	335	2	amide_formation
C/C(=N\N=C(/S)NCCN)c1ccccn1	336	2	amide_formation
NC1C(O)C(O)C(O)C1(O)CO	337	2	amide_formation
CC(C)CC(C)(N)C#N	338	2	amide_formation
CSCC[C@H](NC(=O)[C@@H](N)CC(C)C)C(N)=O	339	2	amide_formation
CN1C(=O)C(N)N=C(c2ccccc2F)c2ccccc21	340	2	amide_formation
NCC(=O)Nc1cc2cc[nH]c(=O)c2cc1Cl	341	2	amide_formation
Cc1cc2c(c(C#N)c1C)OC1(CCCCC1)C(N)C2=O	342	2	amide_formation
N[C@@H](Cc1c[nH]c2ccccc12)C(=O)N1CCSC1	343	2	amide_formation
CC(C)[C@H](N)C(=O)Nc1cc2cc[nH]c(=O)c2cc1Cl	344	2	amide_formation
NC(=O)CC(N)C(=O)N1CCCC1	345	2	amide_formation
COc1cc2c(cc1Cc1ccccc1)C[C@H](N)C(=O)N2O	346	2	amide_formation
N[C@@H](Cc1c[nH]c2ccccc12)C(=O)OCc1ccccc1	347	2	amide_formation
CCCCOC(=O)CCC(=O)CN	348	2	amide_formation
N#CC(Cc1ccccc1)NC(=O)[C@@H](N)Cc1ccccc1	349	2	amide_formation
C[C@@H](N)C(=O)NCC(=O)Sc1ccc(C(F)F)cc1	350	2	amide_formation
NCc1[nH]c(-c2ccncc2)cc1C(N)=O	351	2	amide_formation
CC(C)C[C@H](NC(=O)CN)C(N)=O	352	2	amide_formation
C[C@H](N)C(=O)N1CCC[C@H]1C(N)=O	353	2	amide_formation
NCc1csc(NC(=O)c2ccccc2)n1	354	2	amide_formation
NCc1cc2cc(S(N)(=O)=O)sc2s1	355	2	amide_formation
NC(C(=O)NCc1ccccc1)c1ccc2ccccc2c1	356	2	amide_formation
N[C@@H](Cc1ccc(O)cc1)C(=O)NO	357	2	amide_formation
C[C@H](N)C(=O)OC(C)(C)Cc1ccc(Cl)cc1	358	2	amide_formation
NC(=O)CNC(=O)[C@@H](N)Cc1ccc(O)cc1	359	2	amide_formation
N[C@@H](CC1CCCCC1)C(=O)N1CCCC1	360	2	amide_formation
Cc1cc2[nH]c(=O)n(C(=O)[C@@H](N)CO)c2cc1C	361	2	amide_formation
COC(=O)[C@H](N)Cc1ccc(Cl)cc1	362	2	amide_formation
Cc1nc(C[C@H](N)C(=O)N2C[C@@H](F)C[C@H]2C#N)cs1	363	2	amide_formation
CO[C@@H]1CCC[C@H]([C@H](N)C(=O)N2CCCC2)C1	364	2	amide_formation
CC[C@H](C)[C@H](N)C(=O)N1CC=CCC1	365	2	amide_formation
CCCN1C=CC(C)=C2C(=O)NC(N)N=C21	366	2	amide_formation
CNC(=O)[C@@H](N)Cc1c(C)cc(O)cc1C	367	2	amide_formation
CC(C)[C@H](N)C(=O)N[C@H]1CC(=O)N(CC(=O)NO)C1=O	368	2	amide_formation
CC(C)CC(N)C(=O)Nc1ccc2ccccc2c1	369	2	amide_formation
NC(=O)C(N)Cc1c[nH]c2ccccc12	370	2	amide_formation
COc1cccc(OC)c1/N=C(\S)NCCN	371	2	amide_formation
C[C@H](N)C(=O)Nc1ccc(-c2nc3ccccc3s2)cc1	372	2	amide_formation
NC(=O)C(N)CC12CC3CC(CC(C3)C1)C2	373	2	amide_formation
CSCC[C@H](N)C(=O)NO	374	2	amide_formation
CCNC(=O)[C@@H](N)Cc1ccc(O)c(O)c1	375	2	amide_formation
CN1C=CC=C2C(=O)NC(N)N=C21	376	2	amide_formation
Cc1cccc(C)c1N(C)C(=O)CN	377	2	amide_formation
CCOc1cc(C)c(NC(=O)C(C)N)c(C)c1	378	2	amide_formation
CC[C@@H](C)[C@H](N)C(=O)N1Cc2nc(C)sc2C1	379	2	amide_formation
COc1ccc(-c2c[nH]c(C(C)(C)N)n2)cc1	380	2	amide_formation
NC(=O)CC(N)C(N)=O	381	2	amide_formation
N#CC(c1ccccc1)C(N)Sc1ccccc1N	382	2	amide_formation
N#CC(N)Cc1ccccc1	383	2	amide_formation
COc1cc(C)c(NC(=O)C(C)N)c(C)c1	384	2	amide_formation
CNc1cncc(NC)c1CN	385	2	amide_formation
CCC(C)[C@H](N)C(=O)N1CCCN1C(C)=O	386	2	amide_formation
CCc1[nH]c(C2(N)CCCC2)nc(=O)c1C	387	2	amide_formation
COC(=O)[C@@H](N)CNC(=O)Nc1ccc([N+](=O)[O-])cc1	388	2	amide_formation
CC(C)CC(N)C(=O)N1CCOCC1	389	2	amide_formation
NCC(=O)N[C@H]1CCO[C@@H](c2ccc([N+](=O)[O-])cc2)OC1	390	2	amide_formation
NCC(=O)N[C@H]1CCO[C@H](c2ccc(Cl)cc2)OC1	391	2	amide_formation
N[C@H](C(=O)N1CC(F)C(F)C1)C1CCCCC1	392	2	amide_formation
CC(N)C(=O)Nc1ccccc1-c1ccccc1	393	2	amide_formation
NC(c1csc(Nc2ccccn2)n1)C1CCCCC1	394	2	amide_formation
C=CC1([C@H](N)C(=O)N2[C@H](C#N)C[C@@H]3C[C@@H]32)CCCCC1	395	2	amide_formation
CCC(C)(C)[C@H](N)C(=O)N1[C@H](C#N)C[C@@H]2C[C@@H]21	396	2	amide_formation
CCCCCCCCCCCCNC(=O)CNC(=O)CN	397	2	amide_formation
N[C@@H](Cc1ccccc1)C(=O)Cc1ccccc1	398	2	amide_formation
NCc1cn(O)nc1I	399	2	amide_formation
NCC(=O)N[C@H]1CCO[C@H](c2cccc([N+](=O)[O-])c2)OC1	400	2	amide_formation
N[C@@H](Cc1c[nH]cn1)C(=O)Nc1ccc2ccccc2c1	401	2	amide_formation
N[C@@H](Cc1ccc(-c2ccccc2)cc1)C(=O)N1CCCC1	402	2	amide_formation
CN1CNC(=O)N[C@@H](CN)C1=O	403	2	amide_formation
NC1c2ccccc2Oc2ccccc21	404	2	amide_formation
NCc1cn(O)nc1CCc1ccccc1	405	2	amide_formation
NCc1csc(NC(=O)c2cccs2)n1	406	2	amide_formation
CC(C)C[C@H](CN(O)C=O)C(=O)NC(=O)[C@H](C)N	407	2	amide_formation
C[C@@H](O)[C@H](N)C(=O)N[C@H](Cc1cnc[nH]1)C(N)=O	408	2	amide_formation
N#CCCC(N)c1nc2ccccc2o1	409	2	amide_formation
NC(O)c1ccc(O)c(O)c1	410	2	amide_formation
CC1(C)CC([C@H](N)C(=O)N2CC[C@@H]3C[C@@H]32)CC(C)(C)C1	411	2	amide_formation
NCc1cc2c(o1)c(N)nc1ccccc12	412	2	amide_formation
C[C@H](N)C(=O)N[C@H]1CCC(=O)N(CC(=O)NO)C1=O	413	2	amide_formation
N#C[C@@H]1C[C@@H]2C[C@@H]2N1C(=O)[C@@H](N)C1(CO)CCCCC1	414	2	amide_formation
N[C@@H](Cc1ccc(Br)cc1)C(=O)NO	415	2	amide_formation
Cn1nc2c(c1Cc1ccccc1)C[C@@H](N)C(=O)N2O	416	2	amide_formation
N[C@@H](Cc1ccccc1)C(=O)Nc1ccc([N+](=O)[O-])cc1	417	2	amide_formation
Cn1nc(S(N)(=O)=O)s/c1=N\C(=O)CN	418	2	amide_formation
Cc1cc(C)c2ccc(NC(=O)[C@H](C)N)nc2n1	419	2	amide_formation
Cc1cc(O)cc(C)c1C[C@H](N)C(=O)NC(C)C	420	2	amide_formation
CCc1c[nH]c([C@@H]2Cc3ccccc3N2C(=O)CN)n1	421	2	amide_formation
CCCN(C(=O)CN)c1c(C)cccc1C	422	2	amide_formation
CCOC(OCC)[C@H](N)[C@@H](O)[C@@H](O)[C@H]1COC(C)(C)O1	423	2	amide_formation
NC(Cc1ccc(O)cc1)c1ccc(O)c(O)c1O	424	2	amide_formation
NCC(=O)Nc1ccc(O)c2ccccc12	425	2	amide_formation
CC(C)C[C@H](N)C(=O)N[C@@H](Cc1ccccc1)C(N)=O	426	2	amide_formation
CC(N)c1cc(-c2ccccc2O)nc(N)c1C#N	427	2	amide_formation
NCC(=O)N1CCCCC1c1ccc(F)cc1	428	2	amide_formation
CC1(C)c2cc(O)ccc2C[C@@H](S(C)(=O)=O)[C@H]1N	429	2	amide_formation
COC(=O)c1ccc(NC(=O)[C@@H](N)CC(C)C)c(N)c1	430	2	amide_formation
CCCC[C@H](N)C(=O)Nc1cc(C(=O)OC)ccc1N	431	2	amide_formation
N[C@H]1Cc2cn(-c3ccccc3)nc2N(O)C1=O	432	2	amide_formation
CC(=O)SCCNC(=O)CNC(=O)[C@@H](C)N	433	2	amide_formation
N[C@@H]1C(=O)N(C2CCCCC2)[C@@H]1/C=C/c1ccccc1	434	2	amide_formation
NCC(=O)Nc1ccc(N)c2c1C(=O)c1ccccc1C2=O	435	2	amide_formation
Cc1nc(N)c(N2CCN(CN)CC2)c(O)n1	436	2	amide_formation
CC(=O)N[C@@H]1[C@@H](N)C=C(C(O)O)O[C@H]1C(O)[C@H](O)CO	437	2	amide_formation
N[C@H](C(=O)N1CCCC1)[C@H]1CC[C@@H](O)C1	438	2	amide_formation
CCCCCCCCCCCCCCCCOC(=O)CN	439	2	amide_formation
CCc1ccc(C(N)c2cccc(S(C)(=O)=O)c2)cc1	440	2	amide_formation
C=CC1([C@H](N)C(=O)N2[C@H](C#N)C[C@@H]3C[C@@H]32)CCCC1	441	2	amide_formation
C[C@@H](c1ccccc1)[C@H](N)C(=O)N1CCSC1	442	2	amide_formation
CCOC(=O)C1Cc2c(ccc(OC)c2OC)C(=O)C1N	443	2	amide_formation
CC(=O)NCC(N)C(=O)c1ccc(C)cc1	444	2	amide_formation
CC(N)C(=O)c1ccccc1	445	2	amide_formation
NC(=O)[C@H](Cc1cnc[nH]1)NC(=O)[C@@H](N)Cc1cnc[nH]1	446	2	amide_formation
N[C@H](C(=O)N1CCCC1)[C@H]1CCC[C@H](O)C1	447	2	amide_formation
CC[C@H](C)[C@H](N)C(=O)N1CCC(Cl)C1	448	2	amide_formation
Nc1ccn([C@@H]2O[C@H](CO)[C@@H](O)[C@@H]2N)c(=O)n1	449	2	amide_formation
C[C@@H](C#N)NC(=O)[C@@H](N)C12CC3CC(CC(C3)C1)C2	450	2	amide_formation
N[C@H](Cc1ccccc1)C(=O)CC(=O)OCc1ccccc1	451	2	amide_formation
CC[C@H](N)C(=O)N(C)[C@H](C#N)Cc1ccccc1	452	2	amide_formation
COC(=O)[C@H](CC(C)C)NC(=O)[C@H](N)CC(=O)NO	453	2	amide_formation
CC(C)(C)[C@@H](N)C(=O)NCc1ccccc1	454	2	amide_formation
NCC(=O)Nc1cccc(NC(=O)Nc2ccccc2)c1	455	2	amide_formation
NCC(=O)N(O)Cc1ccccc1	456	2	amide_formation
Cc1ccc(-c2nnc(CNC(=O)CN)o2)cc1	457	2	amide_formation
CC(N)C(=O)NCc1cc(=O)c(O)co1	458	2	amide_formation
Nc1ccc(C[C@H](N)C(=O)NO)cc1	459	2	amide_formation
NC1CCc2ccccc2C1=O	460	2	amide_formation
N#Cc1ccc(C[C@H](N)C(=O)NO)cc1	461	2	amide_formation
CCN(CC#N)C(=O)[C@@H](N)C12CC3CC(CC(C3)C1)C2	462	2	amide_formation
CCCNC(=O)[C@H](N)[C@@H](O)c1ccc([N+](=O)[O-])cc1	463	2	amide_formation
N#C[C@@H]1CCCN1C(=O)[C@@H](N)Cc1cscn1	464	2	amide_formation
N#Cc1ccccc1C[C@H](N)C(=O)N1CCC[C@H]1C#N	465	2	amide_formation
NC(C(=O)NO)C(=O)N[C@H]1CCN(Cc2ccccc2)C1	466	2	amide_formation
Cc1c(O)noc1CN	467	2	amide_formation
CCC(C)[C@H](N)C(=O)N1CCC[C@H]1C#N	468	2	amide_formation
N[C@]1(c2ccccc2Cl)CCCCC1=O	469	2	amide_formation
NC1CCc2cccc(-c3ccco3)c2CC1=O	470	2	amide_formation
Cc1nc(CN)cc(-c2ccccc2F)c1C(N)=O	471	2	amide_formation
NCC(N)CCCCNC(=O)c1cc(O)c(O)c(O)c1	472	2	amide_formation
NC1C(=O)Cc2ccccc21	473	2	amide_formation
CC[C@H](N)C(=O)N1c2ccccc2C[C@H]1C(=O)NC	474	2	amide_formation
N[C@H]1CCc2ccccc2[C@@H](Cc2ccccc2)C1=O	475	2	amide_formation
N#CC1C[C@@H]2C[C@@H]2N1C(=O)[C@@H](N)Cc1ccccc1	476	2	amide_formation
C[C@@H]1NN[C@@H](CN)[C@H](O)[C@@H]1O	477	2	amide_formation
NC1C(=O)c2ccccc2OC1c1ccccc1	478	2	amide_formation
CC(C)[C@@H](N)C(=O)N/N=C/c1ccc2ncccc2c1	479	2	amide_formation
CSc1ccc([C@H](O)[C@@H](N)CBr)cc1	480	2	amide_formation
COC(=O)[C@@H](N)Cc1nc[nH]c1Br	481	2	amide_formation
Cc1cc2c(s1)C(N)CC2=O	482	2	amide_formation
NC1CCCCCC1=O	483	2	amide_formation
Cc1cn([C@H]2CO[C@@H](COC(=O)CN)O2)c(=O)[nH]c1=O	484	2	amide_formation
N[C@@H](Cc1c[nH]cn1)C(=O)c1ccccc1	485	2	amide_formation
NCC(=O)NCCSC(=O)CCl	486	2	amide_formation
NC1CC(=O)c2c1sc(Cl)c2Cl	487	2	amide_formation
CCCC(=O)OCOC(=O)CCC(=O)CN	488	2	amide_formation
CC1=C(N2CC2)C(=O)c2nc3n(c2C1=O)CCC3N	489	2	amide_formation
CCCOc1cc(C)c(N(C)C(=O)CN)c(C)c1	490	2	amide_formation
Nc1nc(N)c(C(=O)NC(N)N)nc1Cl	491	2	amide_formation
C[C@H]1O[C@@H](c2ccccc2)OC[C@H]1NC(=O)CN	492	2	amide_formation
Cc1nc2c(s1)CC([C@H](N)C(=O)N1CC[C@H](F)C1)CC2	493	2	amide_formation
CC1(C(N)C(=O)N2C(C#N)C[C@@H]3C[C@@H]32)CCCC1	494	2	amide_formation
N[C@@H](Cc1ccc(O)cc1)C(=O)N1CC[C@@H]2C[C@@H]21	495	2	amide_formation
Cc1cccc(C)c1C(=O)OCC(=O)[C@@H](N)CC(N)=O	496	2	amide_formation
NC1Nc2ccccc2CN1c1ccccc1	497	2	amide_formation
CC(=O)C(C)NC(=O)[C@@H](C)N	498	2	amide_formation
NCC(=O)N1CCC[C@@H](N2CCC[C@H]2C(N)=O)C1	499	2	amide_formation
N#C[C@H](Cc1ccccc1)NC(=O)CN	500	2	amide_formation
CCCCCCCCCCCCCCOC(=O)CN	501	2	amide_formation
NC1CCc2c(Br)cccc2CC1=O	502	2	amide_formation
CC(=O)NCCSC(=O)CN	503	2	amide_formation
C[C@@H](c1ccccc1)[C@H](N)C(=O)N1CC[C@H](F)C1	504	2	amide_formation
N[C@H]1CCc2ccccc2[C@@H](Sc2ccccc2)C1=O	505	2	amide_formation
NC(=O)c1cccc2[nH]c(C3(N)Cc4ccccc4C3)nc12	506	2	amide_formation
NCC(=O)N[C@H]1CO[C@@H](c2ccc([N+](=O)[O-])cc2)OC1	507	2	amide_formation
Cc1cc(Oc2ccccc2)cc(C)c1NC(=O)C(C)N	508	2	amide_formation
C[C@H]1O[C@@H](c2ccc(Cl)cc2)OC[C@H]1NC(=O)CN	509	2	amide_formation
N#CC1C[C@@H]2C[C@@H]2N1C(=O)C(N)C1CCCCC1	510	2	amide_formation
C[C@H]1O[C@@H](c2ccc([N+](=O)[O-])cc2)OC[C@H]1NC(=O)CN	511	2	amide_formation
NC1CC1(F)c1ccccc1	512	2	amide_formation
N[C@@H](CC(=O)N1CCSC1)c1ccccc1	513	2	amide_formation
CCCCCCC(N)c1csc(S(N)(=O)=O)c1	514	2	amide_formation
CCN(CC#N)C(=O)[C@@H](N)C12CC3CC(CC(O)(C3)C1)C2	515	2	amide_formation
N[C@H](Cc1c[nH]c2ccccc12)C(=O)OCc1ccccc1	516	2	amide_formation
NC(=O)[C@@H](Cc1cnc[nH]1)NC(=O)[C@@H](N)CS	517	2	amide_formation
CC[C@H](N)C(=O)N1CCCC[C@@H]1C(N)=O	518	2	amide_formation
C=C[C@H]1CC[C@@H](C#N)N1C(=O)[C@@H](N)C1CCCC1	519	2	amide_formation
NC1c2ccccc2Nc2ccccc21	520	2	amide_formation
COc1ccccc1C(=O)C(C)N	521	2	amide_formation
NCC(=O)NCC(=O)Nc1ccc(S(N)(=O)=O)cc1	522	2	amide_formation
N#C[C@@H]1CS[C@H]2CC[C@H](N)C(=O)N21	523	2	amide_formation
NCc1cn(-c2ccccc2)nn1	524	2	amide_formation
Cc1nc(C(=O)NNC(=O)CN)cc2c1[nH]c1ccccc12	525	2	amide_formation
NCc1nc2cccnc2n1Cc1ccccc1Cl	526	2	amide_formation
CCCCOc1cc(C)c(N(C)C(=O)CN)c(C)c1	527	2	amide_formation
N#CCN(C(=O)[C@@H](N)C12CC3CC(CC(C3)C1)C2)C1CC1	528	2	amide_formation
CC1(C)Oc2ccc([N+](=O)[O-])cc2[C@@H](N)[C@@H]1O	529	2	amide_formation
CN(O)C(=O)[C@@H](N)Cc1ccc(O)cc1	530	2	amide_formation
C[C@H](N)C(=O)NCC(N)=O	531	2	amide_formation
NC(C(=O)NO)C(=O)NCc1ccc(C(F)(F)F)cc1	532	2	amide_formation
NC(C(=O)NO)C(=O)N1CCN(Cc2ccccc2)CC1	533	2	amide_formation
NCC(O)c1ccc(O)c(O)c1F	534	2	amide_formation
CCCCNC(=O)[C@@H]1CCCCN1C(=O)[C@@H](N)CC	535	2	amide_formation
NC1OCC(O)C(O)C1O	536	2	amide_formation
N#C[C@@H]1CCCN1C(=O)[C@@H](N)Cc1ccsc1	537	2	amide_formation
COC(=O)C(=O)[C@@H](N)Cc1ccccc1	538	2	amide_formation
N[C@H]1C(=O)N(O)C[C@H]1CCO	539	2	amide_formation
N#Cc1ccccc1C[C@H](N)C(=O)N1C[C@@H](F)C[C@H]1C#N	540	2	amide_formation
COc1ccc(C[C@H](N)C(=O)N2C[C@@H](F)C[C@H]2C#N)cc1	541	2	amide_formation
NC(C(=O)NCc1ccccc1)c1cnc2ccccc2n1	542	2	amide_formation
Nc1cnc(C(=O)NC(N)N)c(N)n1	543	2	amide_formation
CS(=O)(=O)/C=C/C(Cc1ccccc1)NC(=O)CN	544	2	amide_formation
CC[C@H](C)[C@H](N)C(=O)N1Cc2ccc([N+](=O)[O-])cc2C1	545	2	amide_formation
CCOC(=O)C(N)Cc1c[nH]c2ccc(O)cc12	546	2	amide_formation
NCc1cnc2nc(N)nc(N)c2n1	547	2	amide_formation
CC(C)C[C@H](N)C(=O)N1N=CCC1C#N	548	2	amide_formation
CC[C@H](C)[C@H](N)C(=O)N1Cc2cccc(C)c2C1	549	2	amide_formation
CC[C@H](C)[C@H](N)C(=O)N1Cc2cccc(F)c2C1	550	2	amide_formation
CC(N)C(=O)Nc1c(F)c(F)c(F)c(F)c1F	551	2	amide_formation
CCc1cn(C)c([C@@H]2Cc3ccccc3N2C(=O)CN)n1	552	2	amide_formation
NCC(=O)Nc1ccc(Br)cc1	553	2	amide_formation
NCc1c[nH]c(-c2ncc[nH]2)n1	554	2	amide_formation
CC(=O)NCCCC[C@H](N)C(=O)N1CC[C@@H]2C[C@@H]21	555	2	amide_formation
CC(C)C[C@H](N)C(=O)N1CCC[C@H]1C(N)=O	556	2	amide_formation
CC(C)OC(=O)[C@@H](N)Cc1ccc(O)c(O)c1	557	2	amide_formation
N[C@H]1Cc2cccc(C(F)(F)F)c2N(O)C1=O	558	2	amide_formation
CCOC(=O)N1CCCC(N)(c2ccccc2)C1=O	559	2	amide_formation
COC(=O)C(N)Cc1c[nH]c2ccc(OC)cc12	560	2	amide_formation
N[C@H]1Cc2cccc(F)c2N(O)C1=O	561	2	amide_formation
N[C@H](C(=O)N1CCCC1)c1ccccc1	562	2	amide_formation
NCc1nc2ccccc2[nH]1	563	2	amide_formation
N[C@H](C(=O)N1CCc2ccccc2C1)c1ccccc1	564	2	amide_formation
CNC(=O)[C@H](Cc1ccc(O)cc1)NC(=O)[C@@H](N)C(C)C	565	2	amide_formation
COC(=O)C(N)c1cccc(C(N)C(=O)OC)c1	566	2	amide_formation
CC(C)(C)[C@H](N)C(=O)N1CCCC1	567	2	amide_formation
C[C@H](NC(=O)CN)C(N)=O	568	2	amide_formation
CC(C)CNC(=O)[C@H](C)N	569	2	amide_formation
N[C@@H](Cc1ccc(F)c(F)c1)C(=O)NO	570	2	amide_formation
N[C@@H](Cc1ccccc1)C(=O)N1CCCC1	571	2	amide_formation
COC(=O)[C@H](Cc1cnc[nH]1)NC(=O)[C@@H](N)CS	572	2	amide_formation
N[C@H]1C[C@@]1(F)c1ccccc1	573	2	amide_formation
N[C@H]1C=C(CO)[C@@H](O)[C@H](O)[C@H]1O	574	2	amide_formation
N[C@@H](Cc1cnc[nH]1)C(=O)N1CC[C@@H]2C[C@@H]21	575	2	amide_formation
N#Cc1cn([C@@H]2O[C@H](CO)[C@@H](O)[C@@H]2N)c2ncnc(N)c12	576	2	amide_formation
CCCCC#CCSc1ccccc1OC(=O)CN	577	2	amide_formation
N#C[C@H]1CN[C@H](N)N[C@@H]1N	578	2	amide_formation
CCC(C)[C@@H](N)C(=O)N1N=CCC1C#N	579	2	amide_formation
N[C@H]1[C@@H](SC2CCCCC2)O[C@H](CO)[C@@H](O)[C@@H]1O	580	2	amide_formation
Cc1cccc(C)c1N(C)C(=O)[C@H](C)N	581	2	amide_formation
N[C@@H](Cc1ccccc1)[C@H](O)C(=O)NCc1ccccc1	582	2	amide_formation
Cc1nc(CN)cc(-c2ccc(Cl)cc2)c1C(N)=O	583	2	amide_formation
CC(C)(C)[C@H](N)C(=O)N1CCC[C@H]1C#N	584	2	amide_formation
NC(C(=O)NCc1ccccc1)c1ccccn1	585	2	amide_formation
NCc1nc2sc3c(c2c(=O)[nH]1)CCC3	586	2	amide_formation
CCCCCCCCCCNC(=O)[C@H](N)CO	587	2	amide_formation
NCc1c(OCCCCO)cncc1OCCCCO	588	2	amide_formation
CC[C@H](C)[C@H](N)C(=O)N1CCC(F)C1	589	2	amide_formation
NCC(=O)N1CCC[C@H]1C(=O)NCc1cccc(Cl)c1	590	2	amide_formation
NCc1nnc(S)n1Cc1ccccc1	591	2	amide_formation
CCC(C)C(N)C(=O)N1CCC[C@H]1C#N	592	2	amide_formation
NCc1c(OCCO)cccc1OCCO	593	2	amide_formation
N[C@@H]1C(=O)Cc2ccccc2C[C@@H]1O	594	2	amide_formation
N[C@H]1CCc2ccccc2/C(=C/c2ccccc2)C1=O	595	2	amide_formation
NC1Cc2ccccc2CC1=O	596	2	amide_formation
N[C@H]1CC(=O)N(c2ccc3c(c2)OCO3)C1=O	597	2	amide_formation
COc1c(Cl)cc(Cl)c(Cl)c1CN	598	2	amide_formation
NCC(=O)c1cc2c(cc1N)OCCO2	599	2	amide_formation
N[C@@H](CCC(=O)OCc1ccccc1)C(=O)N1CCCC1	600	2	amide_formation
N[C@]1(c2ccccc2)C[C@]1(F)c1ccccc1	601	2	amide_formation
NC(Cc1ccc(O)cc1)C(=O)N1CCCC1	602	2	amide_formation
CCCCOc1cc(C)c(N(CC)C(=O)C(C)N)c(C)c1	603	2	amide_formation
C[S+]([O-])CC[C@H](N)C(=O)NO	604	2	amide_formation
CC[C@@H](C)[C@H](N)C(=O)N1Cc2ccc(C)cc2C1	605	2	amide_formation
CC(C)(C)[C@H](N)C(=O)N1C[C@H]2C[C@H]2C1C#N	606	2	amide_formation
C=NC(Cc1c[nH]c2ccccc12)C(=O)C1C(N)=NNC1N	607	2	amide_formation
NCc1noc(-c2nn(-c3ccccn3)c3ccccc23)n1	608	2	amide_formation
CCC(C)[C@H](N)C(=O)N1C(C#N)C[C@H]2C[C@H]21	609	2	amide_formation
COC(=O)C(N)C(C)c1c[nH]cn1	610	2	amide_formation
CCc1cccc(C)c1NC(=O)CN	611	2	amide_formation
COc1ccc([C@H](C)[C@H](N)C(=O)N2CC[C@H](F)C2)cc1	612	2	amide_formation
N[C@@H](Cc1c[nH]cn1)C(=O)CS	613	2	amide_formation
CCC(C)[C@H](N)C(=O)N1CCSC1	614	2	amide_formation
COCC(N)C(=O)NCc1ccccc1	615	2	amide_formation
N#CC1CCCN1C(=O)C(N)C1CCCCC1	616	2	amide_formation
CCCCCOC(=O)CCC(=O)CN	617	2	amide_formation
COC[C@@H](N)C(=O)NCc1ccc(Br)cc1	618	2	amide_formation
COC(=O)[C@H](C)NC(=O)[C@@H](N)Cc1ccccc1	619	2	amide_formation
NC[C@H](O)c1ccc(O)c(O)c1F	620	2	amide_formation
CCC(C)C(N)C(=O)N1CCC1	621	2	amide_formation
CC(C)(C)C(=O)OC(N)/C=C/c1ccccc1	622	2	amide_formation
N#C[C@@H]1C[C@H](F)CN1C(=O)[C@@H](N)Cc1cccs1	623	2	amide_formation
Cc1ccc(C(=O)Nc2nc(C(N)C(C)C)cs2)cc1	624	2	amide_formation
CC[C@@H](C)[C@H](N)C(=O)N1C[C@H]2C[C@H]2[C@H]1C#N	625	2	amide_formation
N#C[C@@H]1C[C@H](F)CN1C(=O)[C@@H](N)Cc1ccc(F)cc1	626	2	amide_formation
CCOCCOCCOC(=O)CCC(=O)CN	627	2	amide_formation
CNc1cncc(N(C)C)c1CN	628	2	amide_formation
Cc1nc(O)nc(O)c1/C=N/NC(=O)[C@@H](N)CC(C)C	629	2	amide_formation
CSCC[C@@H](N)C(=O)NCc1ccccc1	630	2	amide_formation
NC(CNC(=O)C(F)F)C(=O)c1ccccc1	631	2	amide_formation
N#CC1C[C@@H]2C[C@@H]2N1C(=O)C(N)C1CCC1	632	2	amide_formation
NC1CC(=O)c2cscc21	633	2	amide_formation
N[C@@H](CBr)[C@@H](O)c1ccccc1	634	2	amide_formation
C#CCOC(=O)C(N)CCSC	635	2	amide_formation
Cc1cccc(C)c1C(=O)OCC(=O)[C@@H](N)CC(C)C	636	2	amide_formation
COC(=O)C(N)Cc1ccc(Cl)cc1	637	2	amide_formation
COc1ccccc1NC(=O)C(C)N	638	2	amide_formation
C[C@H](N)C(=O)NC(=O)C1CCCCC1	639	2	amide_formation
NCc1ccc(-c2cnccc2-c2ccncc2)o1	640	2	amide_formation
CCCOc1cccc(OCCC)c1CN	641	2	amide_formation
Cc1cccc(C)c1NC(=O)C(N)c1ccccc1	642	2	amide_formation
N[C@@H](Cc1c[nH]cn1)C(=O)C(F)(F)C(F)(F)F	643	2	amide_formation
NCc1ccc2c(Cl)cc(Cl)c(O)c2n1	644	2	amide_formation
Cc1ccc(-c2nnc(C(C)N)o2)cc1	645	2	amide_formation
CC(=O)Nc1ccc(OC(=O)CNC(=O)CN)cc1	646	2	amide_formation
Cc1cc2c(cc1C(=O)N=C(N)N)S(=O)(=O)C(C)C2N	647	2	amide_formation
CCC(C)[C@H](N)c1nnc(SCc2cccc(F)c2)o1	648	2	amide_formation
CC(=O)Oc1ccc(C[C@H](N)C(N)=O)cc1OC(C)=O	649	2	amide_formation
CC(C)=CCC/C(C)=C/C=N/C(N)N	650	2	amide_formation
CCC(C)[C@H](N)C(=O)N1CCCN1	651	2	amide_formation
N[C@H]1Cc2cc(C(F)(F)F)ccc2N(O)C1=O	652	2	amide_formation
C[C@H]1c2ccccc2N(O)C(=O)[C@H]1N	653	2	amide_formation
CCCCCCCCCC(=O)[C@@H](N)CC	654	2	amide_formation
Cc1ccc(/N=C(\S)NCCN)c(Cl)c1	655	2	amide_formation
N#C[C@@H]1C[C@@H]2C[C@@H]2N1C(=O)[C@@H](N)C1(CO)CCCC1	656	2	amide_formation
NC(=O)[C@H](N)Cc1c[nH]c2ccccc12	657	2	amide_formation
N[C@@H](Cc1c[nH]cn1)C(=O)CSc1ccccc1	658	2	amide_formation
NC1NCCC(=O)N1CCc1c[nH]c2ccccc12	659	2	amide_formation
C[C@@H](N)C(=O)NCc1ccccc1	660	2	amide_formation
NC1CC(=O)c2c(Cl)sc(Cl)c21	661	2	amide_formation
CC[C@H](C)[C@H](N)C(=O)N1CCC[C@H]1C#N	662	2	amide_formation
CCCC(N)(Cc1c[nH]cn1)C(=O)OC	663	2	amide_formation
NC1(N)OC(CN2C(=O)c3ccccc3C2=O)CS1	664	2	amide_formation
CC(C)[C@@H](N)C(=O)N/N=C/c1ccc2nccnc2c1	665	2	amide_formation
N[C@H]1CCc2ccccc2[C@H](CCc2ccccc2)C1=O	666	2	amide_formation
Cc1cc(-c2cccc3c2CC(=O)C(N)CC3)ccn1	667	2	amide_formation
N[C@@H](Cc1c[nH]cn1)C(=O)COc1ccc(F)cc1	668	2	amide_formation
NCc1ccc(-c2cnccc2-c2ccoc2)o1	669	2	amide_formation
COC(=O)CCCCCC(=O)C(N)CSC	670	2	amide_formation
Nc1ncc(-c2cccc3c2CC(=O)C(N)CC3)cn1	671	2	amide_formation
NC/C(=N\NC(N)=S)c1ccc([N+](=O)[O-])cc1	672	2	amide_formation
COC(=O)[C@@H](NC(C#N)[C@@H](N)Cc1ccccc1)C(C)C	673	2	amide_formation
CC(N)C(=O)c1ccco1	674	2	amide_formation
NCCS(=O)(=O)NC1CCCCC1	675	2	amide_formation
CC(C)CC(N)C(=O)OCc1ccc([N+](=O)[O-])cc1	676	2	amide_formation
C[C@H](N)c1nnc(SCC(N)=O)o1	677	2	amide_formation
CSCC[C@H](N)C(N)=O	678	2	amide_formation
N#C/C=C1/c2ccccc2N=C(NCCN)c2ccccc21	679	2	amide_formation
COC1OC2COC(c3ccccc3)OC2C(O)C1N	680	2	amide_formation
CC(C)C(N)C(=O)NNC(=O)c1ccncc1	681	2	amide_formation
NC(Cc1ccccc1)C(=O)N1CCCC1	682	2	amide_formation
CC1CN[C@@H](N)[C@H](O)C1O	683	2	amide_formation
CC1NC(CO)(CNC(=O)CN)C(O)C(O)C1O	684	2	amide_formation
C[C@@H](N)C(=O)N1CCC(c2[nH]ncc2-c2ccccc2)CC1	685	2	amide_formation
COC(=O)[C@@H](N)C(C)C	686	2	amide_formation
N#C[C@@H]1Cc2ccccc2CN1C(=O)[C@@H](N)C1CCCCC1	687	2	amide_formation
N[C@H](C(=O)N1CC(F)(F)C1)C1CCCCC1	688	2	amide_formation
Cc1ncc([N+](=O)[O-])n1CCOC(=O)C(N)C(C)C	689	2	amide_formation
Nc1cc(O)nc(SC2=NC(N)CC(O)C2)n1	690	2	amide_formation
CCCN(C)C(=O)C(N)C(C)CC	691	2	amide_formation
CN(C)C(=S)S[C@@H]1O[C@H](CO)[C@@H](O)[C@H](O)[C@H]1N	692	2	amide_formation
NCC(=O)N[C@@H](Cc1ccccc1)C(N)=O	693	2	amide_formation
CCC(C)[C@H](N)C(=O)N1CCS[C@H]1C#N	694	2	amide_formation
COc1cccc(Nc2nc(CN)cs2)n1	695	2	amide_formation
CC[C@H](C)[C@H](N)C(=O)N1Cc2ccccc2C1	696	2	amide_formation
CCc1nn(O)cc1CN	697	2	amide_formation
CC(C)C[C@H](N)C(=O)N[C@@H](Cc1c[nH]cn1)C(=O)NN	698	2	amide_formation
CC(=O)Nc1ccc(-c2ccccc2NC(=O)CN)cc1	699	2	amide_formation
COc1ccc(OC)c([C@@H](O)CNC(=O)CN)c1	700	2	amide_formation
CC(C)N1C=CC=C2C(=O)NC(N)N=C21	701	2	amide_formation
CCCCCCCCOC(=O)CCC(=O)CN	702	2	amide_formation
COC(=O)[C@H](CC(C)C)NC(=O)[C@@H](N)Cc1ccccc1	703	2	amide_formation
NCC(=O)NCC(=O)Nc1nc2ccccc2[nH]1	704	2	amide_formation
CC(=O)C(N)c1cc(O)c(O)c(O)c1	705	2	amide_formation
NCC(=O)N1CCN(C(=O)CN)CC1	706	2	amide_formation
CCCCC(N)C(=O)CNC1CC1	707	2	amide_formation
C[C@H](N)C(=O)Nc1ccc(O)c2ccccc12	708	2	amide_formation
COC(=O)[C@H](N)CCC/N=C(\N)N[N+](=O)[O-]	709	2	amide_formation
CC(C)c1ccc(NC(=O)Nc2nc(CN)cs2)cc1	710	2	amide_formation
NC(C(=O)Nc1ccc2cnccc2c1)c1ccccc1	711	2	amide_formation
CN(C)CC(N)C(=O)NCc1ccccc1	712	2	amide_formation
CCCCCCCCc1ccc(NC(=O)[C@H](N)CO)cc1	713	2	amide_formation
CC(=O)NCC[C@H](N)C(=O)N1CCCCC1	714	2	amide_formation
NC(Cc1ccccc1)C(=O)Nc1ccc([N+](=O)[O-])cc1	715	2	amide_formation
COC(=O)/C=C/C(=O)NC[C@H](N)C(N)=O	716	2	amide_formation
NC1c2c(Cl)sc(Cl)c2C(=O)C1O	717	2	amide_formation
NC(C(=O)NCc1ccccc1)c1cccc2ccccc12	718	2	amide_formation
COc1ccc(C(=O)C(C)N)cc1OC	719	2	amide_formation
NCc1csc(NC(=O)c2ccc(Cl)cc2)n1	720	2	amide_formation
Cc1cc(C)n2c(C(N)CC(C)C)nnc2n1	721	2	amide_formation
CC(C)C[C@H](N)C(=O)N[C@@H](Cc1ccccc1)C(=O)CF	722	2	amide_formation
CCC[C@H](N)C(=O)OC	723	2	amide_formation
NC(CC(=O)OC1CCCCC1)C(=O)OC1CCCCC1	724	2	amide_formation
COC(=O)C(CC(C)C)NC(=O)C(N)Cc1ccccc1	725	2	amide_formation
Cc1nnc(CN)o1	726	2	amide_formation
N[C@@H](C(=O)N1CCCC1)[C@@H](O)c1ccncc1	727	2	amide_formation
CC1(C(N)C(=O)N2C(C#N)C[C@@H]3C[C@@H]32)CCC1	728	2	amide_formation
CCc1cccc(CC)c1NC(=O)CN	729	2	amide_formation
CCC1CCN(C(=O)[C@@H](N)[C@H](C)CC)C1	730	2	amide_formation
NC(CO)C(=O)N1CCCC1	731	2	amide_formation
N[C@@H](Cc1ccccc1)C(=O)N1CCOCC1	732	2	amide_formation
COC(=O)[C@H](C)NC(=O)[C@@H](N)CC(C)C	733	2	amide_formation
CC1=C(N2CC2)C(=O)c2nc3n(c2C1=O)CC[C@H]3N	734	2	amide_formation
Cn1c(CN)nc2ccccc21	735	2	amide_formation
CC(=O)SCCNC(=O)CNC(=O)CN	736	2	amide_formation
N#C[C@@H]1C[C@@H]2C[C@@H]2N1C(=O)[C@@H](N)C1(C(O)CO)CCCC1	737	2	amide_formation
CCC(C)[C@H](N)C(=O)N1CCCN1C=O	738	2	amide_formation
CN(Cc1cccc(-c2ccc(N(C)C)cc2)c1)C(=O)CN	739	2	amide_formation
CCCCN1CCN(C(=O)C(N)CN)CC1	740	2	amide_formation
Cc1ccc(CSc2nnc([C@@H](N)C(C)C)o2)cc1	741	2	amide_formation
CC(C)C[C@H](N)C(=O)CN1C(=O)c2ccccc2C1=O	742	2	amide_formation
CN1C(=O)c2c([n+](C)cn2C)NC1N	743	2	amide_formation
COC(=O)C(N)Cc1ccc(OC)c([N+](=O)[O-])c1	744	2	amide_formation
COC(=O)[C@@H](N)CS	745	2	amide_formation
Cc1cccc(C)c1N(C(=O)CN)C(C)C	746	2	amide_formation
CN1C(c2ccccc2)CC(=O)C(N)C1c1ccccc1	747	2	amide_formation
CCc1ccncc1-c1ccc(CN)o1	748	2	amide_formation
C[C@H]1C[C@H](N)c2cc(S(N)(=O)=O)sc2S1(=O)=O	749	2	amide_formation
C=CC1([C@H](N)C(=O)N2[C@H](C#N)C[C@@H]3C[C@@H]32)CCC1	750	2	amide_formation
CCCCCCCCCCCCNC(=O)C(N)CN	751	2	amide_formation
NC1CC(=O)c2cc(Br)sc21	752	2	amide_formation
CCC(N)C(=O)N(CC)c1c(C)cccc1C	753	2	amide_formation
N#C[C@@H]1CCCN1C(=O)[C@@H](N)CCC(=O)N1CCCCC1	754	2	amide_formation
NC1(C(=O)OCc2ccccc2)CCCC1	755	2	amide_formation
CCCCOC(=O)[C@H](Cc1ccccc1)NC(=O)CN	756	2	amide_formation
CCCCOc1cc(C)c(N(C)C(=O)C(C)N)c(C)c1	757	2	amide_formation
Nc1cccc(CC(=O)[C@@H](N)Cc2c[nH]cn2)c1	758	2	amide_formation
COC(=O)[C@@H](N)CO	759	2	amide_formation
COc1ccc(CC(=O)[C@@H](N)Cc2c[nH]cn2)cc1	760	2	amide_formation
NCC(=O)CCC(=O)OCc1ccccc1	761	2	amide_formation
CCCCCCOC(=O)C(N)Cc1ccc(OC)cc1	762	2	amide_formation
NC1Cc2ccccc2CCC1=O	763	2	amide_formation
C[C@H](N)C(=O)Oc1ccc2c(=O)c3ccccc3oc2c1	764	2	amide_formation
CSc1nnc(-c2ccc(CN)nc2C)o1	765	2	amide_formation
NC1CCc2cccc(-c3ccncc3)c2CC1=O	766	2	amide_formation
NC1CC(=O)c2c(Br)csc21	767	2	amide_formation
NC(C(=O)NCc1ccccc1)c1cccs1	768	2	amide_formation
CC(C)(C)[C@@H](N)C(=O)NCc1ccc(Cl)cc1	769	2	amide_formation
Cc1cccc(Cn2c([C@@H](N)C(C)C)nc3ccccc32)c1	770	2	amide_formation
CC(O)C(N)C(=O)NO	771	2	amide_formation
NC(C(=O)NO)C(=O)NCCCc1ccccc1	772	2	amide_formation
NCOC(=O)Cc1ccc(Br)cc1	773	2	amide_formation
COC(=O)[C@@H](N)CCC(=O)Nc1ccc([N+](=O)[O-])cc1	774	2	amide_formation
COc1ccc2c(c1)Nc1ccc(Cl)cc1C2N	775	2	amide_formation
CCC(C)C(N)C(=O)N1CCCCC1	776	2	amide_formation
CSCC[C@H](N)C(=O)Nc1cccc([N+](=O)[O-])c1	777	2	amide_formation
COc1ccc(OC)c([C@H](O)CNC(=O)CN)c1	778	2	amide_formation
COC(=O)[C@@H](N)Cc1ccccc1	779	2	amide_formation
Nc1ncnc2c1ncn2C1OC(CO)C(O)C1N	780	2	amide_formation
COC(=O)[C@@H](N)CCSC	781	2	amide_formation
N[C@H]1Cc2ccccc2N(O)C1=O	782	2	amide_formation
N[C@H]1Cc2cc(Cl)ccc2N(O)C1=O	783	2	amide_formation
CC1=C(N2CC2)C(=O)c2nc3n(c2C1=O)CC[C@@H]3N	784	2	amide_formation
NC(=O)C(N)Cc1ccccc1	785	2	amide_formation
CC(C)(C)[C@@H](N)C(=O)NCc1ccc(C(F)(F)F)cc1	786	2	amide_formation
CC1=C2C(=O)NC(N)N=C2N(C)C=C1	787	2	amide_formation
CCCNC(=O)[C@@H]1CCCN1C(=O)[C@H](N)C1CCCCC1	788	2	amide_formation
CCOC(=O)[C@H](C)NC(=O)C(O)[C@H](N)CSC(C)C	789	2	amide_formation
N[C@@H](Cc1ccc(O)c(O)c1)C(=O)OCCCCO	790	2	amide_formation
CCOC(=O)[C@@H](N)C(C)C	791	2	amide_formation
CC(C)C[C@H](N)C(=O)CCl	792	2	amide_formation
Nc1nc(N)c(C(=O)NC(N)N)nc1F	793	2	amide_formation
CC1=CC=C2C(=O)NC(N)N=C2N1C	794	2	amide_formation
CC[C@@H](C)[C@H](N)C(=O)N1C[C@@H](N=[N+]=[N-])C[C@H]1C#N	795	2	amide_formation
N[C@@H](Cc1ccc(O)cc1)C(=O)N1CCCC1	796	2	amide_formation
NCc1nc(NCc2ccccc2)cc(N2CCOCC2)n1	797	2	amide_formation
Cc1cc(=O)oc2cc(C(=O)NC(=O)[C@H](C)N)ccc12	798	2	amide_formation
NCc1nc(-c2ccc(Cl)cc2)no1	799	2	amide_formation
NC1N=C(c2ccccc2F)c2ccccc2NC1=O	800	2	amide_formation
NCC1N=C(c2ccccc2F)c2ccccc2NC1=O	801	2	amide_formation
CC[C@@H](C)[C@H](N)C(=O)N1Cc2cccc(F)c2C1	802	2	amide_formation
CC[C@H](C)[C@H](N)C(=O)N1Cc2ccc(N=[N+]=[N-])cc2C1	803	2	amide_formation
CCC(C)[C@H](N)C(=O)N1CSCCC1C#N	804	2	amide_formation
COC(=O)CNC(=O)CN	805	2	amide_formation
COC(=O)[C@@H](Cc1cnc[nH]1)NC(=O)[C@@H](N)CC(N)=O	806	2	amide_formation
N#C[C@@H]1CS[C@H]2C[C@H](N)C(=O)N21	807	2	amide_formation
NC1N=C2C(=CC=CN2Cc2ccccc2)C(=O)N1	808	2	amide_formation
C=C1CCN(C(=O)[C@@H](N)[C@H](C)CC)C1	809	2	amide_formation
Cc1ccc(C(=O)C(C)N)cc1	810	2	amide_formation
NC1CCc2cccc(-c3cccnc3)c2CC1=O	811	2	amide_formation
CCOC(=O)CN1C(=O)CC[C@H](NC(=O)[C@H](C)N)C1=O	812	2	amide_formation
NC1CCc2ccccc2CC1=O	813	2	amide_formation
N#CCOC(=O)[C@@H](N)Cc1ccccc1	814	2	amide_formation
NC(c1ccccc1)(c1ccccc1)c1ccccc1Cl	815	2	amide_formation
NCC(=O)C(O)C(O)C(O)CO	816	2	amide_formation
Cc1cccc(C)c1NC(=O)CN	817	2	amide_formation
CCCCCNC(=O)[C@@H]1CCCN1C(=O)[C@@H](N)CC	818	2	amide_formation
CC(C)[C@@H](N)C(=O)CCc1ccccc1	819	2	amide_formation
CCCC(N)C(=O)c1ccccc1	820	2	amide_formation
CCCCCCCCOC(=O)[C@@H](N)CC	821	2	amide_formation
CC(=O)C(N)Cc1c[nH]cn1	822	2	amide_formation
CC(C)Oc1cccc(OC(C)C)c1CN	823	2	amide_formation
N[C@H]1CC(=O)N(Cc2ccc3c(c2)OCO3)C1=O	824	2	amide_formation
CC(OC(=O)CCC(=O)CN)OC(=O)C(C)(C)C	825	2	amide_formation
NCC(=O)N[C@H]1CCC(=O)N(CC(=O)NO)C1=O	826	2	amide_formation
CCNC(=O)N1CCCN1C(=O)[C@@H](N)C(C)CC	827	2	amide_formation
COC(=O)[C@@H](N)Cc1nc[nH]c1[N+](=O)[O-]	828	2	amide_formation
CC(C)C[C@H](N)C(=O)N1CCCC1	829	2	amide_formation
CNC(=O)[C@H](Cc1ccccc1)NC(=O)[C@H](N)CC(C)C	830	2	amide_formation
N#CC1CNC(N)NC1N	831	2	amide_formation
C[C@@H](c1ccc(F)c(F)c1)[C@H](N)C(=O)N1CC[C@H](F)C1	832	2	amide_formation
CC(N)C(=O)OCCOCn1cnc2c(O)nc(N)nc21	833	2	amide_formation
NC(Cc1ccccc1)C(=O)Nc1cccnc1	834	2	amide_formation
CCCCOc1cccc(OCCCC)c1CN	835	2	amide_formation
COC[C@@H](N)C(=O)NCc1ccc(C(F)(F)F)cc1	836	2	amide_formation
CC(C)Sc1nnc([C@@H](N)Cc2ccccc2)o1	837	2	amide_formation
C[C@@H](N)C(=O)Nc1ccc([N+](=O)[O-])cc1	838	2	amide_formation
N[C@H](CO)C(=O)NCc1ccccc1	839	2	amide_formation
NC(=O)[C@H](Cc1ccccc1)NC(=O)[C@@H](N)c1ccccc1	840	2	amide_formation
NCc1csc(NC(=O)c2ccc(F)cc2)n1	841	2	amide_formation
CN1C(=O)C(N)NC(=O)c2ccccc21	842	2	amide_formation
N[C@H](Cc1ccccc1)C(=O)NCc1ccccc1	843	2	amide_formation
N[C@H](C(=O)N1CCCC1)C12CC3CC(CC(O)(C3)C1)C2	844	2	amide_formation
NCc1cc2c([nH]c3ccccc32)c(-c2ccc(F)cc2)n1	845	2	amide_formation
NC(C(=O)N1CCCCC1)C1CCCCC1	846	2	amide_formation
CCOCC(N)C(=O)NCc1ccccc1	847	2	amide_formation
N[C@@H]1CSc2ccccc2NC1=O	848	2	amide_formation
CC(C)(N)c1nc2ccccc2n1Cc1cccc(F)c1	849	2	amide_formation
NC1(N)OC(=O)CC(=O)O1	850	2	amide_formation
Cc1cc2[nH]c(=O)c(=O)n(C(=O)[C@H](N)CO)c2cc1C	851	2	amide_formation
CC(N)C(=O)n1cnc2c(N)ncnc21	852	2	amide_formation
Cc1cc(Nc2cccc(Cl)c2)n2nc(CN)nc2n1	853	2	amide_formation
NCC(=O)c1cccc([N+](=O)[O-])c1	854	2	amide_formation
NCC(=O)Nc1ccccc1S(N)(=O)=O	855	2	amide_formation
CC(C)(C)OC(=O)CN1C(=O)C(N)CCc2ccccc21	856	2	amide_formation
Cc1cccc2c1N(O)C(=O)[C@@H](N)C2	857	2	amide_formation
N#C[C@@H]1CCCN1C(=O)[C@@H](N)Cc1ccoc1	858	2	amide_formation
N#C[C@@H]1CCCN1C(=O)[C@@H](N)Cc1ccccn1	859	2	amide_formation
CC(=O)[C@@H](N)COCc1ccccc1	860	2	amide_formation
NC(C(=O)NO)C(=O)NCc1ccccc1	861	2	amide_formation
N[C@@H](Cc1ccc(F)cc1)C(=O)NO	862	2	amide_formation
N[C@@H](CCc1ccc(O)cc1)C(=O)NO	863	2	amide_formation
COC(=O)[C@H](N)Cc1cnc[nH]1	864	2	amide_formation
CN(CC#CCN1CCCC1)C(=O)CCCNC(=O)CN	865	2	amide_formation
COC(=O)C(C)(N)Cc1c[nH]cn1	866	2	amide_formation
CC1(C)CN=C2N(C1)c1ccccc1C2(N)c1ccccc1	867	2	amide_formation
NCC(=O)NCC(=O)Nc1ccccc1S(N)(=O)=O	868	2	amide_formation
N[C@@H]1CC(=O)N(Cc2ccc3c(c2)OCO3)C1=O	869	2	amide_formation
COC(=O)/C=C/C(=O)NC[C@H](N)C(=O)OC(C)C(C)=O	870	2	amide_formation
CC(C)C[C@@H](CS(=O)(=O)F)NC(=O)[C@@H](N)CC(C)C	871	2	amide_formation
C[C@@H](N)C(=O)N[C@H](C)C(=O)NO	872	2	amide_formation
C[C@@H](c1cccc(Cl)c1)[C@H](N)C(=O)N1CC[C@H](F)C1	873	2	amide_formation
NCC(=O)c1ccc(Br)cc1	874	2	amide_formation
NCC#Cc1cncnc1	875	2	amide_formation
NCC(=O)Oc1ccc2c(=O)c3ccccc3oc2c1	876	2	amide_formation
NC(=O)c1cccc(-c2cccc3c2CC(=O)C(N)CC3)c1	877	2	amide_formation
CCCCNC(=O)[C@H](N)[C@@H](O)c1ccc([N+](=O)[O-])cc1	878	2	amide_formation
COC(=O)c1ccc(NC(=O)C(C)N)cc1	879	2	amide_formation
CC(C)(N)c1nc(-c2ccc(S(C)(=O)=O)cc2)c[nH]1	880	2	amide_formation
CC12CCC(C(N)C1=O)C2(C)C	881	2	amide_formation
CC(C)(N)c1nc(-c2ccc(OC(F)(F)F)cc2)c[nH]1	882	2	amide_formation
CCOC(=O)C1(N)CC1	883	2	amide_formation
CCC(C)[C@H](N)C(=O)N1C(C#N)C[C@@H]2C[C@@H]21	884	2	amide_formation
NC1CCc2cccc(-c3cccc([N+](=O)[O-])c3)c2CC1=O	885	2	amide_formation
N[C@@H]1[C@H](O)[C@@H](O)[C@H](O)[C@@H](O)[C@@H]1N	886	2	amide_formation
NCc1nnn(Cc2ccccc2)c1N	887	2	amide_formation
NC(C(=O)NCc1ccccc1)c1nccs1	888	2	amide_formation
CC(C)[C@H](N)C(=O)N1CCC[C@H]1C(=O)NN1CCCCC1	889	2	amide_formation
CON1C(=O)[C@@H](N)Cc2ccccc21	890	2	amide_formation
C[C@@H](N)C(=O)NCc1nnc(-c2ccc([N+](=O)[O-])cc2)o1	891	2	amide_formation
N#C[C@@H]1CCCN1C(=O)[C@@H](N)CCC(=O)N1CCCC1	892	2	amide_formation
CSCC[C@H](N)C(=O)NCO	893	2	amide_formation
CCCCCCCCCCCCNC(=O)CN	894	2	amide_formation
COC(=O)[C@H](C)N	895	2	amide_formation
CCNc1cncc(N(C)CC)c1CN	896	2	amide_formation
CC(C)(C)[C@@H](N)C(=O)NCc1ccc(-c2ccccc2)cc1	897	2	amide_formation
CC(C)(C)[C@@H](C#N)NC(=O)[C@@H](N)Cc1cccs1	898	2	amide_formation
NCc1c(OCCCCO)cccc1OCCCCO	899	2	amide_formation
NC1CC(=O)c2cc(Cl)sc21	900	2	amide_formation
N[C@@H](Cc1c[nH]cn1)C(=O)Cc1ccccc1	901	2	amide_formation
Cc1cc(C)c(NC(=O)CN)c(C)c1	902	2	amide_formation
NC(=O)[C@@H](N)Cc1ccccc1	903	2	amide_formation
C[C@H](N)C(=O)N1CCCC1	904	2	amide_formation
NC(=O)[C@H](Cc1ccccc1)NC(=O)[C@H](N)c1ccccc1	905	2	amide_formation
CCOC(=O)CC(N)(CC(=O)OCC)C(=O)OCC	906	2	amide_formation
CCOC(=O)C(CCSC)NC(=O)CN	907	2	amide_formation
NCc1cn(O)nc1CCc1ccncc1	908	2	amide_formation
CC(C)[C@H](N)c1nnc(SCc2ccc(Cl)cc2)o1	909	2	amide_formation
Cn1cc(-c2cccc3c2CC(=O)C(N)CC3)cn1	910	2	amide_formation
CCC(C)[C@@H](N)C(=O)N/N=C/c1cccc2nccnc12	911	2	amide_formation
COc1ccc(C(N)c2cccc(S(C)(=O)=O)c2)cc1	912	2	amide_formation
C[C@@H](c1ccccc1F)[C@H](N)C(=O)N1CC[C@H](F)C1	913	2	amide_formation
NCC(=O)Nc1cccnc1C(=O)Nc1nccs1	914	2	amide_formation
CCOc1cccc(OCC)c1CN	915	2	amide_formation
C[C@H](N)c1nnc(SCC(=O)N(C)C)o1	916	2	amide_formation
NCC(=O)NCC(=O)NCC(=O)NN	917	2	amide_formation
NCC(=O)Nc1csc2c1C(=O)c1ccccc1C2=O	918	2	amide_formation
CC[C@H](C)[C@H](N)C(=O)N1CCCC1	919	2	amide_formation
COc1cccc(/C=C2\SC(=S)C(N)C2=O)c1OC	920	2	amide_formation
CCCC[C@H](N)C(=O)Nc1ccc(C(=O)OC)cc1N	921	2	amide_formation
NC1=NC(N)c2c(ncn2CC#CCO)N1	922	2	amide_formation
C[C@@H](c1cc(F)cc(F)c1)[C@H](N)C(=O)N1CC[C@H](F)C1	923	2	amide_formation
N[C@H]1CCc2ccccc2[C@H](Sc2ccccc2)C1=O	924	2	amide_formation
COc1ccc(C[C@H](N)C(=O)N2CCC[C@H]2C#N)cc1	925	2	amide_formation
CCCOc1cc(C)c(N(CC)C(=O)CN)c(C)c1	926	2	amide_formation
Cc1cc(C)c(NC(=O)C(C)N)c(C)c1	927	2	amide_formation
CCCC[C@H](N)C(=O)N1CC[C@@H]2C[C@@H]21	928	2	amide_formation
NC1NC(=O)NC=C1F	929	2	amide_formation
CC1(C)Oc2ccc(N3C(=O)C[C@@H](N)C3=O)cc2O1	930	2	amide_formation
COC(=O)C(N)CCCCNC(=O)OC(C)(C)C	931	2	amide_formation
Cc1ccc(OCC(=O)[C@@H](N)Cc2c[nH]cn2)cc1	932	2	amide_formation
NC1(c2ccccc2)CC1F	933	2	amide_formation
CC(C)Nc1cncc(N(C)C(C)C)c1CN	934	2	amide_formation
COCCOC(=O)CCC(=O)CN	935	2	amide_formation
NCC(=O)N[C@@H]1O[C@H](CO)[C@@H](O)[C@H](O)[C@H]1O	936	2	amide_formation
N#C[C@@H]1CS[C@H]2C[C@](N)(c3ccc(F)cc3)C(=O)N21	937	2	amide_formation
CCC[C@H](NC(=O)[C@@H](N)C(C)C)C(=O)NC	938	2	amide_formation
C=COC(=O)[C@@H](N)Cc1ccccc1	939	2	amide_formation
NC1CC(=O)c2sc(I)cc21	940	2	amide_formation
NCC(=O)NCCSSCCNC(=O)CN	941	2	amide_formation
CCc1c(O)c(=O)ccn1CCOC(=O)CCC(=O)CN	942	2	amide_formation
N#C[C@@H]1CCCN1C(=O)[C@@H](N)CCC(=O)NC1CCCC1	943	2	amide_formation
NC(C(=O)NCc1ccccc1)c1ccco1	944	2	amide_formation
N[C@H]1Cc2ccccc2C[C@@H](O)C1=O	945	2	amide_formation
CC(C)(C)C(=O)OCOC(=O)CCC(=O)CN	946	2	amide_formation
CNC(=O)[C@@H](N)Cc1ccc(OC(C)=O)c(OC(C)=O)c1	947	2	amide_formation
CCOC(=O)C(N)CSC(=O)NC	948	2	amide_formation
COc1ccc(C2Oc3ccccc3C(=O)C2N)cc1	949	2	amide_formation
NCc1cnn(O)c1Br	950	2	amide_formation
Cc1nn(O)cc1CN	951	2	amide_formation
CCOc1cncc(OCc2ccccc2)c1CN	952	2	amide_formation
COC(=O)[C@@H](N)Cc1nc(Cl)[nH]c1Cl	953	2	amide_formation
C[C@@H](O)[C@H](N)C(=O)N1CC[C@@H]2C[C@@H]21	954	2	amide_formation
N[C@@H](CO)C(=O)N1CC[C@@H]2C[C@@H]21	955	2	amide_formation
NC1CCc2cccc(-c3ccc(Cl)cc3)c2CC1=O	956	2	amide_formation
CCCCCCCCCC(=O)C(N)c1ccccc1	957	2	amide_formation
CC[C@H](N)C(=O)N[C@H](C#N)CCc1ccccc1	958	2	amide_formation
C[C@@H](N)C(=O)Nc1ccc(Cl)cc1	959	2	amide_formation
Cc1ccccc1NC(=O)[C@H](C)N	960	2	amide_formation
CC(=O)c1ccc(Nc2nc(CN)cs2)cc1	961	2	amide_formation
COC(=O)CCC(=O)[C@@H](N)Cc1ccccc1	962	2	amide_formation
Cc1cn([C@H]2CO[C@@H](COC(=O)[C@H](C)N)O2)c(=O)[nH]c1=O	963	2	amide_formation
CC[C@H](N)C(=O)N1CSC[C@@H]1C(N)=O	964	2	amide_formation
CCCNC(=O)[C@@H]1CCCN1C(=O)[C@@H](N)CC	965	2	amide_formation
C[C@H]1NN[C@@H](CN)[C@H](O)[C@@H]1O	966	2	amide_formation
COc1ccncc1C#CCN	967	2	amide_formation
COC(=O)[C@H](Cc1ccccc1)NC(=O)CN	968	2	amide_formation
NC12CCC(CC1=O)C2	969	2	amide_formation
N[C@@H](Cc1c[nH]cn1)C(=O)COc1ccccc1	970	2	amide_formation
N[C@@H](Cc1c[nH]cn1)C(=O)Cc1cccc2ccccc12	971	2	amide_formation
Cc1coc2cc3oc(=O)c(NC(=O)CN)cc3cc12	972	2	amide_formation
CN(CC#CCN1CCCC1)C(=O)CN	973	2	amide_formation
NCc1cn(O)nc1-c1ccc(-c2ccccc2)cc1	974	2	amide_formation
NC(=O)c1cccc2[nH]c(C3(N)CC3)nc12	975	2	amide_formation
CCCCOC(=O)[C@@H](N)Cc1ccc(O)c(O)c1	976	2	amide_formation
NC1CCc2cccc(Br)c2CC1=O	977	2	amide_formation
Cn1cc(C(=O)C(C)(C)N)c2ccccc21	978	2	amide_formation
CSc1nnc([C@@H](N)Cc2ccccc2)o1	979	2	amide_formation
CC[C@H](C)[C@H](N)C(=O)N[C@H](Cc1cnc[nH]1)C(N)=O	980	2	amide_formation
CCCOc1cc(C)c(N(C)C(=O)C(C)N)c(C)c1	981	2	amide_formation
CC(C)(C)c1ccccc1NC(=O)CN	982	2	amide_formation
NC1CCc2c(cccc2-c2ccccc2)CC1=O	983	2	amide_formation
N[C@@H](Cc1c[nH]cn1)C(=O)Cc1ccc(F)cc1	984	2	amide_formation
Cc1cc(ON(C)C)cc(C)c1C[C@H](N)C(N)=O	985	2	amide_formation
CN1C(c2ccccc2)=C(Br)C(=O)NC1N	986	2	amide_formation
N[C@H]1C[C@]1(F)c1ccccc1	987	2	amide_formation
COc1cccc(Nc2nc(C(N)CC(C)C)cs2)n1	988	2	amide_formation
COC(=O)CC[C@H](N)C(=O)OC	989	2	amide_formation
C[C@@](Cc1ccccc1)(NC(=O)CN)c1ccccc1	990	2	amide_formation
NCC(=O)Nc1cccc(S(N)(=O)=O)c1	991	2	amide_formation
COC(=O)[C@@H](N)Cc1c[nH]cn1	992	2	amide_formation
CC(N)C(=O)OCC1CNc2nc(N)nc(O)c2N1	993	2	amide_formation
CCNC(=O)[C@@H]1OC(C(O)O)=C[C@H](N)[C@H]1NC(C)=O	994	2	amide_formation
COC(=O)[C@H](N)c1ccccc1	995	2	amide_formation
CCC(C)C(N)C(=O)N(C)CC	996	2	amide_formation
CCC(C)C(N)C(=O)N(CC)CC	997	2	amide_formation
NC(N)c1ccccc1	998	2	amide_formation
NCc1sc2cc(C#Cc3ccccc3)ccc2c1Cl	999	2	amide_formation
NC12NC(=O)C3(O)C4C5CC(C6C5C3C61)C42	1000	2	amide_formation
NCc1csc(Nc2nncc3ccccc23)n1	1001	2	amide_formation
CC(C)[C@@H](N)C(=O)Nc1cc2cc[nH]c(=O)c2cc1Cl	1002	2	amide_formation
CN1C(=O)[C@H](N)N=C(c2ccccc2)c2ccccc21	1003	2	amide_formation
NCC(=O)Nc1ccc(S(N)(=O)=O)cc1F	1004	2	amide_formation
C[C@H](N)C(=O)N1CCC[C@H]1C#N	1005	2	amide_formation
CC1=C2C(=O)NC(N)N=C2N(CCC(C)C)C=C1	1006	2	amide_formation
CC(C)CCNC(=O)C(=O)[C@H](N)CC(C)C	1007	2	amide_formation
NCC(=O)NCCc1ccc(S(N)(=O)=O)cc1	1008	2	amide_formation
NC1=NC(N)c2c(ncn2C=C=CCO)N1	1009	2	amide_formation
C[C@@H](N)C(=O)Nc1ccc(Cl)cc1C(=O)c1ccc[nH]1	1010	2	amide_formation
NC(C(=O)NO)C(=O)N1CCC(Cc2ccccc2)CC1	1011	2	amide_formation
COCC1CN(Cc2c[nH]c3c2NC=NC3N)CC1O	1012	2	amide_formation
CC(C)[C@@H](N)C(=O)Nc1ccccc1	1013	2	amide_formation
NC1C(=O)C=CN([C@H]2CC[C@@H](CO)O2)C1=O	1014	2	amide_formation
CCCC(N)C(=O)NCc1ccccc1	1015	2	amide_formation
C[C@](N)(CO)C(=O)Nc1ccc(-c2ccccc2)cc1	1016	2	amide_formation
N[C@@]1(c2ccccc2)C[C@@H]1F	1017	2	amide_formation
C[C@H](N)C(=O)NCc1cccc([N+](=O)[O-])c1	1018	2	amide_formation
N[C@@H](Cc1c[nH]cn1)C(=O)N1CCCC1	1019	2	amide_formation
CCOC(=O)[C@]1(N)C[C@H]1c1ccccc1	1020	2	amide_formation
CCC(C)[C@H](N)C(=O)N1COC[C@H]1C#N	1021	2	amide_formation
NCn1cc(-c2ccccc2)c(=O)o1	1022	2	amide_formation
NCc1ccc(-c2cccnc2)o1	1023	2	amide_formation
C#C[C@H]1CC[C@@H](C#N)N1C(=O)[C@@H](N)CC(C)C	1024	2	amide_formation
N#C[C@@H]1C[C@H](F)CN1C(=O)[C@@H](N)Cc1ccc(F)cc1F	1025	2	amide_formation
NCC(=O)NCC(=O)Nc1cccc(S(N)(=O)=O)c1	1026	2	amide_formation
N#C[C@@H]1CSCN1C(=O)C(N)C1CCCCC1	1027	2	amide_formation
N[C@H]1C[C@]1(F)c1cccc(C(F)(F)F)c1	1028	2	amide_formation
CC[C@H](N)C(=O)N1CCC[C@H](C(N)=O)C1	1029	2	amide_formation
CCCCc1ccc(-c2nc(CN)co2)cc1	1030	2	amide_formation
N#C[C@@H]1CCCN1C(=O)[C@@H](N)Cc1csc2ccccc12	1031	2	amide_formation
NCC(=O)NCC(=O)NN	1032	2	amide_formation
N[C@@H](Cc1ccccc1)C(=O)N1CC[C@@H]2C[C@@H]21	1033	2	amide_formation
N[C@H](C(=O)N1CC[C@@H]2C[C@@H]21)c1ccccc1	1034	2	amide_formation
NNC(=O)[C@@H](N)Cc1ccc(O)cc1	1035	2	amide_formation
CC(C)CN1C=CC=C2C(=O)NC(N)N=C21	1036	2	amide_formation
CCCCCCCCCCCCNC(=O)[C@@H](N)CO	1037	2	amide_formation
CC(C)C[C@@H](N)C(=O)NO	1038	2	amide_formation
CC1CCCN1C(=O)[C@@H](N)C12CC3CC(CC(O)(C3)C1)C2	1039	2	amide_formation
NC(=O)[C@@H](N)CCC(=O)Nc1ccc(-n2cccc2)cc1	1040	2	amide_formation
NC(=O)CC[C@H](N)C(=O)NO	1041	2	amide_formation
NC1N=CNc2c1ncn2[C@H]1CC[C@@H](CO)O1	1042	2	amide_formation
N[C@H]1C[C@]1(F)c1ccc(F)cc1	1043	2	amide_formation
CC1OC(SCN)C(O)C(O)C1O	1044	2	amide_formation
Cc1nc(C)n2c1NC=NC2N	1045	2	amide_formation
NC(=O)c1cccc2[nH]c(C3(N)CCCCC3)nc12	1046	2	amide_formation
NCC(N)C(=O)N1CCCCC1	1047	2	amide_formation
CCC(C)C(N)C(=O)N1CC=CCC1	1048	2	amide_formation
NC1CC(=O)c2csc(Br)c21	1049	2	amide_formation
CCCNc1cncc(N(C)CCC)c1CN	1050	2	amide_formation
CC1=NS(=O)(=O)c2c(CN)cccc2N1	1051	2	amide_formation
NC1CNC(=O)c2c(Cl)sc(Cl)c21	1052	2	amide_formation
NC1CCN(OCc2ccccc2)C1=O	1053	2	amide_formation
NC(C(=O)NO)c1ccc(-n2cccn2)cc1	1054	2	amide_formation
NC1CCc2c(cccc2-c2ccco2)CC1=O	1055	2	amide_formation
N[C@H]1Cc2ccccc2C[C@H](O)C1=O	1056	2	amide_formation
C[C@H](N)C(=O)c1ccccc1	1057	2	amide_formation
NC1CC(=O)c2csc(Cl)c21	1058	2	amide_formation
CCOC(=O)[C@]1(c2ccccc2)Oc2ccccc2[C@@H]1N	1059	2	amide_formation
CCC(C)[C@H](N)C(=O)N1CC[C@@H]2C[C@@]21C#N	1060	2	amide_formation
NC1(c2ccccc2Cl)CCC(O)CC1=O	1061	2	amide_formation
N#Cc1ccc(-c2cccc3c2CC(=O)C(N)CC3)cc1	1062	2	amide_formation
Cn1cc(-c2cccc3c2CCC(N)C(=O)C3)cn1	1063	2	amide_formation
N[C@@H](CC(=O)N1CCSC1)C(=O)N1CC[C@H](F)C1	1064	2	amide_formation
CCN(C(=O)C(C)N)c1c(C)cccc1C	1065	2	amide_formation
Cc1ccc([C@H]2OC[C@@H](NC(=O)CN)[C@@H](C)O2)cc1	1066	2	amide_formation
CCCC(=O)OC(C)OC(=O)CCC(=O)CN	1067	2	amide_formation
COc1cccc(-c2nnc(CN)o2)c1	1068	2	amide_formation
N[C@H]1C(=O)N(O)C[C@H]1CO	1069	2	amide_formation
N#Cc1ccc(NCC[C@H](N)C(=O)N2CCCCC2)nc1	1070	2	amide_formation
CN(Cc1cccc(-c2ccc(C(N)=O)cc2)c1)C(=O)CN	1071	2	amide_formation
CCc1cccc(CC)c1NC(=O)C(C)N	1072	2	amide_formation
CN(Cc1cccc(-c2cccc(Cl)c2)c1)C(=O)CN	1073	2	amide_formation
Cc1cccc(Cl)c1NC(=O)C(C)N	1074	2	amide_formation
CCC(=O)SCCNC(=O)CN	1075	2	amide_formation
CCCCCCCCc1ccc2[nH]c([C@@H](N)CO)nc2c1	1076	2	amide_formation
CCCCCCCCc1ccc2[nH]c([C@H](N)CO)nc2c1	1077	2	amide_formation
N#CC1(NC(=O)[C@@H](N)Cc2cccs2)CC1	1078	2	amide_formation
NC(Cc1ccccc1)C(=O)Nc1ccccn1	1079	2	amide_formation
N[C@@H]1C[C@]1(F)c1ccc(F)cc1	1080	2	amide_formation
CC[C@H](C)[C@H](N)C(=O)N1Cc2cccnc2C1	1081	2	amide_formation
CC(N)c1ncc(-c2ccc(F)cc2)o1	1082	2	amide_formation
NC/C(=N\NC(N)=S)c1cccc([N+](=O)[O-])c1	1083	2	amide_formation
Cn1ncc2c1N(O)C(=O)[C@@H](N)C2	1084	2	amide_formation
CCC[C@H](N)c1nc2ccccc2n1Cc1cccc(C)c1	1085	2	amide_formation
CCCNC(=O)[C@@H](N)Cc1c(C)cc(O)cc1C	1086	2	amide_formation
NC(C(=O)NCc1ccccc1)c1cc2ccccc2s1	1087	2	amide_formation
CC(C)[C@H](N)C(=O)CCC(=O)OCc1ccccc1	1088	2	amide_formation
N[C@H](C(=O)N1CCc2ccccc2C1)C1CCCCC1	1089	2	amide_formation
NCc1cn(-c2ccncc2)nn1	1090	2	amide_formation
CCOc1ccc(NC(=O)CN)cc1	1091	2	amide_formation
N#C[C@@H]1CS[C@H]2CC[C@@H](N)C(=O)N21	1092	2	amide_formation
N[C@@]1(c2ccccc2Cl)CCCCC1=O	1093	2	amide_formation
N[C@H]1Cc2cn(Cc3ccccc3)nc2N(O)C1=O	1094	2	amide_formation
N[C@H]1Cc2nn(-c3ccccc3)cc2N(O)C1=O	1095	2	amide_formation
N[C@H]1Cc2c(cnn2Cc2ccccc2)N(O)C1=O	1096	2	amide_formation
C[C@H](N)c1nnc(SCC(=O)c2ccc(Cl)cc2)o1	1097	2	amide_formation
CC[C@H](C)[C@H](N)C(=O)N1CCSC1	1098	2	amide_formation
NC1(c2ccccc2Cl)CCC[C@@H](O)C1=O	1099	2	amide_formation
NCc1csc(NC(=O)c2cc3ccccc3[nH]2)n1	1100	2	amide_formation
COC(=O)C1(N)CC1	1101	2	amide_formation
Cc1cc(Cl)cc(C)c1NC(=O)[C@H](C)N	1102	2	amide_formation
Cc1cc(Cl)ccc1NC(=O)[C@@H](C)N	1103	2	amide_formation
N[C@@H]1O[C@H](CO)[C@@H](O)[C@H](O)[C@H]1O	1104	2	amide_formation
CS/C(=N\CCN)Nc1c(Cl)cccc1Cl	1105	2	amide_formation
NC1C(O)C(O)C(CO)OC1n1cc(F)c(=O)[nH]c1=O	1106	2	amide_formation
CCCC[C@H](N)C(=O)NC(=O)[C@H](C)N	1107	2	amide_formation
Cn1cccc1C(=O)C(N)c1ccccc1	1108	2	amide_formation
CC[C@H](C)[C@H](N)C(=O)OC	1109	2	amide_formation
CCCN1C(C)=CC=C2C(=O)NC(N)N=C21	1110	2	amide_formation
CC1(N)CCc2ccccc2C1=O	1111	2	amide_formation
NC(=O)C(N)Cc1ccc(O)cn1	1112	2	amide_formation
CC[C@@H](C)[C@H](N)C(=O)N1C[C@H](N=[N+]=[N-])C[C@H]1C#N	1113	2	amide_formation
CN1C(=O)C(N)C(c2ccncc2Cl)N(C)C1=O	1114	2	amide_formation
NCC(O)c1cc(O)c(O)c(F)c1	1115	2	amide_formation
CN(CCCNC(=O)C(N)C(=O)NO)c1ccccc1	1116	2	amide_formation
COc1cccc(Nc2nc(C(C)N)cs2)n1	1117	2	amide_formation
CSCCC(N)C(=O)c1nccs1	1118	2	amide_formation
NC1NC(=O)N(C2S[C@H](CO)[C@@H](O)[C@@H]2O)C=C1F	1119	2	amide_formation
CC1=C(N2CC2)C(=O)c2nc3n(c2C1=O)CCC[C@@H]3N	1120	2	amide_formation
NCC(=O)NCCSC(=O)C(Cl)Cl	1121	2	amide_formation
CC(N)c1nnc(-c2ccccc2)o1	1122	2	amide_formation
NCc1ccc(-c2cnccc2-c2cccnc2)o1	1123	2	amide_formation
CC(C)CCNC(=O)[C@@H](O)[C@H](N)Cc1ccccc1	1124	2	amide_formation
CC1(C(N)C(=O)N2C(C#N)C[C@@H]3C[C@@H]32)CCCCC1	1125	2	amide_formation
CCN1C=CC=C2C(=O)NC(N)N=C21	1126	2	amide_formation
NC1CCc2cccc(-c3ccnc(F)c3)c2CC1=O	1127	2	amide_formation
COC[C@@H](N)C(=O)NCc1ccc(-c2ccccc2)cc1	1128	2	amide_formation
Cc1cccc(C)c1NC(=O)[C@@H](N)CC(C)C	1129	2	amide_formation
NCC(=O)NCC(N)=O	1130	2	amide_formation
CCOC(=O)[C@@H](N)CCSC	1131	2	amide_formation
NNC(=O)[C@@H](N)Cc1c[nH]cn1	1132	2	amide_formation
C[C@H](N)C(=O)Nc1ccccc1-c1nc2ccccc2o1	1133	2	amide_formation
CO[C@H]1[C@@H](O)[C@@H](O)[C@H](OC)[C@H]1N	1134	2	amide_formation
CCC(C)C(N)C(=O)N1CC=CC1	1135	2	amide_formation
CC(C)[C@H](N)C(=O)O/N=C(\N)c1ccccc1	1136	2	amide_formation
C[C@H](N)C(=O)N1CCC(Nc2ccc3[nH]ncc3c2)CC1	1137	2	amide_formation
CC(C)(C#N)NC(=O)[C@@H](N)Cc1cccs1	1138	2	amide_formation
NC(Cc1c[nH]cn1)C(=O)N1CCCCC1	1139	2	amide_formation
COc1cccc(Cn2c([C@H](C)N)nc3ccccc32)c1	1140	2	amide_formation
CC(N)C(=O)N1CCSC1	1141	2	amide_formation
N[C@H](C(=O)N1CCCC1)C1CCCCC1	1142	2	amide_formation
Cc1ccc(C(N)c2nc3c(cc2C)CCCCC3)cc1	1143	2	amide_formation
NC1(c2ccccc2Cl)CCCCC1=O	1144	2	amide_formation
CCOC(=O)c1ccc(/N=N/N(C)C(=O)C(C)N)cc1	1145	2	amide_formation
N[C@]12NC(=O)N[C@H]1[C@H](O)[C@@H](O)[C@H](O)[C@H]2O	1146	2	amide_formation
NCc1csc(NC(=O)c2ccn[nH]2)n1	1147	2	amide_formation
C=C1CCN(C(=O)C(N)C(C)CC)C1	1148	2	amide_formation
CCOC(=O)CSc1nnc([C@@H](N)C(C)C)o1	1149	2	amide_formation
CC(C)C[C@H](N)C(=O)Nc1ccc([N+](=O)[O-])cc1	1150	2	amide_formation
COC1OC(CO)C(O)C1N	1151	2	amide_formation
CCOC(=O)[C@@H](N)CCC(=O)C=[N+]=[N-]	1152	2	amide_formation
NC(Cc1c[nH]cn1)C(=O)N1CCCC1	1153	2	amide_formation
NC1CSC2=NC(c3ccccc3)CN21	1154	2	amide_formation
CC[C@H](C)[C@H](N)C(=O)N1Cc2ccc(C)cc2C1	1155	2	amide_formation
N[C@@H](CC1CCCCC1)C(=O)N1CCCCC1	1156	2	amide_formation
CC[C@@H](C)[C@H](N)C(=O)N1Cc2ccc(F)cc2C1	1157	2	amide_formation
CC[C@H](C)[C@H](N)C(=O)N1C[C@@H](N=[N+]=[N-])C[C@H]1C#N	1158	2	amide_formation
CSC1=NC(C(N)=O)C(N)N1C	1159	2	amide_formation
C[C@H](NC(=O)CN)C(=O)NN	1160	2	amide_formation
COc1ccc(C(=O)C(C)N)c(OC)c1	1161	2	amide_formation
NCC(=O)N1C[C@H](NC(=O)c2ccccc2)C[C@H]1C(N)=O	1162	2	amide_formation
Cc1ccc([C@H]2OC[C@@H](NC(=O)CN)CO2)cc1	1163	2	amide_formation
CC(N)c1nnc(-c2ccccc2-c2ccccc2)s1	1164	2	amide_formation
CC[C@H](C)CNC(=O)[C@@H]1CCCN1C(=O)[C@@H](N)CC	1165	2	amide_formation
CNC(=O)[C@@H](NC(=O)[C@@H](N)C(C)C)C(C)C	1166	2	amide_formation
CCCCNC(=O)[C@@H]1CCCN1C(=O)C(C)(C)N	1167	2	amide_formation
CCOC(=O)CN	1168	2	amide_formation
CC(=O)SCCNC(=O)[C@H](C)NC(=O)CN	1169	2	amide_formation
NCC(=O)N[C@@H](Cc1c[nH]c2ccccc12)C(N)=O	1170	2	amide_formation
NC(=O)[C@@H](N)Cc1c[nH]c2ccccc12	1171	2	amide_formation
CC(N)C(=O)Nc1cccc(Cl)c1	1172	2	amide_formation
CC[C@H](C)[C@H](N)C(=O)N1Cc2ccc(C(C)(C)C)cc2C1	1173	2	amide_formation
Cc1ccc(NC(=O)C(C)N)cc1	1174	2	amide_formation
NCCNC1=Nc2cc(Cl)ccc2Nc2ccccc21	1175	2	amide_formation
CCC[C@H](N)C(=O)N1c2ccccc2C[C@H]1c1ncc[nH]1	1176	2	amide_formation
C=CCN(CC#N)C(=O)[C@@H](N)C(C)(C)C	1177	2	amide_formation
CCCCCNC(=O)[C@@H](N)CCCC	1178	2	amide_formation
N[C@H]1[C@H](O)O[C@H](CO)[C@@H](O)[C@@H]1O	1179	2	amide_formation
CC(=O)NC(CN)C(=O)NCc1ccccc1	1180	2	amide_formation
NC1(c2ccccc2Cl)CCCNC1=O	1181	2	amide_formation
COC(=O)[C@@H](N)[C@@H]1CC(Br)=NO1	1182	2	amide_formation
CCC(N)C(=O)Nc1c(C)cccc1C	1183	2	amide_formation
CC[C@H](C)[C@H](N)C(=O)N1CC[C@@H]2C[C@@H]21	1184	2	amide_formation
NCC(=O)N[C@@H](Cc1ccc(O)cc1)C(N)=O	1185	2	amide_formation
COC(=O)[C@H](CC(C)C)NC(=O)[C@H](N)Cc1ccccc1	1186	2	amide_formation
N[C@@H](CO)C(=O)NC[C@H](N)[C@@H](O)c1ccc([N+](=O)[O-])cc1	1187	2	amide_formation
Cc1cccc(N2CCN(S(=O)(=O)CCN)CC2)c1	1188	2	amide_formation
CCC(C)C(N)C(=O)N(C)C	1189	2	amide_formation
N[C@H]1C[C@]1(F)c1ccc([N+](=O)[O-])cc1	1190	2	amide_formation
Nc1nc2c(ncn2C2OC(CO)C(O)C2N)c(=O)[nH]1	1191	2	amide_formation
NCNC(=O)c1ccc(Cl)cc1	1192	2	amide_formation
COC(=O)c1ccc(N)c(NC(=O)[C@@H](N)CC(C)C)c1	1193	2	amide_formation
CCOc1ccc([C@@]2(F)C[C@@H]2N)cc1	1194	2	amide_formation
CCCOC(=O)c1[nH]c(CN)c(C(=O)OC(C)(C)C)c1C	1195	2	amide_formation
CCC1([C@H](N)C(=O)N2[C@H](C#N)C[C@@H]3C[C@@H]32)CCOCC1	1196	2	amide_formation
NC(=O)[C@@H](Cc1cnc[nH]1)NC(=O)[C@@H](N)Cc1cnc[nH]1	1197	2	amide_formation
C[C@H](N)C(=O)Nc1ccc(OCc2ccccc2)cc1	1198	2	amide_formation
N[C@H]1Cc2cccc(Cl)c2N(O)C1=O	1199	2	amide_formation
N[C@H](C(=O)N1C[C@H](F)[C@@H](F)C1)C1CCCCC1	1200	2	amide_formation
CC[C@@H](C)[C@H](N)C(=O)N1CC[C@@H]2C[C@@H]21	1201	2	amide_formation
Cc1ccc(-c2cccc3c2CC(=O)C(N)CC3)cn1	1202	2	amide_formation
C[C@@H]1CN(OCc2ccccc2)C(=O)[C@@H]1N	1203	2	amide_formation
N[C@H]1C[C@]1(F)c1cccc(F)c1	1204	2	amide_formation
N[C@@H](Cc1c[nH]cn1)C(=O)CCc1ccccc1	1205	2	amide_formation
N[C@H]1CCc2ccccc2[C@@H](CCc2ccccc2)C1=O	1206	2	amide_formation
CCCC(CCC)C(=O)OCOC(=O)CCC(=O)CN	1207	2	amide_formation
NC1(c2ccccc2Cl)CCCC(O)C1=O	1208	2	amide_formation
CC(C)CC(N)c1csc(Nc2ccccn2)n1	1209	2	amide_formation
CC(C)(N)c1nc2ccccc2n1Cc1ccc(Cl)cc1	1210	2	amide_formation
NC1OC(CO)C(O)C(O)C1O	1211	2	amide_formation
C#CCOC(=O)C(N)CS	1212	2	amide_formation
NC(C(=O)NCc1ccccc1)c1ccncc1	1213	2	amide_formation
N[C@H]1Cc2c(cccc2C(F)(F)F)N(O)C1=O	1214	2	amide_formation
Cc1ccc2c(c1)N(O)C(=O)[C@@H](N)C2	1215	2	amide_formation
N[C@H]1Cc2ccc(Cl)cc2N(O)C1=O	1216	2	amide_formation
CC(N)C(=O)Nc1ccccc1C(C)(C)C	1217	2	amide_formation
NCC(=O)NCc1cccc(-c2ccccc2)c1	1218	2	amide_formation
CN1C(=O)Nc2cccc(CN)c2S1(=O)=O	1219	2	amide_formation
NC(Cc1c[nH]cn1)C(=O)Nc1ccc2ccccc2c1	1220	2	amide_formation
NCC(=O)NCCSC(=O)C(Cl)(Cl)Cl	1221	2	amide_formation
CSCC[C@H](N)C(=O)N1C(C#N)C[C@@H]2C[C@@H]21	1222	2	amide_formation
COC(=O)[C@@H](N)CC(C)C	1223	2	amide_formation
N#C[C@@H]1CCCN1C(=O)[C@@H](N)CCC(=O)N1CCSC1	1224	2	amide_formation
CNC(=O)[C@@H](N)Cc1ccc(O)c(O)c1	1225	2	amide_formation
C#C[C@]1(CO)OC(N2C=CC(N)NC2=O)[C@@H](O)[C@@H]1O	1226	2	amide_formation
N#C[C@@H]1CS[C@H]2C[C@@H](N)C(=O)N21	1227	2	amide_formation
CCCCCCC(N)C(=O)N(O)CC[N+](C)(C)C	1228	2	amide_formation
CC[C@@H](C)[C@H](N)C(=O)N1Cc2cn[nH]c2C1	1229	2	amide_formation
CC1(C)C(=O)C2(N)CCC1C2	1230	2	amide_formation
NCc1cn2c(ccc3ccccc32)n1	1231	2	amide_formation
CC(NC(=O)[C@@H](C)N)C(=O)NO	1232	2	amide_formation
CN1C=Nc2[nH]cnc2C1N	1233	2	amide_formation
N#CC1C[C@@H]2C[C@@H]2N1C(=O)C(N)C1CCCC1	1234	2	amide_formation
COc1cc(C)c(NC(=O)CN)c(C)c1	1235	2	amide_formation
CC(N)C(=O)NC(CO)C(O)C(N)C=O	1236	2	amide_formation
CC[C@H](C)[C@H](N)C(=O)N1C[C@@H](F)C[C@H]1C#N	1237	2	amide_formation
NCC(=O)c1cccc2ccc[n+]([O-])c12	1238	2	amide_formation
CN1C(=O)[C@@H](N)N=C(c2ccccc2)c2ccccc21	1239	2	amide_formation
CC[C@H](C)[C@H](N)C(=O)N1CCC(O)C1	1240	2	amide_formation
CC[C@H](C)[C@H](N)C(=O)N1CCCCCC1	1241	2	amide_formation
CC[C@H](C)[C@H](N)C(=O)N1CCC(N=[N+]=[N-])C1	1242	2	amide_formation
CCOC(=O)[C@@H](N)Cc1ccc(O)cc1	1243	2	amide_formation
CCOC(=O)C(C)(N)Cc1c[nH]c2ccc(O)cc12	1244	2	amide_formation
NC(Cc1ccccc1)c1nc(-c2ccccc2)no1	1245	2	amide_formation
COc1ccc(S(=O)(=O)CC(N)C(=O)NO)cc1	1246	2	amide_formation
C[C@H]([C@H](O)c1ccccc1)N(C)C(=O)CN	1247	2	amide_formation
NC(C(=O)NO)C(=O)NC1Cc2ccccc2C1	1248	2	amide_formation
NC(CC(=O)NO)Cc1ccccc1	1249	2	amide_formation
C[C@H]1[C@@H](O)[C@@H](O)[C@H](CN)NN1C(=O)OCc1ccccc1	1250	2	amide_formation
COC(=O)C(C)(N)Cc1ccc(O)cc1	1251	2	amide_formation
CCCCCCCCCCCCNC(=O)[C@@H](N)COC	1252	2	amide_formation
CC(N)C(=O)N1CCCCC1	1253	2	amide_formation
CSCC[C@H](N)C(=O)NCCc1c[nH]c2ccccc12	1254	2	amide_formation
CCOc1ccc(N2C(=O)CC(N)C2=O)cc1	1255	2	amide_formation
C[C@H](N)C(=O)Nc1ccc(Oc2ccccc2Cl)cc1	1256	2	amide_formation
CC[C@@H](C)[C@@H](N)C(=O)N1CCC(C#N)C1	1257	2	amide_formation
CC(N)C(=O)NC1CCCCC1	1258	2	amide_formation
CC(=O)n1nc(-c2nc(CN)no2)c2ccccc21	1259	2	amide_formation
Cc1cc(O)cc(C)c1C[C@H](N)C(=O)Nc1ccccc1	1260	2	amide_formation
C[C@@H]1CC[C@@H](C#N)N1C(=O)[C@@H](N)C1CCCC1	1261	2	amide_formation
NCc1csc(NC(=O)c2ncccn2)n1	1262	2	amide_formation
NC(C(=O)NCc1ccccc1)c1ccc2ccccc2n1	1263	2	amide_formation
CCCc1c[nH]c([C@@H]2Cc3ccccc3N2C(=O)[C@H](C)N)n1	1264	2	amide_formation
CCN(C(=O)[C@@H](C)N)c1c(C)cccc1C	1265	2	amide_formation
CS(=O)(=O)c1cccc(C(N)c2ccc(Cl)cc2)c1	1266	2	amide_formation
CN1C(=O)/C(=C/c2ccc3c(c2)OCO3)N=C1NCCN	1267	2	amide_formation
N[C@@H](Cc1ccc(O)cc1)C(=O)N(O)Cc1ccccc1	1268	2	amide_formation
N[C@H](C(=O)NO)c1ccc(O)cc1	1269	2	amide_formation
NCc1c[nH]c2nc(N)[nH]c(=O)c12	1270	2	amide_formation
NCc1cn(O)nc1N	1271	2	amide_formation
CC(C)NC(=O)[C@H](N)[C@@H](O)c1ccc([N+](=O)[O-])cc1	1272	2	amide_formation
CCOC(=O)C(N)Cc1c(OCC)noc1C	1273	2	amide_formation
CCCC[C@H](N)C(=O)Nc1ccc2c(c1)C(=O)NC2=O	1274	2	amide_formation
CCCCNC(=O)[C@@H]1CCCN1C(=O)[C@@H](N)C(C)C	1275	2	amide_formation
CC(=O)N1CCC([C@H](N)C(=O)N2[C@H](C#N)C[C@@H]3C[C@@H]32)CC1	1276	2	amide_formation
CCC(C)[C@H](N)C(=O)N1[C@H](C#N)CC[C@H]1c1ccccc1	1277	2	amide_formation
NC(Cc1ccccc1)c1nccs1	1278	2	amide_formation
Cc1cccc(C)c1NC(=O)[C@H](N)C(C)C	1279	2	amide_formation
CCC(C)[C@H](N)C(=O)N1CCCC[C@H]1C#N	1280	2	amide_formation
N[C@@H](CCCCCS)C(=O)NC1CCCC1	1281	2	amide_formation
CCCN1C=CC=C2C(=O)NC(N)N=C21	1282	2	amide_formation
N[C@H](C(=O)N1CC(F)C1)C1CCCCC1	1283	2	amide_formation
CCOC(=O)c1cc(C(C)(C)C)oc1CN	1284	2	amide_formation
CC(=O)c1ccc(Nc2nc(C(N)C(C)C)cs2)cc1	1285	2	amide_formation
N[C@H](C(=O)N1CCCC1)[C@H]1CC[C@H](O)C1	1286	2	amide_formation
NCC(=O)Nc1ccc(Cl)cc1C(=O)c1ccc[nH]1	1287	2	amide_formation
CCC(C)C(N)C(=O)N1CCSC1	1288	2	amide_formation
CC[C@H](N)C(=O)N[C@H](C#N)Cc1ccccc1	1289	2	amide_formation
CC(C)(C)[C@H](N)C(=O)N(CC#N)C1CC1	1290	2	amide_formation
COc1ccc(-c2cc(CN)nc3ccnn23)cc1	1291	2	amide_formation
NC(Cl)c1cc(=O)c(O)co1	1292	2	amide_formation
NC(C(=O)NO)C(=O)NCCc1ccccn1	1293	2	amide_formation
N[C@@H](CCNc1ccccc1)C(=O)N1CCCCC1	1294	2	amide_formation
NCC(=O)c1ccc(Cl)c(Cl)c1	1295	2	amide_formation
COC(=O)C(N)c1ccc2ccccc2c1	1296	2	amide_formation
CC(C)C[C@@H](N)C(=O)N(C)Cc1csc(C(C)C)n1	1297	2	amide_formation
N[C@@H](Cc1ccc(Cl)cc1)C(=O)N1CC[C@@H]2C[C@@H]21	1298	2	amide_formation
NCc1cnn(O)c1Cl	1299	2	amide_formation
NCc1cn(O)nc1-c1cccc(-c2ccccc2)c1	1300	2	amide_formation
Cc1c(CN)cnn1O	1301	2	amide_formation
CC(C)(C)C[C@H](N)C(=O)N1CC[C@@H]2C[C@@H]21	1302	2	amide_formation
N#C[C@@H]1CCCN1C(=O)[C@@H](N)Cc1ccc([N+](=O)[O-])cc1	1303	2	amide_formation
N#Cc1ccc(C[C@H](N)C(=O)N2C[C@@H](F)C[C@H]2C#N)cc1	1304	2	amide_formation
COC(=O)c1nc(-c2csc([C@@H](N)C(C)C)n2)oc1C	1305	2	amide_formation
Cc1cc(O)cc(C)c1C[C@H](N)C(=O)NC1CCCCC1	1306	2	amide_formation
CO[C@H]1[C@@H](N)[C@@H](O)[C@@H](O)[C@H]1O	1307	2	amide_formation
CC#C[C@H]1CC[C@@H](C#N)N1C(=O)[C@@H](N)C1CCCC1	1308	2	amide_formation
CCC[C@@H]1CNC(=O)[C@@H]1N	1309	2	amide_formation
N[C@@H](Cc1c[nH]cn1)C(=O)Cc1ccc(Cl)cc1	1310	2	amide_formation
COC(=O)[C@H](CC(C)C)NC(=O)[C@H](N)CC(C)C	1311	2	amide_formation
C[C@H](C#N)N(C)C(=O)[C@@H](N)C(C)(C)C	1312	2	amide_formation
NCc1nc2cc(N)ccc2[nH]1	1313	2	amide_formation
NCC#Cc1c[nH]cn1	1314	2	amide_formation
NCc1cc2cc(Br)ccc2o1	1315	2	amide_formation
[N-]=[N+]=Nc1ccc(C[C@H](N)C(=O)NO)cc1	1316	2	amide_formation
C[C@H](N)c1nc2ccccc2n1Cc1cccc(F)c1	1317	2	amide_formation
NCC(=O)N1CCN(CCCc2ccccc2)CC1	1318	2	amide_formation
NCC(=O)Nc1ccc(Cl)cc1C(=O)c1ccccc1	1319	2	amide_formation
CN1C(=O)c2ccccc2C1(N)c1ccccc1	1320	2	amide_formation
Cc1cccc(C)c1NC(=O)[C@@H](N)C(C)C	1321	2	amide_formation
N[C@@H](Cc1ccc([N+](=O)[O-])cc1)C(=O)NO	1322	2	amide_formation
CCCC(N)C(=O)NO	1323	2	amide_formation
NC(C(=O)NCc1ccccc1)c1ccccc1	1324	2	amide_formation
CC(C)(C)[C@H](N)C(=O)N1C(C#N)C[C@@H]2C[C@@H]21	1325	2	amide_formation
N[C@@H]1[C@H](O)[C@H](O)[C@@H](O)[C@@H](O)[C@@H]1O	1326	2	amide_formation
N[C@H]1CCNC1=O	1327	2	amide_formation
Cc1cc(O)cc(C)c1C[C@H](N)C(=O)NCN	1328	2	amide_formation
CC(=O)N[C@@H]1[C@@H](N)C=C(C(O)O)O[C@H]1C(=O)N(C)C	1329	2	amide_formation
NCC(=O)OCCOCn1cnc2c(O)nc(N)nc21	1330	2	amide_formation
COC(=O)[C@@H](Cc1cnc[nH]1)NC(=O)[C@@H](N)CO	1331	2	amide_formation
N[C@H]1C[C@@]1(F)c1ccc(S(F)(F)(F)(F)F)cc1	1332	2	amide_formation
NC(C(=O)NCc1ccccc1)c1cc2ccccc2o1	1333	2	amide_formation
N#CC1(NC(=O)[C@@H](N)Cc2cccs2)CCC1	1334	2	amide_formation
CCC(C)(N)c1nc(=O)c(C)c(C)[nH]1	1335	2	amide_formation
C[C@H](NC(=O)CN)C(=O)OCc1ccccc1	1336	2	amide_formation
CC#CCn1c(N2CCC[C@@H](N)C2)nc2ccn(C)c2c1=O	1337	2	amide_formation
Cn1nc(Cc2ccccc2)c2c1N(O)C(=O)[C@@H](N)C2	1338	2	amide_formation
C[C@H](N)C(=O)Nc1ccc(Cl)cc1	1339	2	amide_formation
CCN(CC)C(=O)[C@@]1(c2ccccc2)C[C@H]1C(N)C#N	1340	2	amide_formation
COC(=O)[C@@H](N)Cc1c[nH]c2ccccc12	1341	2	amide_formation
NCc1cnn(O)c1	1342	2	amide_formation
CC1=CN(C)C2=NC(N)NC(=O)C2=C1	1343	2	amide_formation
C[C@H](N)c1nc2ccccc2n1Cc1cccc(Cl)c1	1344	2	amide_formation
CN(CC#N)C(=O)[C@@H](N)C12CC3CC(O)(CC(O)(C3)C1)C2	1345	2	amide_formation
N[C@@H](Cc1ccccc1)C(=O)N[C@@H]1C[C@H]1c1c[nH]cn1	1346	2	amide_formation
NCC1(c2ccccc2)OCCO1	1347	2	amide_formation
Cc1ccc(C(N)c2cccs2)cc1	1348	2	amide_formation
Cn1cc(-c2noc(CN)n2)c2ccccc21	1349	2	amide_formation
N#C[C@@H]1C[C@@H]2C[C@@H]2N1C(=O)[C@@H](N)C1(CO)CCC1	1350	2	amide_formation
Cn1nc(-c2ccc(CN)o2)c2ccccc21	1351	2	amide_formation
COC(=O)[C@H](Cc1cnc[nH]1)NC(=O)[C@@H](N)CO	1352	2	amide_formation
NC[C@@H](O)c1ccc(O)c(O)c1F	1353	2	amide_formation
NCc1nnc(Cc2ccccc2)s1	1354	2	amide_formation
CCc1c(C)[nH]c(C(C)(N)CC)nc1=O	1355	2	amide_formation
N#C[C@@H]1CSCN1C(=O)C(N)C1CCCC1	1356	2	amide_formation
CN1c2[nH]cnc2C(=O)NC1N	1357	2	amide_formation
NCC(=O)Nc1cc(-c2ccncc2)c[nH]c1=O	1358	2	amide_formation
NC(=O)CC[C@H](N)C(=O)N[C@@H](Cc1cnc[nH]1)C(N)=O	1359	2	amide_formation
Cc1c(SC2CCCCC2)n(COCN)c(=O)[nH]c1=O	1360	2	amide_formation
COC(=O)C(C)(N)Cc1c[nH]c2ccccc12	1361	2	amide_formation
CO[C@@H]1[C@@H](N)[C@@H](O)[C@@H](O)[C@H]1O	1362	2	amide_formation
NCc1cc(-c2cccnc2)no1	1363	2	amide_formation
CCCN1C=C(C)C=C2C(=O)NC(N)N=C21	1364	2	amide_formation
CC(N)C(=O)c1ccc(F)cc1	1365	2	amide_formation
COn1c(CN)cc2ccccc21	1366	2	amide_formation
COC(=O)[C@H](CC(C)C)NC(=O)CN	1367	2	amide_formation
CC1C(c2ccccc2)NC(c2ccccc2)CC1(N)C#N	1368	2	amide_formation
NCC(=O)Nc1ccccc1	1369	2	amide_formation
NC1Cc2nn(-c3ccccc3)cc2N(O)C1=O	1370	2	amide_formation
CCCCNC(=O)[C@@H]1CCCN1C(=O)[C@@H](N)CC	1371	2	amide_formation
NC(C(=O)NO)C(=O)NCc1ccc(F)cc1	1372	2	amide_formation
CCCSC[C@@H](N)C(O)C(=O)N[C@@H](C)C(=O)OCC	1373	2	amide_formation
N[C@@H]1C[C@]1(F)c1ccc(C(F)(F)F)cc1	1374	2	amide_formation
CC(N)C(=O)Nc1cccc(-c2ccccc2)c1	1375	2	amide_formation
Cc1ccc(N2C(=O)[C@@H](N)[C@H]2/C=C/c2ccccc2)cc1	1376	2	amide_formation
CNC(=O)C(N)c1ccccc1	1377	2	amide_formation
NC(N)N/N=C/c1cc(=O)[nH]c(=O)[nH]1	1378	2	amide_formation
N[C@H]1CCc2ccccc2[C@H](F)C1=O	1379	2	amide_formation
CCCC[C@H](NC(=O)[C@@H](N)C(C)C)C(=O)NC	1380	2	amide_formation
N/C(=N\O)NCCC[C@H](N)C(=O)NCc1ccncc1	1381	2	amide_formation
NCC(=O)N1c2ccccc2Sc2ccccc21	1382	2	amide_formation
COc1ccc(-c2cc(CN)nc(C)c2C(N)=O)cc1	1383	2	amide_formation
CC(=O)Nc1ccc(OC(=O)[C@@H](N)C(C)C)cc1	1384	2	amide_formation
COc1ccc(-c2cccc3c2CCC(N)C(=O)C3)cn1	1385	2	amide_formation
Cn1c(=O)[nH]c2ccc(-c3ccccc3Cl)c(CN)c21	1386	2	amide_formation
NC1CCc2cccc(-c3ccc(F)cc3)c2CC1=O	1387	2	amide_formation
CC(=O)Nc1ccc(OC(=O)[C@H](C)NC(=O)CN)cc1	1388	2	amide_formation
NC1CCc2c(Cl)cccc2CC1=O	1389	2	amide_formation
Nc1ccc(-c2cccc3c2CC(=O)C(N)CC3)cn1	1390	2	amide_formation
CNC(=O)COC(=O)[C@@H](N)CNC(=O)/C=C/C(=O)OC	1391	2	amide_formation
C[C@H](N)C(=O)NCc1ccccc1	1392	2	amide_formation
CCCCCCCC/C=C\CCCCCC[C@@H](N)C(N)=O	1393	2	amide_formation
CC(=O)Nc1ccc(OC(=O)CNC(=O)[C@H](C)N)cc1	1394	2	amide_formation
Cc1ccc2c(c1)[C@]1(C)CCC(=O)[C@H](N)[C@@H]1O2	1395	2	amide_formation
CCCCOC(=O)C(N)Cc1c[nH]cn1	1396	2	amide_formation
NCC(=O)Nc1ccc(S(N)(=O)=O)cc1	1397	2	amide_formation
CC[C@@H](C)[C@H](N)C(=O)N1Cc2conc2C1	1398	2	amide_formation
N[C@@H](Cc1c[nH]cn1)C(=O)CCCc1ccccc1	1399	2	amide_formation
N[C@H](C(=O)N1CC[C@@H]2C[C@@H]21)C12CC3CC(CC(O)(C3)C1)C2	1400	2	amide_formation
N[C@H](C(=O)N1CC(F)(F)C(F)(F)C1)C1CCCCC1	1401	2	amide_formation
NCc1nnc(Cc2ccccc2-c2ccccc2)s1	1402	2	amide_formation
CC(=O)Nc1ccc(OC(=O)[C@H](C)N)cc1	1403	2	amide_formation
Cc1cccc(-c2nnc(C(C)N)o2)c1	1404	2	amide_formation
CC(=O)OC[C@H](N)C(=O)c1ccccc1	1405	2	amide_formation
CSCCC(N)C(=O)Nc1ccc2ccccc2c1	1406	2	amide_formation
COc1cc2c(C=O)cnc(CN)c2cc1OC	1407	2	amide_formation
NCC(=O)NC12CC3CC(CC(C3)C1)C2	1408	2	amide_formation
N#C[C@@H]1CCCN1C(=O)[C@@H](N)Cc1ccccc1	1409	2	amide_formation
CCCc1ccncc1-c1ccc(CN)o1	1410	2	amide_formation
NCC(N)C(=O)N1CCNCC1	1411	2	amide_formation
COc1ccncc1-c1ccc(CN)o1	1412	2	amide_formation
CCOC(=O)[C@@H](N)Cc1c[nH]cn1	1413	2	amide_formation
CNC(=O)[C@@H](N)CNC(=O)/C=C/C(=O)OC	1414	2	amide_formation
N[C@@H](Cc1c[nH]cn1)C(=O)Cc1ccc(Cl)c(Cl)c1	1415	2	amide_formation
C[C@@H](c1ccc(Cl)cc1)[C@H](N)C(=O)N1CC[C@H](F)C1	1416	2	amide_formation
NCC#Cc1cnccc1-c1ccco1	1417	2	amide_formation
COC(=O)[C@@H](N)COC(=O)Nc1ccc([N+](=O)[O-])cc1	1418	2	amide_formation
NC1CCc2cccc(-c3ccncc3F)c2CC1=O	1419	2	amide_formation
COC[C@@H](N)C(=O)NCc1ccc(OC(F)(F)F)cc1	1420	2	amide_formation
NCC(=O)c1cnc2ncccn12	1421	2	amide_formation
N[C@@H]1CC(=O)N(c2ccc3c(c2)OCO3)C1=O	1422	2	amide_formation
CCOC(=O)c1cnc(CN)c2c(OC)ccc(OC)c12	1423	2	amide_formation
COP(=O)(OC)C(N)Cc1c[nH]c2ccccc12	1424	2	amide_formation
C[C@H](N)C(=O)OCc1ccc([N+](=O)[O-])cc1	1425	2	amide_formation
C#CCOC(=O)C(N)C(C)O	1426	2	amide_formation
CCCCCNC(=O)[C@@H](N)Cc1ccccc1	1427	2	amide_formation
NCc1n[nH]c(=O)n1-c1cccc(Cl)c1Cl	1428	2	amide_formation
NC(Cc1ccccc1)c1nc2ccccc2s1	1429	2	amide_formation
N[C@@H](CS)C(=O)N1CCCC1	1430	2	amide_formation
CCN(CC)C(=O)CSc1nnc([C@@H](N)C(C)C)o1	1431	2	amide_formation
CSc1nnc([C@@H](N)Cc2c[nH]c3ccccc23)o1	1432	2	amide_formation
CCSc1nnc([C@@H](N)Cc2ccccc2)o1	1433	2	amide_formation
C=CC[C@@H](N)C(=O)N(C)[C@@H](C)[C@@H](O)c1ccccc1	1434	2	amide_formation
COC(=O)[C@@H](N)[C@@H](C)O	1435	2	amide_formation
COc1ccccc1C(N)c1ccccc1	1436	2	amide_formation
C#C[C@H]1CC[C@@H](C#N)N1C(=O)[C@@H](N)C1CCCCC1	1437	2	amide_formation
CC[C@H](C)[C@H](N)C(=O)OC(=O)c1ccccc1	1438	2	amide_formation
Nc1ncc(Cl)nc1C(=O)NC(N)N	1439	2	amide_formation
COC(=O)[C@@H](N)c1ccccc1	1440	2	amide_formation
NCC(=O)N[C@@H]1OC(CO)C(O)C(O)C1O	1441	2	amide_formation
CC[C@H](N)C(=O)N1CCC[C@H]1C(N)=O	1442	2	amide_formation
NC(c1ccc(F)cc1)c1cccs1	1443	2	amide_formation
N#C[C@@H]1C[C@H](F)CN1C(=O)[C@@H](N)Cc1cscn1	1444	2	amide_formation
COc1cccc2c1C[C@H](N)C(=O)N2O	1445	2	amide_formation
N[C@H]1Cc2c(Cl)cccc2N(O)C1=O	1446	2	amide_formation
CCCCCCCCCCCCCOC(=O)CN	1447	2	amide_formation
N#C[C@@H]1C[C@H](F)CN1C(=O)[C@@H](N)Cc1ccccc1	1448	2	amide_formation
CCN(C(=O)CN)c1c(C)cccc1C	1449	2	amide_formation
CC(N)C(=O)c1ccc(O)cc1	1450	2	amide_formation
CCCc1c[nH]c([C@@H]2Cc3ccccc3N2C(=O)CN)n1	1451	2	amide_formation
CCC1=C(C)NC(N)C(CCc2nc3ccccc3o2)=C1	1452	2	amide_formation
NC1(N2SC(S)=C3CCCC=C32)CCCCC1	1453	2	amide_formation
COc1ccc(-c2noc(C(N)CCSC)n2)cc1	1454	2	amide_formation
CNC(=O)[C@@H]1CCCN1C(=O)[C@H](N)C1CCCCC1	1455	2	amide_formation
C[C@H](N)C(=O)N1CCC(c2[nH]ncc2-c2ccccc2)CC1	1456	2	amide_formation
CCc1ccc(-c2ccc(NC(=O)[C@@](C)(N)CO)cc2)cc1	1457	2	amide_formation
COC(=O)/C=C/C(Cc1ccccc1)NC(=O)CN	1458	2	amide_formation
NCc1nc2cc(NC(=O)/C=C/c3cccnc3)ccc2[nH]1	1459	2	amide_formation
Cc1ccc(C[C@H](N)C(=O)N2CCC[C@H]2C#N)cc1	1460	2	amide_formation
N#C[C@@H]1CCCN1C(=O)[C@@H](N)Cc1ccc(Cl)cc1	1461	2	amide_formation
CCCC[C@@H](N)C(=O)NCc1ccccc1	1462	2	amide_formation
N[C@@H](C(=O)NCc1ccccc1)C1CCCCC1	1463	2	amide_formation
CC(N)C(=O)NCc1ccccc1	1464	2	amide_formation
Cc1ncn2c1NC=NC2N	1465	2	amide_formation
C=CC1([C@H](N)C(=O)N2[C@H](C#N)C[C@@H]3C[C@@H]32)CCCCCC1	1466	2	amide_formation
N[C@H](C(=O)N1CCC(F)C1)C1CCCCC1	1467	2	amide_formation
C[C@@H](C#N)N(C)C(=O)[C@@H](N)C(C)(C)C	1468	2	amide_formation
CN(CCCCc1ccccc1)C(=O)C(N)C(=O)NO	1469	2	amide_formation
CSCC[C@H](N)C(=O)Nc1ccc([N+](=O)[O-])cc1	1470	2	amide_formation
CC(N)(CO)C(O)NCC(=O)N1CCC[C@H]1C#N	1471	2	amide_formation
NCc1nccn1Cc1ccc(O)cc1	1472	2	amide_formation
Cc1cccc2c1C[C@H](N)C(=O)N2O	1473	2	amide_formation
CC(C)[C@@H](N)C(=O)N1N=CCC1C#N	1474	2	amide_formation
CC(C)C[C@H](N)C(=O)NCCc1ccc(O)c(O)c1	1475	2	amide_formation
NCn1cc(-c2ccc(Br)cc2)c(=O)o1	1476	2	amide_formation
NC(C(=O)NCc1ccccc1)c1cnccn1	1477	2	amide_formation
Cc1cccc(Cn2c(C(C)(C)N)nc3ccccc32)c1	1478	2	amide_formation
NCC(=O)Nc1cccc(OCc2ccccc2)c1	1479	2	amide_formation
C#CCOC(=O)C(N)CC(N)=O	1480	2	amide_formation
CN(CC#N)C(=O)[C@@H](N)C12CC3CC(CC(C3)C1)C2	1481	2	amide_formation
C[C@@H](C#N)NC(=O)[C@@H](N)C(C)(C)C	1482	2	amide_formation
COc1cc(CC(N)OC)c(OC)cc1Br	1483	2	amide_formation
NC1Cc2cc(Oc3ccccc3)ccc2-n2cnnc21	1484	2	amide_formation
NCC(=O)Nc1ccc2nc(S(N)(=O)=O)sc2c1	1485	2	amide_formation
CCOC(=O)CC(NC(=O)[C@H](C)N)c1ccccc1	1486	2	amide_formation
N[C@@H](CO)C(=O)NNCc1ccc(O)c(O)c1O	1487	2	amide_formation
NCC(=O)N1CCC[C@H](N2CCC[C@H]2C(N)=O)C1	1488	2	amide_formation
CC[C@H](C)[C@H](N)C(=O)N1CCC[C@H]1C(N)=O	1489	2	amide_formation
CC(C)[C@H](N)C(=O)OC(C)(C)C	1490	2	amide_formation
NCC(=O)NC(CO)C(O)c1ccc([N+](=O)[O-])cc1	1491	2	amide_formation
CC(C)(C)C(=O)C(N)C(=O)C(C)(C)C	1492	2	amide_formation
Cc1cc(Cl)ccc1NC(=O)[C@@H](N)C(C)C	1493	2	amide_formation
Nc1nc(N)c(C(=O)NC(N)N)nc1Br	1494	2	amide_formation
CCCCN(CC#N)C(=O)[C@@H](N)C(C)(C)C	1495	2	amide_formation
C[C@@H](O)[C@H](N)C(=O)N1CCCC1	1496	2	amide_formation
CC(=O)NC(N)C(=O)NCc1ccccc1	1497	2	amide_formation
NC(C(=O)NO)C(=O)NCc1cccc(-c2ccccc2)c1	1498	2	amide_formation
C[C@@H](N)C(=O)N1N=CCC1C#N	1499	2	amide_formation
NCc1csc(NC(=O)c2ccon2)n1	1500	2	amide_formation
CCCOc1cc(C)c(NC(=O)CN)c(C)c1	1501	2	amide_formation
N[C@H](C(=O)N1CC[C@H](F)C1)C1CCCCC1	1502	2	amide_formation
Cc1cccc(C)c1N(C)C(=O)[C@@H](C)N	1503	2	amide_formation
Cc1cccc(C)c1NC(=O)[C@H](N)CC(C)C	1504	2	amide_formation
Cc1cccc(C)c1N(C)C(=O)[C@@H](N)C(C)C	1505	2	amide_formation
Cc1cc(Cl)cc(C)c1NC(=O)[C@@H](C)N	1506	2	amide_formation
CCCCCCCCNC(=O)[C@@H](N)CO	1507	2	amide_formation
COc1ccc(OC)c(N2CC(N)C2=O)c1	1508	2	amide_formation
N[C@H](C(=O)N1CCSC1)C1CCCCC1	1509	2	amide_formation
COC[C@@H](N)C(=O)NCc1ccccc1	1510	2	amide_formation
Cc1cc(C(N)c2ccc(C(C)C)cc2)sn1	1511	2	amide_formation
Cc1cccc(C)c1NC(=O)[C@@H](C)N	1512	2	amide_formation
Cc1nn(O)c(C)c1CN	1513	2	amide_formation
N[C@H]1CCSC1=O	1514	2	amide_formation
C[C@](N)(CO)C(=O)Nc1ccc(Oc2ccccc2)cc1	1515	2	amide_formation
N[C@H]1[C@@H](Sc2ccccc2)O[C@H](CO)[C@@H](O)[C@@H]1O	1516	2	amide_formation
CC(C)C[C@H](CN(O)C=O)C(=O)NC(=O)CN	1517	2	amide_formation
NC(=O)CC[C@@H](CS)CNC(=O)C(N)CO	1518	2	amide_formation
N[C@@H](Cc1ccc2ccccc2c1)C(=O)N1CCSC1	1519	2	amide_formation
CC[C@H](N)C(=O)N1CC[C@H]1C(N)=O	1520	2	amide_formation
CCCCCCNC(=O)[C@@H]1CCCN1C(=O)[C@@H](N)C(C)C	1521	2	amide_formation
NCC(F)(c1ccccc1)c1ccccc1	1522	2	amide_formation
NC(=O)CC[C@H](N)C(=O)N[C@H](Cc1cnc[nH]1)C(N)=O	1523	2	amide_formation
NCc1cn(O)nc1Cc1ccccc1	1524	2	amide_formation
CCC(c1c[nH]cn1)C(N)C(=O)OC	1525	2	amide_formation
COc1ccc(OC)c(-n2cnnc2CN)c1	1526	2	amide_formation
CCOc1cncc(OCC)c1CN	1527	2	amide_formation
NCC(=O)NCCCCCC(=O)Nc1ccccc1	1528	2	amide_formation
CC(=O)NCCCCC(N)C(=O)N1CCCC1	1529	2	amide_formation
CS(=O)(=O)NCCCCC(N)C(=O)N1CCCC1	1530	2	amide_formation
COC(=O)c1ccccc1NC(=O)C(C)N	1531	2	amide_formation
CCC(C)[C@H](N)C(=O)N1CSC[C@H]1C#N	1532	2	amide_formation
CCC(C)C(N)C(=O)N1Cc2ccc(F)cc2C1	1533	2	amide_formation
COc1cc(CC(N)OC)c(OC)cc1C	1534	2	amide_formation
CCC(C)C(N)C(=O)N1CCC(Cl)C1	1535	2	amide_formation
Cn1nc(C(C)(C)C)cc1C(=O)Nc1nc(CN)cs1	1536	2	amide_formation
CCCCCNC(=O)[C@H](N)[C@@H](O)c1ccc([N+](=O)[O-])cc1	1537	2	amide_formation
Cc1nc(CN)cc(NCc2ccccc2-n2cncn2)n1	1538	2	amide_formation
NCc1csc(NC(=O)c2cc3ccccc3o2)n1	1539	2	amide_formation
CC(C)CC(N)C(N)=O	1540	2	amide_formation
CC(C)(C)C(N)C(=O)N1CCCC1C#N	1541	2	amide_formation
N[C@H]1[C@H](c2nc3ccccc3[nH]2)O[C@H](CO)[C@@H](O)[C@@H]1O	1542	2	amide_formation
Cc1ccc(CC(=O)[C@@H](N)Cc2c[nH]cn2)cc1	1543	2	amide_formation
NC(=O)[C@@H](N)CCC(=O)Nc1ccccc1	1544	2	amide_formation
Cc1ccc([C@@]2(F)C[C@@H]2N)cc1	1545	2	amide_formation
N[C@H](CCO)C(=O)NCc1ccccc1	1546	2	amide_formation
Cn1cc(C[C@H](N)C=O)c2ccccc21	1547	2	amide_formation
NC(=O)C[C@H](N)C(=O)N1CC[C@@H]2C[C@@H]21	1548	2	amide_formation
CC[C@H](N)C(=O)OC(C)(C)C	1549	2	amide_formation
NC1C=C(C(F)(F)F)NC=C1c1ccc(Cl)cc1	1550	2	amide_formation
NC(=O)c1csc([C@@H]2O[C@H](CO)[C@@H](O)[C@H]2N)n1	1551	2	amide_formation
N[C@H](C(=O)N1CCC=N1)C12CC3CC(CC(O)(C3)C1)C2	1552	2	amide_formation
Cc1cc(Cl)ccc1NC(=O)[C@H](N)C(C)C	1553	2	amide_formation
CCS(=O)(=O)c1nnc([C@@H](N)Cc2ccccc2)o1	1554	2	amide_formation
CCCCNC(=O)C1CCCCCN1C(=O)[C@@H](N)CC	1555	2	amide_formation
NC(Cc1c[nH]c2ccccc12)C(=O)NCc1ccccc1	1556	2	amide_formation
CCOC(=O)C(N)CS	1557	2	amide_formation
CCOC(=O)CSc1nnc(C(N)CC(C)C)o1	1558	2	amide_formation
CCCc1[nH]c([C@@H]2Cc3ccccc3N2C(=O)CN)nc1C	1559	2	amide_formation
CS(=O)(=O)c1cccc(C(N)c2ccccc2)c1	1560	2	amide_formation
CC[C@@H](C)[C@H](N)C(=O)N1CCC[C@H]1C#N	1561	2	amide_formation
CC(C)(N)c1nc(-c2ccc(Cl)cc2)c[nH]1	1562	2	amide_formation
NCC(=O)Nc1ccc2[nH]c(=O)[nH]c2c1	1563	2	amide_formation
Cc1nnc2n1-c1ccccc1C(c1ccccc1)=NC2N	1564	2	amide_formation
CC(=O)Nc1nccc(-c2cccc(NC(=O)CN)c2)n1	1565	2	amide_formation
CC(C)C(C(C)C)[C@H](N)C(=O)N1CC[C@@H]2C[C@@H]21	1566	2	amide_formation
N[C@@H](CCO)C(=O)N1CC[C@@H]2C[C@@H]21	1567	2	amide_formation
Cc1ccc([C@]2(F)C[C@@H]2N)cc1	1568	2	amide_formation
NCC(=O)NCc1cc(=O)c(O)co1	1569	2	amide_formation
CSCC[C@H](N)C(=O)N1CC(Oc2ccccc2C)C1	1570	2	amide_formation
CC(C)n1cc2c(n1)N(O)C(=O)[C@@H](N)C2	1571	2	amide_formation
CC(N)c1nc2c(C(N)=O)cccc2[nH]1	1572	2	amide_formation
CC#CCn1c(N2CCC[C@@H](N)C2)nc2cc[nH]c2c1=O	1573	2	amide_formation
CCc1cccc(OC2CN(C(=O)[C@@H](N)[C@@H](C)O)C2)c1	1574	2	amide_formation
Cc1ccc(-c2nnc(CNC(=O)[C@@H](C)N)o2)cc1	1575	2	amide_formation
C[C@H](O)C1CC(Cn2nnc3c2N=CNC3N)C1(C)C	1576	2	amide_formation
N#C[C@H](Cc1ccccc1)N1CC[C@H](N)C1=O	1577	2	amide_formation
NC(Cc1ccccc1)c1csc(Nc2ccccn2)n1	1578	2	amide_formation
CC[C@@H](C)[C@H](N)C(=O)N1C[C@@H](F)C[C@H]1C#N	1579	2	amide_formation
CC(C)(C)[C@H](N)C(=O)N(CC#N)C1CCC1	1580	2	amide_formation
CC1(N)Cc2ccccc2N(O)C1=O	1581	2	amide_formation
NC(=O)C[C@H](N)C(N)=O	1582	2	amide_formation
COC(=O)[C@H](CO)NC(=O)[C@@H](N)CC(C)C	1583	2	amide_formation
NC(Cc1ccccc1)C(=O)NCCO	1584	2	amide_formation
N#C[C@@H]1C[C@@H]2C[C@@H]2N1C(=O)[C@@H](N)C12CC3CC(CC(C3)C1)C2	1585	2	amide_formation
CC(Cc1ccccc1)(NC(=O)CN)c1ccccc1	1586	2	amide_formation
C=CC(CC)(CC)[C@H](N)C(=O)N1[C@H](C#N)C[C@@H]2C[C@@H]21	1587	2	amide_formation
NC(=O)[C@H](Cc1cnc[nH]1)NC(=O)[C@@H](N)CS	1588	2	amide_formation
N[C@@H]1[C@H](O)[C@@H](CO)O[C@H]1n1ccc(=O)[nH]c1=O	1589	2	amide_formation
NCC(=O)N[C@H]1CO[C@@H](c2ccccc2)OC1	1590	2	amide_formation
CCC(C)[C@H](N)C(=O)N1CS(=O)(=O)C[C@H]1C#N	1591	2	amide_formation
NCc1csc(Nc2cccc3ccccc23)n1	1592	2	amide_formation
NC(Cc1ccccc1)c1nc2ccccc2[nH]1	1593	2	amide_formation
NCC(=O)Nc1ccc(S(N)(=O)=O)cc1Cl	1594	2	amide_formation
NCc1cn(O)nc1-c1ccccc1	1595	2	amide_formation
CC(C)CC(N)C(=O)NO	1596	2	amide_formation
CCCCc1c[nH]c([C@@H]2Cc3ccccc3N2C(=O)CN)n1	1597	2	amide_formation
CCCSC[C@@H](N)[C@H](O)C(=O)NNc1ccc(C)cc1	1598	2	amide_formation
NCC(N)C(=O)NCc1ccccc1	1599	2	amide_formation
C[C@@H](C(N)=O)[C@H](N)c1nc2ccc(C(C)(C)C)cc2[nH]1	1600	2	amide_formation
CN1CCS/C1=N\C(=O)CN	1601	2	amide_formation
CCN1CCN(C(=O)C(N)Cc2ccccc2)CC1	1602	2	amide_formation
Cc1ccccc1NC(=O)Nc1nc(CN)cs1	1603	2	amide_formation
CC(C)C[C@H](N)C(=O)N1[C@H](C#N)CC[C@H]1C	1604	2	amide_formation
CN(Cc1cccc(-c2ccccc2)c1)C(=O)CN	1605	2	amide_formation
C[C@H](N)c1nc2ccccc2n1Cc1ccc(Cl)cc1	1606	2	amide_formation
CCC[C@H](N)c1nc2ccccc2n1Cc1cccc(F)c1	1607	2	amide_formation
CCc1cnc([C@@H]2Cc3ccccc3N2C(=O)CN)s1	1608	2	amide_formation
CCCCOc1cc(C)c(NC(=O)C(C)N)c(C)c1	1609	2	amide_formation
CCCCOc1cc(C)c(NC(=O)CN)c(C)c1	1610	2	amide_formation
COC(=O)CC(=O)[C@H](N)Cc1ccccc1	1611	2	amide_formation
COc1ccc(Cn2cc3c(n2)N(O)C(=O)[C@@H](N)C3)cc1	1612	2	amide_formation
CC[C@H](C)[C@H](N)C(=O)N[C@@H](Cc1cnc[nH]1)C(N)=O	1613	2	amide_formation
CCn1nc2c(c1Cc1ccccc1)C[C@H](N)C(=O)N2O	1614	2	amide_formation
Cc1cccc(NC(=O)C(C)N)c1	1615	2	amide_formation
CCCCCCCCCCCCOC(=O)CN	1616	2	amide_formation
N[C@H](c1ccccc1)[C@H]1O[C@H](CO)[C@@H](O)[C@H](O)[C@H]1O	1617	2	amide_formation
Cc1ccc(-c2ccc(NC(=O)[C@@](C)(N)CO)cc2)cc1	1618	2	amide_formation
NC(CO)C(=O)NCc1ccccc1	1619	2	amide_formation
CC(C)(N)c1nc2ccccc2n1Cc1cccc(Cl)c1	1620	2	amide_formation
N[C@H]1C[C@@]1(F)c1ccc(C(F)(F)F)cc1	1621	2	amide_formation
C[C@@H](O)[C@H](N)C(=O)N[C@@H](Cc1cnc[nH]1)C(N)=O	1622	2	amide_formation
CC(C)CC[C@H](N)c1nc2cc(C(C)(C)C)ccc2[nH]1	1623	2	amide_formation
NCc1csc(NC(=O)c2cnccn2)n1	1624	2	amide_formation
CCc1[nH]c(C2(N)CCCCC2)nc(=O)c1C	1625	2	amide_formation
N#C[C@@H]1C[C@@H]2C[C@@H]2N1C(=O)[C@@H](N)c1ccccc1	1626	2	amide_formation
CC(=O)c1ccc(Nc2nc(C(C)N)cs2)cc1	1627	2	amide_formation
COc1cc(OC)cc(-c2noc(CN)n2)c1	1628	2	amide_formation
Cc1ccc(C(=O)Nc2cccc(NC(=O)C(C)N)n2)nc1	1629	2	amide_formation
NCc1csc(CCc2ccccc2)n1	1630	2	amide_formation
N[C@@H](Cc1ccccc1)C(=O)NO	1631	2	amide_formation
NCC(=O)NCc1nnc(-c2ccccc2)o1	1632	2	amide_formation
CC(O)C(N)C(=O)N1CCCC1	1633	2	amide_formation
N[C@H]1C[C@]1(F)c1cccc([N+](=O)[O-])c1	1634	2	amide_formation
CC(C)CNC(=O)C(C)N	1635	2	amide_formation
CCOCCN(C(=O)CN)c1c(C)cccc1C	1636	2	amide_formation
CC1=NS(=O)(=O)c2ccc(CN)cc2N1	1637	2	amide_formation
NCc1nc2ccccc2s1	1638	2	amide_formation
CCC(C)C(N)C(=O)N1Cc2ccccc2C1	1639	2	amide_formation
COc1ccc(-c2cnc(CN)[nH]2)cc1	1640	2	amide_formation
NCC(=O)Nc1ccc2ccc3cc[nH]c3c2n1	1641	2	amide_formation
NC(CO)C(=O)N1CCCCC1	1642	2	amide_formation
NCC(=O)N1C[C@H](O)[C@@H](O)[C@H](O)[C@H]1CO	1643	2	amide_formation
CC[C@H](C)[C@H](N)C(=O)N1CC=CC1	1644	2	amide_formation
CCNC(=O)[C@@H](N)Cc1c(C)cc(O)cc1C	1645	2	amide_formation
CCC1([C@H](N)C(=O)N2[C@H](C#N)C[C@@H]3C[C@@H]32)CCCC1	1646	2	amide_formation
CC[C@@H](C)[C@H](N)C(=O)N1C[C@H](F)C[C@H]1C#N	1647	2	amide_formation
CN1C(=O)[C@@H](N)COc2ccccc21	1648	2	amide_formation
CCC(C)C(N)C(=O)N1CCC(O)C1	1649	2	amide_formation
Cc1ccc(/N=N/N(C)C(=O)C(C)N)cc1	1650	2	amide_formation
N[C@@H]1C(=O)N(c2ccc(Cl)cc2)[C@@H]1/C=C/c1ccccc1	1651	2	amide_formation
C/C(CC(C)(C)C1CCCCC1)=N/NC(N)N	1652	2	amide_formation
CCCCCCCCCCc1cc([C@@H](O)[C@@H](N)CO)on1	1653	2	amide_formation
Cc1ccc(-c2nnc3sc(CN)cn23)cc1	1654	2	amide_formation
NC(C(=O)N1CCCC1)C1CCCC1	1655	2	amide_formation
NCC(=O)NCc1ccc(S(N)(=O)=O)cc1	1656	2	amide_formation
N[C@H]1C[C@@]1(F)c1cccc(C(F)(F)F)c1	1657	2	amide_formation
N[C@@H](Cc1cnc[nH]1)C(=O)NO	1658	2	amide_formation
CNC(=O)C(N)Cc1ccccc1	1659	2	amide_formation
N[C@H]1Cc2cn(C3CCC3)nc2N(O)C1=O	1660	2	amide_formation
COC(=O)C(N)Cc1ccc(O)c(O)c1	1661	2	amide_formation
CC(=O)SCCNC(=O)CN	1662	2	amide_formation
N[C@@H](Cc1ccccc1)C(=O)N[C@H]1C[C@@H]1c1c[nH]cn1	1663	2	amide_formation
CCOC(=O)[C@H](CCSC)NC(=O)[C@H](C)N	1664	2	amide_formation
Cc1c2c(nn1Cc1ccccc1)N(O)C(=O)[C@@H](N)C2	1665	2	amide_formation
CC(N)C(=O)Nc1ccc(Cl)cc1	1666	2	amide_formation
NC(Cc1ccc(O)cc1)C(=O)CCl	1667	2	amide_formation
CCCCC(N)c1csc(S(N)(=O)=O)c1	1668	2	amide_formation
NC1N=C(c2ccccc2)c2ccccc2NC1=O	1669	2	amide_formation
Cc1sc(CN)nc1-c1ccc(Cl)cc1Cl	1670	2	amide_formation
NCC(=O)NCC(=O)NO	1671	2	amide_formation
NC(C(=O)NCc1ccccc1)c1cccnc1	1672	2	amide_formation
COc1cccc(Nc2nc(C(N)CO)cs2)n1	1673	2	amide_formation
NCc1cn(CC(=O)NCc2ccccc2)nn1	1674	2	amide_formation
CC(C)C(N)c1csc(Nc2ccccn2)n1	1675	2	amide_formation
COC(=O)[C@H](Cc1ccccc1)NC(=O)[C@@H](N)CC(C)C	1676	2	amide_formation
CC(C)c1ccc(C(N)c2cccs2)cc1	1677	2	amide_formation
NCc1nc2cc(NCc3ccccc3)ccc2[nH]1	1678	2	amide_formation
NCCNC1=NS(=O)(=O)c2ccccc21	1679	2	amide_formation
N[C@H](C(=O)N1CCC1)C1CCCCC1	1680	2	amide_formation
N[C@@H](Cc1c[nH]c2ccccc12)C(=O)N1CCCC1	1681	2	amide_formation
C[C@H](N)C(=O)N[C@@H]1C(=O)N(C)CCc2ccccc21	1682	2	amide_formation
Cc1cc(=O)oc2cc(C(=O)NC(=O)CN)ccc12	1683	2	amide_formation
NC(C(=O)NO)C(=O)N1CCN(c2ccccc2)CC1	1684	2	amide_formation
Cc1ccccc1CNC(=O)C(N)C(=O)NO	1685	2	amide_formation
NC(=O)C[C@H](N)C(=O)N1CCCC1	1686	2	amide_formation
CNC(=O)[C@@H]1OC(C(O)O)=C[C@H](N)[C@H]1NC(C)=O	1687	2	amide_formation
NCc1csc(NC(=O)c2cccnn2)n1	1688	2	amide_formation
CCCCCCCCc1ccc(NC(=O)[C@@H](N)CO)cc1	1689	2	amide_formation
N#CC(Cc1ccccc1)NC(=O)CN	1690	2	amide_formation
CCCOCC(N)C(=O)NCc1ccccc1	1691	2	amide_formation
C#CCOCC(N)C(=O)NCc1ccccc1	1692	2	amide_formation
CCSc1nnc([C@@H](N)CC(C)C)o1	1693	2	amide_formation
C[C@@H](N)C(=O)N[C@H]1CCC(=O)NC1=O	1694	2	amide_formation
CNC(=O)[C@H](Cc1ccccc1)NC(=O)[C@@H](N)CC(C)C	1695	2	amide_formation
COC(=O)CNC(=O)[C@@H](N)CC(C)C	1696	2	amide_formation
Nc1nc(F)nc2c1ncn2C1O[C@H](CO)[C@H](O)[C@H]1N	1697	2	amide_formation
Nc1nc(Cl)c(Cl)nc1C(=O)NC(N)N	1698	2	amide_formation
Cc1cccc(C)c1N(C)C(=O)[C@H](N)C(C)C	1699	2	amide_formation
COc1ccc([C@@]2(F)C[C@H]2N)cc1OC	1700	2	amide_formation
NCC(=O)N[C@H]1CCO[C@@H](c2ccc(Cl)cc2)OC1	1701	2	amide_formation
NCc1nnc(O)n1Cc1ccccc1	1702	2	amide_formation
N[C@H]1C[C@]1(F)c1ccc(C(F)(F)F)cc1	1703	2	amide_formation
NCC(=O)NNc1ccc(S(N)(=O)=O)cc1	1704	2	amide_formation
CNC(=O)[C@@H](NC(=O)[C@@H](N)C(C)C)c1ccccc1	1705	2	amide_formation
Cc1cc(O)cc(C)c1C[C@H](N)C(=O)NC(C)(C)C	1706	2	amide_formation
CC[C@H](N)C(=O)N[C@H](C#N)Cc1ccc(Cl)cc1	1707	2	amide_formation
CC(C)[C@@H](C#N)NC(=O)[C@@H](N)Cc1cccs1	1708	2	amide_formation
N#C[C@H](Cc1ccccc1)NC(=O)[C@@H](N)Cc1cccs1	1709	2	amide_formation
NC(Cc1cc(O)c(O)cc1O)C(O)O	1710	2	amide_formation
N[C@@H](CO)C(=O)Nc1ccc(O)c2ccccc12	1711	2	amide_formation
Cc1cccc(Cn2c([C@H](C)N)nc3ccccc32)c1	1712	2	amide_formation
CCC(C)C(N)C(=O)N1CCC(N=[N+]=[N-])C1	1713	2	amide_formation
C[C@H](N)C(=O)OC(C)(C)C	1714	2	amide_formation
NCc1ccccn1	1715	2	amide_formation
N#C[C@@H]1CCCN1C(=O)C(N)C1CCCC1	1716	2	amide_formation
NC(CO)C(=O)NO	1717	2	amide_formation
NC(=O)[C@@H](N)Cc1ccc(O)c(O)c1	1718	2	amide_formation
Nc1ccc(CC(=O)[C@@H](N)Cc2c[nH]cn2)cc1	1719	2	amide_formation
COc1ccc2ccc3nc(CN)cn3c2c1	1720	2	amide_formation
C[C@@H](N)C(=O)NC(CO)C(O)C(N)C=O	1721	2	amide_formation
Cc1ccccc1-c1nnc(C(C)N)o1	1722	2	amide_formation
N[C@@H](Cc1c[nH]cn1)C(=O)Cc1ccc2ccccc2c1	1723	2	amide_formation
NCc1c(OCCCO)cccc1OCCCO	1724	2	amide_formation
N#C[C@@H]1CS[C@H]2C[C@](N)(c3ccccc3)C(=O)N21	1725	2	amide_formation
CC(=O)Nc1ccc(OC(=O)CN(C)C(=O)CN)cc1	1726	2	amide_formation
Cc1cc(Nc2ccc(Cl)cc2)n2nc(CN)nc2n1	1727	2	amide_formation
N[C@@]1(Cc2c[nH]cn2)CCOC1=O	1728	2	amide_formation
COc1ccc(C(=O)Nc2nc(CN)cs2)cc1	1729	2	amide_formation
N[C@H]1CCc2ccccc2[C@@H](CCCc2ccccc2)C1=O	1730	2	amide_formation
COc1ccc(-c2cccc3c2CC(=O)C(N)CC3)cn1	1731	2	amide_formation
N[C@@H](Cc1c[nH]cn1)C(=O)CO	1732	2	amide_formation
C[C@@H](c1ccc(F)cc1)[C@H](N)C(=O)N1CC[C@H](F)C1	1733	2	amide_formation
Cc1ccccc1-c1nnc(NC(=N)NCCN)s1	1734	2	amide_formation
Cc1c2c(nn1-c1ccccc1)C[C@H](N)C(=O)N2O	1735	2	amide_formation
N[C@H]1CCc2ccccc2[C@H](SCc2ccccc2)C1=O	1736	2	amide_formation
COc1ccc(NC(=O)[C@@H](N)CC(C)C)cn1	1737	2	amide_formation
Cc1cc(Cl)cc(C)c1NC(=O)[C@H](N)C(C)C	1738	2	amide_formation
COC(=O)[C@H](Cc1cnc[nH]1)NC(=O)[C@@H](N)CC(N)=O	1739	2	amide_formation
NCC(=O)N1CCCC1c1n[nH]cc1-c1ccccc1F	1740	2	amide_formation
NCC(=O)N[C@H]1O[C@@H](CO)[C@@H](O)[C@H](O)[C@@H]1O	1741	2	amide_formation
CCC1(c2ccc(N)cc2)CC(N)C(=O)NC1=O	1742	2	amide_formation
COCC(N)(c1ccccc1)c1nc2ccccc2n1C	1743	2	amide_formation
CCCc1n[nH]c([C@@H]2Cc3ccccc3N2C(=O)CN)n1	1744	2	amide_formation
CCCNC(=O)[C@@H]1Cc2ccccc2N1C(=O)[C@@H](N)CC	1745	2	amide_formation
C[C@H](N)C(=O)Nc1ccc([N+](=O)[O-])cc1	1746	2	amide_formation
C=CCO[C@H]1O[C@H](CO)[C@@H](O)[C@H](O)[C@H]1N	1747	2	amide_formation
NCc1n[nH]c(=O)n1-c1ccccc1Oc1ccccc1	1748	2	amide_formation
COC(=O)[C@@H](N)Cc1nc[nH]c1Cl	1749	2	amide_formation
NC(=O)[C@@H]1CCCN1C(=O)[C@@H](N)Cc1ccccc1	1750	2	amide_formation
CCC[C@H](N)C(=O)N1CCC[C@H]1C(N)=O	1751	2	amide_formation
CCOC(=O)[C@@](C)(N)Cc1ccc(O)c(O)c1	1752	2	amide_formation
CCc1c(C)[nH]c(C(C)(C)N)nc1=O	1753	2	amide_formation
N[C@H]1C[C@@]1(F)c1cccc([N+](=O)[O-])c1	1754	2	amide_formation
CC[C@@H](N)C(=O)NCc1ccccc1	1755	2	amide_formation
CC(C)[C@H](N)C(=O)N1CCC[C@H]1C(N)=O	1756	2	amide_formation
NCc1nnnn1-c1cccc(Br)c1	1757	2	amide_formation
N#CCNC(=O)[C@@H](N)Cc1ccccc1	1758	2	amide_formation
NCc1cc(-c2ccccc2)n2nccc2n1	1759	2	amide_formation
NC1CC1(F)c1ccc(F)cc1	1760	2	amide_formation
CC[C@@H](C)[C@@H](N)C(=O)Nc1cccc(-c2cnc(N)nc2)c1	1761	2	amide_formation
NC1N=C(O)c2nc(CO)cnc2N1	1762	2	amide_formation
CSCC[C@H](N)C(=O)OC(C)(C)C	1763	2	amide_formation
CCCCNC(=O)[C@H](CCCC)NC(=O)[C@@H](N)C(C)C	1764	2	amide_formation
NCC(=O)Nc1ccc2ccccc2c1	1765	2	amide_formation
COc1ccc(-c2nnc(CNC(=O)CN)o2)cc1	1766	2	amide_formation
CN1C=NC(N)c2[nH]cnc21	1767	2	amide_formation
NCC(=O)NCc1nnc(-c2ccc([N+](=O)[O-])cc2)o1	1768	2	amide_formation
CCCCNC(=O)[C@H]1CCCN1C(=O)[C@@H](N)C(C)C	1769	2	amide_formation
CC(C)C(N)C1=NC(=C2N=CN=N2)NO1	1770	2	amide_formation
CCC(CC)(CC)[C@H](N)C(=O)N1[C@H](C#N)C[C@@H]2C[C@@H]21	1771	2	amide_formation
COC[C@H](N)C(=O)N1CC[C@@H]2C[C@@H]21	1772	2	amide_formation
NC1COc2ccccc2CC1=O	1773	2	amide_formation
C[C@@H]1[C@@H](O)[C@@H](O)[C@H](CN)NN1C(=O)OCc1ccccc1	1774	2	amide_formation
CC(C)CC(N)C(=O)CCl	1775	2	amide_formation
CC(N)C(=O)N[C@H](C(N)=O)C(C)C	1776	2	amide_formation
CC[C@@H](c1ccccc1)n1c(CN)n[nH]c1=O	1777	2	amide_formation
COC(=O)c1cccc(NC(=O)C(C)N)c1	1778	2	amide_formation
N[C@@H](CC(=O)N1CCC[C@H]1CO)C(=O)N1CC[C@H](F)C1	1779	2	amide_formation
CC[C@H](N)C(=O)N1CCC[C@H]1C(=O)NCCCSC	1780	2	amide_formation
COC(=O)[C@H](Cc1ccc(O)cc1)NC(=O)[C@H](C)N	1781	2	amide_formation
CCCCNC(=O)[C@H](CCC)NC(=O)[C@@H](N)C(C)C	1782	2	amide_formation
CSc1ccc(-c2cc(CN)nc3ccnn23)cc1	1783	2	amide_formation
CC(C)(N)c1nc2c(C(N)=O)cccc2[nH]1	1784	2	amide_formation
NC(=O)c1cccc2[nH]c(C3(N)CCC3)nc12	1785	2	amide_formation
CCOC(=O)c1cnc(CN)c2c(OC)cc(OC)cc12	1786	2	amide_formation
Cc1ccc(C[C@H](N)C(=O)N2C[C@@H](F)C[C@H]2C#N)cc1	1787	2	amide_formation
Cc1cccc(C)c1NC(=O)C(C)N	1788	2	amide_formation
NCC(=O)Nn1ccc2ccccc21	1789	2	amide_formation
CCCC[C@H](N)C(=O)N[C@@H](CCCC)C(=O)NC	1790	2	amide_formation
NC(CO)C(=O)NNCc1ccc(O)c(O)c1O	1791	2	amide_formation
NC1CCCN(Cc2cccc(C(F)(F)F)c2)C1=O	1792	2	amide_formation
CC(C)(C)[C@H](N)C(=O)N1CCSCC1	1793	2	amide_formation
N[C@@H]1O[C@H](CO)[C@@H](O)[C@H](O)[C@@H]1O	1794	2	amide_formation
NCc1csc(NC(=O)Nc2cccc(Cl)c2)n1	1795	2	amide_formation
CCc1cnc([C@@H]2Cc3ccccc3N2C(=O)CN)n1C	1796	2	amide_formation
N#Cc1ccc(C(=O)Nc2nc(CN)cs2)cc1	1797	2	amide_formation
CCCCC(N)C(=O)OC	1798	2	amide_formation
COC(=O)[C@@H](N)Cc1nc[nH]c1I	1799	2	amide_formation
Cn1nc2c(c1Cc1ccccc1)C[C@H](N)C(=O)N2O	1800	2	amide_formation
COC(=O)[C@@H](N)CCC(=O)Nc1ccc(OC)cc1	1801	2	amide_formation
CCNC(=O)[C@@H]1Cc2ccccc2N1C(=O)[C@@H](N)CC	1802	2	amide_formation
COc1ccc([C@@]2(F)C[C@H]2N)cc1	1803	2	amide_formation
NC(C(=O)NCc1ccccc1)c1nccc2ccccc12	1804	2	amide_formation
CC(C)[C@@H](N)C(=O)OCc1ccccc1	1805	2	amide_formation
NC[C@H]1O[C@@H](O)[C@H](O)[C@@H](O)[C@@H]1O	1806	2	amide_formation
NCc1nnc(-c2ccccc2)o1	1807	2	amide_formation
COC[C@H](N)C(=O)NCc1ccccc1	1808	2	amide_formation
CCOc1ccc([C@]2(F)C[C@@H]2N)cc1	1809	2	amide_formation
COc1ccc([C@]2(F)C[C@@H]2N)cc1	1810	2	amide_formation
N[C@H](Cc1c[nH]c2ccccc12)C(=O)Nc1nccs1	1811	2	amide_formation
NCC(=O)NC1(c2cc3ccccc3s2)CCCCC1	1812	2	amide_formation
CC(C)CC(N)C1=N/C(=C2\N=CN=N2)NO1	1813	2	amide_formation
NCC(=O)c1c[nH]c2ccccc12	1814	2	amide_formation
CC1=CN([C@H]2C[C@H](N=[N+]=[N-])[C@@H](CO)O2)C(N)NC1=O	1815	2	amide_formation
CCOC(=O)[C@@H](N)CS	1816	2	amide_formation
CCc1c(C)[nH]c(C2(N)CCCC2)nc1=O	1817	2	amide_formation
C[C@@H](N)C(=O)c1ccccc1	1818	2	amide_formation
CC(C)CCNC(=O)[C@H](O)[C@@H](N)Cc1ccccc1	1819	2	amide_formation
N#Cc1cccc(C[C@H](N)C(=O)N2CCC[C@H]2C#N)c1	1820	2	amide_formation
CC(N)C(=O)Nc1ccccc1	1821	2	amide_formation
NC(Cc1ccccc1)C(=O)NNC(=O)c1ccncc1	1822	2	amide_formation
N[C@H](C(=O)N1CCSC1)C12CC3CC(CC(O)(C3)C1)C2	1823	2	amide_formation
N[C@@H](Cc1c[nH]c2ccccc12)C(=O)N1CC[C@@H]2C[C@@H]21	1824	2	amide_formation
CC1(C)Cc2nc(C(C)(C)C)ncc2C(NC(=O)CN)C1	1825	2	amide_formation
CC(C)(C)[C@H](N)C(=O)NCc1ccccc1	1826	2	amide_formation
CC(C)C[C@H](N)C(N)=O	1827	2	amide_formation
N[C@H]1C(=O)N(O)C[C@H]1c1ccccc1	1828	2	amide_formation
Cn1nnc2c(C(N)O)ncn2c1=O	1829	2	amide_formation
CC[C@@H](C)[C@H](N)C(=O)N1Cc2ccccc2C1	1830	2	amide_formation
N[C@H]1C(O)O[C@H](CO)[C@H](O)[C@@H]1O	1831	2	amide_formation
N[C@@H](CO)C(=O)NCc1ccccc1	1832	2	amide_formation
C=CCOCC(N)C(=O)NCc1ccccc1	1833	2	amide_formation
CC(C)(C)OC(=O)C[C@H](N)/C=C/S(C)(=O)=O	1834	2	amide_formation
CC(N)C(=O)N[C@@H](C(N)=O)C(C)C	1835	2	amide_formation
COc1cccc([C@@]2(F)C[C@@H]2N)c1	1836	2	amide_formation
COc1cc(-c2n[nH]c(CN)n2)cc(OC)c1OC	1837	2	amide_formation
NC(Cc1ccccc1)C(=O)N1CCOCC1	1838	2	amide_formation
Nc1ncnc2c1ncn2[C@@H]1O[C@H](CO)[C@H](O)[C@@H]1N	1839	2	amide_formation
NC(Br)c1cc(=O)c(O)co1	1840	2	amide_formation
Cc1cc(O)cc(C)c1C[C@H](N)C(N)=O	1841	2	amide_formation
N[C@H]1C[C@@]1(F)c1cccc(F)c1	1842	2	amide_formation
CS(=O)(=O)c1cccc(C(N)c2ccc(F)c(F)c2)c1	1843	2	amide_formation
Cc1cc2[nH]c(=O)c(=O)n(C(=O)[C@@H](N)CO)c2cc1C	1844	2	amide_formation
NC1CC1(F)c1ccc(Cl)cc1	1845	2	amide_formation
NC1CCSC1=O	1846	2	amide_formation
C[C@]1(N)[C@H](c2cnn3c(N)ncnc23)O[C@H](CO)[C@H]1O	1847	2	amide_formation
NCc1cn(Cc2ccccc2F)cn1	1848	2	amide_formation
CC(=O)[C@@H](N)CC(C)C	1849	2	amide_formation
Cc1ccc(C)c(CSc2nnc([C@@H](N)C(C)C)o2)c1	1850	2	amide_formation
CCC(C)(N)c1nc(=O)c(C(C)C)c(C)[nH]1	1851	2	amide_formation
CCCCC(N)C(=O)N1CCCC1	1852	2	amide_formation
CC[C@@H](C)[C@H](N)C(=O)N1CC(F)(F)C[C@H]1C#N	1853	2	amide_formation
NC(C(=O)N1Cc2ccccc2C1)C1CCCCC1	1854	2	amide_formation
N[C@@H]1C(=O)N(c2ccccc2)[C@@H]1/C=C/c1ccccc1	1855	2	amide_formation
CCC(C)C(N)C(=O)N1CCCC1	1856	2	amide_formation
N#Cc1ccc(C[C@H](N)C(=O)N2CCC[C@H]2C#N)cc1	1857	2	amide_formation
CCC(C)C(N)C(=O)N1CCC(C)C1	1858	2	amide_formation
CC(C)(C#N)NC(=O)[C@@H](N)C(C)(C)C	1859	2	amide_formation
CCCc1nnc([C@@H]2Cc3ccccc3N2C(=O)CN)o1	1860	2	amide_formation
C[C@H](N)C(=O)NCC(=O)c1c[nH]c2ccccc12	1861	2	amide_formation
C[C@H](N)C(=O)Nc1cccc(N)n1	1862	2	amide_formation
COc1cccc(Nc2nc(C(N)C(C)C)cs2)n1	1863	2	amide_formation
[N-]=[N+]=CC(=O)[C@H](Cc1ccccc1)NC(=O)CN	1864	2	amide_formation
NCCS(=O)(=O)c1ccccc1	1865	2	amide_formation
NC1Nc2ccccc2S1	1866	2	amide_formation
CC(C)C[C@H](N)C(=O)N1[C@H](C#N)C[C@@H]2C[C@@H]21	1867	2	amide_formation
N#CC1=C2CCCN2C(O)(N2CCOCC2)C1N	1868	2	amide_formation
Nc1ncnc2c1ncn2[C@@H]1O[C@H](CO)[C@@H](O)[C@H]1N	1869	2	amide_formation
CC[C@H](C)[C@@H](N)C(=O)N1C[C@@H](F)C[C@H]1C#N	1870	2	amide_formation
C[C@@H](N)[C@H](NC(=O)[C@H]1CC[C@H](C(C)(C)C)CC1)C(=O)NO	1871	2	amide_formation
C[C@H](C(O)c1ccccc1)N(C)C(=O)CN	1872	2	amide_formation
CC(N)C(=O)Nc1ccccc1Cl	1873	2	amide_formation
N[C@@H]1Cc2ccccc2N(O)C1=O	1874	2	amide_formation
NC1C(=O)NC(=O)NC1=O	1875	2	amide_formation
COc1ccccc1Cn1cc2c(n1)N(O)C(=O)[C@@H](N)C2	1876	2	amide_formation
NC(=O)[C@@H](N)CSSC[C@H](N)C(N)=O	1877	2	amide_formation
N[C@H]1[C@@H](O)O[C@H](CO)[C@@H](O)[C@@H]1O	1878	2	amide_formation
CN(CC(=O)C(N)C(=O)NO)Cc1ccccc1	1879	2	amide_formation
CC[C@H](C)[C@H](N)C(=O)N1Cc2ccc(F)cc2C1	1880	2	amide_formation
CC1=NNC(=O)C(N)C1c1cc(-c2ccsc2)[nH]n1	1881	2	amide_formation
CC[C@H](N)C(=O)N[C@H](C#N)C/C=C/c1ccccc1	1882	2	amide_formation
CC(C)(C)[C@H](N)C(=O)N1CC[C@@H]2C[C@@H]21	1883	2	amide_formation
COc1cc(OC)cc(-c2cc(CN)nc3ccnn23)c1	1884	2	amide_formation
COC(=O)C(N)CS	1885	2	amide_formation
CC(C)OC(=O)[C@@H](N)CCC(=O)C=[N+]=[N-]	1886	2	amide_formation
Cc1ccnc(CC(C)N(C)c2cc(CN)nc(C)n2)c1	1887	2	amide_formation
CCOC(=O)[C@@H](N)Cc1ccc(O)c(O)c1	1888	2	amide_formation
Cc1nnc(C(N)c2ccccc2)o1	1889	2	amide_formation
NC(CO)C(=O)N/N=C/c1ccc(O)c(O)c1O	1890	2	amide_formation
NCc1cc(-c2ccccc2Cl)on1	1891	2	amide_formation
CCCCc1ccc(C(=O)N[C@H](C(=O)NO)[C@@H](C)N)cc1	1892	2	amide_formation
N[C@H]1CCOC1=O	1893	2	amide_formation
Cc1ccc2[nH]c(CN(C)c3cc(CN)nc(C)n3)nc2c1	1894	2	amide_formation
NC[C@@H]1NC(=O)CNC1=O	1895	2	amide_formation
Cc1sc(CN)nc1-c1ccccc1	1896	2	amide_formation
CCC(C)[C@H](N)C(=O)N1CCSCC1	1897	2	amide_formation
NCc1n[nH]c(-c2ccc(F)cc2)n1	1898	2	amide_formation
CCC[C@@H](N)C(=O)NCc1ccccc1	1899	2	amide_formation
CC(=O)N[C@@H]1[C@H](N)C=C(C(O)O)O[C@H]1C(O)[C@H](O)CO	1900	2	amide_formation
NCC(=O)Nc1c[nH]c(=O)[nH]c1=O	1901	2	amide_formation
CCOC(=O)CSc1nnc([C@@H](N)CC(C)C)o1	1902	2	amide_formation
COc1cccc(Cn2c(C(C)(C)N)nc3ccccc32)c1	1903	2	amide_formation
COc1cccc(OC)c1CN	1904	2	amide_formation
CCNC(=O)[C@@H](C)N	1905	2	amide_formation
NCc1csc(NC(=O)c2cscn2)n1	1906	2	amide_formation
NC(CN1CCOCC1)C(=O)NCc1ccccc1	1907	2	amide_formation
NC1CCc2cccc(-c3ccccc3)c2CC1=O	1908	2	amide_formation
NCc1cc(=O)c(O)co1	1909	2	amide_formation
NCc1nccn1Cc1ccccc1	1910	2	amide_formation
NC1Cc2cc(Oc3ccccc3)ccc2-n2c1n[nH]c2=O	1911	2	amide_formation
COC(=O)/C=C\C(=O)[C@@H](N)CC(C)C	1912	2	amide_formation
CCC[C@H](N)C(=O)NCc1ccccc1	1913	2	amide_formation
N[C@@H](Cc1cccc2ccccc12)C(=O)N1CCSC1	1914	2	amide_formation
CCCN(CC#N)C(=O)[C@@H](N)C12CC3CC(CC(C3)C1)C2	1915	2	amide_formation
N#CCNC(=O)[C@@H](N)C12CC3CC(CC(C3)C1)C2	1916	2	amide_formation
Nc1nc(O)c2c(n1)N(Cc1cccs1)C(N)N2	1917	2	amide_formation
CC[C@H](N)C(=O)N1CCC[C@H]1C(=O)NCC(C)C	1918	2	amide_formation
C[C@H](N)C(=O)N1CCC[C@H]1C(=O)NCCCCCCO	1919	2	amide_formation
NCC(=O)NCc1nnc(-c2ccc(F)cc2)o1	1920	2	amide_formation
Cc1ccc(C)c(CSc2nnc(C(N)C(C)C)o2)c1	1921	2	amide_formation
Cc1cc(O)cc(C)c1C[C@H](N)C(=O)NO	1922	2	amide_formation
N[C@H](Cc1ccccc1)C(=O)NCCc1c[nH]cn1	1923	2	amide_formation
CCCCCCC(C(C)O)n1cnc(CN)c1	1924	2	amide_formation
CC(C)(N)c1nc(-c2ccccc2)c[nH]1	1925	2	amide_formation
N[C@H](C(=O)N1CC[C@@H]2C[C@H]21)C12CC3CC(CC(O)(C3)C1)C2	1926	2	amide_formation
CC(C)C[C@H](N)C(=O)N1CCSCC1	1927	2	amide_formation
CC(=O)OCC(N)C(=O)c1ccccc1	1928	2	amide_formation
Cc1ccc(C[C@H](N)C(=O)NO)cc1	1929	2	amide_formation
NC(Cc1ccccc1)C(=O)CCl	1930	2	amide_formation
CC(C)CC(N)C=O	1931	2	amide_formation
Cc1ccc(-c2noc([C@H](N)CC(C)C)n2)nn1	1932	2	amide_formation
Cc1ccc(C(N)C(=O)NCc2ccccc2)o1	1933	2	amide_formation
CC(C)c1ccc(C[C@H](N)C(=O)NO)cc1	1934	2	amide_formation
C=CC(C)(C)[C@H](N)C(=O)N1[C@H](C#N)C[C@@H]2C[C@@H]21	1935	2	amide_formation
Cc1[nH]c(C2(N)CCCCC2)nc(=O)c1C	1936	2	amide_formation
CCCOc1cc(C)c(NC(=O)C(C)N)c(C)c1	1937	2	amide_formation
COC(=O)[C@@H](N)CSSC[C@H](N)C(=O)OC	1938	2	amide_formation
CC(C)C[C@H](CN(O)C=O)C(=O)NC(=O)[C@@H](C)N	1939	2	amide_formation
N[C@@H](Cc1ccccc1)C(=O)OC(=O)c1ccccc1	1940	2	amide_formation
COc1ccc(-c2nnc(CNC(=O)[C@@H](C)N)o2)cc1	1941	2	amide_formation
COC(=O)CCCCNC(=O)[C@@H](N)Cc1ccccc1	1942	2	amide_formation
N[C@@H](Cc1ccccc1)C(=O)NCCc1c[nH]cn1	1943	2	amide_formation
Cc1cc2c(cc1C(=O)N=C(N)N)S(=O)(=O)CC2N	1944	2	amide_formation
CS(=O)(=O)c1cccc(C(N)c2ccc(F)cc2)c1	1945	2	amide_formation
CC[C@H](N)C(=O)N1CCC[C@H]1C(=O)N[C@H](C)CC	1946	2	amide_formation
NCC(=O)N1CCCC1c1nccnc1Nc1ncccn1	1947	2	amide_formation
N[C@H](C(=O)N1CCCCC1)C1CCCCC1	1948	2	amide_formation
Cc1ccc(C(N)c2cccc(S(C)(=O)=O)c2)c(C)c1	1949	2	amide_formation
N[C@H]1C[C@]1(F)c1cccc(S(F)(F)(F)(F)F)c1	1950	2	amide_formation
CSCCC(N)C(=O)c1ccccn1	1951	2	amide_formation
Cc1ccc(C2(F)CC2N)cc1	1952	2	amide_formation
NCc1nnsc1Nc1ccccc1	1953	2	amide_formation
CC(C)C[C@H](N)C(=O)OC(C)(C)C	1954	2	amide_formation
CCCOC(=O)C(N)Cc1c[nH]cn1	1955	2	amide_formation
NC(Cc1c[nH]c2ccccc12)C(=O)OCc1ccccc1	1956	2	amide_formation
N[C@H]1C[C@@]1(F)c1ccc(F)cc1	1957	2	amide_formation
N[C@H]1Cc2nn(Cc3ccccc3)cc2N(O)C1=O	1958	2	amide_formation
CC(C)(C)OC(=O)[C@@H](N)Cc1ccccc1	1959	2	amide_formation
C[C@@H](N)C(=O)NCc1nnc(-c2ccc(F)cc2)o1	1960	2	amide_formation
NC(c1ccc(Cl)cc1)c1cccs1	1961	2	amide_formation
CC(C)C[C@H](N)c1nnc(SCC(N)=O)o1	1962	2	amide_formation
Cc1ccc(C(N)c2cccc(S(C)(=O)=O)c2)cc1	1963	2	amide_formation
N[C@@H](CO)C(=O)Nc1ccc2ccccc2c1	1964	2	amide_formation
CC(C)(N)c1nc(-c2cccc(OC(F)(F)F)c2)c[nH]1	1965	2	amide_formation
CC(C)C[C@H](N)C(=O)N1CCSc2ccccc2C1	1966	2	amide_formation
CC(C)(C)C(N)c1nc(-c2nnc[nH]2)no1	1967	2	amide_formation
N[C@H]1C[C@@]1(F)c1ccc([N+](=O)[O-])cc1	1968	2	amide_formation
CN(C)C(=O)[C@@H](N)CSSC[C@H](N)C(=O)N(C)C	1969	2	amide_formation
CCOC(=O)CSc1nnc([C@@H](N)C(C)CC)o1	1970	2	amide_formation
N[C@H]1C[C@@]1(F)c1cccc(S(F)(F)(F)(F)F)c1	1971	2	amide_formation
CC(C)CC(N)C1=NC(=C2N=CN=N2)NO1	1972	2	amide_formation
NC1Cc2ccc3ccccc3c2CC1=O	1973	2	amide_formation
CC(N)c1csc(Nc2ccc(S(C)(=O)=O)cc2)n1	1974	2	amide_formation
COc1cccc(Cn2cc3c(n2)N(O)C(=O)[C@@H](N)C3)c1	1975	2	amide_formation
NCc1nc(-c2ccc(F)cc2)no1	1976	2	amide_formation
NCNC(=O)c1ccc(Cl)cn1	1977	2	amide_formation
NC(C(=O)N1CCSc2ccccc2C1)c1ccccc1	1978	2	amide_formation
Cc1sc(CN)nc1-c1ccc(Cl)cc1	1979	2	amide_formation
NCc1c[nH]c(=S)n1[C@H]1CCc2c(F)cc(F)cc2C1	1980	2	amide_formation
COC(=O)CCC(=O)CN	1981	2	amide_formation
NC1C=C(C(F)(F)F)NC=C1c1ccccc1	1982	2	amide_formation
COC(=O)[C@@H](N)CCCNC(=N)N[N+](=O)[O-]	1983	2	amide_formation
CCc1c(C)[nH]c(C2(N)CCCCC2)nc1=O	1984	2	amide_formation
NCc1cccc(F)n1	1985	2	amide_formation
N[C@H]1C(O)O[C@H](CO)[C@@H](O)[C@@H]1O	1986	2	amide_formation
COc1ccc(OC)c(C(O)CNC(=O)CN)c1	1987	2	amide_formation
N[C@@]1(c2ccccc2Cl)CCC[C@@H](O)C1=O	1988	2	amide_formation
COC(=O)[C@@H](N)Cc1ccc(O)c(O)c1	1989	2	amide_formation
CCCCCCOC(=O)CCC(=O)CN	1990	2	amide_formation
CC(N)C(=O)OC(C)(C)Cc1ccc(Cl)cc1	1991	2	amide_formation
NCc1cc(O)no1	1992	2	amide_formation
CC(C)(C)NC(=O)[C@H]1Cc2c(sc3ccccc23)CN1	1993	1	arylation
c1ccc(C2NCCOC2c2ccccc2)cc1	1994	1	arylation
CCN(CC)C(=O)[C@H]1Cc2c(sc3ccccc23)CN1	1995	1	arylation
CCc1nn(C)c2c1C(c1ccccc1)NCC(=O)N2C	1996	1	arylation
O=C(CNCCCO)Nc1cccc2ccccc12	1997	1	arylation
COc1ccc(CNCc2ccc(C)cc2)c(OC)c1	1998	1	arylation
[truncated: 72,501 more rows]
