# Supplementary material for: RosettaAMRLD: A Reaction-Driven Approach for Structure-Based Drug Design from Combinatorial Libraries with Monte Carlo Metropolis Algorithms
Source: J Chem Inf Model. 2025 Jun 11;65(12):5945–59. doi: 10.1021/acs.jcim.5c00497 (PMC12199295; doi:10.1021/acs.jcim.5c00497)
Supplement: Supplementary file 2 [file ci5c00497_si_002.zip › RosettaAMRLD_protocol_capture/scripts/extract_scores.bash]

#!/bin/bash

#extract_scores.bash score.sc

awk 'BEGIN{OFS="\t";}{
	
		if( NR !=1){
		if( $2 == "total_score" ){
			for(x=1; x<= NF; ++x){
				if($x == "interface_delta_X"){
					score=x
				}
				if($x == "total_score"){
					total=x
				}
				if($x == "description"){
					file=x
				}
		} 
		}else {
		print $file, $total, $score
			}
		}
	}' $1
